# Supplementary material for: DAP12 deletion reduces neuronal SLIT2 and demyelination and enhances brain resilience in female tauopathy mice
Source: Mol Neurodegener. 2025 Dec 2;20:124. doi: 10.1186/s13024-025-00903-3 (PMC12673724; doi:10.1186/s13024-025-00903-3)
Supplement: Supplementary file 1 — Supplementary Material 1 [file 13024_2025_903_MOESM1_ESM.xlsx]

## Sheet: Figure1AB
Figure1AB_tau_chasing
time(h)	Dap12+/+					Dap12-/-
0	100	100	100	100	100	100	100	100	100	100
12	13.3972	17.4356	16.199	13	21.9801	57.8996	32.3287	61.6019	48.7481	20.9615
24	8.01468	28.2498	24.759	16.4401	36.9801	26.3879	50.0992	41.8279	37.06	32.0251

## Sheet: Figure1CD
Figure1CD_AT8_Staining	n	16	24	red:outlier
	AT8	DAP12+/+ Tau+	DAP12-/- Tau+
		2.51	27.29*
		1.86	3.53
		0.63	13.83
		11.05*	6.22
		0.4	13.64
		1.75	4.17
		4.66	7.7
		2.27	3.54
		6.84*	1.37
		0.91	7.44
		1.21	3.92
		3.55	5.68
		1.14	1.98
		1.22	1.37
		3.05	6.57
		1.15	1.53
		0.88	2.92
		0.57	35.55*
			7.25
			6.03
			5.37
			0.53
			2.79
			6.49
			8.32
			9.05

## Sheet: Figure1E
Figure1E_Thios_Staining		EC_Thioflavin S
	n	18	25
		DAP12+/+ Tau+	DAP12-/- Tau+
		78	193
		4	34
		49	50
		56	86
		20	133
		69	76
		7	68
		24	11
		88	44
		44	39
		37	27
		9	125
		3	8
		11	5
		6	34
		25	24
		26	42
		11	107
			81
			111
			111
			97
			97
			119
			46

## Sheet: Figure1F-G
Figure1F-G_IBA1_Staining
	n	18	26
	IBA1 EC	DAP12+/+ Tau+	DAP12-/- Tau+
		4.02333	1.95333
		4.5	3.38
		5.06	2.97667
		4.95667	4.50667
		6.06667	2.55667
		11.7567	2.76667
		5.21333	2.99667
		3.83667	2.96333
		6.62667	3.02667
		5.46	4.05667
		4.56333	2.07
		4.23667	1.68
		3.61667	0.736667
		1.74667	1.21667
		3.92667	2.31667
		2.84333	1.86333
		2.71	2.11
		4.68667	1.70667
			1.14667
			1.31
			1.44667
			1.19667
			1.70667
			0.716667
			1.36
			1.53667

## Sheet: Figure1H-J
Figure1H-J_IBA1_CD68_Staining
CD68+ counts per cell	28	27	CD68+ area per cell	28	27
	DAP12+/+ Tau+	DAP12-/- Tau+		DAP12+/+ Tau+	DAP12-/- Tau+
	0.319311	1.05433		0.23603	1.1865
	0.424744	0.828402		0.360516	1.03672
	0.424744	0.331361		0.348162	0.279565
	0.466918	1.21399		0.421112	1.24027
	0.466918	0.906724		0.423112	0.817279
	0.581388	0.93986		0.477943	0.976594
	0.361485	0.168693		0.286154	0.122368
	0.448843	0.277138		0.352515	0.209909
	0.548252	0.213878		0.535479	0.147313
	1.99419	0.891662		1.88883	0.871639
	2.20204	0.732006		2.37465	0.691264
	1.14771	0.656697		1.23298	0.5576
	0.331361	1.15675		0.280153	1.04613
	0.424744	1.11759		0.367929	0.940589
	0.331361	1.12663		0.307921	0.866697
	0.319311	0.566326		0.268151	0.497004
	0.403658	0.741044		0.29945	0.575955
	0.765143	0.174718		0.616548	0.130605
	1.12361	0.509091		1.93071	0.434996
	0.960947	0.415707		0.740799	0.311451
	1.15675	0.16568		0.945766	0.120368
	1.29532	0.744056		1.04001	0.575367
	1.03023	0.289188		0.874816	0.239324
	3.03948	0.665734		3.18687	0.56713
	3.52448	0.692846		4.23242	0.587839
	1.05132	0.548252		0.936471	0.475119
	1.91587	0.46993		2.02014	0.331689
	0.93986			1.01436

## Sheet: Figure1K-L
Figure1K-L_IHC_GFAP
GFAP IHC
DAP12+/+ Tau+	DAP12-/- Tau-
12.05	6.52
1.76	5.21333
9.66333	5.92
5.85	6.85
16.2867	8.59667
10.2833	12.03
17.17	13.33
13.88	13.44
15.53	10.4133
14.1333	10.4333
15.01	13.9067
13.1633	9.76333
8.06667	4.59
6.89333	4.76333
5.64667	7.11333
5.68	4.69
5.89	5.08
6.7	11.8333
	3.03667
	5.1
	3.45333
	6.41
	4.94667
	6.30333
	5.74667
	6.43

## Sheet: sFigure1AB
sFigure1AB_IHC_TAKO_tau
Number of puncta
DAP12+/+ Tau fibrils-	DAP12+/+ Tau fibrils+ 2hours	DAP12-/- Tau fibrils-	DAP12-/- Tau fibrils+ 2hours
8	58	5	26
2	38	7	14
1	34	1	19
	4		10
	22		38
	76		31
	24		26
	12		27
	21		22
	50		31
	28		37
			22
			80
			20
Total tau positive area
DAP12+/+ Tau fibrils-	DAP12+/+ Tau fibrils+ 2hours	DAP12-/- Tau fibrils-	DAP12-/- Tau fibrils+ 2hours
769	22305	644	18657
153	6521	2288	5615
215	7455	80	9614
	1191		3407
	3573		15191
	29342		11368
	4555		7464
	6253		9459
	10903		7451
	14662		9638
	17358		9938
			6445
			22165
			9801

## Sheet: sFigure1CD
Figure1CD_MC1_Staining	n	9	10
	MC1	DAP12+/+ Tau+	DAP12-/- Tau+
		0.464	1.54525
		1.83375	1.723
		4.2485	2.74775
		2.84575	3.30425
		1.82125	4.42125
		2.30525	3.1345
		1.43	2.906
		0.631	2.8215
		1.4245	2.70675
			4.17175

## Sheet: sFigure1E-G
sFigure1E-G_IBA1_Staining
n	18	26	n	18	26	n	18	26
IBA1 CA1	DAP12+/+ Tau+	DAP12-/- Tau+	IBA1 CA3	DAP12+/+ Tau+	DAP12-/- Tau+	IBA1 DG	DAP12+/+ Tau+	DAP12-/- Tau+
	3.93	2.41667		2.97667	2.32		5.23	4.12
	4.8	1.96667		4.34333	1.8		9.17667	2.62333
	5.65667	2.34667		5.29667	2.20333		6.61	3.60333
	4.41	3.61667		3.82	2.85667		5.33667	4.86667
	5.13	2.87		4.35	2.68		7.11333	5.12333
	6.81	2.72		7.05667	2.59		8.46	3.87667
	4.64	3.40333		6.98667	2.54		7.57333	5.03333
	4.12	2.55		5.03	2.48		7.79667	3.55667
	4.73	2.93667		5.76	2.73		8.92	4.09333
	5.15667	3.18667		5.84667	2.95667		8.7	4.83667
	5.31667	1.39		4.47667	1.19667		7.11333	2.07667
	4	1.52333		3.33333	1.36333		5.19333	2.88
	2.53	1.04333		1.72333	0.793333		4.07667	2.09333
	2.06667	1.05667		1.42333	0.656667		4.08333	1.94
	2.12	2.13		2.30667	2.13		3.27667	1.97333
	2.90667	1.37667		2.14	0.906667		5.22	1.68
	3.72667	0.976667		3.06667	0.946667		3.81333	2.31667
	2.70333	1.63333		2.13333	1.22667		4.14	2.03667
		0.896667			0.79			1.63
		1.03333			0.73			1.36
		0.763333			0.843333			1.66333
		1.90333			1.80333			3.28667
		1.73667			1.33			3.23667
		0.856667			0.876667			1.43
		1.40667			1.19			2.72333
		1.47667			1.31			2.71333
