# Supplementary material for: DAP12 deletion reduces neuronal SLIT2 and demyelination and enhances brain resilience in female tauopathy mice
Source: Mol Neurodegener. 2025 Dec 2;20:124. doi: 10.1186/s13024-025-00903-3 (PMC12673724; doi:10.1186/s13024-025-00903-3)
Supplement: Supplementary file 2 — Supplementary Material 2 [file 13024_2025_903_MOESM2_ESM.xlsx]

## Sheet: Figure2A
Figure2A_magpix_immune_regulators_measurement
Magpix_9plex	Dap12+/+ Tau+								Dap12-/- Tau+
p-JNK	0.14055	0.07692	0.13962	0.10661	0.14604	0.12657	0.19395	0.10052	0.01938	0.06313	0.04675	0.06509	0.05311	0.05508	0.02917	0.06113
p-P38	0.48802	0.44563	0.44596	0.3618	0.45731	0.32193	0.4686	0.25766	0.33099	0.38151	0.2394	0.3658	0.271	0.2907	0.28173	0.24908
p-NFkB	0.00162	0.00102	0.0013	0.00135	0.00114	0.00117	0.00182	0.00179	0.0012	0.00149	0.00094	0.00111	0.00131	0.00099	0.00149	0.00144
p-AKT	1.60085	1.36916	1.34727	1.31984	1.55377	1.34992	1.68027	1.36803	1.39536	1.48017	1.24923	1.3614	1.16265	1.25114	1.22327	1.24361
p-ERK	0.03352	0.02772	0.03827	0.02601	0.04063	0.04333	0.0718	0.04184	0.00628	0.02346	0.02767	0.01616	0.01455	0.0167	0.00838	0.01239
p70S6K	0.00221	0.00148	0.00224	0.00184	0.00163	0.00246	0.00264	0.00206	0.00214	0.00078	0.00094	0.00401	0.00131	0.00129	0.00207	0.00253
p-STAT3	0.00838	0.00648	0.00744	0.00589	0.00753	0.0079	0.01036	0.00618	0.00668	0.00661	0.0053	0.00613	0.00547	0.00555	0.00551	0.0059
p-STAT5	0.00147016	0.00124986	0.0011812	0.00147221	0.00156272	0.00155461	0.00181769	0.00179179	0.00120313	0.00155561	0.00129534	0.00111458	0.00124748	0.00098583	0.00126335	0.00168462

## Sheet: Figure2BCD
Figure2BCD_western_validation_of_magpix_immune_regulators
Pi-AKT(S473)/TOTAL-AKT	Dap12+/+ Tau+	Dap12-/- Tau+	PI-AKT(S473)/BETA-TUBULLIN	Dap12+/+ Tau+	Dap12-/- Tau+
	0.795362	0.46435		0.729778	0.411821
	0.789584	0.590747		0.732629	0.629988
	0.668378	0.46854		0.764157	0.52269
Pi-ERK(T202/Y204)/TOTAL-ERK	Dap12+/+ Tau+	Dap12-/- Tau+	Pi-ERK(T202/Y204)/BETA-TUBULLIN	Dap12+/+ Tau+	Dap12-/- Tau+
	0.602111	0.190122		2.18282	0.18488
	0.522867	0.235587		1.89068	0.224352
	0.703571	0.208231		2.12504	0.187299

## Sheet: Figure2E
Figure2E_Hallmarks_of_Bulkseq
Overlap Results
Collection(s):	MH
# overlaps shown:	7
# genesets in collections:	50
# genes in comparison (n):	129
# genes in universe (N):	42766
Gene Set Name	# Genes in Gene Set (K)	Description	# Genes in Overlap (k)	k/K	p-value	FDR q-value
HALLMARK_INTERFERON_GAMMA_RESPONSE	188	Mouse genes annotated to HALLMARK_INTERFERON_GAMMA_RESPONSE based on orthology mappings provided by the Alliance Genome Consortium	10	0.0532	3.31e-10	1.66e-08
HALLMARK_INTERFERON_ALPHA_RESPONSE	94	Mouse genes annotated to HALLMARK_INTERFERON_ALPHA_RESPONSE based on orthology mappings provided by the Alliance Genome Consortium	7	0.0745	1.59e-08	3.97e-07
HALLMARK_IL6_JAK_STAT3_SIGNALING	85	Mouse genes annotated to HALLMARK_IL6_JAK_STAT3_SIGNALING based on orthology mappings provided by the Alliance Genome Consortium	5	0.0588	6.24e-06	0.000104
HALLMARK_ALLOGRAFT_REJECTION	192	Mouse genes annotated to HALLMARK_ALLOGRAFT_REJECTION based on orthology mappings provided by the Alliance Genome Consortium	6	0.0312	2.72e-05	0.000341
HALLMARK_EPITHELIAL_MESENCHYMAL_TRANSITION	194	Mouse genes annotated to HALLMARK_EPITHELIAL_MESENCHYMAL_TRANSITION based on orthology mappings provided by the Alliance Genome Consortium	4	0.0206	0.00291	0.0227
HALLMARK_INFLAMMATORY_RESPONSE	197	Mouse genes annotated to HALLMARK_INFLAMMATORY_RESPONSE based on orthology mappings provided by the Alliance Genome Consortium	4	0.0203	0.00307	0.0227
HALLMARK_E2F_TARGETS	199	Mouse genes annotated to HALLMARK_E2F_TARGETS based on orthology mappings provided by the Alliance Genome Consortium	4	0.0201	0.00318	0.0227

## Sheet: Figure2F
Figure2F_Transcription_factors_of_Bulkseq
Gene Set Name	# Genes in Gene Set (K)	Description	# Genes in Overlap (k)	k/K	p-value	FDR q-value
CRELD1	1495	Genes containing one or more binding sites for UniProt:Q91XD7 (Creld1) in their promoter regions (TSS -1000,+100 bp) as identified by GTRD version 20.06 ChIP-seq harmonization.	49	0.0328	6.06e-19	1.7e-16
LYL1	1658	Genes containing one or more binding sites for UniProt:P27792 (Lyl1) in their promoter regions (TSS -1000,+100 bp) as identified by GTRD version 20.06 ChIP-seq harmonization.	41	0.0247	5.76e-12	8.06e-10
RELB	1922	Genes containing one or more binding sites for UniProt:Q04863 (Relb) in their promoter regions (TSS -1000,+100 bp) as identified by GTRD version 20.06 ChIP-seq harmonization.	43	0.0224	4.1e-11	3.83e-09
ZFP874B	1966	Genes containing one or more binding sites for UniProt:A0A286YDG9 (Zfp874b) in their promoter regions (TSS -1000,+100 bp) as identified by GTRD version 20.06 ChIP-seq harmonization.	42	0.0214	2.89e-10	2.02e-08
DMRT1	1812	Genes containing one or more binding sites for UniProt:Q9QZ59 (Dmrt1) in their promoter regions (TSS -1000,+100 bp) as identified by GTRD version 20.06 ChIP-seq harmonization.	38	0.021	3.67e-09	2.05e-07
MLLT3	1067	Genes containing one or more binding sites for UniProt:A2AM29 (Mllt3) in their promoter regions (TSS -1000,+100 bp) as identified by GTRD version 20.06 ChIP-seq harmonization.	28	0.0262	4.63e-09	2.16e-07
NFKB1	1543	Genes containing one or more binding sites for UniProt:P25799 (Nfkb1) in their promoter regions (TSS -1000,+100 bp) as identified by GTRD version 20.06 ChIP-seq harmonization.	34	0.022	7.85e-09	3.14e-07
RCOR1	1974	Genes containing one or more binding sites for UniProt:Q8CFE3 (Rcor1) in their promoter regions (TSS -1000,+100 bp) as identified by GTRD version 20.06 ChIP-seq harmonization.	39	0.0198	1.14e-08	3.99e-07
REL	560	Genes containing one or more binding sites for UniProt:P15307 (Rel) in their promoter regions (TSS -1000,+100 bp) as identified by GTRD version 20.06 ChIP-seq harmonization.	19	0.0339	3.04e-08	9.46e-07
MYB	1569	Genes containing one or more binding sites for UniProt:P06876 (Myb) in their promoter regions (TSS -1000,+100 bp) as identified by GTRD version 20.06 ChIP-seq harmonization.	33	0.021	3.97e-08	1.11e-06

## Sheet: Figure2G
Figure2G_IPA_updstream_regulator_of_Bulkseq
Dap12-/- tau+ vs Dap12+/+ tau+
IPA Upstream Regulator	Expr Log Ratio	Molecule Type	Predicted Activation State	Activation z-score	p-value of overlap	Target Molecules in Dataset
Ifnar		group	Inhibited	-4.15	3.42e-16	APOBEC3B,CCL2,CD86,EIF2AK2,HLA-A,IFI16,IFIT1B,IFIT3,IFITM3,IRF1,IRF8,IRF9,Sp100,STAT2,TLR2,TNFSF10,UNC93B1,XAF1
IRF3	-0.119	transcription regulator	Inhibited	-4.171	8.7e-15	APOBEC3B,CD86,EIF2AK2,FCGR1A,GBP5,IFI16,IFI44,IFIT1B,IFIT3,IFITM3,IRF1,LAG3,PARP12,PARP14,PHF11,STAT2,TNFSF10,Trim30a/Trim30d
IFNG	0.01	cytokine	Inhibited	-4.659	1.41e-13	BCL2L1,C4A/C4B,CCL2,Ccl6,CD14,CD86,CTSH,CTSS,CXCL16,EIF2AK2,ENDOD1,FZD2,GBP5,GBP6,HK2,HLA-A,IFI16,IFI44,IFIT1B,IFIT3,IL18BP,IRF1,IRF8,ITGAX,JAG1,LAT2,LGALS9B,PHF11,SLC6A6,STAT2,STX3,TLR2,TNFSF10,XAF1
IRF7	-0.265	transcription regulator	Inhibited	-3.42	1.5e-10	FCGR1A,GBP5,IFI16,IFIT1B,IFIT3,IFITM3,IRF8,PARP12,PARP14,PHF11,STAT2,Trim30a/Trim30d
ZBTB10	0.077	transcription regulator	Inhibited	-3.801	7.24e-10	CD86,CHUK,GBP5,GBP6,IFI16,IFIT1B,IFIT3,IFITM3,IRF1,LGALS9B,PARP9,STAT2,TNFRSF14,UNC93B1,XAF1
USP22	0.019	peptidase	Inhibited	-3.162	1.14e-09	Cd33,CSF2RA,CSF2RB,CSF3R,FES,ITGAM,ITGB2,NCF2,PTPN6,PTPRC
STAT1	-0.206	transcription regulator	Inhibited	-3.434	7.64e-09	APOBEC3B,BCL2L1,CCL2,CD86,CDK2,EIF2AK2,GBP5,GBP6,IFI16,IFIT1B,IFIT3,IRF1,IRF8,IRF9,ITGAX,STAT2,TNFSF10
TLR4	-0.038	transmembrane receptor	Inhibited	-3.753	3.75e-08	APOBEC3B,CCL2,CD14,CD86,IFI16,IFIT1B,IFIT3,IFITM3,IL18BP,IRF1,IRF8,ITGAM,JAG1,PLEK,RGS16,STAT2,TLR2,TNFSF10
TICAM1	-0.003	other	Inhibited	-3.261	9.71e-07	APOBEC3B,CCL2,CD86,IFI16,IFIT1B,IFIT3,IL18BP,IRF1,JAG1,TLR2,TNFSF10
NOS2	-0.105	enzyme	Inhibited	-2.8	0.00121	CD14,COL4A1,CSF3R,CTSC,IFIT1B,IFIT3,TNFSF10,TYROBP
MYD88	-0.129	other	Inhibited	-3.083	0.00448	APOBEC3B,CD14,CD86,IFIT1B,IRF1,IRF8,ITGAM,ITGAX,JAG1,TLR2

## Sheet: Figure2H
Figure2H_IPA_mechanistic_nertwork_of_Bulkseq
Dap12+/+ tau+ vs tau-
Ifnar (molecules)
Symbol	Entrez Gene Name	GenBank/Gene Symbol - mouse (Entrez Gene)	Expr Intensity/RPKM/FPKM/Counts	Expr Log Ratio	Expr p-value	Expr False Discovery Rate (q-value)	Location	Family	Drugs	Entrez Gene ID for Human	Entrez Gene ID for Mouse	Entrez Gene ID for Rat	Synonym(s)
Ifnar							Plasma Membrane	group					IFAR, Ifn-alpha/beta-r, IFN-alpha/beta-receptor, Ifn-IR, IFNR, Ifn type i receptor, Ifn-Œ±/Œ≤-r, IFN-Œ±/Œ≤-receptor, Type i interferon receptor
IFNB1	interferon beta 1	Ifnb1	0				Extracellular Space	cytokine		3456	15977	24481	If1da1, IFB, IFF, IFNB, IFNB1A, IFN-beta, Ifn beta1b, IFN-Œ≤, interferon beta 1, interferon beta 1, fibroblast, interferon Œ≤ 1, interferon Œ≤ 1, fibroblast, neoferon, recombinant human interferon Œ≤ 1a, recombinantinterferon beta 1a, recombinantinterferon Œ≤ 1a
IFNG	interferon gamma	Ifng	0.293623	0.0104085	0.789944		Extracellular Space	cytokine	emapalumab	3458	15978	25712	If2f, IFG, IFI, IFN-2, IFNG2, IFN gamma, IFN-II, IFN type II, IFN-Œ≥, IMD69, INF-Œ≥, Interferon gamma, Interferon Œ≥, type II INTERFERON, Œ≥-ifn, Œ≥ interferon
IL12 (complex)							Extracellular Space	complex	methotrexate/ustekinumab, ustekinumab				IL-12 p70, IL12 p75
IRF1	interferon regulatory factor 1	Irf1	293.147	0.315925	0.0355539	0.138398	Nucleus	transcription regulator		3659	16362	24508	IFN REGULATORY FACTOR 1, interferon regulatory factor 1, ISGF2, LSIR, MAR
IRF8	interferon regulatory factor 8	Irf8	253.112	0.499735	0.000464536	0.00646097	Nucleus	transcription regulator		3394	15900	292060	H-ICSBP, HICSBP-1, ICSBP, ICSBP1, IMD32A, IMD32B, Interferon Consensus Sequence Binding Protein 1, interferon regulatory factor 8, Myls
SMAD3	SMAD family member 3	Smad3	3867.66	0.0910087	0.326952	0.561307	Nucleus	transcription regulator		4088	17127	25631	DKFZP586N0721, hMAD-3, hSMAD3, HSPC193, HsT17436, JV15-2, LDS1C, LDS3, mad3, MADH3, SMAD family member 3
STAT1	signal transducer and activator of transcription 1	Stat1	1256.35	0.393511	0.0167036	0.0835131	Nucleus	transcription regulator		6772	20846	25124	2010005J02Rik, CANDF7, DD6G4-4, IMD31A, IMD31B, IMD31C, ISGF-3, p91, signal transducer and activator of transcription 1, STAT1 alpha, Stat1 beta, Stat1 p91, STAT1 Œ±, Stat1 Œ≤, STAT91, TRANSCRIPTION FACTOR SIGNAL TRANSDUCER and ACTIVATOR
STAT2	signal transducer and activator of transcription 2	Stat2	1223.07	0.350726	0.000461296	0.00643885	Nucleus	transcription regulator		6773	20847	288774	1600010G07Rik, IMD44, ISGF-3, P113, PTORCH3, signal transducer and activator of transcription 2, STAT113
STAT3	signal transducer and activator of transcription 3	Stat3	2451.37	0.106678	0.213465	0.433024	Nucleus	transcription regulator	CAS3/SS3, danvatirsen, OPB-31121, OPB-51602, TTI-101, golotimod, NT219, STAT3 inhibitor	6774	20848	25125	1110034C02Rik, acute-phase response factor, ADMIO, ADMIO1, APRF, HIES, MGC16063, signal transducer and activator of transcription 3, Stat3 alpha isoform, Stat3 beta isoform, Stat3 delta, Stat3 Œ± isoform, Stat3 Œ≤ isoform, Stat3 Œ¥
STAT6	signal transducer and activator of transcription 6	Stat6	677.956	0.373092	1.47e-07	1.02e-05	Nucleus	transcription regulator		6778	20852	362896	D12S1644, IL-4 NAF, IL-4-STAT, signal transducer and activator of transcription 6, STAT6A, STAT6B, STAT6C, Stf-Il4
Dap12-/- tau+ vs Dap12+/+ tau+
Ifnar (molecules)
Symbol	Entrez Gene Name	GenBank/Gene Symbol - mouse (Entrez Gene)	Expr Log Ratio	Expr False Discovery Rate (q-value)	Location	Family	Drugs	Entrez Gene ID for Human	Entrez Gene ID for Mouse	Entrez Gene ID for Rat			Synonym(s)
Ifnar					Plasma Membrane	group							IFAR, Ifn-alpha/beta-r, IFN-alpha/beta-receptor, Ifn-IR, IFNR, Ifn type i receptor, Ifn-Œ±/Œ≤-r, IFN-Œ±/Œ≤-receptor, Type i interferon receptor
IFNB1	interferon beta 1	Ifnb1			Extracellular Space	cytokine		3456	15977	24481			If1da1, IFB, IFF, IFNB, IFNB1A, IFN-beta, Ifn beta1b, IFN-Œ≤, interferon beta 1, interferon beta 1, fibroblast, interferon Œ≤ 1, interferon Œ≤ 1, fibroblast, neoferon, recombinant human interferon Œ≤ 1a, recombinantinterferon beta 1a, recombinantinterferon Œ≤ 1a
IFNG	interferon gamma	Ifng	0.00975522		Extracellular Space	cytokine	emapalumab	3458	15978	25712			If2f, IFG, IFI, IFN-2, IFNG2, IFN gamma, IFN-II, IFN type II, IFN-Œ≥, IMD69, INF-Œ≥, Interferon gamma, Interferon Œ≥, type II INTERFERON, Œ≥-ifn, Œ≥ interferon
IL12A	interleukin 12A	Il12a	0.0382836	0.923861	Extracellular Space	cytokine		3592	16159	84405			CLMF, IL-12p35, interleukin 12A, Ll12a, NFSK, NKSF1, P35
IRF8	interferon regulatory factor 8	Irf8	-0.490156	9.41378e-05	Nucleus	transcription regulator		3394	15900	292060			H-ICSBP, HICSBP-1, ICSBP, ICSBP1, IMD32A, IMD32B, Interferon Consensus Sequence Binding Protein 1, interferon regulatory factor 8, Myls
IRF9	interferon regulatory factor 9	Irf9	-0.333431	0.00656454	Nucleus	transcription regulator		10379	16391	305896			interferon regulatory factor 9, INTERFERON-STIMULATING TRANSCRIPTION FACTOR 3 gamma, INTERFERON-STIMULATING TRANSCRIPTION FACTOR 3 Œ≥, ISGF3, ISGF3G, isgf3 Œ≥, p48
STAT1	signal transducer and activator of transcription 1	Stat1	-0.206147	0.263578	Nucleus	transcription regulator		6772	20846	25124			2010005J02Rik, CANDF7, DD6G4-4, IMD31A, IMD31B, IMD31C, ISGF-3, p91, signal transducer and activator of transcription 1, STAT1 alpha, Stat1 beta, Stat1 p91, STAT1 Œ±, Stat1 Œ≤, STAT91, TRANSCRIPTION FACTOR SIGNAL TRANSDUCER and ACTIVATOR
STAT2	signal transducer and activator of transcription 2	Stat2	-0.257316	0.0441141	Nucleus	transcription regulator		6773	20847	288774			1600010G07Rik, IMD44, ISGF-3, P113, PTORCH3, signal transducer and activator of transcription 2, STAT113
STAT3	signal transducer and activator of transcription 3	Stat3	-0.0817989	0.56305	Nucleus	transcription regulator	CAS3/SS3, danvatirsen, OPB-31121, OPB-51602, TTI-101, golotimod, NT219, STAT3 inhibitor	6774	20848	25125			1110034C02Rik, acute-phase response factor, ADMIO, ADMIO1, APRF, HIES, MGC16063, signal transducer and activator of transcription 3, Stat3 alpha isoform, Stat3 beta isoform, Stat3 delta, Stat3 Œ± isoform, Stat3 Œ≤ isoform, Stat3 Œ¥
STAT6	signal transducer and activator of transcription 6	Stat6	-0.117326	0.413058	Nucleus	transcription regulator		6778	20852	362896			D12S1644, IL-4 NAF, IL-4-STAT, signal transducer and activator of transcription 6, STAT6A, STAT6B, STAT6C, Stf-Il4
Dap12+/+ tau+ vs tau-
Ifnar (relationships)
From Molecule(s)	Relationship Type	To Molecule(s)
IFNB1	activation	STAT1
IFNB1	localization	STAT1
IFNB1	phosphorylation	STAT1
IFNB1	phosphorylation	STAT2
IFNB1	phosphorylation	STAT3
IFNG	activation	STAT1
IFNG	activation	STAT2
IFNG	activation	STAT3
IFNG	localization	IRF1
IFNG	localization	STAT1
IFNG	modification	STAT1
IFNG	phosphorylation	STAT1
IFNG	phosphorylation	STAT3
IFNG	regulation of binding	IRF1
IFNG	regulation of binding	STAT1
IFNG	regulation of binding	STAT2
IFNG	translocation	STAT1
IFNG	ubiquitination	IRF8
IL12 (complex)	phosphorylation	STAT3
IL12 (complex)	phosphorylation	STAT6
Ifnar	activation	STAT1
Ifnar	localization	IFNB1
Ifnar	localization	IFNG
Ifnar	localization	IL12 (complex)
Ifnar	phosphorylation	STAT1
STAT1	activation	SMAD3
STAT1	activation	STAT2
STAT1	activation	STAT3
STAT1	regulation of binding	STAT6
Dap12-/- tau+ vs Dap12+/+ tau+
Ifnar (relationships)
From Molecule(s)	Relationship Type	To Molecule(s)
IFNB1	activation	STAT1
IFNB1	localization	IRF9
IFNB1	localization	STAT1
IFNB1	phosphorylation	STAT1
IFNB1	phosphorylation	STAT2
IFNB1	phosphorylation	STAT3
IFNG	activation	STAT1
IFNG	activation	STAT2
IFNG	activation	STAT3
IFNG	localization	STAT1
IFNG	modification	STAT1
IFNG	phosphorylation	STAT1
IFNG	phosphorylation	STAT3
IFNG	regulation of binding	STAT1
IFNG	regulation of binding	STAT2
IFNG	translocation	STAT1
IFNG	ubiquitination	IRF8
IL12A	localization	STAT1
Ifnar	activation	STAT1
Ifnar	localization	IFNB1
Ifnar	localization	IFNG
Ifnar	localization	IL12A
Ifnar	phosphorylation	STAT1
STAT1	activation	STAT2
STAT1	activation	STAT3
STAT1	regulation of binding	STAT6

## Sheet: Figure2I
Figure2I_cytokine/chemokine_multiplex_measurements
IP-10	Dap12+/+ Tau+	Dap12-/- Tau+		MCP-1	Dap12+/+ Tau+	Dap12-/- Tau+
	26.86	35.47			2.6	3.43
	141.3	44.18			10.96	2.75
	171.52	38.61			6.19	2.6
	109.63	31.25			3.43	2.6
	69.62	26.62			6.19	2.6
	213.88	14.36			7.56	5.5*
IL-6	Dap12+/+ Tau+	Dap12-/- Tau+		MIG	Dap12+/+ Tau+	Dap12-/- Tau+
	0.9	0.78			3.21	4.29*
	0.88	0.59			8.72	2.99
	1.48	0.55				2.99
	1.02	0.94			8.41	2.99
	1.06	0.81			3.38	2.99
	1.33	0.94			16.17	2.99
IL1a	+/+	-/-		IL1b	Dap12+/+ Tau+	Dap12-/- Tau+
	8.47	23.3			3.7	4.2
	15.94	12.12			4.3	5.78
	11.87	7.76			5.78	0
	16.46	11.87			4.51	0
	15.42	11.13			4.71	5.14
	19.85	3.23			5.14	3.6

## Sheet: sFigure2A
sFigure2A_magpix_immune_regulators_measurement_phospho_to_total_protein_levels
Magpix_plex	Dap12+/+ Tau+								Dap12-/- Tau+
p-JNK/total-JNK	0.97505	0.916364	1.10972	0.886329	1.08284	1.0223	1.28288	0.724536	0.229086	0.768169	0.434257	0.760669	0.480076	0.591145	0.313366	0.44347
p-P38/total-P38	1.12413	1.22948	1.11209	0.905944	1.10735	0.834702	1.03132	0.655015	0.840473	0.971839	0.668687	1.10439	0.67316	0.742949	0.805424	0.698259
p-NFkB/total-NFkB	1.14577	0.888487	1.01291	0.965229	0.820499	0.745033	1.23052	1.1922	0.944119	1.15682	0.766094	0.977032	1.04258	0.682646	1.19023	1.03244
p-AKT/total-Akt	0.957113	1.40758	1.03308	0.89409	0.986201	0.905526	0.949791	0.866626	1.41403	1.50733	1.16438	1.4676	0.909305	1.07934	1.26241	1.04728
p-ERK/total-ERK	0.800545	0.724641	0.98581	0.674016	1.01855	1.14318	1.6205	1.03426	0.157482	0.590004	0.719226	0.426466	0.382702	0.44382	0.226542	0.336613
p-STAT3/Total-STAT3	0.893781	0.64477	1.1279	0.895408	1.04883	0.975512	1.42671	0.987251	0.706902	1.47874	0.582935	0.783538	0.619718	0.700479	0.9259	0.851884
p-STAT5/Total_STAT5	0.899165	0.932321	0.917851	1.05205	0.989967	0.944849	0.983251	1.28092	0.848613	1.30862	0.927116	0.790194	0.872265	0.74768	1.17405	1.24007

## Sheet: sFigure2B
sFigure2B_DEGs_of_bulkseq
DAP12+/+_Tau+_vs_DAP12+/+_Tau-								DAP12-/-_Tau+_vs_DAP12+/+_Tau+									DAP12-/-_Tau+_vs_DAP12+/+_Tau+ male
	baseMean	log2FoldChange	lfcSE	stat	pvalue	padj		gene	baseMean	log2FoldChange	lfcSE	stat	pvalue	padj	-LOG10[FDR]	Assign low value to make figure looks better	gene	baseMean	log2FoldChange	lfcSE	stat	pvalue	padj
Xist	9788.91	8.70328	0.12616	68.9861	0	0		Tyrobp	359.639	-2.40291984988619	0.0950231415271382	-25.2877331907609	4.3583983657463e-141	6.33100946608307e-137	136.199	8.51953	Gm42418	569818	-0.251372	0.129853	-1.93591	0.0528783	0.99724
Slc25a20	872.053	1.44582	0.0630003	22.9494	1.49e-116	3.31e-113		Nudt19	1406.97	-1.21111083377982	0.061162364308091	-19.8015699275315	2.88559298831442e-87	2.09580618741277e-83	82.6786	8.51953	mt-Co1	337901	-0.0811033	0.123576	-0.656304	0.511628	0.99724
Tspan11	208.962	1.37518	0.107852	12.7506	3.1e-37	5.33e-34		Zfp14	696.952	0.792505562773603	0.064665397941985	12.2554811072933	1.57014718313813e-34	7.60265266075481e-31	30.119	8.51953	mt-Cytb	161183	-0.161519	0.139175	-1.1606	0.245804	0.99724
Wnt2b	77.9012	1.32918	0.153025	8.68604	3.75e-18	3.06e-15		C4b	2177.43	-0.787387232403712	0.0854832440364647	-9.21101253560095	3.23062913518304e-20	1.17320297044172e-16	15.9306	8.51953	mt-Rnr2	128936	-0.1053	0.109604	-0.960734	0.336686	0.99724
C4b	1933.28	1.31009	0.114563	11.4356	2.78e-30	4.3e-27		Sbsn	264.813	-0.72997241278742	0.0840460969012288	-8.68538147161414	3.7747346009186e-18	1.09663589625887e-14	13.9599	8.51953	mt-Nd1	120398	-0.109069	0.137803	-0.791496	0.428654	0.99724
Rspo1	356.268	1.21478	0.14847	8.18195	2.79e-16	1.88e-13		Gm1082	32.2705	0.708453773923395	0.082361766201253	8.60173119882193	7.85225292191983e-18	1.90103043239679e-14	13.721	8.51953	mt-Nd5	96809.3	-0.14122	0.141909	-0.995189	0.319644	0.99724
Gm765	60.6527	1.19169	0.16811	7.08874	1.35e-12	3.88e-10		Mrps12	803.791	-0.492843662206338	0.0650271417834732	-7.57904543686396	3.48106592679104e-14	7.22370909322381e-11	10.1412	8.51953	Slc1a2	88329.3	-0.220656	0.100467	-2.19632	0.0280688	0.99724
Ntn5	150.905	1.1184	0.163737	6.83049	8.46e-12	2.22e-09		Lag3	504.359	-0.664146063304481	0.0940716433754775	-7.06000277526363	1.66499278885148e-12	3.02321065635707e-09	8.51953		Calm1	87782.1	-0.00761589	0.0845285	-0.0900994	0.928208	0.999854
Clec7a	69.1632	1.10759	0.16372	6.76514	1.33e-11	3.26e-09		Blvrb	313.934	0.547711457290422	0.0798362311007341	6.86043729443268	6.86500730170466e-12	1.10801217849513e-08	7.95546		mt-Nd2	86146.1	-0.19333	0.1464	-1.32074	0.186589	0.99724
Myo5c	158.786	1.08151	0.151686	7.12995	1e-12	2.94e-10		Cd52	94.6109	-0.618505511041228	0.0935981136669403	-6.60809803541682	3.89288876346686e-11	5.65481021781196e-08	7.24758		Camk2a	81531.7	0.0584496	0.122786	0.476027	0.634055	0.99724
Cd52	80.4779	1.07457	0.162912	6.59601	4.22e-11	9.26e-09		Gpatch1	977.129	-0.349113433763029	0.0538139971793471	-6.48740944850336	8.73247898706909e-11	1.15316354332878e-07	6.93811		mt-Nd4	75110.4	-0.109387	0.151612	-0.721969	0.470313	0.99724
Adam33	276.551	1.06525	0.157075	6.78181	1.19e-11	2.99e-09		Cep89	462.199	-0.487892182972809	0.0754168720215634	-6.46927099858119	9.84768472263976e-11	1.19206223567554e-07	6.9237		Cpe	75140.6	-0.106935	0.100569	-1.06329	0.287649	0.99724
Nr2f2	651.282	1.04473	0.133571	7.82152	5.22e-15	2.96e-12		Ryr1	814.189	-0.527323355573007	0.0821114342885364	-6.42204535996794	1.34455341043115e-10	1.50238329537869e-07	6.82322		mt-Rnr1	72531.1	-0.119835	0.124418	-0.963174	0.33546	0.99724
Igfn1	1449.51	1.00754	0.159583	6.31359	2.73e-10	4.59e-08		Itgax	102.655	-0.408936713221158	0.0645775440870206	-6.33249094561571	2.41234448026495e-10	2.50297970859491e-07	6.60154		Snap25	66615.3	0.0554247	0.083061	0.667276	0.504596	0.99724
Gpr114	11.3146	0.998031	0.151324	6.59533	4.24e-11	9.26e-09		Zkscan3	1163.65	-0.446284155141329	0.0707188317154037	-6.31068336843185	2.77806041315346e-10	2.69027370409781e-07	6.5702		Plp1	62892.1	-0.103131	0.119036	-0.866388	0.386277	0.99724
Gfap	9181.31	0.990633	0.157643	6.28404	3.3e-10	5.44e-08		Zfp27	913.354	0.395164053560711	0.0638993547192485	6.18416344416817	6.24326565780827e-10	5.66810480908269e-07	6.24656		Ppp3ca	60448.6	0.0589022	0.109835	0.536277	0.591767	0.99724
Entpd4	5040.61	0.958156	0.0733692	13.0594	5.62e-39	1.09e-35		Col11a1	849.385	-0.512153256127347	0.08582477354343	-5.9674291580645	2.41020875738938e-09	2.05945249469636e-06	5.68625		Atp1b1	60578.6	-0.0823712	0.0938416	-0.877771	0.380068	0.99724
Scnn1a	189.955	0.931183	0.121517	7.66298	1.82e-14	8.04e-12		Dmkn	74.8858	-0.562152356119932	0.0949489192255246	-5.92057667117512	3.20814685653742e-09	2.5889745132257e-06	5.58687		Eef1a1	53334.1	0.0138587	0.0892524	0.155274	0.876605	0.997592
Crb1	33.1745	0.926288	0.166156	5.57482	2.48e-08	2.3e-06		Ech1	1234.13	-0.339138321793787	0.0581011559383374	-5.83703226410355	5.31388089174296e-09	4.06260178070833e-06	5.3912		Kif5a	49603.3	-0.0166855	0.126846	-0.131543	0.895346	0.998189
Ccl6	85.5165	0.922088	0.167185	5.51537	3.48e-08	3.08e-06		Fbxo17	72.4211	-0.534556475552189	0.0949609690681557	-5.62922304603405	1.81023184496976e-08	1.31477138900154e-05	4.88115		CT010467.1	50266.2	-0.0497999	0.154211	-0.322961	0.746725	0.99724
Sec1	46.1478	0.906037	0.167816	5.39901	6.7e-08	5.35e-06		Klhl6	80.6623	-0.529154941054153	0.0950638641606262	-5.56631003511553	2.60190139380268e-08	1.79977236411322e-05	4.74478		Ncdn	49229.4	0.212037	0.125585	1.68843	0.0913292	0.99724
Sytl1	49.0441	0.877654	0.165681	5.29725	1.18e-07	8.51e-06		Sfrs18	7556.93	-0.360726385032001	0.0665081627800156	-5.42379115515715	5.83480505378186e-08	3.85256264596524e-05	4.41425		Sparcl1	48488.5	0.0589463	0.112796	0.522591	0.601259	0.99724
Cyp39a1	136.773	0.875057	0.130832	6.68842	2.26e-11	5.14e-09		Zkscan2	845.857	-0.394282698836982	0.0731518421161114	-5.38992166747012	7.04884015502599e-08	4.45180226486555e-05	4.35146		Hsp90ab1	48533.8	-0.00311311	0.0973351	-0.0319842	0.974485	0.999854
Miat	16854.3	0.873351	0.155958	5.5999	2.14e-08	2.03e-06		Snhg11	73090.5	-0.450347664499575	0.0850995125794518	-5.29201226715741	1.20977775283854e-07	7.32217984905527e-05	4.13536		Atp1a3	48375.5	0.0394139	0.0968676	0.406883	0.684094	0.99724
Thy1	37702.7	0.87084	0.0796233	10.937	7.67e-28	9.9e-25		Gbp9	153.547	-0.496320855107311	0.0947602061557952	-5.2376506472697	1.62633537880121e-07	8.88165337677487e-05	4.05151		Calm2	46520.4	0.00966833	0.0937391	0.10314	0.917852	0.999715
Clec18a	204.587	0.870598	0.155167	5.61072	2.01e-08	1.94e-06		Kctd15	410.99	-0.358287522600791	0.0683691461859688	-5.24048554923041	1.60154629863265e-07	8.88165337677487e-05	4.05151		Gpm6a	46504	-0.0190171	0.085536	-0.22233	0.824057	0.99724
A330049N07Rik	62.3662	0.868879	0.152994	5.67915	1.35e-08	1.38e-06		Robo3	1385.51	-0.488242925544516	0.0932671507129933	-5.2348862575095	1.65086493992098e-07	8.88165337677487e-05	4.05151		Hspa8	46504.7	-0.0732916	0.0801865	-0.914016	0.360708	0.99724
Lag3	407.475	0.862273	0.158322	5.44633	5.14e-08	4.24e-06		Gm6537	118.505	0.489308436225462	0.0936117143472559	5.22700005696248	1.72282447302814e-07	8.93776724828815e-05	4.04877		App	45580.9	-0.0130344	0.0936745	-0.139147	0.889334	0.997881
Pla2g4e	446.583	0.858681	0.116029	7.40059	1.36e-13	5.25e-11		Irf8	278.019	-0.490156352196579	0.0941089206478175	-5.20839415458695	1.90481958797656e-07	9.4137751627637e-05	4.02624		Hsp90aa1	44230.6	-0.0847705	0.103105	-0.822181	0.410974	0.99724
Barx2	133.47	0.856926	0.126383	6.78042	1.2e-11	2.99e-09		Kirrel2	538.34	0.493308696612428	0.0947832840524713	5.20459595322036	1.9441914834291e-07	9.4137751627637e-05	4.02624		Lars2	43748.1	0.0210047	0.133835	0.156945	0.875288	0.997592
Itgax	89.5172	0.84557	0.151974	5.56393	2.64e-08	2.42e-06		Ttc14	4985.54	-0.374806833004513	0.0721524364837758	-5.19465247842035	2.05102611081286e-07	9.61071138247342e-05	4.01724		Syt1	42098.2	-0.0308389	0.113691	-0.271253	0.786197	0.99724
Tmem215	450.75	0.832106	0.143042	5.8172	5.98e-09	6.92e-07		Myo1f	177.674	-0.481449214893432	0.0936206547462954	-5.14255338416636	2.7102939302578e-07	0.00012303040509664	3.90999		Scd2	42425.7	0.00570219	0.108457	0.0525748	0.958071	0.999854
Cxcl10	24.6442	0.828484	0.160237	5.17036	2.34e-07	1.5e-05		Slc26a10	206.127	-0.429691495323828	0.0840312475438696	-5.11347276023127	3.16289384407524e-07	0.000139224836300112	3.85628		Psap	40990.6	0.0272668	0.0890705	0.306125	0.759509	0.99724
Cldn22	11.6096	0.827013	0.158006	5.23406	1.66e-07	1.13e-05		Adipor2	3828.37	0.344487291662744	0.0679499206515552	5.06972323675347	3.98394604264493e-07	0.000170208235927824	3.76902		Aldoa	40809.6	0.0353887	0.118387	0.298924	0.764998	0.99724
Mir27b	19.0915	0.814145	0.167877	4.84966	1.24e-06	5.88e-05		Ddx26b	2180.95	-0.318737944656715	0.063189679179307	-5.04414563891462	4.55552231685146e-07	0.000189067191927384	3.72338		Fth1	40374	0.0123558	0.121617	0.101596	0.919078	0.999715
Endou	142.377	0.808711	0.153349	5.27366	1.34e-07	9.46e-06		Mpeg1	1997.38	-0.44172349723431	0.0887329263362837	-4.97812385404993	6.42035694482932e-07	0.000259061402723863	3.5866		Calm3	39399.9	0.0917857	0.116538	0.787603	0.430929	0.99724
Ppl	72.9663	0.808627	0.151978	5.32069	1.03e-07	7.66e-06		Gm5577	221.696	-0.435279408315105	0.0888094939418842	-4.90127112535903	9.5218537490163e-07	0.000373822831238407	3.42733		Ttr	39505.5	-0.0499452	0.0603711	-0.879619	0.379066	0.99724
Thbs3	538.984	0.808257	0.123622	6.53815	6.23e-11	1.3e-08		Atp11b	3806.08	-0.290789676879999	0.0594498093488674	-4.8913475091832	1.00147967186867e-06	0.000376211074681689	3.42457		Cplx2	38632.7	0.168318	0.116385	1.44622	0.148114	0.99724
Coro6	1141.99	0.80316	0.138198	5.81166	6.19e-09	7e-07		Luc7l3	5691.92	-0.302664572305028	0.0618988105223623	-4.88966701865271	1.01006690848037e-06	0.000376211074681689	3.42457		2900097C17Rik	38383.2	-0.0294473	0.107983	-0.272705	0.78508	0.99724
Kcnab3	3234.7	0.801422	0.112135	7.14695	8.87e-13	2.64e-10		Cd14	98.2637	-0.461192412574898	0.0944200313621335	-4.88447637563332	1.03704075079701e-06	0.000376601348651933	3.42412		Rtn3	38129.5	-0.0645006	0.0863032	-0.747373	0.454839	0.99724
Slamf9	47.104	0.78994	0.164702	4.79617	1.62e-06	7.46e-05		Cd33	276.173	-0.417140194314924	0.0856568250599698	-4.86990025631789	1.11654595738449e-06	0.000395584062852855	3.40276		Serinc1	36797.4	0.0107327	0.0752502	0.142626	0.886586	0.997881
C920025E04Rik	37.7038	0.785211	0.167428	4.68984	2.73e-06	0.000114804		Fcgr1	152.211	-0.449813291572231	0.0926511994515923	-4.85491061351285	1.20441058917874e-06	0.000409026548960365	3.38825		Meg3	35516.8	-0.0868256	0.141219	-0.614841	0.53866	0.99724
Tmem145	1516	0.779047	0.116817	6.66893	2.58e-11	5.79e-09		Stx3	1309.63	-0.303428616949977	0.0625128318200339	-4.85386132919891	1.2108041859628e-06	0.000409026548960365	3.38825		Mbp	35610.3	-0.0989254	0.132094	-0.74891	0.453911	0.99724
Zan	25.3368	0.776439	0.167534	4.63453	3.58e-06	0.000140331		Nckap1l	737.812	-0.286273931965638	0.0591523204012365	-4.83960612236023	1.30096707895454e-06	0.000429496540656672	3.36704		Ywhag	35037.6	0.0433015	0.119296	0.362977	0.716622	0.99724
Cd22	30.3504	0.772796	0.168102	4.5972	4.28e-06	0.00016222		Emr1	327.184	-0.396968152019382	0.0822545373636002	-4.82609427689821	1.39236616524139e-06	0.000449455798139921	3.34731		Ndrg4	34477.8	0.0990499	0.0845139	1.17199	0.2412	0.99724
Ap1m2	36.0687	0.757294	0.163899	4.6205	3.83e-06	0.000148283		A930013F10Rik	374.125	-0.426274782844462	0.08911779547584	-4.78327342556432	1.72463271384661e-06	0.000544609017420344	3.26392		Gnas	34291.4	0.0142507	0.0876844	0.162522	0.870895	0.997592
H2-Bl	23.3592	0.751783	0.165595	4.53988	5.63e-06	0.000201873		Rhou	2076.72	0.257145581601538	0.0538119142554578	4.77859940794537	1.76520485272119e-06	0.00054556097214102	3.26316		Nsf	34346.4	0.0100409	0.0922705	0.108819	0.913346	0.999473
Aifm3	3496.95	0.745003	0.0956993	7.78483	6.98e-15	3.73e-12		Ovgp1	266.961	-0.445222446229205	0.0936929426885928	-4.75193150575909	2.01482630796673e-06	0.000609736811448431	3.21486		Glul	33800.9	0.0174748	0.133038	0.131351	0.895497	0.998189
Col5a1	1179.55	0.741496	0.165678	4.47551	7.62e-06	0.000254543		Lair1	380.329	-0.393355671890463	0.082910601491119	-4.74433504058704	2.09192368407989e-06	0.000620148641529481	3.2075		Arf3	33995.7	0.0978869	0.115114	0.850349	0.395131	0.99724
Pnpla3	472.159	0.741295	0.133004	5.57346	2.5e-08	2.3e-06		Col19a1	1298.4	-0.370690028018518	0.0787038575504339	-4.70993467862713	2.47796196144481e-06	0.000719897509038945	3.14273		Ddn	32941.6	0.0583549	0.142045	0.410821	0.681204	0.99724
Fmo2	121.945	0.739835	0.155269	4.76485	1.89e-06	8.51e-05		Ptpn6	220.898	-0.434744984448747	0.0934325621495491	-4.65303502811889	3.27084658196932e-06	0.000931614067640908	3.03076		Ywhaz	33284.1	0.00369489	0.0989848	0.037327	0.970224	0.999854
C1ra	135.438	0.736809	0.1608	4.58214	4.6e-06	0.000173081		Ets1	514.947	-0.302135644808435	0.0650171380304771	-4.64701544793939	3.36771954914958e-06	0.000940759503287438	3.02652		Chn1	32654.7	0.11161	0.112029	0.996262	0.319123	0.99724
Obscn	273.225	0.735839	0.116396	6.32185	2.58e-10	4.4e-08		Aif1	230.436	-0.375054553354123	0.0808969503070345	-4.63620138868832	3.54870235380025e-06	0.000972612271534009	3.01206		Gpm6b	32172.2	-0.0403098	0.0870513	-0.463059	0.643322	0.99724
Gm3893	469.687	0.735597	0.163005	4.51271	6.4e-06	0.000222847		Gm3002	637.325	-0.325282282362096	0.0706175175836034	-4.6062548428865	4.09985897301741e-06	0.00110286206374168	2.95748		Hpca	31633.6	0.0260446	0.14464	0.180068	0.857099	0.997324
Casr	25.8294	0.735099	0.165662	4.43734	9.11e-06	0.000292771		Ly86	561.091	-0.410913160123243	0.0895195642621519	-4.59020509661901	4.42810683862875e-06	0.00114861928460574	2.93982		Slc17a7	31713.4	-0.0406421	0.141551	-0.287122	0.774019	0.99724
5830416P10Rik	43.7455	0.723927	0.164942	4.38899	1.14e-05	0.000353593		Siglec5	36.6205	-0.358877236456539	0.0781648864715564	-4.59128456083834	4.40526221126048e-06	0.00114861928460574	2.93982		Ttc3	31255.7	0.0114298	0.0850198	0.134436	0.893058	0.997881
Lgals3	25.589	0.722819	0.167068	4.32649	1.52e-05	0.000445802		Cep70	745.968	-0.303987948334176	0.0664866975853687	-4.57216194177575	4.82717629216256e-06	0.00121391585400917	2.91581		Ppp3r1	30960.6	-0.048617	0.104289	-0.466176	0.64109	0.99724
Thpo	233.752	0.720308	0.146402	4.92006	8.65e-07	4.33e-05		Haus5	232.045	-0.381941079812399	0.0836819969632151	-4.5641965258106	5.01410926893502e-06	0.00121391585400917	2.91581		Ywhah	30842.1	0.0899013	0.113162	0.794451	0.426933	0.99724
Ncrna00085	411.753	0.719298	0.137304	5.23871	1.62e-07	1.11e-05		Malat1	8083.78	-0.398032461620918	0.0870830345401398	-4.57072337594586	4.86043523190145e-06	0.00121391585400917	2.91581		Syp	30672	0.0629288	0.0966527	0.65108	0.514995	0.99724
Ccl9	67.0429	0.715477	0.154999	4.616	3.91e-06	0.000150403		Tie1	491.734	-0.294713484941079	0.0645645127121327	-4.56463578150258	5.00362266780618e-06	0.00121391585400917	2.91581		Atp5b	30517.3	0.0510893	0.0856521	0.596475	0.550858	0.99724
Chrd	1265.39	0.713978	0.109067	6.54624	5.9e-11	1.25e-08		Naip5	88.8604	-0.429307414298131	0.0950777146047279	-4.51533165351013	6.32177500970931e-06	0.00150541153755799	2.82234		Map2	30467.1	-0.164385	0.106884	-1.53799	0.124052	0.99724
Lgals3bp	855.169	0.709111	0.134505	5.272	1.35e-07	9.5e-06		Itgam	1199.28	-0.271064873261054	0.0602682699096902	-4.4976382044355	6.87124947508523e-06	0.00160986725604981	2.79321		Atp1a2	30164.8	0.240868	0.114225	2.10874	0.0349673	0.99724
Krt2	29.9512	0.704136	0.148487	4.74206	2.12e-06	9.29e-05		Miat	23357	-0.371041217685309	0.0826254099425863	-4.49064298674142	7.1008486861765e-06	0.00163725282564127	2.78588		Atp2b1	29950.2	-0.0884406	0.111072	-0.79625	0.425887	0.99724
Stx3	1104.89	0.704103	0.0964573	7.29963	2.89e-13	9.37e-11		Uvssa	535.082	-0.32378369868314	0.0722068655206848	-4.48411236727049	7.32180738647817e-06	0.00166182147024972	2.77942		Thy1	29229.7	0.00249914	0.103105	0.024238	0.980663	0.999854
Gm5577	181.269	0.703417	0.147189	4.77902	1.76e-06	7.98e-05		Dock2	244.916	-0.389378356606729	0.0869098179838523	-4.48025741670607	7.45530698972011e-06	0.00166608906665653	2.7783		Gfap	30069.9	-0.0706973	0.103568	-0.688198	0.491328	0.99724
Nr4a2	1623.98	0.699107	0.0864326	8.08846	6.04e-16	3.9e-13		I830012O16Rik	248.001	-0.413135649963232	0.0927164524126037	-4.45590441839502	8.35402489397793e-06	0.0018112024717899	2.74203		Rtn1	27913.7	0.099526	0.091312	1.08995	0.275733	0.99724
Vwa5b2	2339.75	0.698447	0.108719	6.42431	1.32e-10	2.53e-08		Leng8	11174.7	-0.399388558650658	0.0896283402294687	-4.45605215524613	8.34827302204529e-06	0.0018112024717899	2.74203		Apoe	26925.4	-0.0591239	0.121707	-0.485789	0.627117	0.99724
Gm6537	63.2035	0.695582	0.153572	4.52935	5.92e-06	0.000208816		Apobec3	130.539	-0.413054695508539	0.0927883860883762	-4.45157754026593	8.52417411773162e-06	0.00182091401814955	2.73971		Pkm	26628.7	0.0431047	0.100662	0.42821	0.668498	0.99724
C1ql2	88.929	0.693526	0.168033	4.12733	3.67e-05	0.00089548		Alkbh6	956.91	-0.250987433077155	0.0564566548627971	-4.44566603684036	8.76199762730561e-06	0.00184459097875712	2.7341		Camk2b	26464.1	0.202001	0.118155	1.70965	0.0873305	0.99724
Oas1b	28.6305	0.693015	0.167831	4.12923	3.64e-05	0.0008909		Plekhf1	189.284	0.418278595141035	0.0944698959444676	4.42763899503936	9.52701791888276e-06	0.00197699231842416	2.704		Cyfip2	26274	-0.00305992	0.0981613	-0.0311732	0.975131	0.999854
Arntl2	162.779	0.691743	0.118472	5.83889	5.26e-09	6.17e-07		Il18bp	169.389	-0.412845495861055	0.093472143860561	-4.41677572386621	1.00184083374961e-05	0.00199352602069135	2.70038		Olfm1	26286.7	0.145705	0.105714	1.37829	0.168113	0.99724
Rnf207	283.669	0.69161	0.138242	5.00289	5.65e-07	3.1e-05		Meg3	133078	-0.392067205483107	0.0887664267492486	-4.41684113961955	1.00153781373426e-05	0.00199352602069135	2.70038		Enc1	26290.3	0.13446	0.133318	1.00858	0.313175	0.99724
Gm129	582.349	0.688767	0.096356	7.14815	8.8e-13	2.64e-10		Zfc3h1	2588.25	-0.287546225809227	0.0650332093015781	-4.4215290756418	9.80048732067536e-06	0.00199352602069135	2.70038		Dnm1	25936.5	0.118492	0.102359	1.1576	0.247025	0.99724
Spag5	517.06	0.688256	0.137034	5.02253	5.1e-07	2.84e-05		Cd84	177.109	-0.413512276350292	0.0940141005397917	-4.39840698337876	1.0904834481003e-05	0.00214058953609526	2.66947		Map1a	25822.9	0.0200111	0.11742	0.170422	0.864678	0.997592
Ccl17	46.8578	0.68637	0.166287	4.12763	3.67e-05	0.00089548		Phf11d	27.77	-0.349630302831045	0.0798333226750422	-4.37950333414279	1.1895010182116e-05	0.00229510566604579	2.6392		Cst3	26054.8	-0.173804	0.102339	-1.69833	0.0894458	0.99724
Rnpc3	774.928	0.683454	0.112271	6.08753	1.15e-09	1.54e-07		Srsf11	3374.87	-0.269779165643664	0.0616293986893178	-4.37744276889115	1.20079877887567e-05	0.00229510566604579	2.6392		Atp2a2	25870.8	0.0336896	0.0772972	0.435844	0.66295	0.99724
Ildr1	14.6006	0.6832	0.166648	4.09966	4.14e-05	0.000990864		Zfp217	175.121	-0.371529203787759	0.0849785518493185	-4.37203501004046	1.23093780209876e-05	0.00232215617055669	2.63411		Kif5c	25880	-0.0363186	0.107817	-0.336854	0.736227	0.99724
Mslnl	18.1683	0.683047	0.166032	4.11396	3.89e-05	0.000944512		Cxcl16	75.5319	-0.403461317876058	0.0923897247536674	-4.36695010134277	1.25993496751834e-05	0.00234638658181684	2.6296		Hpcal4	25981	-0.0929192	0.143702	-0.646631	0.517871	0.99724
Kcns1	673.761	0.682867	0.138232	4.93999	7.81e-07	4.04e-05		Man2b1	2146.95	-0.363986953895851	0.0836696075875981	-4.35028876542505	1.35958370835475e-05	0.00249049020409843	2.60372		Syt11	25514.7	-0.0395327	0.0746508	-0.529569	0.596411	0.99724
Ccdc108	321.231	0.681797	0.157067	4.34081	1.42e-05	0.000424608		Nvl	1987.59	-0.284658404941717	0.065486480814993	-4.34682703054254	1.38121054614068e-05	0.00249049020409843	2.60372		Ddx5	25432.7	0.0492085	0.104186	0.472314	0.636703	0.99724
Zfp185	70.8866	0.680386	0.165938	4.10024	4.13e-05	0.000989912		Spag5	649.077	-0.355277427672769	0.0817550560522105	-4.34563248841615	1.3887491844415e-05	0.00249049020409843	2.60372		Tmsb4x	25514.9	-0.147069	0.109397	-1.34437	0.178829	0.99724
Cdc25b	817.891	0.678074	0.0975818	6.94878	3.68e-12	1.02e-09		Col11a2	1033.39	-0.336296843011168	0.0774469036282748	-4.34228906846046	1.41005838723082e-05	0.00249786684547743	2.60243		Aplp1	25367.5	0.115609	0.0980783	1.17874	0.238503	0.99724
Agmat	63.0078	0.677292	0.153192	4.42119	9.82e-06	0.000309115		Lcp1	560.972	-0.333411231369673	0.07683965144464	-4.33905184499545	1.43098764143551e-05	0.00250440078066171	2.6013		Nckap1	25462.5	-0.010643	0.102459	-0.103877	0.917267	0.999715
Mir24-1	29.7192	0.675921	0.167766	4.02896	5.6e-05	0.00125805		Cep110	638.355	-0.340343939095525	0.0786228423742528	-4.32881753976094	1.4991206699607e-05	0.00259240795855347	2.5863		Gria1	25080.3	0.00373785	0.123785	0.0301952	0.975911	0.999854
Plekha4	85.2193	0.672351	0.144425	4.65535	3.23e-06	0.000130501		Gm15328	107.654	-0.39409344281951	0.0918949905852544	-4.28851932308426	1.79868153581115e-05	0.00303809860339451	2.5174		Actb	24924.7	0.0442846	0.0931923	0.475196	0.634647	0.99724
Slc23a3	46.0081	0.66934	0.166061	4.03068	5.56e-05	0.00125068		Srrm2	30891.2	-0.315263770065499	0.0734691753382848	-4.29110261022918	1.7778813366539e-05	0.00303809860339451	2.5174		Sptan1	24530.5	0.125524	0.088172	1.42363	0.154554	0.99724
Vsig2	62.1621	0.665547	0.152709	4.35826	1.31e-05	0.000398291		Chuk	1305.65	-0.315493878921368	0.0736277525184144	-4.28498586647015	1.82750805734605e-05	0.00305130828057572	2.51551		Gria2	24316.4	-0.0862465	0.107982	-0.798714	0.424456	0.99724
Plxdc1	1523.84	0.664772	0.118488	5.61047	2.02e-08	1.94e-06		Cx3cr1	2682.25	-0.284030971208205	0.0665323205346839	-4.26906755882859	1.96291813726347e-05	0.00324015327976013	2.48943		Tspan7	24132.4	0.0399094	0.0913802	0.436738	0.662301	0.99724
BC024139	40.8315	0.660359	0.164921	4.00409	6.23e-05	0.00136415		Ogt	12777.4	-0.254510356346119	0.0598281641177064	-4.25402250093105	2.09964189083706e-05	0.00342689866362912	2.4651		Ywhae	24257.7	0.00390513	0.0940086	0.0415394	0.966866	0.999854
Siglec5	32.317	0.6568	0.164796	3.98554	6.73e-05	0.00144681		Ccl6	107.509	-0.37402255046444	0.0884757904431775	-4.22739993156265	2.3640725657356e-05	0.00377368330657971	2.42323		Camk2n1	23846.6	0.22087	0.140707	1.56985	0.11645	0.99724
Vill	288.314	0.656727	0.106879	6.14459	8.02e-10	1.12e-07		Slc11a1	135.554	-0.402194972775397	0.0950959733482861	-4.22935860073034	2.34358523980207e-05	0.00377368330657971	2.42323		Spock2	24052.9	0.0633176	0.083061	0.762301	0.44588	0.99724
Col23a1	646.433	0.656066	0.141481	4.63713	3.53e-06	0.000139281		Zfp36	200.922	-0.360842275709323	0.0855791768222731	-4.21647285131877	2.48153146768934e-05	0.00391812240213645	2.40692		Atp6v1a	24058.9	0.0281503	0.111947	0.25146	0.801459	0.99724
Psrc1	319.885	0.655551	0.126468	5.18353	2.18e-07	1.42e-05		Parp14	203.988	-0.395434676740447	0.0945620931552548	-4.18174623198337	2.8927873935482e-05	0.00451834727727755	2.34502		Prnp	24047.9	-0.117579	0.101896	-1.15392	0.248534	0.99724
Tdrd5	48.3	0.653686	0.160102	4.08293	4.45e-05	0.00104117		Sall1	1219.24	-0.211152761774178	0.0506296311365157	-4.17053723351912	3.03882397959333e-05	0.00469595288591199	2.32828		Ppp1r9b	23877.4	0.0833918	0.124676	0.668871	0.503578	0.99724
Tmc8	23.45	0.653028	0.166774	3.91565	9.02e-05	0.0018119		Tsc22d3	3720.83	0.361782799565582	0.0874095515526477	4.13893897336467	3.4891573895351e-05	0.00533510528846178	2.27286		Kif1a	23774.8	-0.00656654	0.0893044	-0.0735305	0.941384	0.999854
Hnf1b	16.1682	0.652764	0.166638	3.91726	8.96e-05	0.00180219		Rbm5	5107.81	-0.196961597269706	0.0476364659354664	-4.13468113979176	3.5544780279529e-05	0.00537836956604623	2.26935		Kif1b	23791.2	-0.0697721	0.0756761	-0.921984	0.356537	0.99724
Bmp1	2709.29	0.652114	0.10862	6.00363	1.93e-09	2.45e-07		Ctsc	306.293	-0.381779572431914	0.0925392775008706	-4.12559491215309	3.69777642013678e-05	0.00553751549267081	2.25669		Map1b	23622.4	-0.0883485	0.102674	-0.86048	0.389525	0.99724
Vamp1	6675.02	0.651168	0.10147	6.41737	1.39e-10	2.61e-08		6820431F20Rik	2800.15	-0.196984418552859	0.0478965148559094	-4.11270880867765	3.91043501542069e-05	0.00579622235040826	2.23685		Clstn1	23435.4	0.0529202	0.0919895	0.575284	0.565099	0.99724
Arhgef37	106.947	0.648579	0.163451	3.96804	7.25e-05	0.00153176		Gbp4	131.641	-0.373560214612436	0.0909197595796239	-4.10868018502939	3.97926675922049e-05	0.0058036203701741	2.2363		Malat1	23375.6	-0.0157754	0.142421	-0.110768	0.9118	0.999456
C3ar1	128.726	0.64731	0.129734	4.9895	6.05e-07	3.28e-05		Unc93b1	693.7	-0.335496374388954	0.0816740123687581	-4.10774938880422	3.99533276206396e-05	0.0058036203701741	2.2363		Ywhab	23316.5	0.0252503	0.10832	0.233108	0.815677	0.99724
BC061194	114.065	0.64724	0.121346	5.33384	9.62e-08	7.23e-06		Hif3a	486.715	0.383189886986828	0.093594458702543	4.0941514305314	4.23717328124341e-05	0.00609397812706354	2.2151		Pja2	23213.5	-0.0306084	0.0830561	-0.368527	0.71248	0.99724
Slc2a4	86.6688	0.647084	0.168121	3.84891	0.000118643	0.00223089		Fmnl3	666.266	-0.286021516029054	0.0701188745071539	-4.07909450970827	4.52114552734219e-05	0.00643864313040909	2.19121		Zwint	23220.6	-0.0940433	0.101146	-0.929781	0.352484	0.99724
Tns4	15.0512	0.643323	0.165777	3.88065	0.000104177	0.00203033		Cbln4	841.516	0.361741645349437	0.0888863463938618	4.06970991637494	4.70717107193091e-05	0.00647972265111568	2.18844		Chgb	23317.5	0.0699325	0.150367	0.465225	0.641771	0.99724
Dnahc9	236.186	0.642962	0.123857	5.19116	2.09e-07	1.38e-05		Cyth4	504.171	-0.324515540291918	0.0796851130664544	-4.07247386373518	4.65164213106404e-05	0.00647972265111568	2.18844		Eif4a2	23075.4	-0.0298328	0.0777744	-0.383582	0.701288	0.99724
E130102H24Rik	136.24	0.641204	0.148827	4.30839	1.64e-05	0.000478933		Lacc1	219.664	-0.334321224153048	0.082157253077911	-4.06928434956322	4.71577653677257e-05	0.00647972265111568	2.18844		Enpp2	23225.4	-0.118893	0.097383	-1.26266	0.20671	0.99724
Phyhd1	512.665	0.641194	0.149445	4.29051	1.78e-05	0.000509604		Trank1	19038.4	-0.265062349736	0.065147328343461	-4.06866031924707	4.72842214662166e-05	0.00647972265111568	2.18844		Rab6b	22911.3	-0.0405837	0.0865406	-0.468955	0.639102	0.99724
Lhx9	40.8089	0.640377	0.157659	4.06179	4.87e-05	0.00112615		Irf9	529.278	-0.333430950748619	0.0820952063295775	-4.06151547277968	4.87551862043741e-05	0.00656453901416076	2.1828		Nrgn	22741.1	0.122546	0.113548	1.07924	0.280479	0.99724
Eno3	254.489	0.640141	0.121543	5.26677	1.39e-07	9.69e-06		Smc5	1223.41	-0.230696231877219	0.0568039963821783	-4.0612676320358	4.88069815179239e-05	0.00656453901416076	2.1828		Snhg11	22484	-0.0317175	0.142108	-0.223194	0.823385	0.99724
Cd68	429.426	0.639284	0.12479	5.12287	3.01e-07	1.86e-05		Med12	1864.22	-0.281606891675423	0.0694353847254249	-4.05566834243101	4.9991152182501e-05	0.00666212363855972	2.17639		Sptbn2	22418.6	-0.00866289	0.106561	-0.0812963	0.935206	0.999854
Proser2	107.744	0.639061	0.126375	5.05685	4.26e-07	2.46e-05		Lgi4	1540.32	-0.272967291177452	0.0673613687610468	-4.05228243128131	5.07203838010502e-05	0.00669785722812778	2.17406		Eif4g2	22394.5	-0.0534561	0.108577	-0.492336	0.622482	0.99724
Capg	88.0298	0.638389	0.140435	4.54581	5.47e-06	0.000198718		Slc14a1	550.787	-0.319536826856313	0.0789825684867271	-4.04566264403025	5.21753256902352e-05	0.00682791694573295	2.16571		Prkar1a	22266.9	0.0314244	0.0806187	0.38979	0.696692	0.99724
Flt3	274.002	0.63834	0.115336	5.5346	3.12e-08	2.79e-06		Uggt2	1319.69	-0.256895802558219	0.0635649506621038	-4.04146939283908	5.31173148365564e-05	0.00688912602960551	2.16184		Mapk1	22234.9	0.0777295	0.109068	0.712671	0.476049	0.99724
Sfrs18	5999.04	0.638273	0.122117	5.22672	1.73e-07	1.17e-05		Hdac7	1532.4	-0.344945448252702	0.0854807147945204	-4.03535989470708	5.45186646837361e-05	0.0070083019751854	2.15439		Atp5a1	22156.9	0.125752	0.0803316	1.56541	0.117488	0.99724
Ucn3	16.4104	0.63803	0.160218	3.98226	6.83e-05	0.00146491		Cd86	111.545	-0.382234780686972	0.0949649301770866	-4.02500986389604	5.69729273458561e-05	0.00717959921740751	2.1439		Prkce	22253.3	0.0525344	0.129023	0.40717	0.683883	0.99724
Tmc6	184.852	0.637607	0.126603	5.03627	4.75e-07	2.68e-05		Ddx58	254.181	-0.354680512037549	0.088186844308658	-4.02192089781726	5.7725445288841e-05	0.00717959921740751	2.1439		Adcy1	21806.4	0.210256	0.13246	1.58738	0.112427	0.99724
Snhg11	57641.6	0.635493	0.159991	3.97205	7.13e-05	0.00151241		Plek	762.755	-0.347521244303612	0.0864157856195978	-4.02150187968435	5.7828246484695e-05	0.00717959921740751	2.1439		Clu	22197.1	-0.142356	0.128924	-1.1042	0.269505	0.99724
Cd14	97.3226	0.63216	0.130409	4.84753	1.25e-06	5.91e-05		Zcchc7	841.24	-0.261415531916062	0.0649523167626359	-4.02472990873272	5.70407437852471e-05	0.00717959921740751	2.1439		Vamp2	21938.8	-0.0339324	0.0894633	-0.379289	0.704473	0.99724
Aloxe3	206.257	0.632138	0.145349	4.34911	1.37e-05	0.000411358		Aspg	121.011	-0.372163273868755	0.0926307050520943	-4.01770960999871	5.87665540756157e-05	0.00722952240986051	2.14089		Rab6a	21873.4	-0.0626883	0.0862216	-0.72706	0.467189	0.99724
Kazald1	161.934	0.629187	0.133489	4.7134	2.44e-06	0.00010485		Pnn	3176.35	-0.256077572336065	0.0637663269515498	-4.01587459366502	5.92257446491395e-05	0.00722952240986051	2.14089		Nptxr	22176.7	0.0619673	0.151939	0.407921	0.683332	0.99724
Ifit3	374.134	0.62725	0.146172	4.29118	1.78e-05	0.000509164		Ifi44	51.2454	-0.274185060656044	0.0683498672083733	-4.01149368469372	6.03357913144008e-05	0.00730364753860822	2.13646		Itm2b	21810.8	-0.0437342	0.108502	-0.403073	0.686895	0.99724
Ifi204	25.5734	0.62631	0.156672	3.99759	6.4e-05	0.00138795		Tnfsf10	121.922	-0.379715936139552	0.0949082835290583	-4.00087244253336	6.31093723225072e-05	0.00757625406906396	2.12055		Gm23935	21710.1	0.0958604	0.144548	0.663187	0.507211	0.99724
Pvalb	1580.45	0.625765	0.137677	4.54516	5.49e-06	0.000198718		4831440E17Rik	178.145	-0.354931177477553	0.0891007004805977	-3.98348358164527	6.79123654594483e-05	0.00808602475954054	2.09226		Atp6v1b2	21727.2	-0.0126414	0.132731	-0.0952427	0.924122	0.999854
Shmt1	68.831	0.623589	0.158745	3.92824	8.56e-05	0.00174501		Akap8	3390.38	-0.264554828337596	0.0664710481852223	-3.98000085090296	6.89150215579065e-05	0.00813020773651803	2.0899		Pafah1b1	21504.6	-0.0426081	0.0836929	-0.509102	0.610681	0.99724
Gpr84	42.2363	0.620403	0.165986	3.73769	0.000185719	0.00322231		Ppapdc2	2005.27	0.261655261217912	0.0658288239282835	3.9747825588221	7.04435852246396e-05	0.00813020773651803	2.0899		Syn2	21371.7	0.0131246	0.121638	0.107898	0.914077	0.999473
St14	36.8902	0.620138	0.167402	3.70448	0.000211821	0.0035485		Ptprc	183.246	-0.365003777163134	0.0918360103237697	-3.97451692289664	7.052224802432e-05	0.00813020773651803	2.0899		Agap2	21244.7	0.037681	0.118773	0.31725	0.751054	0.99724
Il16	158.186	0.61967	0.163542	3.78906	0.000151218	0.00272439		Trim30d	71.962	-0.374869548785096	0.094314340910117	-3.97468237775581	7.04732421019063e-05	0.00813020773651803	2.0899		Rasgrp1	21477	-0.0624223	0.146249	-0.426831	0.669502	0.99724
Gm13629	161.093	0.615424	0.132135	4.65753	3.2e-06	0.000129463		Slc15a3	106.132	-0.37249978586481	0.0942044174470841	-3.95416474045973	7.68024800394943e-05	0.00871588144573199	2.05969		Sptbn1	21174.5	-0.00949344	0.087474	-0.108529	0.913576	0.999473
Syt2	1570.14	0.615048	0.111095	5.53625	3.09e-08	2.78e-06		Tnip2	571.88	-0.281547766641211	0.0711912605886249	-3.9548079962809	7.65961400050452e-05	0.00871588144573199	2.05969		Dclk1	21321.9	-0.170325	0.13605	-1.25198	0.210578	0.99724
5930438M14Rik	17.457	0.613516	0.155834	3.93699	8.25e-05	0.00169103		Ddx17	18592.9	-0.195972766325697	0.04962026439271	-3.94945026440625	7.83308839287585e-05	0.0088204218600709	2.05451		Napb	21004.2	-0.0954065	0.0944153	-1.0105	0.312255	0.99724
Npc1l1	78.6317	0.611107	0.14929	4.09344	4.25e-05	0.00101002		Fes	165.093	-0.341573725403749	0.0867531471185191	-3.93730644649817	8.24013484649613e-05	0.00920739990616944	2.03586		Slc24a2	20856.9	-0.133595	0.0963996	-1.38585	0.165793	0.99724
Mylk3	141.521	0.610235	0.136597	4.46742	7.92e-06	0.000261549		Col5a1	1668.12	-0.348921463074035	0.0887369037280338	-3.93208967650517	8.42106382157331e-05	0.00933773840245603	2.02976		Stxbp1	20410.5	0.0868486	0.112152	0.774383	0.438704	0.99724
Hdc	64.3831	0.607773	0.153306	3.96444	7.36e-05	0.00154457		Ccdc39	737.352	-0.279633731692804	0.0712245756070935	-3.92608491253621	8.63396869625416e-05	0.00950129009710514	2.02222		Rtn4	20144.8	-0.0058782	0.0856745	-0.0686115	0.945299	0.999854
Six4	61.1354	0.607204	0.154777	3.92309	8.74e-05	0.00176819		Parp12	508.25	-0.300342063447896	0.0766407169323352	-3.91883160113263	8.89792520990802e-05	0.00971813996985894	2.01242		Ubb	19993.5	0.0619682	0.0910157	0.680852	0.495965	0.99724
I830012O16Rik	207.517	0.606921	0.141196	4.29843	1.72e-05	0.000495373		Tia1	2489.82	-0.274761543483474	0.0701983878737522	-3.91407198663333	9.07525602450749e-05	0.00978668659253215	2.00936		Eef2	19947.4	0.069975	0.0795176	0.879993	0.378863	0.99724
A930011O12Rik	6007.73	0.606535	0.15787	3.842	0.000122036	0.00228086		Wsb1	3248.78	-0.254632595578902	0.0650645851081971	-3.91353599128418	9.0954336361823e-05	0.00978668659253215	2.00936		Ptk2b	19829	0.121346	0.134284	0.903665	0.366173	0.99724
Pparg	162.7	0.606514	0.127443	4.75909	1.94e-06	8.68e-05		Arid5b	1101.46	0.241584838423449	0.0617868761253579	3.90997010325143	9.23075451775391e-05	0.00981574909690799	2.00808		Nell2	19755.1	0.0364559	0.120405	0.302777	0.76206	0.99724
T2	28.8466	0.602333	0.166791	3.61131	0.000304656	0.00472507		Flna	4352.16	-0.28175526959398	0.0720736494993614	-3.90926880421777	9.25759070822246e-05	0.00981574909690799	2.00808		Mdh1	19523.8	-0.00819768	0.0960382	-0.0853594	0.931976	0.999854
Kndc1	4882.9	0.602118	0.0891685	6.75259	1.45e-11	3.46e-09		Rnf207	354.436	-0.340600586605238	0.0874478424059431	-3.89489983096587	9.82393191180473e-05	0.010306487659487	1.98689		Nsg2	19306.2	0.0178214	0.118658	0.15019	0.880615	0.997859
Emilin2	208.391	0.601685	0.154239	3.901	9.58e-05	0.00189565		Xaf1	257.414	-0.340503168559174	0.0874440611642593	-3.89395419226419	9.86232813347581e-05	0.010306487659487	1.98689		Ckb	18889.9	0.200703	0.0795601	2.52266	0.0116472	0.99724
Cbln4	572.111	0.601275	0.148254	4.05571	5e-05	0.00114566		Tatdn3	518.93	-0.299045015454035	0.0770383119101615	-3.88177009645237	0.000103698891199207	0.0107595006682834	1.96821		Map4	18755.5	-0.113819	0.0867051	-1.31271	0.189279	0.99724
Tex40	206.313	0.600477	0.146957	4.08606	4.39e-05	0.00103159		Guf1	1262.57	-0.249742998267656	0.0643733431984057	-3.87960273397516	0.000104627204617116	0.0107788281862995	1.96743		Stum	18892.5	-0.165318	0.1484	-1.11415	0.265215	0.99724
5530601H04Rik	333.888	0.599555	0.0972433	6.16551	7.03e-10	1.03e-07		Dclre1c	630.078	-0.304277804416391	0.0785872663015364	-3.8718461493353	0.000108014125501691	0.0109721201890738	1.95971		Cfl1	18681.8	0.0121462	0.111008	0.109417	0.912872	0.999464
Podn	206.858	0.598789	0.141278	4.23836	2.25e-05	0.000613905		Ncf2	204.44	-0.356569866438547	0.0920704420821399	-3.87279411692665	0.000107594713741344	0.0109721201890738	1.95971		Slc25a4	18647.7	0.0024343	0.097893	0.0248662	0.980162	0.999854
Eif2s3x	6066.42	0.5924	0.0607263	9.75526	1.75e-22	1.81e-19		Csf3r	361.479	-0.357082923521769	0.0925335190559608	-3.85895756656373	0.000113871705329449	0.0113294547370929	1.94579		Ncald	18538.5	0.163192	0.128516	1.26985	0.20414	0.99724
Gsta3	55.338	0.590936	0.162361	3.63965	0.000273013	0.00432521		Gpr123	3338.54	0.265997823698726	0.0689190925673221	3.85956654085212	0.00011358832543268	0.0113294547370929	1.94579		Eno2	18551.8	0.0550903	0.089289	0.616988	0.537242	0.99724
A930013F10Rik	293.001	0.590065	0.160459	3.67735	0.000235668	0.00383153		Pfkfb2	2328.37	-0.203812067268248	0.0527858647282346	-3.86111070298013	0.000112872744361306	0.0113294547370929	1.94579		Tspyl4	18329.8	0.103747	0.105883	0.979823	0.327173	0.99724
Hpn	42.1964	0.589752	0.166722	3.53734	0.000404176	0.00587606		Arglu1	3327.76	-0.281284147385129	0.0730949272722345	-3.84820339635219	0.000118987245550324	0.0116000585829799	1.93554		Cds2	18374.1	0.0694696	0.0957308	0.725675	0.468038	0.99724
Myh7b	303.239	0.589056	0.0922488	6.38551	1.71e-10	3.11e-08		Dusp11	2594.48	-0.280606459983912	0.0728928528853638	-3.84957439414825	0.000118323242849982	0.0116000585829799	1.93554		Psd3	18263.7	-0.107025	0.0770047	-1.38985	0.164574	0.99724
Pcolce2	167.75	0.588346	0.138168	4.25819	2.06e-05	0.000572258		Kcna5	282.526	0.342127531696297	0.08886511585324	3.84996439166656	0.000118134998246325	0.0116000585829799	1.93554		Itm2c	18169.5	0.0569487	0.132409	0.430095	0.667126	0.99724
Cst7	45.3541	0.586135	0.131382	4.46129	8.15e-06	0.000266837		6720401G13Rik	3516.25	-0.275941128767798	0.0718021928942127	-3.84307383444885	0.000121502895300666	0.0116884175969369	1.93224		Gabbr1	18248.2	0.00791483	0.0780625	0.10139	0.919241	0.999715
Cchcr1	200.894	0.586079	0.137577	4.26	2.04e-05	0.000569675		Odf2l	439.563	-0.260288302505576	0.0677049876789251	-3.84444797095204	0.000120824115424549	0.0116884175969369	1.93224		Slc1a3	18123	-0.10377	0.0912364	-1.13738	0.255379	0.99724
Plcz1	36.5741	0.584331	0.16801	3.47795	0.000505257	0.00688285		Fkbp5	1931.48	0.315738016015486	0.0822545244022119	3.8385489225076	0.000123763557439529	0.0118275620747803	1.9271		Cltc	17938.8	-0.00307691	0.0965928	-0.0318552	0.974588	0.999854
Xaf1	204.349	0.583773	0.1406	4.15201	3.3e-05	0.000827609		Lyn	409.367	-0.309025703263271	0.0805627707499044	-3.83583757592694	0.000125137092179033	0.0118806627515858	1.92516		Rab3c	17934.7	-0.120395	0.108668	-1.10792	0.267897	0.99724
Klf14	19.2584	0.580868	0.167769	3.46231	0.000535557	0.00717813		Parp9	177.782	-0.356530444604407	0.0931422898626516	-3.82780415995946	0.000129291562645044	0.0121953846687137	1.9138		Thra	17729.2	0.0895874	0.134457	0.666292	0.505224	0.99724
2010111I01Rik	631.339	0.579226	0.114069	5.07785	3.82e-07	2.25e-05		Rinl	112.9	0.362270192444225	0.0949480928709928	3.81545517650835	0.000135932130350605	0.0126662689125986	1.89735		Chd3	17708.2	0.0143093	0.104119	0.137432	0.890689	0.997881
Prrg4	26.588	0.5767	0.166887	3.45563	0.000549005	0.00732038		Srek1	1992.85	-0.243360761731765	0.0637857913477705	-3.81528168875295	0.000136027671097713	0.0126662689125986	1.89735		Vsnl1	17436.3	-0.112504	0.133956	-0.839863	0.400985	0.99724
Ankrd35	555.792	0.576004	0.0950046	6.06291	1.34e-09	1.76e-07		Arhgap30	168.493	-0.328316007773427	0.086161679084925	-3.8104643649043	0.000138706005777227	0.0127521736703798	1.89442		Tmem30a	17546.9	-0.0458064	0.091954	-0.498147	0.618381	0.99724
Bst2	133.381	0.575379	0.165056	3.48597	0.000490362	0.00674965		Szt2	2505.22	-0.263936531992258	0.0692574188259675	-3.81094959163129	0.000138433996416022	0.0127521736703798	1.89442		Gnao1	17310.5	-0.0686443	0.0904495	-0.758925	0.447897	0.99724
Ap1g2	260.864	0.574648	0.13163	4.36564	1.27e-05	0.000388676		Acp6	469.076	-0.263966462746121	0.0694792151702979	-3.79921480257258	0.000145155244416851	0.0128694201397073	1.89044		Dlgap1	17245.2	-0.0358055	0.114893	-0.311643	0.755312	0.99724
Nudt17	214.437	0.574134	0.117377	4.89136	1e-06	4.88e-05		Ccl12	24.8905	-0.254399683979627	0.066972986167609	-3.79854174850375	0.000145549915126239	0.0128694201397073	1.89044		1700020I14Rik	17150.4	0.00219321	0.124362	0.0176346	0.98593	0.999854
Krt12	436.673	0.573161	0.104139	5.5038	3.72e-08	3.25e-06		Cd48	39.5085	-0.337126237211923	0.0885948692022656	-3.80525689859364	0.000141657086084257	0.0128694201397073	1.89044		Abr	17206.5	0.0185722	0.113857	0.163119	0.870425	0.997592
Gm3002	494.504	0.572045	0.145621	3.9283	8.55e-05	0.00174501		Csf1r	5157.78	-0.246104524602814	0.0648005321253638	-3.79787814283218	0.000145940034540227	0.0128694201397073	1.89044		Sv2b	17260.6	-0.147649	0.123119	-1.19926	0.230428	0.99724
Atf3	52.256	0.571529	0.168121	3.39951	0.000675065	0.00846235		Luc7l2	5384	-0.172945470626369	0.045537164087001	-3.79789725807141	0.000145928783345552	0.0128694201397073	1.89044		Pgm2l1	16965.5	-0.13587	0.113945	-1.19242	0.233097	0.99724
Plb1	48.8122	0.571206	0.163633	3.49078	0.000481607	0.00665814		Slamf9	57.1708	-0.339481901492477	0.0895023220692444	-3.79299546250692	0.000148840877286991	0.0128694201397073	1.89044		Ndrg2	16902.7	0.0384046	0.0915882	0.419318	0.674984	0.99724
Kcnc3	5344.18	0.570918	0.0901436	6.33343	2.4e-10	4.13e-08		Srrm1	5284.81	-0.208995694962629	0.0550427557558579	-3.79697004796834	0.000146475479636164	0.0128694201397073	1.89044		Atp1a1	16776.4	0.25942	0.0738208	3.51417	0.00044113	0.468758
Amy1	699.713	0.570655	0.144277	3.95528	7.64e-05	0.00159628		Tmem181b-ps	10365.8	-0.256282077738801	0.0675193867846039	-3.79568135825013	0.00014723851294941	0.0128694201397073	1.89044		Eef1a2	16795	0.083358	0.0966563	0.862416	0.388458	0.99724
Pdcd1	8.41787	0.570293	0.135497	4.20889	2.57e-05	0.000679696		Trim30a	123.771	-0.360269648413501	0.0949566487428986	-3.79404342068721	0.000148213738026519	0.0128694201397073	1.89044		Nptx1	16909.6	0.0281342	0.139425	0.201787	0.840083	0.99724
Il18bp	142.585	0.569457	0.158985	3.58184	0.000341188	0.00516752		Zc3h7a	1472.44	-0.204007135889026	0.0537210199838321	-3.79752908545713	0.000146145632771576	0.0128694201397073	1.89044		Purb	16681.9	-0.0775966	0.0947354	-0.819087	0.412736	0.99724
Aldob	49.2668	0.569412	0.166631	3.4172	0.000632684	0.00809508		Ifit1	155.556	-0.347333644409904	0.0917058396843256	-3.78747575514834	0.000152185529622826	0.0130807514988235	1.88337		Aldoc	16710.4	-0.0286137	0.085786	-0.333548	0.73872	0.99724
Mapk13	24.5975	0.569141	0.166422	3.41986	0.000626524	0.0080544		Mlxipl	161.795	-0.355793663042907	0.094065817943644	-3.78239057312048	0.000155329384081189	0.013272439018608	1.87705		Fbxl16	16599.9	0.114516	0.129782	0.882378	0.377572	0.99724
Ifi30	113.144	0.567974	0.138706	4.09482	4.23e-05	0.00100558		Dennd6b	3614.62	-0.300625141067903	0.0796335213657825	-3.77510796850279	0.000159938374431494	0.0135863440174964	1.8669		Synj1	16693.1	-0.0722994	0.0923212	-0.783132	0.43355	0.99724
Snapc4	1839.85	0.565922	0.101054	5.60018	2.14e-08	2.03e-06		B3galt5	2862.06	0.25185288273177	0.0668025741390894	3.77010745435329	0.000163177275117944	0.0137327135474272	1.86224		Sort1	16571.3	0.032529	0.117446	0.276967	0.781805	0.99724
Akr1b8	32.9024	0.565122	0.167212	3.37968	0.000725699	0.0089238		Csf2ra	781.131	-0.322208983960467	0.0854771252151337	-3.76953463455297	0.000163552212839385	0.0137327135474272	1.86224		Pfn2	16607.5	-0.0652433	0.0869873	-0.750033	0.453235	0.99724
Nxf7	91.3851	0.564298	0.161314	3.49813	0.000468538	0.00651078		Lpcat2	339.773	-0.309336153592072	0.0822308722551156	-3.76180070949969	0.000168694442486002	0.0140830774227107	1.8513		Matr3	16541.5	0.0854863	0.0957173	0.893111	0.371798	0.99724
B230312C02Rik	25.5766	0.564087	0.168091	3.35583	0.000791264	0.00949248		Ankrd16	744.224	-0.266965577032735	0.071210012662461	-3.74898932118107	0.000177548644587868	0.0147375520644764	1.83157		Ntrk2	16562.9	-0.0873467	0.104858	-0.833002	0.404843	0.99724
Rtp4	88.2109	0.563871	0.158718	3.55266	0.000381363	0.0056382		Tmc4	184.109	-0.353452527424893	0.0943836000725785	-3.74485108803963	0.000180500803212464	0.0148974697015014	1.82689		Nptn	16498.8	0.0365493	0.0766349	0.476927	0.633414	0.99724
Cpeb1	2576.11	0.562558	0.0892262	6.30484	2.88e-10	4.81e-08		Rbm33	3862.6	-0.230339859600552	0.0618069339327472	-3.7267640529004	0.000193953866197115	0.0159173664428208	1.79813		Gprasp1	16400.8	0.105819	0.105992	0.998362	0.318104	0.99724
Uggt2	1071.34	0.562437	0.0901833	6.2366	4.47e-10	7e-08		Ncrna00085	430.778	-0.336751891857786	0.0906595881666798	-3.71446527242832	0.000203633830775916	0.0166178934036571	1.77942		Gnb1	16427.4	0.0580724	0.0774365	0.749935	0.453294	0.99724
Mafb	843.697	0.562398	0.0994336	5.65602	1.55e-08	1.56e-06		Ubp1	4011.71	-0.211473526505821	0.0571382875635682	-3.70108268069024	0.000214681504210824	0.0174215839674102	1.75891		Ctsb	16430.2	-0.0922221	0.0816217	-1.12987	0.25853	0.99724
Hspb6	190.732	0.560143	0.125652	4.45791	8.28e-06	0.000269398		Hk2	209.844	-0.333115117512698	0.0902295847549638	-3.69186136029926	0.000222618813456962	0.0179653382459768	1.74556		2025-09-03	16348.6	0.0289127	0.0932338	0.310109	0.756478	0.99724
Casp1	96.1227	0.559827	0.158549	3.53094	0.000414083	0.00596819		Thpo	289.41	-0.345231240763803	0.0937262730435432	-3.68339879046952	0.000230144684996509	0.0184700646091673	1.73353		Ank2	16283.5	-0.101481	0.0914604	-1.10956	0.267187	0.99724
Vmn2r84	21.8959	0.559283	0.162672	3.4381	0.000585816	0.00767378		Catsper2	114.745	-0.344185124849999	0.0935643447716709	-3.67859279824947	0.00023452435992153	0.0186158516514762	1.73012		Aplp2	16187.9	0.0887433	0.0819807	1.08249	0.279036	0.99724
Myo19	356.722	0.55843	0.132653	4.20972	2.56e-05	0.000678356		Was	68.8093	-0.345541391580127	0.0939205143720342	-3.67908325343474	0.000234073853040473	0.0186158516514762	1.73012		Dlg4	16176	0.0890654	0.102435	0.869479	0.384585	0.99724
Tbc1d10c	47.9778	0.557372	0.152376	3.65786	0.000254326	0.00409193		Eml5	3035.79	-0.274741017257679	0.074902650894644	-3.66797455064872	0.000244479511177166	0.0193005944530408	1.71443		Fkbp1a	16210.2	-0.0815361	0.121441	-0.671412	0.501958	0.99724
Spata32	28.385	0.552239	0.16239	3.4007	0.000672144	0.00843254		Csf2rb2	52.9044	-0.341395936465361	0.093285274374327	-3.65969804725489	0.000252512621224766	0.0197204211608116	1.70508		Gdi1	16043.4	0.0397314	0.0812674	0.488897	0.624915	0.99724
Cpne9	1962.2	0.552008	0.120912	4.56539	4.99e-06	0.000184364		Tmeff1	2931.7	0.190124085539912	0.0519449161806608	3.66010958374971	0.00025210740786286	0.0197204211608116	1.70508		Dynll2	15935.9	-0.00775624	0.0751029	-0.103275	0.917744	0.999715
Parp3	215.789	0.551963	0.134055	4.11744	3.83e-05	0.000931844		Samsn1	56.7951	-0.341778385135851	0.0935241973862822	-3.65443804584824	0.000257745890258304	0.020021480224022	1.6985		Tppp	15747.9	-0.0103822	0.104723	-0.099141	0.921026	0.999715
Rorc	95.4335	0.551603	0.129583	4.25677	2.07e-05	0.000573848		Sp100	142.738	-0.337955746115234	0.0925327638203695	-3.65228198275041	0.000259920241933189	0.0200829863527739	1.69717		Ids	15614.1	-0.200167	0.0939039	-2.13162	0.033038	0.99724
D4Wsu53e	5896.81	0.551128	0.1068	5.1604	2.46e-07	1.56e-05		Cdc25b	986.779	-0.291871678744864	0.0800565638143818	-3.64581821699959	0.000266542352471046	0.0204856836613461	1.68855		Nefl	15625.1	0.10826	0.127674	0.847953	0.396464	0.99724
Npff	34.0824	0.550988	0.158224	3.48233	0.000497075	0.0067962		Akap8l	5134.11	-0.276626134593611	0.0759796283287298	-3.64079346896479	0.000271799104840704	0.0205633010256045	1.68691		Tmod2	15555.4	-0.18559	0.0837612	-2.2157	0.0267119	0.99724
Pagr1a	1471.12	0.550578	0.0819459	6.71879	1.83e-11	4.24e-09		Gabpb2	1054.45	-0.247381649458765	0.0679334782608882	-3.64152779736573	0.000271024854572862	0.0205633010256045	1.68691		Kcnab2	15484.5	0.0467866	0.120227	0.389153	0.697163	0.99724
Cerkl	46.2571	0.55052	0.157939	3.48564	0.000490955	0.00674965		Hvcn1	178.792	-0.345656851520226	0.0948712483125453	-3.64343104647984	0.000269027746652754	0.0205633010256045	1.68691		Nedd4	15362	-0.0296028	0.0753395	-0.392926	0.694374	0.99724
Esyt1	596.241	0.550432	0.106174	5.18423	2.17e-07	1.42e-05		Ifi204	27.1246	-0.232358994903303	0.0639354510905792	-3.63427474022375	0.000278763688161972	0.0209809395556519	1.67818		Slc6a17	15510.8	-0.139909	0.140813	-0.993628	0.320404	0.99724
4930570G19Rik	287.708	0.549469	0.125801	4.36775	1.26e-05	0.000386674		Dyrk3	366.342	0.316772986021472	0.0872342374138302	3.63129197219588	0.000282005922585724	0.0211155568633001	1.6754		Camkv	15052	0.0495257	0.133498	0.370984	0.710649	0.99724
Abhd14b	557.624	0.549429	0.0845195	6.50063	8e-11	1.65e-08		Ada	29.9182	0.301885680015381	0.083281807067605	3.62486947203634	0.000289107432619888	0.0215362798268538	1.66683		Actr2	15030.9	-0.142608	0.0856522	-1.66497	0.0959192	0.99724
Cd84	164.831	0.548032	0.128556	4.26298	2.02e-05	0.000563151		Klf15	1102.53	0.289761011681878	0.079968568529661	3.6234362701441	0.000290714858351841	0.0215455307776472	1.66664		Eno1	14865.2	0.07992	0.100519	0.795075	0.42657	0.99724
Il12rb1	36.8228	0.547841	0.16388	3.34293	0.000828993	0.00984246		Atp4a	36.5991	0.3269420833156	0.0904872231311212	3.61312980996048	0.000302523153534167	0.0220912857015525	1.65578		Gabarapl1	14821.4	-0.0348286	0.0908636	-0.383306	0.701493	0.99724
Crhr2	67.6372	0.547785	0.165427	3.31134	0.000928513	0.0107201		Ifi203	49.8015	-0.315950437757333	0.0874220645538546	-3.61408117469816	0.000301414624109066	0.0220912857015525	1.65578		Ppp2r2c	14800.4	-0.0550776	0.0977695	-0.563343	0.573201	0.99724
Stc2	33.3824	0.547735	0.16217	3.37753	0.0007314	0.00897254		Pion	276.724	-0.290858432737078	0.0805026631348074	-3.61302870502576	0.000302641185089422	0.0220912857015525	1.65578		Zbtb18	14711.9	0.0895686	0.087319	1.02576	0.305004	0.99724
Evc	391.045	0.546734	0.111851	4.88806	1.02e-06	4.95e-05		A230057D06Rik	249.434	-0.337734990420834	0.0940207796993929	-3.59213135118272	0.000327984449297147	0.0235856540123285	1.62735		Grin2b	14710.5	-0.22271	0.102455	-2.17374	0.029725	0.99724
Col19a1	1105.16	0.546318	0.10668	5.12109	3.04e-07	1.87e-05		Iqgap1	1261.32	-0.196294170722821	0.054644859092475	-3.59218001442065	0.000327923191166878	0.0235856540123285	1.62735		Ctnnb1	14757.3	0.017667	0.112606	0.156893	0.875329	0.997592
Lilrb4	18.2426	0.544911	0.158174	3.44501	0.000571043	0.00751081		Pabpn1	5687.95	-0.259533746183652	0.0722171264100187	-3.59379774695172	0.000325892845265622	0.0235856540123285	1.62735		Prkar1b	14762	-0.0116449	0.135844	-0.0857247	0.931685	0.999854
Xylb	299.338	0.544763	0.111694	4.8773	1.08e-06	5.16e-05		Invs	617.089	-0.26642355955181	0.074301179265358	-3.58572450916706	0.00033614367182307	0.0237357198071778	1.6246		Trim2	14762.2	-0.137966	0.122477	-1.12648	0.259961	0.99724
Emx1	445.983	0.544151	0.112441	4.83943	1.3e-06	6.1e-05		Pcdha10	144.309	0.334584619642469	0.0932772554228303	3.58699039895397	0.000334516635606054	0.0237357198071778	1.6246		Tubb4a	14635.3	-0.067798	0.116416	-0.582377	0.560313	0.99724
Met	263.007	0.543405	0.130774	4.15529	3.25e-05	0.000822495		Pja1	7886.89	0.171350616650478	0.0477904073547458	3.58546047491395	0.000336483964493482	0.0237357198071778	1.6246		Rapgef4	14470.4	-0.0546635	0.099076	-0.551733	0.581131	0.99724
Abcc8	1206.9	0.54238	0.119634	4.53367	5.8e-06	0.000206		Rbm25	4392.49	-0.207559610732852	0.0578907926990547	-3.58536480596925	0.000336607344091878	0.0237357198071778	1.6246		Prrc2b	14372.9	0.0156516	0.0974298	0.160645	0.872373	0.997592
Fcgr4	18.2166	0.541197	0.149285	3.62526	0.000288671	0.00451328		Edem1	1114.19	-0.19195429225525	0.0535585045933147	-3.58401142288821	0.000338357277676387	0.0237438541812908	1.62445		Ghitm	14335.1	-0.0663299	0.0816043	-0.812825	0.416319	0.99724
C3	41.0692	0.541144	0.166738	3.24548	0.00117253	0.0128458		Ifit3	441.083	-0.339259462586775	0.0948429870194766	-3.57706429593056	0.000347474728056119	0.0242664322103038	1.61499		Frrs1l	14301.8	-0.0571515	0.0892131	-0.64062	0.52177	0.99724
Acr	39.663	0.540924	0.167977	3.22023	0.00128089	0.0137154		Bcl2l1	4645.65	0.182224204474796	0.0511517274671908	3.56242522975742	0.000367444578623704	0.0255382772683633	1.59281		Aak1	14212.1	-0.010604	0.0837652	-0.126592	0.899263	0.998779
Serpina3n	821.395	0.53938	0.163708	3.29477	0.000985019	0.0112551		Unc13b	2407.33	-0.229044652740082	0.0643305384060807	-3.56043425743242	0.000370242000044557	0.0256101680602249	1.59159		Nsmf	14215	0.111611	0.118162	0.944562	0.344882	0.99724
Miip	522.095	0.538605	0.113464	4.74692	2.07e-06	9.12e-05		Ptprv	393.043	-0.306467014850702	0.0861743776982923	-3.55635889734746	0.000376030296364512	0.0258872800236536	1.58691		Cntn1	13999.9	0.0410136	0.0817828	0.501494	0.616024	0.99724
Luc7l3	4668.85	0.538299	0.107401	5.01204	5.39e-07	2.99e-05		Whamm	762.305	-0.238621138714453	0.0671507671641691	-3.55351321796631	0.000380122094450792	0.0260455355848689	1.58427		Syne1	14002.7	0.129618	0.153777	0.843386	0.399013	0.99724
Mir3072	34.8012	0.538048	0.16812	3.20037	0.00137249	0.014433		Slco1a4	2061.88	-0.216785385597485	0.0610418629785859	-3.55142151663253	0.000383156245353607	0.0261301766197488	1.58286		Maged1	13872.5	0.0737584	0.0971332	0.759351	0.447643	0.99724
Hdac7	1242.9	0.538012	0.129227	4.16329	3.14e-05	0.000798084		Arhgef1	1855.37	-0.293716826445807	0.0830021926812764	-3.53866346126134	0.000402158205049596	0.0263414195588594	1.57936		Prepl	13833.3	-0.0483354	0.0854753	-0.56549	0.571741	0.99724
Col5a3	202.009	0.537716	0.162113	3.31692	0.000910158	0.0105475		Capg	96.5829	-0.337347480700783	0.0950875600082959	-3.54775620145633	0.000388527675600156	0.0263414195588594	1.57936		Mobp	13784.8	-0.109879	0.132611	-0.828592	0.407335	0.99724
Syne4	85.6828	0.537358	0.160733	3.34316	0.000828296	0.00984246		Col6a2	1235.46	-0.308965185584797	0.0873610845629867	-3.53664548843869	0.000405243229993332	0.0263414195588594	1.57936		Tpi1	13820.9	-0.0329944	0.087718	-0.376143	0.706811	0.99724
Srpk3	215.437	0.536711	0.144952	3.70268	0.000213332	0.00355612		Ctss	3301.87	-0.289898851884558	0.0817510952194856	-3.54611581785219	0.000390954340428335	0.0263414195588594	1.57936		Ppp3cb	13784.5	-0.0127618	0.0890789	-0.143265	0.886081	0.997881
Clk1	2833.37	0.534808	0.137186	3.89841	9.68e-05	0.00191356		Ddb2	496.979	-0.248035061538319	0.0701894058318974	-3.53379628447574	0.000409636676944269	0.0263414195588594	1.57936		Kalrn	13650.1	0.127017	0.115348	1.10116	0.270825	0.99724
Catsper2	93.834	0.533968	0.151467	3.52531	0.000422982	0.00604354		Gbp5	158.343	-0.335275917696126	0.0945677509316987	-3.54535150083328	0.000392089845997165	0.0263414195588594	1.57936		Ptgds	13347.9	0.179078	0.118297	1.54982	0.121184	0.99724
Shisa6	968.696	0.532742	0.132302	4.0267	5.66e-05	0.00126835		Nxf1	2696.11	-0.209845469142208	0.0593523932274549	-3.53558563911689	0.000406872341166148	0.0263414195588594	1.57936		Ndrg3	13641.8	0.0749255	0.0904366	0.828486	0.407396	0.99724
Pbld2	41.9325	0.532494	0.155085	3.43355	0.000595726	0.00777606		Ovol2	249.697	0.285619939120328	0.0805886399226145	3.54417123051829	0.000393849366834682	0.0263414195588594	1.57936		Reep5	13436.6	0.0367482	0.0876842	0.419097	0.675146	0.99724
Sh2b2	199.802	0.532274	0.139944	3.80348	0.000142676	0.00260073		Phkg1	631.637	-0.243482630644716	0.0688258805451164	-3.53766096003827	0.000403688050311786	0.0263414195588594	1.57936		Hnrnpu	13382.4	0.0422298	0.101896	0.414441	0.678551	0.99724
Ovgp1	285.74	0.530036	0.167759	3.1595	0.00158038	0.0160673		Pnpla3	611.347	-0.311155996673145	0.0880545557958771	-3.53367289018468	0.000409827951280615	0.0263414195588594	1.57936		Ppm1e	13449.7	-0.210224	0.111845	-1.87962	0.0601602	0.99724
Ttc14	3698.98	0.529844	0.164164	3.22754	0.0012486	0.0134908		Tardbp	7760.6	-0.165372985147777	0.0467831289027335	-3.5348850969674	0.000407952511627526	0.0263414195588594	1.57936		Kcnq2	13452.9	-0.148218	0.12392	-1.1961	0.231658	0.99724
Meg3	106403	0.529597	0.162789	3.25327	0.00114087	0.0126109		Tbce	1843.73	-0.214668307529977	0.06059141306388	-3.54288333404037	0.00039577775050413	0.0263414195588594	1.57936		Gpi1	13334.8	0.0466783	0.0937475	0.497914	0.618544	0.99724
Ptprc	162.908	0.528853	0.127447	4.14961	3.33e-05	0.000833626		Vmn2r84	31.6687	-0.32182542708426	0.0909550326237678	-3.53829159091701	0.00040272505671031	0.0263414195588594	1.57936		Ppp1cb	13359.9	-0.00904029	0.109245	-0.0827533	0.934048	0.999854
Hr	1742.73	0.5282	0.103777	5.08976	3.59e-07	2.15e-05		Ccdc159	477.481	-0.304130774777352	0.0865070822306865	-3.51567486655408	0.000438637793691957	0.0280689541461206	1.55177		Tcf25	13293.7	0.00445549	0.0830364	0.0536565	0.957209	0.999854
Eqtn	30.0926	0.527569	0.166072	3.17676	0.00148932	0.0153929		Phka2	1662.41	-0.233901889806954	0.0666770895889589	-3.50797989607642	0.000451523169876767	0.0287667787966225	1.54111		Stx1b	13320.6	0.040904	0.115364	0.354565	0.722916	0.99724
Pnpla7	679.311	0.527251	0.0800607	6.58564	4.53e-11	9.75e-09		Bin2	266.598	-0.298765056826683	0.0852715923090951	-3.50368802477278	0.000458862587908442	0.029106715947415	1.53601		Pea15a	13317.9	-0.0417258	0.0950247	-0.439107	0.660584	0.99724
Efcab12	208.375	0.527002	0.135044	3.90244	9.52e-05	0.00188677		Zfp932	1563.85	-0.255446771079409	0.0730086183959264	-3.49885776079365	0.000467255772823765	0.0295102493740783	1.53003		Klc1	13266.7	0.0550443	0.0942289	0.584154	0.559117	0.99724
C4a	90.0218	0.526973	0.163553	3.22204	0.00127283	0.0136837		Zfp280c	893.398	-0.230462155843629	0.0660579999803195	-3.48878494523434	0.000485221353561154	0.0305122310901702	1.51553		Dkk3	13089.7	-0.168069	0.110843	-1.51629	0.129447	0.99724
Asprv1	40.5395	0.526916	0.158214	3.33041	0.000867185	0.0102257		Lgals9	344.874	-0.31108912834581	0.089248872746691	-3.4856364990598	0.000490967665682762	0.0307405013435681	1.51229		Actg1	13064.3	0.0197101	0.0827469	0.238198	0.811728	0.99724
Gnmt	16.516	0.526301	0.161701	3.25479	0.00113477	0.0125856		Arrdc2	663.142	0.317256941984492	0.0912171170136007	3.47804175763621	0.000505091233676747	0.0314890783707658	1.50184		Myo5a	12977.4	-0.0879481	0.118164	-0.74429	0.456701	0.99724
Irf9	457.318	0.526288	0.116654	4.51154	6.44e-06	0.000222978		Hs6st2	1403.33	0.253778250384948	0.0730267827786929	3.47513940404606	0.000510587938418652	0.0315608527381674	1.50085		Ppp2r1a	12962.8	0.0781284	0.0939437	0.83165	0.405607	0.99724
4933406C10Rik	52.2971	0.525633	0.166305	3.16066	0.00157413	0.0160247		Sfi1	933.617	-0.278193583457601	0.0800485528501741	-3.47531059029003	0.000510262191206014	0.0315608527381674	1.50085		Epb41l1	12921.9	0.0174498	0.0977488	0.178517	0.858317	0.997413
Uvssa	459.008	0.525487	0.106474	4.93534	8e-07	4.09e-05		Bmp1	3285.54	-0.292467474929143	0.0841928297330426	-3.47378126921847	0.000513179186825654	0.0315866138467349	1.5005		Celf4	12941.5	-0.0813576	0.0864304	-0.941309	0.346546	0.99724
Cyp26b1	595.383	0.525323	0.123662	4.24807	2.16e-05	0.000592345		Ap1g2	284.324	-0.315949893132479	0.0911644370466595	-3.46571430009237	0.000528824898310523	0.0322760944237759	1.49112		Hnrnpa2b1	12923.3	0.0156823	0.108417	0.144648	0.884989	0.997881
Mpl	31.1145	0.524516	0.167728	3.12719	0.00176487	0.017395		Nsun7	165.588	-0.295494147526331	0.0852421717624451	-3.4665253291507	0.000527232056778496	0.0322760944237759	1.49112		Rpl4	12857.7	0.100645	0.0831542	1.21034	0.22615	0.99724
Oasl2	242.139	0.523423	0.162639	3.2183	0.00128952	0.0137792		Itpripl2	384.035	-0.238466898691094	0.0689982399399064	-3.45613016938962	0.000547990618248956	0.033305906781106	1.47748		Rian	12857.7	-0.0703271	0.0930487	-0.755809	0.449764	0.99724
Pmch	32.0589	0.522936	0.148989	3.50991	0.000448262	0.0063233		Eif2ak2	335.041	-0.299821310700744	0.086796366769983	-3.45430715429936	0.000551708630609579	0.0333139411343229	1.47737		Mtpn	12913.9	-0.187984	0.0952076	-1.97447	0.0483287	0.99724
Adam8	113.097	0.522741	0.1531	3.41438	0.000639275	0.00813881		Qtrtd1	567.411	-0.233788205762582	0.0676897812355287	-3.45381830898683	0.000552709611274392	0.0333139411343229	1.47737		Uchl1	12969.6	-0.0701252	0.146002	-0.480315	0.631004	0.99724
Cd109	81.481	0.522339	0.167613	3.11634	0.0018311	0.0178838		Prpf39	1383.5	-0.228811843352954	0.066289217964449	-3.45172036085365	0.00055702469909539	0.033435292475453	1.47579		Fam171b	12758.6	-0.0948145	0.0898591	-1.05515	0.291358	0.99724
P2rx6	86.4159	0.5212	0.1515	3.44027	0.000581134	0.00762413		Dock6	857.704	-0.286578923565672	0.0830918331804808	-3.4489421233878	0.000562787313807457	0.0335899904504301	1.47379		Cplx1	12727.2	0.00777069	0.0864761	0.0898587	0.928399	0.999854
Tnip2	474.582	0.521026	0.0985514	5.28684	1.24e-07	8.93e-06		Ifitm3	328.526	-0.304029191571984	0.0882205483759085	-3.44624010130285	0.000568445058858605	0.0335899904504301	1.47379		Rpl3	12647.2	0.076613	0.0941435	0.813788	0.415767	0.99724
Col6a2	1063.05	0.520976	0.106699	4.88266	1.05e-06	5.05e-05		Itgb2	311.08	-0.32442871722943	0.0941283902140459	-3.446661697833	0.00056755880726825	0.0335899904504301	1.47379		Nrxn1	12598.5	-0.0135477	0.11828	-0.11454	0.90881	0.999456
Mx1	17.6505	0.520581	0.163624	3.18157	0.00146478	0.0151809		Sipa1l3	2410.47	-0.234303754609612	0.0679920381522775	-3.4460469339786	0.000568851552444293	0.0335899904504301	1.47379		Prkcb	12606.7	-0.164847	0.119036	-1.38486	0.166095	0.99724
Ftx	809.964	0.520101	0.145803	3.56714	0.000360893	0.00539217		D4Wsu53e	7279.58	-0.263531718701014	0.0765341371504847	-3.44332252917214	0.000574613588080914	0.0337928622690824	1.47118		Tcf4	12570.6	-0.148923	0.0864688	-1.72228	0.0850194	0.99724
Robo3	988.519	0.518672	0.165098	3.1416	0.00168029	0.0168073		C1qc	1930.49	-0.302331526030363	0.0880408725432333	-3.43399056934494	0.000594764888437336	0.0348369143929062	1.45796		Atp1b2	12563.9	0.0666858	0.109111	0.611175	0.541084	0.99724
Atp2c2	43.4302	0.517888	0.168028	3.08215	0.00205513	0.0194781		Gpi1	26520.8	0.136990162411271	0.0399293223256357	3.43081611288252	0.000601768377973087	0.0349651498337483	1.45636		Vdac1	12575.9	-0.090267	0.0990655	-0.911187	0.362197	0.99724
Col24a1	404.99	0.51578	0.160408	3.21544	0.00130246	0.0138506		Slc4a7	722.251	-0.231252390265638	0.0673874038454647	-3.43168570191478	0.000599842295149483	0.0349651498337483	1.45636		Ppia	12490.7	-0.181282	0.148309	-1.22251	0.221515	0.99724
Clk4	1456.69	0.514391	0.11838	4.34524	1.39e-05	0.000416938		Cdk2	89.5416	-0.321140693258953	0.0937826431167042	-3.4243084070399	0.000616366287836454	0.0353886825972819	1.45114		Dnajc5	12439.2	0.0190928	0.0879157	0.217172	0.828074	0.99724
Ccdc11	11.2739	0.514226	0.163423	3.14659	0.00165186	0.0165763		Pld4	485.704	-0.296851407005403	0.0866693508364668	-3.42510246287088	0.000614567597074137	0.0353886825972819	1.45114		Arhgef9	12391.6	0.0477506	0.0747028	0.639206	0.522689	0.99724
Ddx26b	1788.15	0.513123	0.114839	4.46817	7.89e-06	0.000261181		Rgs16	566.98	0.285470793030238	0.0833435165769155	3.42523095682895	0.000614276992839568	0.0353886825972819	1.45114		Ppp2ca	12363.3	0.0625289	0.0854579	0.731692	0.464357	0.99724
Casc1	26.3182	0.512407	0.167909	3.0517	0.00227549	0.0210361		Col4a1	2174.64	-0.285208608729477	0.0833991608513906	-3.41980189989791	0.000626667531547165	0.0357757040052952	1.44641		Tubb2a	12439.3	0.0383771	0.133372	0.287744	0.773542	0.99724
Cep110	550.901	0.510987	0.105475	4.84462	1.27e-06	5.97e-05		Safb2	2395.92	-0.252803115084196	0.073936122384503	-3.41920981153839	0.000628032804719143	0.0357757040052952	1.44641		2025-09-07	12187	-0.093004	0.102293	-0.909195	0.363247	0.99724
1700012B15Rik	372.953	0.510193	0.0985298	5.17806	2.24e-07	1.45e-05		Cables1	1103.83	0.192055810700644	0.0563576048056744	3.40780647727788	0.000654873212512135	0.0371589386130909	1.42994		Tuba1a	12225.7	0.018033	0.111753	0.161364	0.871807	0.997592
Rsad1	634.171	0.509872	0.0964857	5.28443	1.26e-07	9e-06		Camk1g	1872.43	0.297280932474083	0.0876495082518948	3.39170108769728	0.00069460172444477	0.0391059723208814	1.40776		Syngr1	12121.4	0.0201477	0.0879682	0.229034	0.818842	0.99724
Neurod1	222.171	0.508871	0.107637	4.72765	2.27e-06	9.94e-05		Lat2	91.1953	-0.322318081926156	0.0950777180174761	-3.39004856918117	0.000698802417678669	0.0391059723208814	1.40776		Ap2b1	12251.1	-0.112053	0.134432	-0.833543	0.404539	0.99724
E030003E18Rik	239.77	0.507775	0.143033	3.55006	0.000385141	0.00567241		Ret	307.536	0.32237691694505	0.095101821780405	3.38980800693214	0.000699415890486618	0.0391059723208814	1.40776		Gabrb3	12108.9	-0.0614752	0.0823568	-0.74645	0.455396	0.99724
Cfp	305.94	0.507098	0.155441	3.26231	0.00110508	0.012318		Rgs11	1593.99	-0.292876981807339	0.0864046720143867	-3.38959659216777	0.000699955445644304	0.0391059723208814	1.40776		Slc22a17	12041.4	0.0888662	0.101996	0.871273	0.383605	0.99724
Gdpd2	231.97	0.506008	0.159293	3.17658	0.00149021	0.0153929		2610005L07Rik	718.182	-0.313041650088178	0.0924122031369021	-3.38744927035696	0.000705457620864402	0.0392623655198326	1.40602		Lsamp	11979.5	-0.0428035	0.0994859	-0.430247	0.667016	0.99724
Tlr2	77.9216	0.505954	0.161641	3.13011	0.00174739	0.0173218		Trub1	1163.17	-0.195856000204069	0.057861913288443	-3.38488634531875	0.000712077319057088	0.0394795234222262	1.40363		Rasgrf1	11867.6	0.114114	0.127198	0.897139	0.369645	0.99724
Boc	889.173	0.505927	0.0846214	5.97871	2.25e-09	2.83e-07		Liph	54.7347	-0.310966335368875	0.0920156878631142	-3.37949259077952	0.000726197647591863	0.0400034927562411	1.3979		Uhmk1	11993.9	-0.154125	0.110639	-1.39306	0.163603	0.99724
Sh3bp1	595.511	0.50557	0.100054	5.05296	4.35e-07	2.5e-05		Myo9b	2648.75	-0.212887471793769	0.0629998269786894	-3.37917549941496	0.000727035803913511	0.0400034927562411	1.3979		Prkacb	11866.7	0.0800484	0.117893	0.678988	0.497146	0.99724
Rwdd3	128.558	0.505224	0.117737	4.29111	1.78e-05	0.000509164		Plekha5	2347.28	-0.179025446411656	0.0530101613565714	-3.37719112393275	0.00073230147519939	0.0401411744480994	1.39641		mt-Nd6	11998.3	0.00805504	0.139895	0.0575782	0.954085	0.999854
Ssh3	1564.14	0.504911	0.121316	4.16196	3.16e-05	0.000801423		Heatr6	928.78	-0.204833853459715	0.0606758491884425	-3.3758712271757	0.000735823502673543	0.0401826022550221	1.39596		Mapt	11855	0.0253725	0.0832091	0.304923	0.760424	0.99724
Mir186	30.4251	0.504343	0.16734	3.01388	0.00257932	0.022902		Jag1	337.435	-0.284412137380215	0.0842819538527479	-3.37453184672393	0.000739413599427918	0.0402274230160672	1.39548		Csnk1a1	11935.9	-0.0629865	0.114413	-0.550522	0.581961	0.99724
Nr1d1	5181.08	0.503915	0.085214	5.91353	3.35e-09	4.18e-07		Bcat1	4427.14	0.204071610875366	0.0606236116454682	3.36620675239202	0.000762095643493664	0.0413067213335409	1.38398		Selenow	11910.2	0.0265799	0.129325	0.205528	0.837159	0.99724
Wdr96	44.3136	0.503693	0.163061	3.08899	0.00200837	0.0191848		Akt2	4959.35	0.183634212926778	0.0546284238177213	3.36151402682805	0.000775164193599843	0.0417038336156716	1.37982		Sdha	11779.1	0.000101202	0.0753507	0.00134254	0.998929	0.999854
Hmox1	233.404	0.502852	0.12132	4.14484	3.4e-05	0.000847051		Fam227a	302.212	-0.285192236301888	0.08483517979221	-3.36172136371279	0.000774582425384435	0.0417038336156716	1.37982		Sv2a	11750.3	0.0772234	0.0824322	0.936809	0.348857	0.99724
Ankrd16	646.029	0.502361	0.0896462	5.60382	2.1e-08	2.01e-06		Col4a2	2917.36	-0.291063731943816	0.0866977118070973	-3.35722507407617	0.000787289958395639	0.0420822903534047	1.3759		Phyhip	11712.7	0.181	0.127099	1.42411	0.154415	0.99724
Alox8	246.722	0.502103	0.1213	4.13936	3.48e-05	0.000857909		Slc38a6	331.505	-0.287498676832012	0.0856663405159307	-3.35602845995911	0.000790704314451817	0.0420822903534047	1.3759		Skp1a	11806.5	0.0143342	0.105744	0.135555	0.892173	0.997881
Treml2	27.5474	0.501679	0.165547	3.03044	0.00244202	0.0220668		Tlr2	78.6467	-0.296160878210996	0.0882491332932993	-3.35596359033572	0.000790889802180881	0.0420822903534047	1.3759		Aco2	11713.6	0.0170023	0.0850927	0.199808	0.84163	0.99724
Gdap10	63.0903	0.501216	0.155209	3.2293	0.00124095	0.0134317		Gigyf1	3159.27	-0.246002023972388	0.0733693456669268	-3.35292650815175	0.000799619356518174	0.0423914991707408	1.37272		Celf2	11724.7	-0.164068	0.0868683	-1.8887	0.0589318	0.99724
Hook1	2087.8	0.500913	0.0798154	6.2759	3.48e-10	5.61e-08		Ccdc108	434.258	-0.311297369264211	0.092958646298269	-3.34877261729238	0.000811703816587145	0.0426891841869858	1.36968		Hnrnpk	11648.5	0.0730224	0.0817549	0.893184	0.371759	0.99724
Irf8	253.112	0.499735	0.142765	3.50041	0.000464536	0.00646097		Rab3c	17590.2	0.202413164851978	0.0604584314950097	3.3479724803758	0.000814050944499178	0.0426891841869858	1.36968		Atp6v0a1	11707.7	0.00111176	0.10588	0.0104993	0.991623	0.999854
Rnf112	13465.2	0.499567	0.0980138	5.09691	3.45e-07	2.09e-05		Zfp445	8652.04	-0.220750123804074	0.0659314140682917	-3.34817820796959	0.000813446860884838	0.0426891841869858	1.36968		Atp6v1g2	11634.6	0.0185501	0.108651	0.170732	0.864435	0.997592
B3galnt2	683.856	0.498562	0.0956139	5.21433	1.84e-07	1.24e-05		Irf1	323.049	-0.317631308638647	0.0949817874840284	-3.34412856456358	0.000825414765857268	0.0431294060749737	1.36523		Syn1	11656.3	-0.0400376	0.10656	-0.375731	0.707117	0.99724
Naip5	77.3869	0.498422	0.163508	3.0483	0.00230139	0.0211689		I830077J02Rik	30.7361	-0.2921725715703	0.0874218651525185	-3.3420994971975	0.000831472502398355	0.043290213511966	1.36361		Rnf14	11595.1	-0.00665814	0.095454	-0.0697532	0.94439	0.999854
Frem3	55.3304	0.497691	0.159946	3.11161	0.00186069	0.0181204		Ccdc84	327.917	-0.29683257933338	0.0889339186578481	-3.33767570138646	0.000844822894123315	0.0438282048572688	1.35825		Srgap3	11539.2	-0.1078	0.0986567	-1.09268	0.274533	0.99724
Mirg	554.191	0.497011	0.147458	3.37053	0.000750242	0.00912619		Stat2	1401.14	-0.257316013764241	0.077159072452693	-3.33487697019692	0.000853371459752586	0.0441141417237227	1.35542		Rgs7bp	11490.1	0.0561927	0.100164	0.561006	0.574794	0.99724
Lrrc29	42.9597	0.496571	0.165266	3.00469	0.00265853	0.0233246		AF251705	110.347	-0.316290929619203	0.0950256241016915	-3.328480424193	0.000873211414723407	0.0443735562406493	1.35288		Etnk1	11527.3	-0.0733815	0.101928	-0.719939	0.471562	0.99724
Lrrc23	61.697	0.496428	0.166764	2.97682	0.00291255	0.0248224		Flnb	3768.4	-0.260646137265489	0.0783313677645574	-3.32748099138164	0.000876349676902056	0.0443735562406493	1.35288		Gls	11498.2	-0.00715107	0.0906213	-0.0789125	0.937102	0.999854
Ccdc135	62.5912	0.49629	0.166609	2.97877	0.00289406	0.0247192		Mov10	381.468	-0.266895198731244	0.0802122084189463	-3.32736380149586	0.000876718342356212	0.0443735562406493	1.35288		Mapk8ip3	11465.5	0.0308797	0.102547	0.301125	0.763319	0.99724
Flnb	3420.58	0.496075	0.0998035	4.97052	6.68e-07	3.53e-05		Ndufc2	1894.91	0.202267485617636	0.0607741246877445	3.32818426685501	0.000874140273510889	0.0443735562406493	1.35288		Ttyh1	11482.4	0.0465252	0.113431	0.410163	0.681687	0.99724
Myo1h	66.9868	0.495256	0.165662	2.98956	0.00279383	0.0241503		Tekt4	42.827	0.277008105853229	0.0832449123544289	3.32762805580024	0.000875887233075155	0.0443735562406493	1.35288		Itpr1	11375.8	0.1256	0.151644	0.828343	0.407476	0.99724
Ace	1023.65	0.495163	0.133745	3.70229	0.000213663	0.00355612		Usp48	4073.2	-0.175246407675894	0.0526360981247025	-3.32939586936536	0.000870346023535921	0.0443735562406493	1.35288		Scamp5	11454.6	0.0307476	0.099032	0.310482	0.756194	0.99724
Igflr1	213.413	0.494672	0.146725	3.37141	0.000747841	0.00910931		Ccdc142	374.428	-0.290483565473538	0.0873748778096516	-3.32456619975326	0.000885562067149501	0.044665536761853	1.35003		Gabra1	11305.3	0.013505	0.131749	0.102504	0.918356	0.999715
Mroh8	49.4519	0.494563	0.153448	3.22299	0.00126859	0.0136592		H2-Q4	430.369	-0.296610198920395	0.0893059813799046	-3.32128032565506	0.000896054891656238	0.0450383853155658	1.34642		Stmn2	11433.7	-0.0229998	0.0905543	-0.25399	0.799503	0.99724
Fermt1	11.7961	0.494441	0.154772	3.19465	0.00139999	0.0146663		Ipw	443.741	-0.306254519178604	0.0922760019531972	-3.3188967087449	0.000903738516820201	0.0452679506735525	1.34421		Tomm20	11348.9	0.0125903	0.0853227	0.14756	0.88269	0.997859
Espn	31.5303	0.493933	0.165842	2.97833	0.00289823	0.0247412		4930570G19Rik	315.119	-0.276880881995891	0.0835847658045634	-3.31257591417185	0.000924410345573392	0.0461442772501687	1.33588		Wipf3	11455.8	-0.0644926	0.142319	-0.453163	0.650432	0.99724
Whamm	661.518	0.492956	0.107617	4.58065	4.64e-06	0.000173896		Ctsh	461.94	-0.27856550671762	0.0841720870260237	-3.30947605744284	0.000934707599698521	0.0464985020315778	1.33256		Tpt1	11452.5	-0.0697024	0.131216	-0.531211	0.595273	0.99724
5830418P13Rik	18.0272	0.492798	0.16772	2.93823	0.00330097	0.0271328		Anxa3	446.813	-0.273900667322167	0.0828466699262712	-3.30611559361315	0.00094599053011942	0.0465812150525922	1.33179		Camta1	11366.5	0.0283266	0.0962163	0.294405	0.768448	0.99724
Mybpc1	171.708	0.492514	0.159582	3.08627	0.00202683	0.0193254		Meig1	39.8827	0.308155249314159	0.093195239752968	3.30655567957102	0.000944505773118318	0.0465812150525922	1.33179		Pgk1	11327.3	-0.0312938	0.120098	-0.26057	0.794424	0.99724
Cdk15	18.3548	0.491528	0.168043	2.92501	0.00344441	0.0279558		Sccpdh	2583.3	0.139299814586236	0.0421184968648936	3.30733110046822	0.000941894918575007	0.0465812150525922	1.33179		Snap91	11345.3	-0.0357287	0.127668	-0.279858	0.779586	0.99724
Efcab4b	31.2693	0.491001	0.162029	3.03033	0.00244289	0.0220668		Plin4	662.344	0.257343904694137	0.0779206326426512	3.30264136681657	0.000957787966998564	0.0470027973264228	1.32788		Ptprn	11356.6	0.00917308	0.138573	0.0661962	0.947222	0.999854
Oscar	72.824	0.489329	0.157936	3.09827	0.00194654	0.0187249		1700024P16Rik	48.9369	-0.30228205227117	0.0916391040829591	-3.29861422474755	0.000971633403023798	0.0475217064388003	1.32311		Adgrl1	11284.6	-0.0507307	0.0942713	-0.538137	0.590483	0.99724
4930451C15Rik	44.7328	0.489239	0.158735	3.0821	0.00205542	0.0194781		Stip1	7185.76	0.147588958825708	0.0447669623722212	3.29682763817118	0.00097783489824396	0.0476645293016502	1.3218		Plppr4	11241.4	-0.001953	0.108699	-0.017968	0.985664	0.999854
Nek5	13.9736	0.488309	0.157319	3.10395	0.00190955	0.0185032		Csf2rb	75.0701	-0.312024935508193	0.0948239060842354	-3.29057247684998	0.000999837415819347	0.0480831047618658	1.31801		Epha4	11234.4	0.173459	0.127855	1.35671	0.174873	0.99724
Lilra5	13.9166	0.487003	0.164229	2.96539	0.00302299	0.0254458		Endod1	5377.44	0.205182169102121	0.0623750424708765	3.28949145321901	0.00100368604734771	0.0480831047618658	1.31801		Basp1	11188.7	0.0214514	0.0926463	0.23154	0.816895	0.99724
Arrdc1	272.466	0.486139	0.115663	4.20305	2.63e-05	0.000692746		Izumo4	970.241	-0.268341700484965	0.0815934745006477	-3.28876423178713	0.00100628279275831	0.0480831047618658	1.31801		Canx	11147.8	-0.057419	0.103896	-0.552659	0.580497	0.99724
Fgf5	86.166	0.48546	0.150935	3.21635	0.00129834	0.0138499		Kbtbd4	1330.9	0.173205942008107	0.0526493760673915	3.2898004676523	0.00100258450492576	0.0480831047618658	1.31801		Gm20721	11183.3	0.127971	0.144735	0.884218	0.376579	0.99724
Slc17a6	915.981	0.485141	0.130314	3.72287	0.00019697	0.00336477		Rhbdl3	969.295	0.233042118778297	0.0708494085172687	3.28925990569837	0.00100451217796487	0.0480831047618658	1.31801		Arf1	11112.6	-0.0433977	0.0978828	-0.443365	0.657502	0.99724
Paxbp1	1499.78	0.484918	0.0984649	4.92478	8.45e-07	4.25e-05		Slc6a6	7760.75	-0.168449042061349	0.0511656409732563	-3.29222968494415	0.000993963985589788	0.0480831047618658	1.31801		Faim2	11008.1	0.0994117	0.134045	0.741634	0.458309	0.99724
Aldh1a1	1796.05	0.484897	0.108134	4.48421	7.32e-06	0.000246462		Tnfrsf14	22.6423	-0.265237027914364	0.0807299963494962	-3.28548296677854	0.00101807697722253	0.0484871677742112	1.31437		Ahcyl1	10997.3	0.0334699	0.0879228	0.380673	0.703446	0.99724
Otx1	194.333	0.484569	0.124726	3.88508	0.000102298	0.00199623		Lfng	646.681	0.23772157242522	0.0724189898285122	3.28258614195177	0.00102859553516633	0.0488280351105427	1.31133		Zfr	11010.5	-0.123578	0.101701	-1.21511	0.224324	0.99724
Lrrc45	1936.63	0.483971	0.135082	3.5828	0.000339927	0.0051585		Prr5	281.809	0.296474453211028	0.0904087877660761	3.27926588262777	0.00104077527073779	0.0492452820284598	1.30764		Add1	10947.6	0.0474401	0.0877928	0.540364	0.588946	0.99724
Vasn	427.046	0.482986	0.139366	3.46559	0.000529065	0.00711503		C1s	86.0176	-0.3117535650005	0.0951019176238176	-3.27809967232905	0.00104508486401297	0.0492886452423779	1.30725		Gas7	10891.6	-0.0114323	0.0967806	-0.118126	0.905968	0.999456
Ifi44	46.2067	0.482753	0.158099	3.05349	0.00226198	0.0209487		Rasal3	164.734	-0.309976523505615	0.094654557312099	-3.2748187969814	0.00105729768127521	0.0497032560459668	1.30362		Eps15	10908.2	-0.0687062	0.0932812	-0.73655	0.461396	0.99724
Cd72	34.1662	0.482499	0.167951	2.87285	0.0040679	0.0314041		Fzd2	553.85	0.250405674735271	0.0765233994470021	3.27227588613199	0.00106685416524709	0.0499907213044492	1.30111		Cx3cl1	10868.2	-0.0671545	0.0994413	-0.675317	0.499475	0.99724
Dna2	62.4282	0.482103	0.151979	3.17217	0.00151305	0.0155666		Snrnp70	6880.89	-0.250763747663968	0.076864112591225	-3.26242949030801	0.00110461648219437	0.0515937589078953	1.2874		G3bp2	10925.2	-0.104792	0.0992464	-1.05588	0.291023	0.99724
Rbm38	73.1961	0.481686	0.144086	3.34305	0.000828634	0.00984246		Sqle	2545.21	0.155461133444629	0.0476894231988727	3.25986608804913	0.00111464827666638	0.0518954514963327	1.28487		Spag9	10831.8	-0.00317614	0.108055	-0.0293944	0.97655	0.999854
Relt	727.029	0.481383	0.142615	3.37541	0.000737062	0.00901344		Stx2	647.67	-0.255113444292275	0.0783207770183716	-3.25728949589499	0.00112481652166941	0.0522015488618846	1.28232		Fam107a	10957.5	-0.242771	0.136423	-1.77969	0.0751261	0.99724
Dusp9	31.1123	0.481132	0.163218	2.94779	0.00320058	0.0265288		Asun	1070.29	-0.206382874630482	0.0634238348065917	-3.25402705875224	0.00113781441483243	0.0526365993307511	1.27871		Sqstm1	10791.4	0.0595325	0.0896936	0.663729	0.506864	0.99724
Ccdc153	66.7977	0.480929	0.159038	3.02399	0.00249464	0.0223414		Col15a1	316.258	-0.303153236667415	0.0934240140283328	-3.24491769937735	0.00117484573305966	0.0538353599950303	1.26893		Gad1	10839.4	-0.0613833	0.113279	-0.541879	0.587902	0.99724
Isg15	78.2779	0.479807	0.166831	2.87601	0.00402734	0.0311686		Glt8d1	1211.22	-0.215528425703117	0.0664181393351881	-3.24502354116583	0.0011744091440876	0.0538353599950303	1.26893		Ncl	10796.6	-0.0541007	0.0879135	-0.615387	0.538299	0.99724
B2m	3100.79	0.478939	0.0840221	5.70016	1.2e-08	1.23e-06		Slc25a25	2961.59	0.200869069174516	0.0618869622527785	3.24574129772378	0.0011714524086011	0.0538353599950303	1.26893		Prkcg	10781.8	-0.0297946	0.135599	-0.219727	0.826083	0.99724
Fam221a	29.1175	0.478937	0.1664	2.87823	0.00399919	0.0310283		Cst7	58.5718	-0.144851779862425	0.0447166722528648	-3.23932378159345	0.00119813477104191	0.0547298920885369	1.26178		Atp2b2	10629.4	0.149518	0.102569	1.45772	0.144918	0.99724
Rassf3	2023.32	0.478802	0.0964929	4.96204	6.98e-07	3.66e-05		Atxn2l	6339.31	-0.237201140014202	0.0734024085513038	-3.23151712179054	0.00123134946639344	0.0560707910621663	1.25126		Capza2	10702.3	-0.0949453	0.0924044	-1.0275	0.304185	0.99724
Gm14872	186.597	0.478578	0.113035	4.23389	2.3e-05	0.000623245		Ophn1	1889.63	-0.151183030748929	0.0468436777490895	-3.22739456023748	0.00124923071849813	0.0567072669278247	1.24636		Dnaja1	10637.5	-0.0609775	0.0887278	-0.687243	0.49193	0.99724
Pias3	953.047	0.478529	0.0919247	5.20566	1.93e-07	1.29e-05		Stxbp2	1700.9	-0.268101621746094	0.0831963421531723	-3.2225169377338	0.00127069652690697	0.0575019867596594	1.24032		Lynx1	10795.2	-0.100286	0.153959	-0.651604	0.514657	0.99724
Ifit1	136.251	0.477811	0.16685	2.86371	0.00418705	0.0321		H2-T24	85.6642	-0.306313863596242	0.0950953959009273	-3.22112191336126	0.00127689818299898	0.0576031770380224	1.23955		Slc12a5	10519	0.134073	0.122937	1.09058	0.275459	0.99724
Ttc21a	68.8764	0.477127	0.150795	3.16408	0.00155576	0.0159003		Hpgds	256.646	-0.279889498309424	0.0869245444969694	-3.21991331595856	0.00128229364461916	0.057667484463585	1.23907		Trim44	10597.5	-0.0255663	0.0858525	-0.297794	0.765861	0.99724
B230216G23Rik	53.7909	0.47709	0.157926	3.02097	0.00251964	0.0225015		Ints2	908.033	-0.201256431123288	0.0625409609538192	-3.21799390437728	0.00129090561260567	0.0578756016318207	1.2375		Rab3a	10564.2	0.0742155	0.10211	0.72682	0.467336	0.99724
Morn1	148.973	0.477029	0.124192	3.84107	0.000122497	0.0022867		Atad2	475.18	-0.269217618080475	0.083757321001525	-3.21425774918915	0.00130782218492231	0.0584536155636354	1.23319		Dlg2	10470.7	-0.137055	0.0911296	-1.50396	0.132593	0.99724
Trpm4	505.614	0.477006	0.116042	4.11063	3.95e-05	0.000953751		Fyco1	2996.19	-0.220700432594015	0.0687521233461208	-3.21008896674996	0.00132693895271826	0.0591261203287898	1.22822		Psd	10424.4	0.0683795	0.12007	0.569498	0.569018	0.99724
Slc39a2	234.491	0.47696	0.164503	2.89939	0.00373886	0.0297076		Plcb2	175.481	-0.28428612209096	0.0885920298082662	-3.20893564247508	0.00133227309591437	0.0591822599120861	1.22781		Sparc	10632.8	-0.0724033	0.145921	-0.496465	0.619566	0.99724
Lime1	1632.31	0.476643	0.130301	3.65802	0.000254172	0.00409193		Spire2	672.354	0.199032688785663	0.0620686997741198	3.2066514927811	0.00134289576158971	0.0594722677830857	1.22569		Tuba4a	10416	0.109773	0.111088	0.988163	0.323073	0.99724
Ccl3	19.0672	0.476062	0.147296	3.23201	0.00122923	0.013328		Cd59a	594.46	0.289009248389039	0.0902032477909735	3.20397829863904	0.00135542692936148	0.0597978938467153	1.22331		Mmd	10544.5	-0.0946711	0.148631	-0.636988	0.524132	0.99724
Ggnbp1	94.126	0.475929	0.144262	3.29906	0.000970084	0.0111419		Dtd1	1773.66	0.174116288813117	0.0543552534098841	3.20330194213491	0.00135861454798001	0.0597978938467153	1.22331		Tsc22d1	10354.5	0.0788276	0.098018	0.804213	0.421274	0.99724
Sfi1	741.856	0.475739	0.134966	3.52488	0.000423674	0.00604458		Gjb6	2405.2	0.21285005190596	0.0664645732569822	3.20245871560756	0.00136259829707165	0.0597978938467153	1.22331		Hsph1	10523.6	-0.00480966	0.149171	-0.0322457	0.974276	0.999854
Ak7	72.3839	0.475049	0.164029	2.89612	0.00377812	0.0299581		Zfyve16	778.921	-0.214189549837214	0.0669428002945887	-3.19959052944679	0.00137622958330418	0.060214189539387	1.2203		Cadm3	10375.2	0.0528579	0.0987642	0.535192	0.592517	0.99724
Col26a1	211.929	0.475028	0.144105	3.29641	0.000979295	0.0112145		Grp	145.718	0.28440367967149	0.0889366577967352	3.19782288560353	0.00138469297773105	0.0604025531367005	1.21894		Pnmal2	10289.1	0.192563	0.128328	1.50057	0.133466	0.99724
4930422G04Rik	202.097	0.474854	0.101221	4.69125	2.72e-06	0.000114641		Kcnt1	8027.83	-0.202669937022182	0.0634435110355113	-3.19449434172616	0.00140076031022285	0.0607386396008869	1.21653		Pls3	10443.7	-0.142255	0.116359	-1.22256	0.221495	0.99724
Leng8	9341.86	0.473998	0.157361	3.01217	0.00259383	0.0229782		Sgk1	4723.23	0.298356570892585	0.0933794297544911	3.19509951685303	0.00139782632113594	0.0607386396008869	1.21653		Ndfip1	10344.8	0.116269	0.0987019	1.17798	0.238804	0.99724
Skp2	252.587	0.473736	0.120315	3.93746	8.23e-05	0.00168992		Col7a1	192.037	-0.297006704412492	0.093072926424288	-3.19111814598521	0.00141723313422317	0.0611252816644653	1.21378		Pak1	10235.2	0.0053405	0.0990388	0.0539224	0.956997	0.999854
Tcea2	1135.62	0.472712	0.0928838	5.08928	3.59e-07	2.15e-05		Grid1	2641.69	0.158371074588595	0.0496425569640814	3.19022798731305	0.00142160596848556	0.0611252816644653	1.21378		Kidins220	10275.9	0.0173093	0.0825896	0.209581	0.833994	0.99724
Cdan1	1123.91	0.471902	0.0937435	5.03397	4.8e-07	2.69e-05		Rufy2	2620.85	-0.188261586264075	0.0590190566359706	-3.18984404351415	0.00142349589887749	0.0611252816644653	1.21378		Nap1l5	10134.2	-0.012185	0.136028	-0.0895779	0.928623	0.999854
Zkscan3	1011.36	0.471208	0.110463	4.26577	1.99e-05	0.000557702		Smpd4	2883.07	-0.272007553225405	0.0852893354025672	-3.18923288523148	0.00142650905164903	0.0611252816644653	1.21378		Qk	10232.1	-0.153486	0.112381	-1.36576	0.172013	0.99724
Dcdc2b	97.6172	0.470002	0.165819	2.83443	0.00459081	0.0340796		Malt1	316.915	-0.241608789225767	0.0757872644577828	-3.18798667499544	0.00143267138495667	0.0612087780525898	1.21319		Zfp365	10165.6	-0.0753552	0.123259	-0.611355	0.540965	0.99724
Cep70	624.551	0.469877	0.112737	4.16791	3.07e-05	0.000784665		Tnfrsf4	39.9337	-0.288490374879451	0.0905269295276205	-3.18679067527006	0.00143860850167736	0.0612821908954994	1.21267		Add2	10109.6	0.0946923	0.106321	0.890623	0.373131	0.99724
Hes3	9.77324	0.469796	0.149406	3.14443	0.00166412	0.016667		Ccdc62	109.659	-0.301092508589765	0.0946170530211899	-3.18222243216911	0.00146149528436345	0.0620750891832264	1.20708		Mapk10	10082.4	0.00564125	0.103462	0.0545241	0.956518	0.999854
Wdr62	69.8417	0.469585	0.149225	3.14683	0.0016505	0.0165734		Ltbp4	2859.08	-0.232265591650228	0.0730110684601965	-3.18123808552196	0.00146647057313955	0.0621048150012394	1.20687		Rab2a	10069.8	-0.00854614	0.086913	-0.0983307	0.92167	0.999715
Satb1	3895.93	0.469506	0.108996	4.30754	1.65e-05	0.000478982		Fzd4	378.24	0.269452117833335	0.0847433420572224	3.17962581238995	0.00147465338867666	0.0622698114067359	1.20572		Nisch	10048.7	0.0395818	0.0943801	0.419387	0.674934	0.99724
Wdr90	923.969	0.469364	0.110632	4.24258	2.21e-05	0.000604892		4930503L19Rik	353.479	-0.234809429762248	0.0739646201283973	-3.17461820738936	0.00150033766664016	0.0630177839423566	1.20054		Trim37	10006.1	-0.0222048	0.103639	-0.214253	0.83035	0.99724
Slc11a1	141.382	0.469102	0.148179	3.16577	0.00154671	0.0158602		Pxn	1335.46	-0.247198013478368	0.0778703521347474	-3.17448177260859	0.00150104318078311	0.0630177839423566	1.20054		Dync1h1	10024.3	-0.0339829	0.0891134	-0.381344	0.702948	0.99724
Wnt9b	17.2663	0.468732	0.165464	2.83284	0.00461366	0.0341865		Fcgr3	628.882	-0.256009566552454	0.0806798196554624	-3.17315491836404	0.00150792039773863	0.0631240682926552	1.19981		Slc25a3	10048.6	0.0352761	0.110565	0.319054	0.749686	0.99724
BC051142	77.8395	0.468026	0.157832	2.96534	0.00302347	0.0254458		Rbms1	633.342	-0.224053444405106	0.0706603826005967	-3.17084957877392	0.00151993826875937	0.0634443198045935	1.19761		Sh3gl2	10032.6	0.0572798	0.106206	0.539329	0.58966	0.99724
Ccdc84	290.693	0.467664	0.143499	3.25899	0.00111808	0.0124362		Aanat	24.1158	-0.264234752912689	0.0834001040361022	-3.16827845680273	0.0015334457102475	0.0638247346333958	1.19501		Sirpa	9994.35	-0.00633774	0.0808347	-0.0784043	0.937506	0.999854
Arl11	25.4036	0.467548	0.166894	2.80147	0.00508711	0.0362903		5830418K08Rik	1149.62	-0.197426923860297	0.0623692167214539	-3.16545459825193	0.00154840824442136	0.0642633661670419	1.19204		Zyg11b	9996.33	-0.0480445	0.108687	-0.442046	0.658456	0.99724
E230016M11Rik	41.3762	0.467543	0.160632	2.91065	0.00360679	0.0288954		Mfsd2a	972.754	0.288421608391301	0.091156120257681	3.16403997423309	0.0015559542304489	0.0643925673831929	1.19116		Atp6v1e1	9975.95	0.0191572	0.106712	0.179523	0.857527	0.997396
Hsf4	654.271	0.467491	0.0907157	5.15336	2.56e-07	1.62e-05		Tyk2	837.052	-0.24935169259593	0.0788406461723779	-3.16273019948042	0.00156297109970876	0.0644317343827717	1.1909		Oxct1	9945.21	0.0615738	0.0857276	0.718249	0.472604	0.99724
Tlr1	33.1133	0.467422	0.164706	2.83792	0.00454081	0.0338172		Uba7	186.627	-0.298326124839313	0.0943410548635429	-3.16220891605271	0.00156577187368294	0.0644317343827717	1.1909		Akap11	9975.57	-0.101237	0.0890828	-1.13644	0.255773	0.99724
Cdsn	75.8298	0.46734	0.158738	2.9441	0.00323897	0.0267366		Atr	697.481	-0.196796661666496	0.0622878661076845	-3.15947027830862	0.00158056220798284	0.0648071601733144	1.18838		Hsp90b1	9965.87	0.0160518	0.123446	0.130031	0.896542	0.998189
Fgr	14.5765	0.466914	0.151354	3.08491	0.00203615	0.0193318		Gm15446	180.683	-0.279901789848136	0.0886664348440263	-3.15679535712147	0.0015951325059645	0.0648071601733144	1.18838		Ddx17	9909.85	-0.000526261	0.100388	-0.00524299	0.995817	0.999854
Dnase1l2	119.755	0.466911	0.167351	2.79002	0.00527051	0.0371526		Pdlim7	1719.58	-0.249811814862209	0.0791441061549545	-3.15641716103418	0.00159720248809352	0.0648071601733144	1.18838		Slc6a1	9885.26	0.0331201	0.129281	0.256185	0.797808	0.99724
Dennd6b	3014	0.466728	0.125204	3.72775	0.000193195	0.00331124		Slc6a17	28549.1	0.135442958404498	0.0428908991908119	3.15784842378666	0.00158938175688112	0.0648071601733144	1.18838		Dnajc6	9929.32	0.0364383	0.0782254	0.465811	0.641351	0.99724
Dsp	39.7616	0.466515	0.149612	3.11816	0.00181984	0.0178121		Taf1d	477.536	-0.226145136640747	0.0716026862314787	-3.15833313724655	0.00158674117854943	0.0648071601733144	1.18838		Stmn3	9934.6	0.120587	0.104188	1.1574	0.247111	0.99724
Arrdc2	523.697	0.465921	0.165795	2.81023	0.00495063	0.0357382		BC018507	6497.02	-0.173471729024035	0.055052632589312	-3.15101605254955	0.00162703547694061	0.0656508814945535	1.18276		Hk1	9978.32	-0.00543402	0.116222	-0.0467566	0.962707	0.999854
Syna	13.9515	0.465681	0.150934	3.08534	0.00203323	0.0193318		Oas2	39.3633	-0.252492448025565	0.0801187671960773	-3.15147694930992	0.00162446984314386	0.0656508814945535	1.18276		Disp2	9959.28	-0.046018	0.0990211	-0.464732	0.642123	0.99724
Gpr64	67.0618	0.465567	0.144036	3.2323	0.00122799	0.0133238		Bri3bp	5750.01	0.142597509146881	0.045288390115569	3.1486548491345	0.00164023797060652	0.0660002680360952	1.18045		Ap2m1	9936.47	0.00994886	0.0994168	0.100072	0.920287	0.999715
Slc45a3	46.7517	0.464441	0.167981	2.76484	0.00569509	0.0394247		Hook1	2559.03	-0.196058391285243	0.0622984371119734	-3.14708362479228	0.00164907790652436	0.0661726675971625	1.17932		Tcaf1	9911.09	-0.0187459	0.0863637	-0.217058	0.828163	0.99724
Apol7a	10.6311	0.464385	0.162401	2.8595	0.00424313	0.0323539		Adam33	409.561	-0.298441982890912	0.0950875631102582	-3.13860165440201	0.00169756042985064	0.0673736688634163	1.17151		Actr3	9931.24	0.00315435	0.106621	0.029584	0.976399	0.999854
4933439C10Rik	776.902	0.463498	0.114283	4.0557	5e-05	0.00114566		Atxn7l2	934.659	-0.256599871128324	0.0817440454411168	-3.13906498930448	0.00169487854046861	0.0673736688634163	1.17151		Clip3	9889.82	-0.105422	0.10367	-1.0169	0.309203	0.99724
Gm20751	29.2706	0.462649	0.168074	2.75266	0.00591141	0.0403842		C330005M16Rik	68.7953	-0.294687069731102	0.093831236638967	-3.14060733170303	0.0016859791610522	0.0673736688634163	1.17151		Gng2	9896.73	0.00736049	0.0929699	0.0791702	0.936897	0.999854
Ceacam2	11.2705	0.462618	0.158145	2.92527	0.00344157	0.0279558		Cep95	391.574	-0.270339830743639	0.0861068392312944	-3.13958604400135	0.00169186721174308	0.0673736688634163	1.17151		2025-03-06	9839.8	0.0118786	0.0750417	0.158292	0.874226	0.997592
Ddx3x	10048.4	0.46121	0.101412	4.54788	5.42e-06	0.000198486		Ankzf1	1170.27	-0.240339318580429	0.0766241225763004	-3.1366012490532	0.00170918410292144	0.0676501587984654	1.16973		Rac1	9835.89	0.0210302	0.0794759	0.264611	0.791309	0.99724
Car14	494.267	0.459803	0.152395	3.01717	0.00255146	0.0226936		Crebzf	1853.91	-0.195696464771274	0.0624657955694171	-3.13285795830135	0.00173113195633309	0.0683326706459089	1.16537		Pitpna	9834.97	-0.0386013	0.0860413	-0.448638	0.653693	0.99724
Car4	1035.08	0.459796	0.0999467	4.60041	4.22e-06	0.000160129		Flt3l	125.333	-0.287470513478359	0.0917843597267469	-3.13202068777506	0.00173607641790689	0.0683421302073589	1.16531		Wasf1	9789.64	0.0569358	0.12096	0.4707	0.637855	0.99724
Mfsd7a	35.747	0.459121	0.162606	2.82352	0.00474998	0.0347316		Arhgef2	6865.6	-0.182005591766566	0.058159252567331	-3.12943484883782	0.00175142906939787	0.0687037740446095	1.16302		Slc4a10	9836.9	-0.252496	0.133088	-1.89733	0.0577841	0.99724
Myo1f	165.964	0.458657	0.136228	3.36683	0.000760377	0.00920413		Clasrp	1776.44	-0.263060673959344	0.0840879338912077	-3.12839978087331	0.00175760938678861	0.0687037740446095	1.16302		Kifap3	9734.58	0.0138119	0.0939848	0.146959	0.883165	0.997859
Hspa1l	14.9677	0.458436	0.165849	2.76417	0.00570676	0.0394253		Tctn3	1169.16	-0.182199115498841	0.0582460899969175	-3.1280917827872	0.00175945228862693	0.0687037740446095	1.16302		Nrcam	9705.45	-0.00106706	0.0917307	-0.0116333	0.990718	0.999854
5730480H06Rik	21.5711	0.457623	0.167833	2.72665	0.00639814	0.0426909		Celsr3	5384.48	-0.24729738268009	0.0790905769397021	-3.12676164783356	0.00176743155161501	0.0688303236427871	1.16222		Zcchc18	9652.41	-0.00866129	0.0767551	-0.112844	0.910155	0.999456
Tacc3	210.646	0.457077	0.1105	4.13646	3.53e-05	0.00086607		Slc2a9	34.3394	-0.284638588783877	0.091083414748634	-3.12503203321267	0.00177785698263909	0.0690512046251751	1.16083		Timp2	9728.91	-0.228306	0.140306	-1.62736	0.10366	0.99724
Piwil2	42.0115	0.456233	0.167892	2.71741	0.00657949	0.0434538		Chrm2	332.843	0.24727848501107	0.0793235266130817	3.1173410407889	0.00182490330042298	0.0703549815492015	1.15271		Arl6ip1	9657.68	-0.115772	0.115895	-0.998948	0.31782	0.99724
Pcgf6	428.392	0.456061	0.114091	3.99735	6.41e-05	0.00138795		Dhtkd1	247.328	-0.281664769972011	0.0903817419006421	-3.11639014748851	0.00183079877637327	0.0703549815492015	1.15271		Cdc42	9656.88	-0.0498509	0.099889	-0.499065	0.617734	0.99724
Il2rb	12.3669	0.455864	0.162502	2.80528	0.00502726	0.036078		Emilin2	289.885	0.281732432609342	0.0903658746560048	3.11768611416435	0.00182276818583884	0.0703549815492015	1.15271		Grin1	9645.29	0.0261716	0.111214	0.235327	0.813955	0.99724
Ppil6	80.3985	0.455752	0.140679	3.23967	0.0011967	0.0130575		Fgd2	232.417	-0.257720813595873	0.0826973319902504	-3.11643444103199	0.00183052377116018	0.0703549815492015	1.15271		Tmx4	9605.49	-0.0187501	0.0908239	-0.206445	0.836443	0.99724
Muc1	23.2912	0.455383	0.168012	2.71041	0.00671999	0.0441079		Galnt9	3416.66	0.265566834453497	0.0853000861154193	3.11332434171472	0.0018499259482866	0.0707158534863452	1.15048		Ncs1	9643.53	-0.0527465	0.115273	-0.457581	0.647254	0.99724
Slc50a1	909.442	0.454836	0.0847534	5.36658	8.02e-08	6.25e-06		Oas1b	30.7681	-0.258322770638813	0.0829723908666137	-3.11335816577942	0.00184971392638729	0.0707158534863452	1.15048		Adgrb2	9563.86	0.172235	0.124153	1.3873	0.16535	0.99724
Dnaaf3	43.0771	0.45477	0.157519	2.88709	0.00388827	0.0305102		AW549542	51.784	-0.29104774715608	0.0935612087374049	-3.11077369653222	0.0018659788250607	0.0709560429655281	1.14901		Kif5b	9565.69	-0.124096	0.0819813	-1.51371	0.130099	0.99724
Ccdc81	33.8099	0.454635	0.165089	2.75388	0.00588929	0.0402509		Dot1l	2620.97	-0.255160150556612	0.0820208210650385	-3.1109192427406	0.00186505937597139	0.0709560429655281	1.14901		Dctn1	9512.76	0.12947	0.101989	1.26945	0.204279	0.99724
1110059M19Rik	16.7772	0.453734	0.125972	3.60185	0.000315962	0.00486631		2810459M11Rik	465.079	-0.251800456147264	0.0809915756261029	-3.10897095408662	0.00187740173802053	0.0712040147427838	1.1475		Dgkz	9505.91	0.199595	0.118971	1.6777	0.0934057	0.99724
Ly86	461.656	0.453065	0.150627	3.00786	0.00263093	0.0231983		Nktr	4630.99	-0.219016462481857	0.0704732875741448	-3.10779403119842	0.00188489382112208	0.0713019990771336	1.1469		Ube2d3	9448.97	-0.0887043	0.0832277	-1.0658	0.286512	0.99724
Exoc3l4	56.3682	0.452246	0.157789	2.86615	0.004155	0.0319175		Pde7a	897.939	-0.188028052463131	0.0605403698327614	-3.10582926702539	0.00189746237827304	0.0715910091085562	1.14514		Pld3	9395.66	0.0535287	0.101141	0.529245	0.596636	0.99724
Kcnk4	445.133	0.452202	0.132699	3.40772	0.000655079	0.00827083		Cacna1h	2892.53	-0.181977546944737	0.0586251663997329	-3.10408580683477	0.00190867966584497	0.0718276705338448	1.14371		Oxr1	9318.38	-0.046813	0.136294	-0.343469	0.731245	0.99724
Mei1	242.136	0.452147	0.106687	4.23807	2.25e-05	0.000613905		0610030E20Rik	875.41	-0.199238924127083	0.0642570567410706	-3.10065437528416	0.00193093530902616	0.0724774322969353	1.1398		Mllt11	9444.92	-0.106256	0.123491	-0.860445	0.389544	0.99724
Usb1	329.097	0.451582	0.106956	4.22214	2.42e-05	0.000648694		Adamts3	1227.46	-0.224461140104771	0.0724362089953347	-3.09874223427716	0.00194344025204628	0.0727587966526397	1.13811		Cpne6	9361.26	0.124392	0.147264	0.844734	0.39826	0.99724
Ccdc57	341.746	0.451573	0.125098	3.60975	0.000306495	0.00474409		Apcdd1	878.052	-0.20394413503461	0.0658688273960784	-3.09621626946941	0.00196007344783963	0.073192871216757	1.13553		Map2k1	9370.25	0.104008	0.108689	0.956929	0.338603	0.99724
Zc3h12a	38.4716	0.451383	0.153368	2.94314	0.00324903	0.0268053		Rad52	521.435	-0.20261415119509	0.0655149932980916	-3.09263789852195	0.00198386038727352	0.0738911691936799	1.13141		Caln1	9387.63	-0.208125	0.118164	-1.76135	0.0781788	0.99724
Pvrl4	237.985	0.451288	0.118788	3.79911	0.000145216	0.00264081		2610203C20Rik	752.547	-0.211959880336184	0.0686143588083183	-3.0891475781085	0.00200731700941806	0.0743833848949152	1.12852		Rap1gds1	9301.27	-0.0428285	0.100083	-0.427931	0.668702	0.99724
1700112E06Rik	8.65016	0.450717	0.146434	3.07795	0.0020843	0.0197156		Abcc8	1566.67	-0.208419439007851	0.0674673851083157	-3.08918803764579	0.00200704365000801	0.0743833848949152	1.12852		Sult4a1	9337.16	0.0277301	0.116631	0.23776	0.812068	0.99724
Efhc1	52.1399	0.450053	0.167407	2.68838	0.00718	0.0464303		Xlr3b	43.8369	-0.233887546295925	0.0758612604381539	-3.08309596947182	0.00204859078230285	0.0757196684573314	1.12079		Cadps	9277.81	0.0335356	0.0817517	0.410212	0.68165	0.99724
Snord2	25.576	0.450003	0.16544	2.72003	0.00652752	0.0432399		Tlr9	59.2694	-0.290225602282864	0.0943195349485353	-3.07704657832784	0.00209062630210535	0.0768821206693224	1.11417		Pgrmc1	9293.92	-0.0765016	0.102062	-0.749561	0.453519	0.99724
Myh3	120.19	0.44998	0.150269	2.99451	0.00274888	0.0239007		Tmem246	3136.66	0.147946330637354	0.0480783746109177	3.0771907709991	0.00208961521167163	0.0768821206693224	1.11417		Pebp1	9305.53	-0.0214215	0.113681	-0.188438	0.850533	0.99724
9830166K06Rik	60.2109	0.449651	0.161016	2.79258	0.00522888	0.0369431		4930422G04Rik	225.467	-0.265571607817041	0.0863996395684543	-3.07375828352419	0.00211380623202503	0.0770941310869857	1.11298		Fam131a	9251.18	0.144745	0.127005	1.13968	0.254418	0.99724
Neil1	250.05	0.449642	0.152062	2.95696	0.00310687	0.0258945		Bzrap1	15593.3	-0.231570457430713	0.0753412802492203	-3.07361988892018	0.00211478695564581	0.0770941310869857	1.11298		Mrfap1	9256.85	0.113883	0.121608	0.936482	0.349025	0.99724
Apoc1	32.9167	0.449418	0.159777	2.81278	0.00491155	0.0355938		Cd180	176.955	-0.234864180975054	0.0764141857498407	-3.07356780250116	0.00211515617045246	0.0770941310869857	1.11298		Pfkm	9248.54	0.0474807	0.102639	0.4626	0.643651	0.99724
Rgs22	40.4761	0.449243	0.166133	2.70411	0.00684875	0.044661		Pcgf2	1083.25	-0.251729641724106	0.0819306189546678	-3.07247333092147	0.00212292802112036	0.0770941310869857	1.11298		Ywhaq	9202.9	-0.0109522	0.10633	-0.103002	0.917961	0.999715
Ccdc37	103.206	0.449151	0.16007	2.80596	0.00501667	0.0360187		Zfp566	166.87	-0.271485822730617	0.088352925490742	-3.07274288002003	0.0021210115243021	0.0770941310869857	1.11298		Rnf11	9201.24	-0.00601669	0.0891748	-0.0674714	0.946206	0.999854
Icosl	183.802	0.449084	0.126992	3.53631	0.000405754	0.00588427		D11Wsu47e	324.648	-0.236410926783259	0.0770043151937618	-3.07009972348161	0.00213987308143116	0.0775157016979277	1.11061		Rhob	9247.15	-0.0371207	0.120792	-0.307313	0.758605	0.99724
Igsf6	43.7429	0.448869	0.162899	2.75551	0.00586002	0.040157		Gbp7	262.071	-0.287393344983168	0.0936434016337033	-3.06901863846573	0.00214763192062735	0.0776032370125197	1.11012		Atp6v0e2	9190.17	0.0550211	0.0930422	0.591356	0.554282	0.99724
Tnfrsf4	33.9747	0.448362	0.167336	2.67941	0.00737509	0.0473167		Rtel1	898.963	-0.2539862968416	0.0829367144042405	-3.06241088360036	0.00219561841703308	0.0791403303370284	1.1016		Kifc2	9034.44	0.0609886	0.143933	0.423728	0.671764	0.99724
2900005J15Rik	74.2368	0.448278	0.158934	2.82054	0.00479436	0.035023		Acly	9003.71	0.135191429675624	0.0441946901144749	3.05899711765023	0.0022207928663955	0.0792610250055552	1.10094		Atp6ap2	9212.36	-0.0904004	0.129401	-0.698617	0.484792	0.99724
Hapln4	4844.91	0.448029	0.0971859	4.61002	4.03e-06	0.000154037		Fancg	595.557	-0.204286708616769	0.0667737589769862	-3.0593860784021	0.00221791122365678	0.0792610250055552	1.10094		Ddx3x	9108.63	-0.0536327	0.100921	-0.531434	0.595118	0.99724
Gm216	90.4758	0.447978	0.153938	2.91013	0.00361284	0.0289139		Slc20a1	7246.85	-0.158315710419232	0.0517313077223994	-3.06034618859407	0.00221081284320767	0.0792610250055552	1.10094		Cbx6	9116.84	0.0972923	0.102167	0.952287	0.340952	0.99724
Ppp1r36	37.0655	0.4478	0.1569	2.85404	0.00431664	0.0328014		Tppp3	1475.47	0.265787756724805	0.0868537716367364	3.06017518544221	0.00221207559450475	0.0792610250055552	1.10094		Scn2a	9062.72	-0.00794281	0.103566	-0.0766934	0.938867	0.999854
Pip5k1b	695.554	0.447279	0.115021	3.88866	0.0001008	0.00197445		Pou2f2	228.427	-0.266457315979886	0.087145769437693	-3.0576047202199	0.00223113668781545	0.0794350282529587	1.09999		Reps2	9093.72	-0.0988065	0.0949183	-1.04097	0.297891	0.99724
Casq1	19.5028	0.447099	0.168048	2.66055	0.00780143	0.0492765		Lrrc45	2406	-0.264621232109473	0.0866726104977221	-3.05311251835928	0.00226481000545273	0.0803162180514787	1.0952		Snrpn	9013.2	0.0690536	0.0955219	0.722905	0.469738	0.99724
Msantd2	321.334	0.446857	0.122915	3.63548	0.000277465	0.00435567		Map3k6	241.882	0.288892164855694	0.0946309465213631	3.05282970820202	0.0022669454358465	0.0803162180514787	1.0952		Tef	8937.74	0.0941511	0.135718	0.693726	0.487854	0.99724
Ankzf1	944.447	0.44649	0.121097	3.68703	0.000226888	0.00371607		Rgs5	1569.18	-0.204543106370544	0.0670608634598064	-3.05011143337185	0.00228756473704503	0.0808495507793581	1.09232		Phactr1	8960.01	-0.045121	0.123591	-0.365083	0.715049	0.99724
Zfp57	301.227	0.445815	0.145327	3.06766	0.00215741	0.0202587		Eif5a2	2584.75	0.19527668714158	0.0640676994796724	3.04797407629	0.00230389801636474	0.0810738528223631	1.09112		Ptms	8995.61	0.206858	0.110544	1.87128	0.0613068	0.99724
Gm609	9.17829	0.445636	0.155688	2.86237	0.00420484	0.0322046		Tmem145	2051.43	-0.231667039339356	0.0760107164305446	-3.0478207576302	0.00230507374470852	0.0810738528223631	1.09112		Bsg	9028.48	-0.0601653	0.118747	-0.506672	0.612385	0.99724
Cd46	40.0135	0.444956	0.163595	2.71987	0.00653079	0.0432399		Hmha1	351.161	-0.250629841050755	0.0822899500835684	-3.04569198056666	0.0023214552172024	0.0814527982731449	1.08909		Atp6ap1	8988.9	-0.0353476	0.0773461	-0.457006	0.647667	0.99724
Hapln2	790.309	0.444812	0.120377	3.69515	0.000219758	0.00363031		Dock8	268.589	-0.237042792877287	0.0778874182605522	-3.04340287778343	0.00233918934931513	0.0814845671178694	1.08892		Dpp6	9000.46	-0.0294548	0.0883939	-0.333224	0.738965	0.99724
Abcb1b	124.479	0.444411	0.123187	3.60762	0.000309018	0.0047736		Tln1	2302.01	-0.193798895838284	0.0636720660810797	-3.04370358567447	0.00233685264885811	0.0814845671178694	1.08892		Anks1b	8995.29	-0.13378	0.110517	-1.2105	0.226089	0.99724
Plbd2	3043.14	0.444376	0.0799921	5.55525	2.77e-08	2.53e-06		Tlr1	35.5322	-0.266601471905186	0.087566283679197	-3.0445676201344	0.00233015041573883	0.0814845671178694	1.08892		Snca	9064.86	0.0371828	0.141673	0.262457	0.792969	0.99724
5031434O11Rik	70.8594	0.444122	0.15566	2.85316	0.00432871	0.0328675		Slco2b1	1063.35	-0.17575111050131	0.0577849304142093	-3.04146962264219	0.00235426319589652	0.0818134621617053	1.08718		Rnf112	8981.87	0.232868	0.139945	1.66416	0.0960813	0.99724
Prpf39	1175.65	0.44308	0.111593	3.97049	7.17e-05	0.00151819		Cntn1	14604	0.152899967614029	0.0503296790525842	3.03796826231059	0.00238179038111873	0.0825061784356232	1.08351		Hmgcs1	9072.31	0.0356219	0.139299	0.255781	0.79812	0.99724
Tanc1	1576.17	0.442933	0.125977	3.51598	0.000438126	0.00619938		Pcdh17	2655.51	0.250933001083121	0.0826119024866177	3.03749209895958	0.00238555658426007	0.0825061784356232	1.08351		Tspan3	8952.06	-0.00264674	0.0995544	-0.0265867	0.978789	0.999854
Gpat2	10.9409	0.442766	0.159509	2.7758	0.00550664	0.0385192		Helq	560.641	-0.240768187907593	0.0792962203933175	-3.03631354323519	0.00239490180214471	0.0826326450782757	1.08285		Morf4l1	8896.2	0.0263102	0.0753427	0.349206	0.726935	0.99724
Cabp7	277.451	0.442747	0.151038	2.93136	0.00337478	0.0275639		Pot1b	278.368	-0.252954630741029	0.0833577334287148	-3.03456704418851	0.00240881209864527	0.0829156505803821	1.08136		Eif5	8922.91	-0.0191728	0.105313	-0.182057	0.855538	0.99724
Stxbp2	1447	0.44226	0.109109	4.05337	5.05e-05	0.0011554		Fez1	8756.21	0.142647450238279	0.047029694537448	3.0331358015667	0.00242026657305472	0.0831129840193685	1.08033		Vxn	8958.03	-0.3395	0.140865	-2.41067	0.0159234	0.99724
BC048546	258.704	0.442014	0.0987068	4.47805	7.53e-06	0.000252627		Arl5c	73.4057	-0.288340421659046	0.0950964972628997	-3.03208246316279	0.0024287284396175	0.0832068615893485	1.07984		Mprip	8896.08	-0.00195801	0.0884873	-0.0221283	0.982346	0.999854
Med12	1713.18	0.441762	0.103716	4.25935	2.05e-05	0.000570317		Cnot10	2323.34	-0.179810469172265	0.059344496230458	-3.02994347570144	0.00244599511291821	0.0832523144918091	1.0796		Uba1	8899.38	0.0928904	0.106849	0.869361	0.38465	0.99724
Plcd3	539.325	0.441748	0.0983105	4.49339	7.01e-06	0.000238701		Efcab12	264.958	-0.255274517198827	0.084250693351242	-3.0299396603727	0.00244602601173234	0.0832523144918091	1.0796		Cdk14	8849.57	0.0206171	0.0925271	0.222822	0.823674	0.99724
Sun2	2983.5	0.441293	0.081632	5.40588	6.45e-08	5.2e-06		Jdp2	1709.7	0.201702538753366	0.0665731374164004	3.02978868926907	0.00244724895277451	0.0832523144918091	1.0796		Rab14	8864.39	-0.0816125	0.0874731	-0.933002	0.350819	0.99724
Wdr63	14.0678	0.441079	0.157117	2.80732	0.00499551	0.0359425		Pus10	439.31	-0.224879157750362	0.0743040786351324	-3.02647125004569	0.00247426349394876	0.0839746530679899	1.07585		Son	8843.21	0.021994	0.0935414	0.235125	0.814112	0.99724
Sfxn2	221.763	0.439941	0.117303	3.75046	0.000176512	0.00309726		Arhgap29	940.632	-0.221138645860327	0.0731513257271909	-3.02302991315615	0.00250257504635628	0.0844860040817242	1.07322		Snap47	8850.48	0.0700983	0.0882744	0.794096	0.42714	0.99724
Tekt4	24.9688	0.438625	0.161053	2.72348	0.00645972	0.0429394		Capn11	27.4718	0.184091128883712	0.0609614597677181	3.01979528681164	0.00252945588830715	0.0844860040817242	1.07322		Serinc3	8847.01	-0.0337642	0.0913366	-0.369669	0.711629	0.99724
Prdm8	849.475	0.438233	0.114953	3.81227	0.000137698	0.00251591		Fnbp4	2009.57	-0.177063919684953	0.0585732106700425	-3.02295055468955	0.00250323140285992	0.0844860040817242	1.07322		Pcsk2	8771.5	0.134358	0.105079	1.27864	0.201024	0.99724
Akap8l	4295.48	0.437892	0.116826	3.74825	0.000178073	0.00311056		Mbip	526.334	-0.221330379656085	0.0732669852183533	-3.02087466812599	0.00252045664359911	0.0844860040817242	1.07322		Prkca	8866.21	-0.139498	0.121434	-1.14878	0.250648	0.99724
Slamf8	15.565	0.437497	0.154557	2.83065	0.00464535	0.0343065		Olfr856-ps1	153.092	-0.274381881101597	0.0908022899146933	-3.02175067786696	0.00251317453120635	0.0844860040817242	1.07322		Cnksr2	8829.21	-0.0440048	0.101164	-0.434986	0.663572	0.99724
Aim2	71.159	0.436468	0.150968	2.89114	0.00383849	0.0302568		Pagr1a	1737.82	-0.218892180973938	0.0724713990468379	-3.02039402927035	0.00252446030366614	0.0844860040817242	1.07322		Ensa	8872.11	-0.067894	0.13024	-0.521305	0.602154	0.99724
Abca4	167.894	0.436263	0.163772	2.66383	0.00772557	0.0489571		Thoc1	1075.57	-0.209876517368744	0.0695018659531879	-3.01972493098393	0.00253004349274061	0.0844860040817242	1.07322		Shank1	8767.74	-0.0515814	0.121612	-0.424147	0.671458	0.99724
Net1	1638.57	0.436006	0.124704	3.49633	0.000471709	0.00653192		Gpr84	47.8237	-0.239594798792728	0.0794128129706809	-3.01707986192589	0.00255222562144038	0.0848366804966658	1.07142		Gnaq	8772.43	-0.113118	0.102278	-1.10598	0.268735	0.99724
Rsph4a	168.367	0.435847	0.0986405	4.41854	9.94e-06	0.000311669		Usp18	62.8081	-0.272928105747623	0.0904479305698581	-3.01751631052327	0.00254855325798313	0.0848366804966658	1.07142		Hnrnpul2	8754.21	0.00562586	0.0889309	0.0632602	0.949559	0.999854
Sfswap	2048.06	0.434417	0.0923838	4.70231	2.57e-06	0.000109196		Sfswap	2411.19	-0.205535531968651	0.0681707404293888	-3.01501099553913	0.00256969939624298	0.0852224964151269	1.06945		Sipa1l1	8757.28	-0.0795336	0.112842	-0.704824	0.48092	0.99724
Eif4ebp3	180.679	0.434136	0.127219	3.41251	0.000643677	0.00818141		Cadps2	5217.43	0.162537854943661	0.0539269176389946	3.01403940851479	0.00257794317405111	0.0853011447523153	1.06905		Ociad1	8777.33	-0.0629422	0.0921877	-0.682763	0.494756	0.99724
Syde1	485.027	0.434114	0.0998183	4.34905	1.37e-05	0.000411358		Tgfbr2	1031.63	-0.236876174504284	0.0786662005706524	-3.01115565243981	0.00260255404912453	0.0859197729945068	1.06591		Mycbp2	8727.59	0.0383244	0.0989726	0.387221	0.698592	0.99724
Grid2ip	111.161	0.434095	0.150575	2.88292	0.0039401	0.0308167		Ppara	322.432	0.229466169067326	0.0762446667339537	3.00960288629786	0.00261589463571332	0.0861643661641082	1.06467		Rps3a1	8668.99	0.133326	0.100048	1.33262	0.182657	0.99724
Ccdc176	158.414	0.433571	0.13369	3.2431	0.00118238	0.0129195		Sfxn2	252.722	-0.254849121289664	0.0847105531043449	-3.00846957020509	0.00262567095220725	0.0862907155017252	1.06404		Cox4i1	8688.79	-0.00908897	0.0909192	-0.0999682	0.92037	0.999715
Renbp	136.909	0.432952	0.111794	3.87277	0.000107607	0.00206704		Arntl2	199.749	-0.264138105187622	0.0878916366425031	-3.00527007207746	0.00265345128336394	0.0870068472734642	1.06045		Rab7	8706.06	-0.012208	0.0851822	-0.143317	0.88604	0.997881
Cyp27a1	227.061	0.432858	0.130777	3.3099	0.000933301	0.0107674		Ccnl2	2226.66	-0.220970762728219	0.073607622021955	-3.00200925744225	0.00268204019434553	0.0875069574296561	1.05796		Fam168b	8657.6	0.0433585	0.0941842	0.460356	0.645261	0.99724
Gm14446	131.741	0.432347	0.132919	3.25273	0.00114304	0.0126231		Fam193b	3745.84	-0.250332016540913	0.083403076645635	-3.00147220712887	0.0026867756446115	0.0875069574296561	1.05796		Atp6v1c1	8682	0.0520164	0.0917906	0.566686	0.570928	0.99724
Apobec3	120.394	0.43171	0.132312	3.26281	0.00110314	0.0123053		Rrnad1	958.881	-0.22697118720271	0.0755937711947941	-3.00251176274615	0.002677616253728	0.0875069574296561	1.05796		Hspa4	8694.75	-0.0510332	0.0989569	-0.515713	0.606055	0.99724
Cdr2l	1028.28	0.431348	0.113126	3.81299	0.000137298	0.00251156		Irf7	125.084	-0.26521948539306	0.0884565457173811	-2.99830253648426	0.00271488023264197	0.0879244280435542	1.05589		Jph4	8604.3	0.0947465	0.148287	0.63896	0.522849	0.99724
Il12a	79.0027	0.430821	0.149071	2.89004	0.00385197	0.0303418		Naa40	1537.46	-0.203925422987547	0.068020934390441	-2.99798032495427	0.0027177521817125	0.0879244280435542	1.05589		Prickle2	8702.01	-0.0452212	0.120355	-0.375733	0.707115	0.99724
Gm581	15.9417	0.430599	0.149784	2.8748	0.00404289	0.0312734		Paqr8	6573.15	0.201208447876299	0.0670866055775105	2.99923429042519	0.00270659088142094	0.0879244280435542	1.05589		Eid1	8654.58	0.0441274	0.102967	0.428556	0.668246	0.99724
2810049E08Rik	122.541	0.429492	0.125402	3.42492	0.000614981	0.00796033		Ldb2	1705.96	0.197337200782729	0.0659138689114515	2.99386463033799	0.00275468133977022	0.0889211136477828	1.051		2610507B11Rik	8675.71	-0.035476	0.0971733	-0.365081	0.715051	0.99724
Snrnp70	5977.72	0.429189	0.0973288	4.40968	1.04e-05	0.000323384		Hexb	5099.46	-0.230381287638673	0.0769774647645052	-2.99284067542978	0.00276393997553816	0.0890221553983756	1.0505		Mlf2	8632.05	0.0163456	0.099671	0.163996	0.869735	0.997592
Mthfr	1351.58	0.429181	0.0844428	5.0825	3.72e-07	2.2e-05		Ccdc57	409.208	-0.236815458406939	0.0792240191833455	-2.98918763334747	0.00279720297914062	0.0898941824668067	1.04627		2010300C02Rik	8618.17	0.165334	0.120986	1.36657	0.171761	0.99724
Helq	481.309	0.429021	0.109245	3.92714	8.6e-05	0.00175019		Abca9	445.013	-0.217885842079782	0.0729883575232496	-2.98521366247181	0.00283380308380171	0.0908670635596945	1.04159		Klhl2	8706.31	-0.043556	0.149601	-0.291155	0.770933	0.99724
Cd6	107.25	0.428776	0.156265	2.74391	0.0060713	0.0411016		Hps1	583.651	-0.261323615553555	0.0875588909340628	-2.98454688913714	0.00283998670357299	0.0908670635596945	1.04159		Tubb5	8599.32	0.0990378	0.111388	0.889131	0.373933	0.99724
Hdac10	537.424	0.428547	0.113627	3.77152	0.000162255	0.00288631		Rras2	417.685	-0.249427801149044	0.0837010487324145	-2.97998418092042	0.00288263269438376	0.0920253020826503	1.03609		Vcp	8601.15	-0.0244073	0.0996041	-0.245044	0.806422	0.99724
Zc2hc1c	121	0.428207	0.153765	2.78482	0.00535571	0.0375992		Srpk3	271.455	-0.28024411214825	0.0940630052975305	-2.97932339352554	0.00288885706661769	0.0920253020826503	1.03609		Sorl1	8633.56	-0.0921307	0.130352	-0.706797	0.479693	0.99724
Tgm3	159.942	0.427301	0.146006	2.9266	0.0034269	0.0278775		Paqr5	238.192	0.261305130516046	0.087965018311669	2.97055733667008	0.00297259910157735	0.094279420413783	1.02558		Scn8a	8516.96	-0.0122151	0.106212	-0.115007	0.908439	0.999456
Pomc	104.214	0.427263	0.141584	3.01773	0.00254674	0.0226777		Psmd7	3695.87	0.116378122134907	0.0391699941040668	2.97110389717481	0.00296731376405136	0.094279420413783	1.02558		Mapk8ip2	8521.99	0.12979	0.104481	1.24223	0.214151	0.99724
G530011O06Rik	121.745	0.426995	0.13885	3.07523	0.00210337	0.0198612		Klf13	9033.84	0.182713772897145	0.0615879853761793	2.96671131197311	0.00301003439502185	0.0952587355601033	1.0211		Rph3a	8459.05	0.247563	0.107368	2.30575	0.0211246	0.99724
Tonsl	275.539	0.426861	0.10863	3.92951	8.51e-05	0.00174221		Ccnt2	2045.76	-0.196134327295929	0.066325712113645	-2.95713865777822	0.00310508451287732	0.0972078828320172	1.0123		Arl8b	8519.23	-0.0471981	0.0788055	-0.598921	0.549226	0.99724
C1s	76.6438	0.426434	0.145497	2.93087	0.00338012	0.0275845		Irs2	1706.13	0.260338200209641	0.0880155049440581	2.95786748454275	0.0030977526276203	0.0972078828320172	1.0123		Mink1	8509.92	0.0357456	0.120604	0.296389	0.766933	0.99724
Cdhr3	79.0878	0.426367	0.155339	2.74476	0.00605552	0.041043		Mirg	688.174	-0.257060315034702	0.0868905388615	-2.95843849517893	0.00309201938063865	0.0972078828320172	1.0123		Itfg1	8465.18	-0.116658	0.111439	-1.04683	0.295178	0.99724
Tle6	155.193	0.42593	0.141855	3.00258	0.00267702	0.023447		Slfn8	59.0391	-0.270452452267259	0.0914129085226326	-2.95858054008093	0.0030905946787515	0.0972078828320172	1.0123		Grm5	8466.62	-0.175826	0.111612	-1.57534	0.115178	0.99724
Slc38a6	274.2	0.425212	0.13445	3.1626	0.00156369	0.0159604		Socs6	458.352	0.215455111119837	0.0728553172325735	2.95730111821553	0.00310344881682744	0.0972078828320172	1.0123		Snph	8495.24	-0.0714399	0.114687	-0.622916	0.53334	0.99724
Anxa11	1782.04	0.424907	0.120535	3.52517	0.000423212	0.00604354		Nsun5	412.804	-0.250481611367662	0.0847439068391834	-2.95574774293797	0.00311912082985894	0.0974373100527546	1.01127		Hp1bp3	8443.89	-0.00599011	0.0801094	-0.0747745	0.940394	0.999854
Klhl38	43.8532	0.424819	0.154243	2.75422	0.00588318	0.0402269		Syt9	646.401	0.264435816962151	0.0895133639085611	2.95414902776166	0.00313532559043092	0.097733346623604	1.00996		Pip5k1c	8498.06	0.0344014	0.128414	0.267896	0.78878	0.99724
Rorb	1344	0.424654	0.103778	4.09194	4.28e-05	0.00101191		Amy1	848.035	-0.220712350247257	0.074791007734142	-2.95105463790271	0.00316690890505578	0.0985064641431267	1.00654		Eif4h	8414.89	0.0816773	0.0971431	0.840791	0.400465	0.99724
Fam160a1	110.569	0.424523	0.126934	3.34444	0.000824481	0.00981899		Cwf19l2	532.408	-0.199737246079508	0.0677277180309255	-2.94912115580662	0.00318679018134426	0.0987021624183512	1.00567		Scg3	8455.19	-0.110211	0.112684	-0.97806	0.328045	0.99724
Rnf39	141.446	0.424503	0.154459	2.74832	0.00599014	0.0408141		Rnpc3	999.35	-0.195531265212536	0.0662956494032731	-2.94938305865485	0.00318409048770374	0.0987021624183512	1.00567		Tomm70a	8428.21	-0.0457962	0.0999284	-0.458293	0.646742	0.99724
Cxcl16	73.4135	0.424462	0.154555	2.74635	0.00602617	0.0409521		Pcgf6	512.114	-0.248115471603892	0.084178058314055	-2.94750765904118	0.00320346816600758	0.099007613998779	1.00433		Eif1	8402.35	0.0262482	0.0868237	0.302315	0.762412	0.99724
1500015A07Rik	123.878	0.424236	0.121731	3.48503	0.000492088	0.00675805		Wdr60	883.199	-0.214012145310796	0.07267512664255	-2.94477842967384	0.00323186013085575	0.0994618649593444	1.00234		Gdi2	8438.88	-0.0819731	0.107408	-0.763196	0.445347	0.99724
Npy2r	337.064	0.423848	0.146442	2.89431	0.00379993	0.0300849		Zbed6	1549.13	-0.247852222741948	0.0841652508602323	-2.94482842038384	0.00323133802648635	0.0994618649593444	1.00234		Fam168a	8410.7	-0.057075	0.0742203	-0.768995	0.441897	0.99724
Odf2	2782.07	0.423824	0.105569	4.01468	5.95e-05	0.00132134		Ercc2	1409.59	-0.198021355030148	0.0672894339500054	-2.94282985315754	0.00325227110780734	0.0998784146131276	1.00053		Gmfb	8461.07	-0.0698347	0.119531	-0.584245	0.559055	0.99724
Crebzf	1541.39	0.422939	0.0945478	4.47328	7.7e-06	0.00025648		Ankrd34b	978.847	0.219237363325719	0.074561299366598	2.94036403855823	0.00327826838445948	0.0998912747499865	1.00047		Grina	8400.55	0.0687643	0.0925238	0.743207	0.457356	0.99724
Jpx	131.386	0.42248	0.124085	3.40476	0.000662231	0.00833518		Ap4e1	689.88	-0.211593883579215	0.0719521859631579	-2.94075684771493	0.00327411433046226	0.0998912747499865	1.00047		Scamp1	8372.23	-0.0366609	0.0793928	-0.461765	0.64425	0.99724
Rims3	1776.61	0.422388	0.10289	4.10525	4.04e-05	0.0009702		Htr2c	1970.94	0.248577196139225	0.0845135238746263	2.94127122788044	0.00326868188409722	0.0998912747499865	1.00047		Slc8a2	8337.91	0.344722	0.122162	2.82197	0.004773	0.944429
Agxt2l2	92.7903	0.422222	0.136641	3.09	0.00200155	0.0191491		Lrrcc1	737.679	-0.214109646778765	0.0728379822420711	-2.93953292208438	0.00328707347724725	0.0998912747499865	1.00047		Nbea	8355.31	-0.0100025	0.08714	-0.114787	0.908614	0.999456
4933421O10Rik	333.152	0.421851	0.092812	4.54522	5.49e-06	0.000198718		Ncapd2	1073.1	-0.173035328186102	0.0588537723429414	-2.94008899171024	0.00328117993022425	0.0998912747499865	1.00047		Ppp1r9a	8325.14	-0.0572737	0.094007	-0.60925	0.542359	0.99724
Hjurp	181.022	0.421656	0.123578	3.41207	0.000644708	0.00818779		Neurl3	42.7423	-0.267719190770741	0.0911753730636077	-2.93631034099493	0.00332141853368793	0.10072427060616	0.996866		Cnp	8289.74	0.0121233	0.126436	0.0958833	0.923613	0.999715
Ncf2	186.88	0.421386	0.123194	3.42051	0.000625041	0.0080544		Jak3	263.847	-0.261065993364878	0.0889777014049621	-2.9340608853975	0.00334558573678814	0.101245788359551	0.994623		Srrm2	8242.07	0.0786218	0.130184	0.603927	0.545892	0.99724
Cdt1	58.6889	0.421191	0.156836	2.68555	0.00724116	0.0466311		Ruvbl1	1452.07	0.149749335352859	0.051055113848885	2.93309179166838	0.00335604653966832	0.101351210052436	0.994171		Diras2	8281.37	0.0921866	0.0903318	1.02053	0.307477	0.99724
Rxfp2	49.8304	0.421031	0.157732	2.66928	0.00760131	0.0482881		Cfp	385.982	-0.275665398151484	0.0940982639419279	-2.92954818296764	0.00339455180831054	0.102281257583347	0.990204		Lamp1	8311.93	-0.149541	0.0884637	-1.69043	0.090946	0.99724
Niacr1	8.70467	0.420113	0.142905	2.9398	0.00328429	0.0270387		Tmem80	922.395	-0.185069220981521	0.0631858738106014	-2.92896512812757	0.00340092574781471	0.102281257583347	0.990204		Syt7	8238.25	0.229709	0.108787	2.11155	0.0347254	0.99724
Tlr7	183.973	0.418724	0.136889	3.05886	0.00222181	0.020688		Myo5c	227.491	-0.27798413375891	0.0950888980971927	-2.92341313572459	0.00346216810593996	0.103907962617529	0.983351		Ptprs	8298.58	-0.045094	0.103837	-0.434279	0.664086	0.99724
Esrrb	106.152	0.418326	0.132399	3.15958	0.00157997	0.0160673		Akap13	1848.86	-0.205917301972427	0.0705198812992047	-2.91998934454743	0.00350043354090778	0.104182436347003	0.982205		Cdc42bpa	8252.97	-0.0600493	0.0829203	-0.72418	0.468956	0.99724
Kdm6a	1413.71	0.417917	0.0836172	4.99798	5.79e-07	3.15e-05		Rxfp1	308.271	-0.244209684090451	0.0836509352644957	-2.91938976316624	0.00350717412733611	0.104182436347003	0.982205		Got1	8255.36	0.0455362	0.0862854	0.527739	0.597681	0.99724
Cadps2	3889.12	0.417554	0.0713983	5.84824	4.97e-09	5.92e-07		Taz	1709.93	-0.204629587550372	0.0700778073636558	-2.92003410564039	0.00349993080299256	0.104182436347003	0.982205		Pi4ka	8283.06	-0.0435865	0.135678	-0.321253	0.748019	0.99724
Slc26a11	164.17	0.417296	0.108877	3.83273	0.000126728	0.00234718		Tcirg1	612.431	-0.228952355369373	0.0783868950244968	-2.92079888223437	0.00349135129696789	0.104182436347003	0.982205		Mical2	8192.65	-0.0476403	0.118781	-0.401076	0.688364	0.99724
Rgl2	1786.33	0.416901	0.114631	3.6369	0.000275942	0.00434933		Tle2	1388.64	-0.238534768138244	0.0817037577284471	-2.91950792436065	0.0035058448072173	0.104182436347003	0.982205		Ldhb	8150.23	0.0833035	0.110798	0.751843	0.452146	0.99724
Kcnq4	214.283	0.416822	0.143003	2.91477	0.00355946	0.0286483		Tmem35	2743.61	0.156787649579883	0.0538279065634654	2.91275770487235	0.003582524575603	0.106203575480019	0.973861		Cadm2	8114.87	0.057485	0.12406	0.463361	0.643106	0.99724
Pamr1	1324.38	0.415953	0.14147	2.94022	0.00327982	0.0270162		Arhgap9	34.1622	-0.26426759689227	0.0908259317346227	-2.90960512978181	0.00361885654333388	0.106640918248526	0.972076		Adora1	8196.12	0.0397585	0.104099	0.38193	0.702513	0.99724
Osmr	236.449	0.415562	0.152611	2.723	0.00646913	0.042963		Sdc4	2422.38	0.209963868349864	0.0721503045078331	2.91008984344714	0.00361324873002733	0.106640918248526	0.972076		Arhgef12	8210.11	-0.157168	0.0814979	-1.9285	0.0537933	0.99724
Parp12	419.778	0.41541	0.12316	3.37294	0.000743709	0.00906652		Vwa5b2	2981.76	-0.244183351480645	0.0839243008648169	-2.90956670433239	0.00361930143856006	0.106640918248526	0.972076		Scg2	8358.29	-0.0290729	0.132996	-0.218659	0.826916	0.99724
Eya4	175.79	0.415135	0.11346	3.65886	0.000253337	0.0040845		Zmym6	1757.1	-0.199791302994539	0.068737600401792	-2.90657954055274	0.00365403986361576	0.107446524410693	0.968808		Pink1	8119.71	0.0423597	0.117892	0.359305	0.719367	0.99724
Carns1	487.154	0.415064	0.114101	3.63769	0.000275097	0.0043449		Usp28	1248.88	-0.211795436247524	0.0729234780451733	-2.9043518209091	0.00368014360194664	0.10799548679167	0.966594		Tmbim6	8153.03	0.0721832	0.104402	0.691397	0.489316	0.99724
2610005L07Rik	599.466	0.413935	0.150693	2.74688	0.0060166	0.0409224		Htr1b	276.862	0.275385781363288	0.0949394631701783	2.90064607664424	0.00372394221802523	0.109060452941602	0.962333		Pdha1	8135.93	-0.11126	0.0852673	-1.30484	0.191948	0.99724
Gm10865	9.87349	0.413573	0.154621	2.67475	0.00747852	0.047684		Arnt	1453.55	-0.200785946378931	0.0692811515987649	-2.89813234545758	0.00375392145843145	0.109717229587878	0.959725		Eif4g1	8139.48	-0.00141143	0.0939634	-0.0150217	0.988015	0.999854
4930563E22Rik	98.2836	0.413304	0.124493	3.31991	0.000900481	0.0104982		Lypd1	3488.45	0.217165000690434	0.0749654180746706	2.89686906666915	0.00376907023541278	0.109938783613667	0.958849		Calr	8125.09	-0.0683318	0.0955055	-0.715477	0.474314	0.99724
Guf1	1073.66	0.412993	0.104142	3.96568	7.32e-05	0.00154003		Oasl2	282.442	-0.195525909440766	0.0675360802757824	-2.89513262603247	0.00378998367114335	0.110327260134325	0.957317		2025-09-08	8091.26	-0.0036884	0.0810778	-0.0454925	0.963715	0.999854
Klf15	871.846	0.412894	0.141517	2.91763	0.00352701	0.0284622		Il10rb	391.198	-0.217360849596926	0.0751585910093963	-2.89202932995047	0.0038276221253339	0.111200077985201	0.953895		Dnm1l	8084.15	-0.047491	0.0897828	-0.528955	0.596837	0.99724
Taf1d	416.551	0.412551	0.0962678	4.28545	1.82e-05	0.000518465		Cd9	1411.09	-0.250557981246262	0.0866990281112114	-2.88997450957425	0.00385273065477369	0.111261959227123	0.953653		Camta2	8052.96	0.128442	0.125988	1.01948	0.307974	0.99724
Csf2rb	74.085	0.412294	0.135251	3.04836	0.00230097	0.0211689		Spata32	31.8538	-0.254335598708236	0.0879878269041465	-2.89057711341488	0.00384535177654535	0.111261959227123	0.953653		Apbb1	8061.46	-0.00415894	0.102715	-0.0404908	0.967702	0.999854
Asun	927.133	0.412203	0.081088	5.0834	3.71e-07	2.2e-05		Tubb3	12967.4	0.167871113092712	0.0580729879652586	2.89069185131542	0.00384394826801099	0.111261959227123	0.953653		Cnbp	8028.49	0.0905214	0.0995258	0.909525	0.363073	0.99724
Azi1	902.967	0.41206	0.0912152	4.51745	6.26e-06	0.000218909		Ppox	944.237	-0.231481345495756	0.0801702243930679	-2.88737305212996	0.00388473333750751	0.11196356440602	0.950923		Nfe2l1	8040.37	-0.00679007	0.0810506	-0.0837763	0.933234	0.999854
Nr2f1	1976.31	0.411975	0.0656251	6.27771	3.44e-10	5.6e-08		Fcer1g	369.113	-0.247133576028749	0.0856761063278245	-2.88450988987683	0.00392023445020172	0.112763021036891	0.947833		Scn1b	8028.4	0.1215	0.108077	1.1242	0.260927	0.99724
Otx2	34.5606	0.411885	0.154112	2.67263	0.00752589	0.0479269		Ccdc176	185.795	-0.261700868781247	0.0908118815181974	-2.88179106528925	0.00395421837084179	0.113403194240242	0.945375		Pacsin1	8004.03	0.0202749	0.103315	0.196244	0.844419	0.99724
Dpp7	782.656	0.411863	0.0861462	4.78098	1.74e-06	7.93e-05		Treml2	27.3069	-0.253273196053551	0.0878968654009313	-2.88148155111419	0.00395810405340788	0.113403194240242	0.945375		Clstn3	7973.26	0.117599	0.0915095	1.28509	0.198759	0.99724
Pisd-ps2	891.126	0.411809	0.14155	2.90928	0.00362262	0.0289426		Atp5a1	35358.5	0.116965914912102	0.0406528706961452	2.8771870942731	0.0040123762217545	0.113864147262278	0.943613		Morf4l2	8016.62	0.0616323	0.104406	0.590315	0.55498	0.99724
A230057D06Rik	222.751	0.411211	0.146186	2.81294	0.00490912	0.0355928		Col6a1	4211.87	-0.273388479162507	0.0949935569581992	-2.87796865299831	0.00400244908677724	0.113864147262278	0.943613		Rbfox1	7993.14	0.0902436	0.113068	0.798133	0.424793	0.99724
Pole	84.2717	0.410611	0.145669	2.81879	0.00482047	0.0351144		Ftx	1032.96	-0.242628039312235	0.0843005627029333	-2.87813072099212	0.00400039333909594	0.113864147262278	0.943613		Gnl3l	7997.05	-0.0285699	0.0838133	-0.340877	0.733196	0.99724
Efna5	1114.89	0.410022	0.0885673	4.62949	3.67e-06	0.000143423		Myo19	446.369	-0.261027587046277	0.0907256919336715	-2.87710770216127	0.00401338588725639	0.113864147262278	0.943613		Serpini1	7921.09	-0.160655	0.146465	-1.09698	0.272652	0.99724
Rgsl1	97.9971	0.409838	0.150587	2.7216	0.00649658	0.0431268		Stk38	1200.19	-0.208648721419015	0.0725003313676053	-2.87790024518762	0.00400331709187762	0.113864147262278	0.943613		Btbd3	7958.38	0.350485	0.113777	3.08051	0.00206646	0.774273
H2-D1	646.118	0.409645	0.103068	3.9745	7.05e-05	0.00150102		Pcdha1	58.8351	0.266760675142562	0.092740425497544	2.87642280819196	0.00402210557702094	0.113889094759856	0.943518		Prrc2a	7971.31	0.0463047	0.0933062	0.496265	0.619708	0.99724
Ttc39a	112.189	0.408286	0.141939	2.87648	0.00402132	0.0311531		Clk4	1725.26	-0.250332650383412	0.0870957543059723	-2.87422334622626	0.00405022433117872	0.114239919679033	0.942182		Hspa12a	7945.3	-0.0396911	0.124894	-0.317797	0.750639	0.99724
Ctnnal1	644.048	0.407932	0.106527	3.82937	0.000128473	0.00237254		Sox9	803.054	-0.240774593573728	0.0837557213279459	-2.87472413533368	0.00404380641071945	0.114239919679033	0.942182		Ttll7	7949.5	-0.131199	0.0988682	-1.32701	0.184505	0.99724
Slc26a4	119.715	0.407358	0.131482	3.09821	0.00194693	0.0187249		Arpc3	4141.37	0.130046481227915	0.0452925906527371	2.87125287720888	0.00408848315884041	0.115095554971542	0.938941		Opcml	7939.23	-0.170649	0.103948	-1.64167	0.100657	0.99724
Cep164	638.57	0.407302	0.0898164	4.53483	5.77e-06	0.00020534		Fam20a	563.703	0.221179446527361	0.0770683670115584	2.86991219749329	0.00410585792881515	0.115138402073299	0.93878		Mtch1	7928.83	0.0344345	0.101974	0.337679	0.735605	0.99724
Srrm2	26989	0.407066	0.115032	3.53873	0.000402064	0.00587606		Gm17296	287.682	-0.24502088347525	0.0853656304170665	-2.87025214103339	0.00410144604221568	0.115138402073299	0.93878		Ank3	7920.09	-0.0844814	0.105294	-0.80234	0.422356	0.99724
Tap2	404.958	0.406918	0.120374	3.38043	0.000723713	0.00892062		Ankrd13a	2047.78	0.160972933293658	0.0561445463886215	2.86711610740311	0.00414231012120673	0.11571384003971	0.936615		Sdcbp	7939.49	0.0552703	0.109033	0.506915	0.612214	0.99724
Il4ra	312.319	0.406075	0.113393	3.58113	0.000342109	0.00517135		Slc25a4	20302.4	0.132912458918202	0.046355066118269	2.86726932023122	0.00414030513012341	0.11571384003971	0.936615		Impact	7873.25	-0.0953972	0.116612	-0.818073	0.413316	0.99724
Osbp2	4214.55	0.405889	0.0791553	5.12776	2.93e-07	1.82e-05		Zrsr1	3815.46	0.151933816708039	0.0531906533214427	2.85640064975081	0.00428474076249817	0.119462848975141	0.922767		Atxn10	7910.63	0.0456315	0.103056	0.442786	0.65792	0.99724
Kcnt1	6820.85	0.405563	0.0769728	5.26892	1.37e-07	9.62e-06		Pald1	564.928	-0.201630709163193	0.0706596100465732	-2.85354970159465	0.00432337644808843	0.120309130814047	0.919701		Sf3b1	7871.74	0.103079	0.106285	0.969839	0.332127	0.99724
Ppm1m	632.71	0.404762	0.0857028	4.72285	2.33e-06	0.000100932		A330049N07Rik	85.7914	-0.271157841767178	0.0950517514098033	-2.85273903684442	0.00433442000350337	0.120385822124073	0.919425		Epn1	7857	0.0765333	0.101947	0.750717	0.452823	0.99724
Ak8	73.3527	0.403538	0.142537	2.83111	0.00463868	0.0343063		Zfp420	504.705	-0.207373397644368	0.0727778755814899	-2.84940163459663	0.00438015477803949	0.121423908980537	0.915696		Copg1	7840.88	0.00370122	0.0884594	0.0418403	0.966626	0.999854
Pgm1	282.142	0.4029	0.0955364	4.21724	2.47e-05	0.000661813		Bcl2a1b	23.8214	-0.222674486210835	0.0781816025890235	-2.84816988699203	0.00439714449367609	0.121662706505026	0.914843		Mgea5	7856.4	0.0281753	0.119301	0.23617	0.813301	0.99724
Phka2	1480.2	0.401821	0.081291	4.943	7.69e-07	4e-05		Pan2	1140.42	-0.20481336068634	0.0720776203587686	-2.84156662868274	0.00448924701524594	0.12397490901799	0.906666		Glud1	7814.11	-0.0115777	0.0859349	-0.134727	0.892828	0.997881
Gata2	178.582	0.401769	0.127322	3.15552	0.00160211	0.0161958		Abcc5	6775.53	-0.173838668073934	0.0612633289524393	-2.83756483766807	0.00454591128660567	0.125301531971981	0.902044		Camk1d	7763.57	-0.0352088	0.115287	-0.305402	0.76006	0.99724
Scn1b	14137.4	0.40169	0.10432	3.85055	0.000117853	0.00221872		Psmc1	5905.23	0.119073320831618	0.0419843664869668	2.83613475193397	0.00456631752268221	0.12562562184561	0.900922		Wbp2	7765.14	0.056025	0.0860111	0.65137	0.514808	0.99724
4831440E17Rik	156.482	0.400932	0.147641	2.71558	0.0066159	0.0436199		Akap2	3929.51	0.150097383828118	0.0529779087638069	2.83320703535698	0.0046083528207409	0.126226881930386	0.898848		Nt5dc3	7820.69	0.0446264	0.150199	0.29712	0.766375	0.99724
Arglu1	2910.74	0.40078	0.107169	3.73971	0.000184233	0.00320371		B3galnt2	820.925	-0.192447514515026	0.0679419745322268	-2.83252754780836	0.00461815867073482	0.126226881930386	0.898848		Selenot	7754.05	-0.0953749	0.109074	-0.874414	0.381893	0.99724
Zbed6	1317.75	0.400746	0.115229	3.47781	0.00050553	0.00688285		Gm17821	372.011	-0.218669063142929	0.0771695987712363	-2.83361669134963	0.0046024500900783	0.126226881930386	0.898848		Mbnl2	7710.06	-0.0981165	0.0968517	-1.01306	0.311033	0.99724
Nrbp2	5296.31	0.399381	0.111884	3.56961	0.000357516	0.00535721		Slc7a6	1059.73	-0.184648787415884	0.0651963009132344	-2.83219729999132	0.00462293137732103	0.126226881930386	0.898848		Hspa9	7711.23	0.0487825	0.092485	0.527463	0.597872	0.99724
Olfml2b	250.563	0.399117	0.148895	2.68052	0.00735071	0.0471993		Bbc3	153.824	-0.266823265836459	0.0942349001457954	-2.8314697147622	0.00463346212618758	0.126277055994373	0.898676		Gabbr2	7706.64	0.019782	0.112714	0.175506	0.860682	0.997413
Frmd5	1190.07	0.398958	0.0982747	4.05962	4.92e-05	0.00113165		Clk1	3345.06	-0.25157162698382	0.0889136073797588	-2.82939399713401	0.00466362463967968	0.126643249817882	0.897418		Mapre2	7672.34	0.0605362	0.105415	0.574261	0.565791	0.99724
Mypn	133.239	0.397786	0.1408	2.82519	0.00472526	0.034664		Ikzf1	214.406	-0.241613854469113	0.0853956784380779	-2.82934521849735	0.00466433558120383	0.126643249817882	0.897418		Lpgat1	7725.02	-0.129237	0.115228	-1.12159	0.262038	0.99724
Slc4a2	1164.16	0.397676	0.0975794	4.0754	4.59e-05	0.00106863		Crtc2	1115.7	-0.220071178052152	0.0778143432877394	-2.82815697921371	0.00468168433309127	0.126877139221052	0.896617		Nrsn1	7655.19	-0.0404469	0.0912618	-0.443195	0.657624	0.99724
Fam227a	266.156	0.397341	0.132587	2.99683	0.00272801	0.023786		Trabd2b	282.75	0.235951940261696	0.0834487852180337	2.82750599239048	0.00469121374223417	0.126898642122334	0.896543		Atp9a	7646.75	0.0674191	0.106961	0.63031	0.528492	0.99724
Qrfpr	81.905	0.396996	0.143196	2.7724	0.00556452	0.0387388		Trpm4	614.936	-0.234904405914495	0.0831235540652542	-2.82596682199234	0.00471381462186543	0.127272994790367	0.895264		Serbp1	7647.22	-0.00245393	0.0747128	-0.0328454	0.973798	0.999854
Pde4c	114.313	0.396739	0.143036	2.7737	0.0055423	0.0386924		Rccd1	394.872	-0.227191000378722	0.0804466158519905	-2.82412128804421	0.00474104400354334	0.127298346017506	0.895177		Arrb1	7682.02	-0.0977064	0.124113	-0.787244	0.431139	0.99724
Gm10560	137.657	0.396621	0.138584	2.86196	0.00421036	0.0322258		Slc7a11	1693.82	-0.23467915971297	0.0830818808550955	-2.82467316937947	0.00473288655098366	0.127298346017506	0.895177		Hspa5	7664.44	-0.0810435	0.126913	-0.63858	0.523096	0.99724
Akap8	2964.73	0.396455	0.101467	3.90723	9.34e-05	0.00185928		Snap23	432.668	-0.21170887889447	0.074955204633805	-2.82447202871072	0.00473585817313703	0.127298346017506	0.895177		Mapk8ip1	7666.25	0.0406445	0.117422	0.34614	0.729237	0.99724
Ndor1	1375.87	0.396379	0.0848935	4.66914	3.02e-06	0.000123328		Dvl2	811.581	-0.230042791973391	0.0816400309352818	-2.81776953460187	0.00483585069796827	0.129604367599054	0.88738		Rufy3	7582.48	0.0516691	0.087383	0.591292	0.554325	0.99724
Ccnl2	1906.48	0.39605	0.119328	3.31901	0.000903358	0.010508		Coro6	1507.26	-0.247682901678629	0.0879696020444909	-2.81555100764651	0.00486936664139565	0.130262283301866	0.885181		Vps35	7633.28	-0.0222194	0.111616	-0.199072	0.842207	0.99724
Ccl4	8.70382	0.395639	0.129547	3.05401	0.00225802	0.0209418		Il1a	38.0426	-0.252822232408177	0.0898336523836446	-2.81433767524526	0.00488778557531908	0.130514656740965	0.884341		Scn2b	7561.69	0.0609989	0.104475	0.583858	0.559316	0.99724
Slc16a10	102.778	0.395466	0.141925	2.78645	0.00532884	0.0374733		Gbp2	238.298	-0.191456036788644	0.0682254976307037	-2.80622411616507	0.00501258153888782	0.1333938471437	0.874864		Sphkap	7580.11	0.0455868	0.0902811	0.504943	0.613599	0.99724
2810403A07Rik	2212.84	0.3951	0.109819	3.59773	0.000321009	0.0049323		Rims2	5585.93	0.139404224095849	0.0496992541487789	2.80495605987428	0.00503234395117359	0.1333938471437	0.874864		Gaa	7591.67	-0.0390352	0.106956	-0.364968	0.715135	0.99724
Fcgr2b	150.523	0.393709	0.136328	2.88795	0.00387758	0.0304816		Tceal8	1040.56	0.158203830660639	0.0563965518560703	2.80520396112853	0.00502847492735951	0.1333938471437	0.874864		Git1	7539.43	-0.0101544	0.111813	-0.0908159	0.927639	0.999854
Ctss	2868.99	0.393089	0.101347	3.87866	0.000105032	0.00203675		Usp40	867.241	-0.188617971674478	0.0672307525756339	-2.80553116614729	0.00502337231805326	0.1333938471437	0.874864		Amph	7610.12	0.0169614	0.125979	0.134637	0.892899	0.997881
Trip6	196.832	0.39263	0.12765	3.07584	0.00209912	0.0198437		Shkbp1	577.389	-0.254112675490399	0.0906234567269413	-2.80404968722468	0.0050465127351462	0.133434165580226	0.874733		Dgkb	7641.19	-0.133696	0.136147	-0.982028	0.326086	0.99724
Nfkbiz	170.99	0.392587	0.121574	3.22919	0.0012414	0.0134317		Slc7a1	2276.96	0.172614578794815	0.0615670553321888	2.80368417595193	0.00505223675265899	0.133434165580226	0.874733		Zfp106	7567.81	-0.0700139	0.0921856	-0.75949	0.44756	0.99724
1700094D03Rik	260.882	0.392474	0.135753	2.89108	0.00383922	0.0302568		Neil1	324.7	-0.244706814883486	0.0873662418632561	-2.80093099651117	0.00509554134079248	0.134333636145829	0.871815		Ap2a2	7642.29	0.0253	0.141788	0.178436	0.858381	0.997413
Ppip5k2	1173.16	0.391263	0.0709777	5.51247	3.54e-08	3.11e-06		Pik3ap1	130.553	-0.26271973770087	0.0938668944277552	-2.79885405075453	0.00512843120435963	0.134955782019072	0.869809		Atp8a1	7595.72	-0.00999979	0.129229	-0.0773824	0.938319	0.999854
Atf7	313.984	0.391066	0.0943676	4.14407	3.41e-05	0.000847891		C3ar1	141.537	-0.263384807582003	0.0941927358210394	-2.79623269550657	0.00517021601420903	0.135809326984449	0.86707		Sub1	7545.12	0.0669644	0.0828973	0.807799	0.419206	0.99724
Ntsr1	361.644	0.390801	0.13367	2.92363	0.00345974	0.0280069		Sc4mol	3141.76	0.159538167772718	0.0571372775790717	2.79219057211702	0.00523525126084957	0.137269422048919	0.862426		Sez6l	7570.49	-0.0623094	0.112577	-0.553488	0.579929	0.99724
Gm6548	132.983	0.390654	0.12651	3.08794	0.00201552	0.0192412		Osmr	216.676	-0.263527620571973	0.0944142455228805	-2.79118494367578	0.00525154558123616	0.13744856056403	0.86186		Rgs4	7652.73	0.0421728	0.127838	0.330126	0.741305	0.99724
Pstpip2	363.353	0.390492	0.129016	3.0267	0.00247238	0.0221691		Clec5a	105.554	-0.263355222564589	0.0944415139269505	-2.78855358850231	0.00529439875079369	0.137476726802077	0.861771		Fam49a	7506.89	0.000293453	0.0984526	0.00297992	0.997622	0.999854
Dgka	438.292	0.389287	0.0873959	4.4543	8.42e-06	0.000273396		Ina	5401.03	0.171995239934191	0.0616641671999855	2.78922505150173	0.00528343366870643	0.137476726802077	0.861771		Slc25a23	7486.54	0.0367729	0.125284	0.293515	0.769129	0.99724
Ciz1	1788.65	0.389287	0.0757087	5.1419	2.72e-07	1.7e-05		Odf2	3371.32	-0.219014522677695	0.078582316860336	-2.78707133396116	0.00531867697084034	0.137476726802077	0.861771		Rab11fip4	7529.25	-0.0109538	0.088127	-0.124296	0.901081	0.998779
Tle2	1111.73	0.388856	0.140206	2.77346	0.0055464	0.0386924		Pask	174.733	-0.251374593783457	0.0902097880456623	-2.78655564134811	0.00532714717736701	0.137476726802077	0.861771		Cap1	7554.84	-0.0521927	0.126493	-0.412617	0.679887	0.99724
Trmt13	212.59	0.388451	0.109934	3.53348	0.000410129	0.00592774		Pisd-ps2	1040.58	-0.256181034747458	0.0919370406189498	-2.78648336973612	0.00532833520511973	0.137476726802077	0.861771		Cacna1e	7504.88	-0.137873	0.0800684	-1.72194	0.0850803	0.99724
Ankrd24	1097.56	0.388268	0.142556	2.72361	0.0064573	0.0429394		Prpf4b	3593.29	-0.17198902874179	0.0616879284721704	-2.78804999618978	0.00530263596589264	0.137476726802077	0.861771		Ak5	7521.4	0.0892287	0.117057	0.762268	0.4459	0.99724
Anxa4	148.462	0.386832	0.120626	3.20686	0.00134191	0.0142019		Tmem212	50.1216	0.249812111518682	0.0895307776065749	2.79023725915161	0.00526694294548437	0.137476726802077	0.861771		Macf1	7486.15	-0.0607229	0.090235	-0.672942	0.500984	0.99724
Odf2l	365.152	0.386517	0.114761	3.36803	0.000757078	0.00918952		Tyms	156.872	-0.247260952925286	0.0886627919038674	-2.78877923439833	0.00529071163168682	0.137476726802077	0.861771		Peg13	7423.47	0.120264	0.121047	0.993529	0.320452	0.99724
Ctps2	1573.64	0.385517	0.0669852	5.75526	8.65e-09	9.39e-07		Nek1	1612.92	-0.167701028505582	0.0602258062870149	-2.78453770641738	0.00536040881181015	0.13805903971694	0.859935		Ogt	7479.52	-0.0121824	0.0968869	-0.125739	0.899939	0.998779
Plekhh3	409.051	0.385244	0.100568	3.83067	0.000127794	0.00236282		Atp13a5	563.657	-0.216855842429749	0.0779661185297301	-2.78141129145806	0.00541231199441578	0.138877278577871	0.857369		Rnf187	7491.04	0.175223	0.099861	1.75467	0.0793156	0.99724
Gpr115	95.8624	0.385224	0.13502	2.85309	0.00432958	0.0328675		Cxcl10	27.5636	-0.166164706230147	0.0597889977122673	-2.77918534493268	0.0054495421168516	0.138877278577871	0.857369		Clasp2	7464.11	-0.0145219	0.0911121	-0.159386	0.873364	0.997592
Fcgr3	627.843	0.384514	0.125639	3.06047	0.00220994	0.0206145		Dpysl5	1526.16	0.187848045770875	0.0675318356276048	2.78162209016112	0.00540879820600967	0.138877278577871	0.857369		Zfp706	7456.42	0.0135926	0.0921567	0.147494	0.882742	0.997859
Ifit2	528.988	0.383934	0.112671	3.40756	0.00065546	0.00827083		Ifi27l2a	25.4525	-0.214504387660046	0.0771593843565494	-2.78001683721105	0.00543560800755315	0.138877278577871	0.857369		Atp5f1	7468	0.00498443	0.110892	0.0449478	0.964149	0.999854
Atxn7l2	803.279	0.3837	0.123955	3.09548	0.00196496	0.0188865		Mettl17	771.604	-0.222824141671736	0.0801322906308801	-2.78070350812944	0.00542412506590018	0.138877278577871	0.857369		Selenop	7438.28	-0.10468	0.116888	-0.895562	0.370487	0.99724
C77080	1044.14	0.383297	0.131412	2.91676	0.00353683	0.0285266		Snapc4	2223.08	-0.227826905061158	0.0819638317361459	-2.77960290820185	0.0054425405853115	0.138877278577871	0.857369		Ppm1a	7420.64	-0.00501737	0.0898303	-0.0558542	0.955458	0.999854
Pxmp2	119.18	0.383139	0.121312	3.15829	0.00158699	0.0161027		Cct2	5554.03	0.134130018923662	0.0483078602972992	2.77656716936313	0.00549362825134414	0.139755593658538	0.854631		Ogfrl1	7431.54	0.0461868	0.122737	0.376305	0.70669	0.99724
Tmem181a	1656.62	0.382757	0.0819511	4.67055	3e-06	0.000122805		Got1	15572.7	0.109737767609636	0.0395721609463548	2.77310525847703	0.0055524157944638	0.141004181521646	0.850768		Psip1	7450.02	-0.0736466	0.0780433	-0.943665	0.345341	0.99724
2610015P09Rik	203.164	0.382747	0.134749	2.84044	0.00450513	0.0336093		Efnb1	670.582	0.200370795817635	0.0722807817491037	2.7721171654334	0.00556929866145333	0.141186094862602	0.850208		Rock2	7450.77	-0.084999	0.109923	-0.773266	0.439365	0.99724
Arid3b	295.569	0.382068	0.105967	3.60555	0.000311494	0.00480706		Mrgbp	320.656	-0.233356902045854	0.0842311474854866	-2.77043479772209	0.00559815072693648	0.14167027431965	0.848721		Rpsa	7399.64	0.118616	0.10238	1.15857	0.24663	0.99724
Pcdhb3	236.614	0.381548	0.0957166	3.98623	6.71e-05	0.00144466		Col12a1	509.527	-0.236981174301262	0.0856093818550793	-2.76816826808103	0.00563723420152984	0.141672083064745	0.848716		Peg3	7391.69	-0.0284296	0.109857	-0.258786	0.7958	0.99724
Srsf11	2978.15	0.381316	0.0874578	4.35999	1.3e-05	0.000395921		Coro2a	1797.63	0.157750200203652	0.0569859859536383	2.76822796980281	0.00563620157137483	0.141672083064745	0.848716		Enpp5	7397.16	-0.0515555	0.0977824	-0.527246	0.598023	0.99724
Mlip	866.697	0.37984	0.114789	3.30903	0.00093619	0.0107927		Lhfpl2	756.915	-0.178209575358282	0.0643640767241498	-2.76877389420264	0.00562676690772323	0.141672083064745	0.848716		Usp22	7409.79	0.0962062	0.0802112	1.19941	0.230369	0.99724
C1qc	1710.57	0.378925	0.104072	3.641	0.000271578	0.00431023		Thbs3	663.459	-0.251884612797945	0.090940504657933	-2.76977364206844	0.00560952619791372	0.141672083064745	0.848716		Rrp1	7407.86	0.0661531	0.0886004	0.746645	0.455278	0.99724
Pcsk4	157.236	0.376973	0.12247	3.07809	0.0020833	0.0197156		Cycs	5004.24	0.157542553894138	0.0569642952621857	2.76563684618633	0.00568117626301187	0.142529821064785	0.846094		Smim13	7414.97	-0.101597	0.0836737	-1.21421	0.224669	0.99724
Ddit4l	1039.66	0.376904	0.122922	3.0662	0.002168	0.0203336		Catsperg1	39.2733	-0.240884246848345	0.0871344827599963	-2.76451112370562	0.00570081634035055	0.142775962344711	0.845345		Cbx5	7406.67	-0.0796675	0.0904202	-0.881083	0.378273	0.99724
Heph	310.013	0.376622	0.139272	2.70421	0.00684671	0.044661		Mbd6	1973.83	-0.243737232731064	0.0882106594938955	-2.76312674828071	0.00572505299112222	0.143136178569778	0.844251		Rplp1	7371.15	0.0897118	0.0932537	0.962016	0.336041	0.99724
Fam21	4914.12	0.376505	0.086781	4.33857	1.43e-05	0.000428145		Tmem67	485.87	-0.188069427024363	0.0680816135387934	-2.76241142430034	0.005737612748404	0.143203716122537	0.844046		Myt1l	7373.12	-0.0950242	0.0926554	-1.02557	0.305096	0.99724
Sytl2	3140.95	0.375735	0.104481	3.5962	0.000322899	0.00494857		Rragb	2554.29	0.151099464311125	0.0548391570496329	2.75532069492553	0.00586346328912763	0.146093769704748	0.835368		Ankrd46	7375.27	-0.00223305	0.0865162	-0.0258114	0.979408	0.999854
Pnn	2791	0.37539	0.088341	4.24932	2.14e-05	0.000590086		Adamts16	174.005	-0.256181527348524	0.0930284837568024	-2.75379665456271	0.00589083562214246	0.14630718973507	0.834734		Nat8l	7302.99	0.098936	0.113059	0.875076	0.381533	0.99724
Neu2	207.788	0.375151	0.126427	2.96733	0.00300403	0.0253925		Ntng1	943.637	0.237215927288398	0.0861437345491486	2.75372235171737	0.00589217306863665	0.14630718973507	0.834734		Acsl6	7345.18	0.0492398	0.117972	0.417388	0.676395	0.99724
Csf1	1005.13	0.37502	0.0687992	5.45093	5.01e-08	4.17e-06		Capn3	227.997	-0.24606950632655	0.0893933544851307	-2.75265994596366	0.00591132626091335	0.146477632799513	0.834229		Dmxl2	7341.2	-0.00135213	0.100053	-0.013515	0.989217	0.999854
Cc2d2a	1088.41	0.374363	0.082939	4.51371	6.37e-06	0.000222297		Lrfn3	1084.47	0.204962919499279	0.0744717480812935	2.75222382688723	0.0059192049052261	0.146477632799513	0.834229		Abi2	7336.78	-0.0767383	0.0890817	-0.86144	0.388996	0.99724
Ccdc136	2760.63	0.373654	0.0976436	3.82671	0.000129867	0.00239258		Lpl	1062.03	-0.219505508906928	0.079772340179515	-2.75164936133208	0.00592959726987366	0.146485255003716	0.834206		Cdip1	7326.71	0.106681	0.113024	0.943888	0.345227	0.99724
Ucp2	845.771	0.373466	0.126801	2.94529	0.00322654	0.0266767		Fcgr2b	159.812	-0.261007001802392	0.0949469952819133	-2.74897589994733	0.00597817815433437	0.14743466191827	0.8314		Spock1	7335.11	0.02705	0.11282	0.239764	0.810513	0.99724
Zbp1	16.0415	0.373138	0.131747	2.83223	0.00462252	0.0342255		Cpeb1	2996.81	-0.186040469611754	0.0677291459163909	-2.7468302913699	0.00601742624127163	0.147900395229631	0.830031		Nefm	7335.81	0.093493	0.142152	0.657715	0.510721	0.99724
Stat6	677.956	0.373092	0.0709771	5.2565	1.47e-07	1.02e-05		Slco3a1	1643.65	0.148395705200987	0.0540204263386046	2.747029508261	0.00601377235673895	0.147900395229631	0.830031		Caprin1	7299.06	-0.0424746	0.0838596	-0.506498	0.612507	0.99724
Slc14a1	460.256	0.372644	0.128889	2.8912	0.00383774	0.0302568		Fuca2	1671.79	0.162669307769407	0.0592526347094192	2.74535146946888	0.00604461225713882	0.148317631160808	0.828807		Map2k4	7296.65	-0.0744803	0.0851034	-0.875176	0.381478	0.99724
Camk2n2	2940.36	0.372581	0.0910836	4.09054	4.3e-05	0.00101496		Lgi2	1481.49	0.189172055906101	0.0689225137064998	2.74470627568333	0.00605650784685628	0.148321973455592	0.828795		Erc2	7320.83	0.0229664	0.125902	0.182415	0.855257	0.99724
Cast	469.754	0.371928	0.0999626	3.72067	0.000198692	0.00338672		Setd4	246.881	-0.243466157462494	0.0887191368224269	-2.74423496646272	0.00606521081045171	0.148321973455592	0.828795		Spin1	7280.62	-0.0249761	0.0769728	-0.324479	0.745575	0.99724
Cpsf4	587.304	0.371878	0.0964856	3.85423	0.000116093	0.00219091		Ldha	10780.4	0.153156656007092	0.0558437028743867	2.74259492339894	0.00609558290904747	0.148814180398023	0.827356		Rnf157	7298.74	0.0666804	0.107677	0.619267	0.535741	0.99724
Hpcal1	1911.67	0.371098	0.10631	3.49072	0.00048172	0.00665814		Phldb2	303.22	-0.230633724663653	0.0841503170111308	-2.74073506619287	0.00613019147102952	0.149407988772105	0.825626		Tgoln1	7304.85	-0.109216	0.104432	-1.04582	0.295644	0.99724
Kifc5b	71.9816	0.371066	0.138547	2.67826	0.00740051	0.0473508		Ncapd3	1276.26	-0.153843760027142	0.056196321475284	-2.73761264062105	0.00618869224562727	0.150581144991594	0.822229		Unc80	7209.86	0.0507039	0.116706	0.434456	0.663957	0.99724
Man2c1	2203.39	0.370688	0.107202	3.45786	0.000544492	0.00728529		Mrpl19	1275.99	0.156457972082134	0.0571706943721589	2.73668133298598	0.00620623799511364	0.150747361160254	0.82175		Tspan13	7289.51	-0.147327	0.108505	-1.3578	0.174528	0.99724
Unc5d	2101.25	0.369527	0.0965976	3.82543	0.000130545	0.00239936		Styx	385.995	-0.2299131718872	0.0840280027047355	-2.73614943217308	0.0062162790399967	0.150747361160254	0.82175		Cdk5r1	7252.02	0.126897	0.099808	1.27141	0.203582	0.99724
9030624G23Rik	163.965	0.368922	0.11191	3.29661	0.000978607	0.0112145		Slc2a1	5177.35	0.241506655983886	0.0883576738693086	2.73328444953296	0.00627061520675141	0.151811594155452	0.818695		Dennd5a	7246.07	-0.0319976	0.084014	-0.38086	0.703307	0.99724
Pcgf2	970.173	0.368507	0.101339	3.63638	0.0002765	0.00434933		Khdrbs3	5337.64	0.101681230153625	0.0372171635925863	2.73210584414015	0.00629309203194313	0.152102254336116	0.817864		Pgam1	7273.64	-0.0021635	0.106984	-0.0202235	0.983865	0.999854
Tbc1d2	156.239	0.368254	0.13421	2.74386	0.00607213	0.0411016		Ndn	7794.91	0.212630116857962	0.077959314770763	2.72744979202543	0.00638259700506754	0.154009309128922	0.812453		Tmem106b	7240.95	-0.167507	0.107901	-1.55242	0.120562	0.99724
Ccdc39	605.572	0.368186	0.129721	2.83828	0.00453571	0.0338029		F2r	245.455	0.238379197546595	0.0874424471812655	2.72612678659876	0.00640823776307845	0.154049192620522	0.812341		Pum2	7235.52	-0.0896475	0.0941441	-0.952238	0.340976	0.99724
Anks6	444.635	0.367987	0.0906861	4.05781	4.95e-05	0.00113871		Micu1	3702.05	0.119606053693764	0.043881282873193	2.72567358705986	0.00641704237177439	0.154049192620522	0.812341		Nrip3	7234.42	0.0074975	0.121563	0.0616752	0.950821	0.999854
4833420G17Rik	1280.32	0.366746	0.0879744	4.16878	3.06e-05	0.000782975		Nkrf	1494.22	0.20168898554872	0.0740094544275907	2.72517865600601	0.00642667015889	0.154049192620522	0.812341		Pde1a	7268.91	-0.277274	0.13261	-2.09106	0.0365231	0.99724
Kcnh4	1011.26	0.366222	0.105256	3.47936	0.000502617	0.00685523		Spint1	162.927	-0.257305744277092	0.0943650272800019	-2.72670661678091	0.00639698886704907	0.154049192620522	0.812341		Plcb1	7206.31	0.0654777	0.0875287	0.748071	0.454417	0.99724
Dvl2	691.897	0.36557	0.104019	3.51444	0.000440681	0.00622985		Ppfibp1	1394.77	-0.144279683068996	0.0529927801533132	-2.72262905723347	0.00647647317555237	0.154987231215937	0.809704		Eif4a1	7205.65	0.0267244	0.094924	0.281535	0.7783	0.99724
Apol8	222.961	0.365031	0.0987066	3.69814	0.000217184	0.00360284		Epb4.1l2	4107.37	-0.130797889316294	0.0480769836048633	-2.72059267260401	0.00651650033374341	0.155688624749929	0.807743		Nrn1	7260.04	0.0996972	0.150261	0.663932	0.506734	0.99724
Slc38a7	1215.78	0.364953	0.0666475	5.47587	4.35e-08	3.69e-06		Parvg	313.332	-0.249760823627063	0.0918409504862951	-2.71949301814263	0.00653820752745024	0.155695086137282	0.807725		Chl1	7174.47	-0.109399	0.105136	-1.04055	0.298086	0.99724
Rhbdf1	444.86	0.364898	0.101015	3.61233	0.000303462	0.00471126		Tstd2	723.085	-0.168853980052879	0.06208167594442	-2.7198682619981	0.00653079290995656	0.155695086137282	0.807725		Rasgef1a	7175.37	-0.0355072	0.122705	-0.28937	0.772298	0.99724
Ptpn2	1044.22	0.364384	0.107556	3.38785	0.000704434	0.00874559		Ccr5	217.092	-0.224377169589513	0.0825330720369988	-2.71863344053069	0.00655522086403208	0.15584474348761	0.807308		Csde1	7187.48	-0.00996398	0.0886352	-0.112416	0.910493	0.999456
Dusp15	622.403	0.363932	0.121204	3.00263	0.00267657	0.023447		Clvs2	1132.52	0.173924962502864	0.0640105876397119	2.71712803953328	0.00658511271729295	0.156299587142806	0.806042		Gda	7160.02	-0.177579	0.129254	-1.37391	0.16947	0.99724
Adamts17	194.977	0.363473	0.132884	2.73527	0.00623288	0.0419515		C2cd5	2440.1	-0.14374053116368	0.0529403057176729	-2.71514357945416	0.0066247042383919	0.156472282547774	0.805563		Bsn	7136.71	-0.00457574	0.115199	-0.0397213	0.968315	0.999854
9330151L19Rik	740.604	0.363002	0.0819272	4.43079	9.39e-06	0.000297485		Exd2	3909.34	-0.169342144062776	0.0623583545421237	-2.71562880878109	0.00661500381787822	0.156472282547774	0.805563		Ptn	7107.76	-0.165724	0.139321	-1.18956	0.234217	0.99724
Gnl3	885.912	0.362313	0.0895343	4.04664	5.2e-05	0.00118388		Herpud1	2196.26	0.145669629750614	0.0536416207733049	2.71560828421328	0.00661541387418338	0.156472282547774	0.805563		Pafah1b2	7127.92	-0.0359522	0.101329	-0.354809	0.722733	0.99724
Kcnj9	5660.68	0.362272	0.0962459	3.76402	0.0001672	0.00294721		Aplp1	54686.7	0.124802475337014	0.0459979682398231	2.71321712920713	0.00666334301981252	0.156678743676988	0.80499		Smarcc2	7098.01	-0.0320762	0.0941287	-0.340771	0.733276	0.99724
Ccdc22	1247.34	0.362124	0.0717048	5.05021	4.41e-07	2.52e-05		Appl2	3560.23	-0.162180965683588	0.0597764617276138	-2.71312421304903	0.00666521174908233	0.156678743676988	0.80499		Rbfox2	7110.36	-0.115789	0.0902125	-1.28352	0.199311	0.99724
Krba1	1777.1	0.361599	0.0852734	4.24046	2.23e-05	0.000609534		Ccl9	83.6307	-0.250637718200275	0.0923807451422968	-2.71309478846712	0.00666580363433694	0.156678743676988	0.80499		Huwe1	7075.79	-0.036834	0.0918119	-0.40119	0.688281	0.99724
Rgs16	397.163	0.36085	0.0868038	4.15707	3.22e-05	0.000817437		2010015L04Rik	776.232	-0.164275102019275	0.06057739090263	-2.71182201100944	0.00669145124863266	0.156789376562465	0.804683		Dzank1	7036.34	-0.00188581	0.118675	-0.0158913	0.987321	0.999854
Neurod2	2371.29	0.35963	0.101927	3.52832	0.000418204	0.00600525		Gpr1	35.2234	0.244165747015605	0.0900385903290677	2.71178997942152	0.0066920978568586	0.156789376562465	0.804683		Adgrb1	7082.01	0.20781	0.115518	1.79896	0.0720246	0.99724
Letm2	393.124	0.359541	0.0946162	3.8	0.000144697	0.00263447		Sned1	271.157	-0.246544824790295	0.090979715179922	-2.70988785030516	0.0067305961889707	0.157437423898532	0.802892		Sdf4	7057.61	0.0441204	0.0939688	0.469519	0.638699	0.99724
Tmem181b-ps	8877.05	0.359108	0.114501	3.13627	0.00171109	0.0170225		Gdap10	76.1571	-0.257356167060235	0.0950132195041847	-2.7086353709854	0.00675605444636529	0.157778853517528	0.801951		Nars	7068.83	-0.00231762	0.0796422	-0.029101	0.976784	0.999854
Car7	613.363	0.359092	0.11993	2.99417	0.00275192	0.0239138		S100a6	453.532	-0.213122551515852	0.0787528791172629	-2.70621917452076	0.00680541140898465	0.15867641432891	0.799488		Arnt2	7077.83	-0.138869	0.124923	-1.11165	0.26629	0.99724
Rrnad1	824.426	0.358474	0.108005	3.31906	0.000903208	0.010508		Selk	2711.06	0.132076551767468	0.0488488842806818	2.70377826868197	0.00685560190409936	0.159590502017544	0.796993		Grin2a	7080.83	-0.206702	0.10912	-1.89426	0.0581904	0.99724
Sirt4	484.801	0.35847	0.126398	2.83604	0.00456769	0.0339671		Cct7	7176.8	0.111114478634707	0.0411134974907722	2.70262773580978	0.00687937456552209	0.159632260285581	0.796879		Dcaf7	7031.32	0.143907	0.0976034	1.4744	0.140375	0.99724
D930048N14Rik	212.263	0.358135	0.122139	2.93219	0.00336585	0.0275055		Rtp4	98.6233	-0.246128212842133	0.0910674157992305	-2.70270338388379	0.0068778092301983	0.159632260285581	0.796879		Cd81	7081.05	-0.0952579	0.100723	-0.945746	0.344278	0.99724
Rbm5	4432.78	0.35767	0.066206	5.40238	6.58e-08	5.28e-06		E230029C05Rik	28.9004	-0.224838886313471	0.0832296525400813	-2.70142766972618	0.00690424958524968	0.159953954506119	0.796005		Glg1	7049.21	-0.0506531	0.0794314	-0.637696	0.523671	0.99724
Fcer1g	321.351	0.357326	0.102885	3.47307	0.000514532	0.00696258		Akna	261.796	-0.238710088049627	0.0885901926019481	-2.69454305311419	0.00704852199803134	0.160386104562512	0.794833		BC005537	7059.6	-0.107955	0.0947439	-1.13944	0.254519	0.99724
9430008C03Rik	289.907	0.357255	0.127117	2.81044	0.00494745	0.0357382		Dapp1	235.032	-0.230705497839243	0.0855473375040325	-2.69681681008912	0.00700057703987339	0.160386104562512	0.794833		6430548M08Rik	7084.89	-0.0136615	0.136671	-0.0999616	0.920375	0.999715
Lgi3	4565.73	0.357145	0.0845022	4.22646	2.37e-05	0.000639697		Dennd1c	68.4111	-0.256670651941208	0.0950770066825608	-2.69960804296426	0.00694212104745929	0.160386104562512	0.794833		Gnai1	6994.7	-0.126435	0.107833	-1.17251	0.240993	0.99724
Ctns	694.698	0.357028	0.0834728	4.27718	1.89e-05	0.000533212		Krba1	2082.15	-0.186643224500221	0.069263315504307	-2.69469087844365	0.00704539598085279	0.160386104562512	0.794833		Bzw1	6987.26	-0.0518369	0.0944976	-0.548554	0.583312	0.99724
Parvg	262.567	0.356994	0.13333	2.67752	0.00741691	0.0473508		Laptm5	2213.8	-0.216616818872849	0.0803955784216156	-2.69438721787476	0.00705181874680296	0.160386104562512	0.794833		Arpc2	7008.08	0.0419562	0.133293	0.314768	0.752937	0.99724
Arhgef1	1649.31	0.35688	0.115622	3.08662	0.00202446	0.0193146		Mdc1	1113.27	-0.160661846357408	0.0596436251497111	-2.69369686960059	0.00706643996420267	0.160386104562512	0.794833		Efr3a	6959.81	0.0157756	0.130705	0.120696	0.903932	0.999398
Sec14l5	377.506	0.356797	0.12009	2.97109	0.00296742	0.0251792		Ndor1	1598.91	-0.204024599733246	0.075729522394845	-2.69412236181135	0.00705742504559991	0.160386104562512	0.794833		Gabrg2	6949.3	0.0953056	0.0930358	1.0244	0.305648	0.99724
Cyp4f13	287.6	0.356328	0.127471	2.79537	0.00518408	0.0367439		Nlrp6	62.9232	0.251710320199542	0.0933009043334253	2.69783365978979	0.00697923045421892	0.160386104562512	0.794833		Tom1l2	6942.65	0.0417987	0.0858026	0.487149	0.626153	0.99724
Gm166	183.786	0.356007	0.110239	3.22942	0.00124043	0.0134317		Rasgrp3	857.452	-0.211589253264522	0.0785041079684017	-2.69526345487154	0.00703329962795801	0.160386104562512	0.794833		Tspyl1	6971.43	0.025925	0.120483	0.215176	0.82963	0.99724
H2-Q4	388.853	0.35593	0.115382	3.08481	0.00203684	0.0193318		Rgl2	2142.27	-0.229498649879004	0.0850843807615208	-2.6973064600688	0.00699029057658526	0.160386104562512	0.794833		Unc13a	6940.61	0.0631085	0.103189	0.611583	0.540814	0.99724
Cep44	266.907	0.355405	0.104782	3.39184	0.000694247	0.00866076		Rps6kb2	1092.4	-0.23733434474357	0.0880374316643549	-2.69583449058821	0.00702125440243711	0.160386104562512	0.794833		Cs	6941.06	-0.0333456	0.0895263	-0.372469	0.709544	0.99724
Ddb2	426.754	0.355076	0.10079	3.52293	0.00042681	0.00608371		Ufsp2	1673.78	0.163146439572099	0.0605433806811498	2.69470316550881	0.00704513620607872	0.160386104562512	0.794833		Tm9sf3	6927.38	-0.0779645	0.0964369	-0.808452	0.41883	0.99724
Rufy2	2253.49	0.354842	0.0800817	4.431	9.38e-06	0.000297485		Yeats2	1529.29	-0.161181140887953	0.0598295924639115	-2.69400365688895	0.00705993901181634	0.160386104562512	0.794833		Hnrnpa1	6920.26	0.0319058	0.102051	0.312645	0.75455	0.99724
Itga7	537.039	0.354555	0.117092	3.028	0.00246177	0.0221245		B930059L03Rik	34.6588	-0.246100397666249	0.0914131683818555	-2.69217665269216	0.00709873337974223	0.160867708383987	0.793531		Mal	6900.52	-0.10602	0.125268	-0.846347	0.397359	0.99724
Napepld	709.421	0.35324	0.0903849	3.90818	9.3e-05	0.00185436		Flywch1	9607.77	0.108799708686686	0.0404734041260343	2.68817785496579	0.00718431195826183	0.161546928027417	0.791701		Aes	6873.97	0.0729911	0.121433	0.601079	0.547788	0.99724
Sh2d3c	806.801	0.353165	0.0818383	4.3154	1.59e-05	0.000465744		Gcfc2	279.011	-0.212427034281832	0.0789821863614774	-2.68955626664497	0.00715470843855136	0.161546928027417	0.791701		Eif1ax	6876.16	-0.034322	0.105163	-0.326371	0.744144	0.99724
Csf3r	333.166	0.352781	0.123881	2.84774	0.00440316	0.0331822		Kcnf1	6682.41	0.190931157652598	0.0709979693830008	2.68924814768453	0.00716131624998447	0.161546928027417	0.791701		Rps3	6865.3	0.0893458	0.0816251	1.09458	0.273699	0.99724
Fah	808.798	0.352217	0.0967413	3.64082	0.000271775	0.00431023		Msn	1551.03	-0.175934950466129	0.0654363087848129	-2.68864417528027	0.00717428472639228	0.161546928027417	0.791701		Idh3a	6904.31	-0.119609	0.098159	-1.21853	0.223024	0.99724
Epb4.1l4b	414.289	0.352063	0.116894	3.01182	0.00259691	0.0229922		Mysm1	1233.87	-0.163924490550425	0.0609660734468831	-2.68878215837936	0.00717132010120282	0.161546928027417	0.791701		Megf9	6872.77	-0.036091	0.0865474	-0.417009	0.676672	0.99724
Clcn2	2488.71	0.351938	0.0793676	4.43427	9.24e-06	0.000295885		4933427D14Rik	1608.49	-0.172224216420847	0.064154959543081	-2.68450354652933	0.00726376126580921	0.162353882907151	0.789537		Cab39	6857.42	-0.0270999	0.0877568	-0.308807	0.757468	0.99724
Fam161a	90.7067	0.351657	0.130943	2.68557	0.00724063	0.0466311		Cchcr1	269.716	-0.226643634569063	0.0844015064678308	-2.68530319012075	0.00724640381454586	0.162353882907151	0.789537		Ptprz1	6866.8	-0.0438932	0.0969969	-0.452523	0.650892	0.99724
Prpf4b	3170.19	0.351609	0.076831	4.5764	4.73e-06	0.000176613		L3mbtl1	424.678	-0.249536840102459	0.0929699638243997	-2.68405869850375	0.00727343349524298	0.162353882907151	0.789537		Ahcyl2	6856.67	0.00224627	0.107536	0.0208878	0.983335	0.999854
Tardbp	6429.13	0.350995	0.0866323	4.05155	5.09e-05	0.00116272		Mccc1	968.575	-0.192054160467708	0.0715568824036612	-2.68393694661412	0.00727608273251793	0.162353882907151	0.789537		Sez6l2	6821.75	0.088474	0.118567	0.746192	0.455551	0.99724
Stat2	1223.07	0.350726	0.100142	3.50228	0.000461296	0.00643885		Uqcc	2368.21	0.122847943615577	0.0457689871724692	2.68408700311971	0.00727281773030783	0.162353882907151	0.789537		Cnr1	6901.33	-0.175388	0.118028	-1.48601	0.137276	0.99724
Rtel1	746.549	0.350557	0.130086	2.69481	0.00704294	0.0456605		Zmym3	6877.61	-0.162001466788397	0.0603872471680543	-2.68270991617743	0.00730283044534142	0.162700789952499	0.78861		Rab10	6858.84	-0.0206712	0.0946557	-0.218384	0.82713	0.99724
Inpp5e	1351.25	0.350212	0.0656192	5.33704	9.45e-08	7.18e-06		Plekha2	1354.78	-0.169606980123603	0.0632597334066227	-2.68112069068326	0.00733760467264241	0.163225184494339	0.787213		Lrp11	6854.01	0.0112934	0.0978365	0.115431	0.908104	0.999456
Safb2	2111.92	0.350015	0.0972133	3.60049	0.000317623	0.00488705		Adcy8	1126.19	0.180920648730264	0.0675008230260734	2.68027322660021	0.00735620890682269	0.163290663754399	0.787039		Tuba1b	6833.09	0.00439675	0.0990812	0.0443746	0.964606	0.999854
Ogt	11070.8	0.349309	0.0870577	4.01238	6.01e-05	0.00132634		Pepd	1004.39	0.155998234721144	0.058209101083068	2.67996295800076	0.00736303075582619	0.163290663754399	0.787039		Ubqln2	6832.06	-0.0378093	0.0923662	-0.409342	0.682289	0.99724
Map4k2	2475.69	0.34915	0.0901628	3.87244	0.00010775	0.00206704		Rfxank	710.641	-0.166764078674895	0.0622786876096799	-2.6777070146381	0.00741280287753129	0.16389402526487	0.785437		Aqp4	6973.26	-0.128243	0.142273	-0.903585	0.366215	0.99724
Usp54	3702.56	0.348789	0.129108	2.70152	0.00690235	0.044916		Tollip	7439.44	0.107136865101796	0.0400083816378154	2.67786050612284	0.00740940690285606	0.16389402526487	0.785437		Scn3b	6766.92	-0.0306285	0.147343	-0.207873	0.835328	0.99724
Amt	679.747	0.34778	0.106552	3.26395	0.0010987	0.0122735		H2-Oa	25.3505	-0.194900367797611	0.0728753393255026	-2.67443513267328	0.00748552559533799	0.165250372033252	0.781858		Srcin1	6777.46	0.0481129	0.116678	0.412351	0.680082	0.99724
Pxn	1177.55	0.347746	0.10277	3.38372	0.000715107	0.00883562		Fam167a	109.315	0.25195902613943	0.09427877651005	2.67248934984399	0.0075290764399598	0.165959581740297	0.779998		Dock4	6855.11	-0.149528	0.12228	-1.22286	0.221384	0.99724
Srrm1	4548.42	0.347485	0.0918541	3.78301	0.00015494	0.00277531		Zfp82	208.194	-0.229887231076008	0.0860844761182024	-2.67048417371269	0.00757419420616954	0.166701128846695	0.778061		Aff4	6824.79	-0.0711457	0.0934176	-0.76159	0.446305	0.99724
Ppp1r13l	149.501	0.347249	0.120248	2.88777	0.00387988	0.0304842		Hsd17b12	2902.95	0.151276588257169	0.0566673592280196	2.66955422518382	0.00759520080975651	0.16691057029126	0.777516		Pfkp	6821.86	0.0295729	0.120194	0.246042	0.80565	0.99724
Havcr2	188.107	0.347015	0.116412	2.98093	0.00287375	0.0246		Ltk	1366.1	-0.23768148146322	0.0890558273206901	-2.66890431108263	0.00760991270717094	0.166981256773965	0.777332		Pygb	6814.96	-0.0191539	0.0947934	-0.202061	0.839869	0.99724
Bhlhe41	1655.53	0.345901	0.0788084	4.38914	1.14e-05	0.000353593		Ndufs8	2151.44	0.126497552018356	0.0474159755628238	2.66782556969124	0.00763438822825748	0.167265646159379	0.776593		Copa	6781.79	-0.00744745	0.0855673	-0.0870367	0.930642	0.999854
Mtmr11	357.413	0.345862	0.099932	3.46097	0.000538233	0.00720777		Cd68	508.864	-0.248952969838486	0.0933372162483421	-2.66724228389346	0.00764765174805331	0.167303899536479	0.776494		Epm2aip1	6800.45	-0.0583907	0.104659	-0.557914	0.576903	0.99724
Atp11b	3451.53	0.34573	0.0836391	4.1336	3.57e-05	0.000875529		Lama4	382.768	-0.249453808145412	0.0935526213395466	-2.6664544998694	0.00766559820308059	0.167444330072103	0.77613		Plpp3	6710.79	0.00356397	0.13912	0.0256165	0.979563	0.999854
Nsun5	372.969	0.345132	0.0937087	3.68303	0.000230475	0.00376288		Tgfbr1	1246.41	-0.190365135514971	0.0714228186679315	-2.66532655900969	0.00769135946312872	0.167597786315907	0.775732		Pkia	6723.43	0.0692903	0.102509	0.675939	0.499079	0.99724
Ypel4	1336.54	0.344874	0.0778522	4.42985	9.43e-06	0.000298173		Wdr90	1070.92	-0.242981421176826	0.0911703343198253	-2.6651368889846	0.0076956989861428	0.167597786315907	0.775732		Glrb	6710.97	-0.0426315	0.120396	-0.354094	0.723268	0.99724
Fancm	553.054	0.344632	0.104007	3.31356	0.000921153	0.010651		H2-DMa	518.813	-0.237110889232144	0.0891267271555747	-2.66037917916873	0.00780527252567569	0.169708597463407	0.770296		Kif3c	6741.43	0.0307932	0.0862017	0.357223	0.720925	0.99724
Wdr67	291.208	0.344572	0.0925313	3.72384	0.000196216	0.00335559		Traf7	2170.51	-0.183836022538032	0.0691134406456929	-2.65991709891075	0.00781598868945471	0.169708597463407	0.770296		Rapgef5	6788.39	-0.152941	0.129886	-1.17753	0.238983	0.99724
Wdr60	797.239	0.3445	0.0860517	4.00341	6.24e-05	0.00136445		Col26a1	272.539	-0.242653812600744	0.0912698882351882	-2.65864040476815	0.00784566522351762	0.169996348783533	0.76956		Trank1	6717.93	0.124487	0.122271	1.01813	0.308617	0.99724
2010015L04Rik	691.673	0.34436	0.0713964	4.82322	1.41e-06	6.55e-05		Icam1	131.759	-0.245009191102163	0.0922133834054743	-2.65698082050439	0.00788439284672517	0.169996348783533	0.76956		Pkp4	6717.4	0.00580492	0.102674	0.0565364	0.954914	0.999854
Fam214a	1950.28	0.344239	0.117254	2.93585	0.00332637	0.0272836		Lman2	3685.16	0.128590486722078	0.0483913053813176	2.65730559878062	0.00787680045711714	0.169996348783533	0.76956		Dock9	6753.53	-0.0839204	0.120663	-0.695502	0.486741	0.99724
Cln3	541.754	0.344016	0.0996875	3.45095	0.000558624	0.00740426		Pxdn	3387.25	-0.221808486567655	0.0834859201691363	-2.65683705849187	0.00788775568498563	0.169996348783533	0.76956		Dync1li2	6703.84	-0.148777	0.0859944	-1.73007	0.0836183	0.99724
Ppox	781.631	0.343877	0.126648	2.71522	0.00662308	0.0436301		Surf4	3165.41	0.115184931001777	0.0433436214948555	2.65748285512894	0.0078726594724703	0.169996348783533	0.76956		Pcdh1	6733.85	0.0397091	0.131574	0.3018	0.762804	0.99724
A930017M01Rik	477.166	0.343539	0.0937803	3.66323	0.000249055	0.00402803		B2m	3685.56	-0.206919632472882	0.0779522304180923	-2.6544414619451	0.00794398215896907	0.170584808343056	0.76806		Srpk2	6670.5	-0.0391478	0.120575	-0.324675	0.745427	0.99724
Fbxo27	483.258	0.342402	0.0943701	3.62829	0.000285306	0.00446518		Lpar6	139.602	-0.236635116337792	0.0891558532442912	-2.65417364903009	0.00795029018644149	0.170584808343056	0.76806		Apc	6711.64	-0.158465	0.0919349	-1.72367	0.0847673	0.99724
Tuft1	90.2464	0.342363	0.121824	2.81032	0.00494927	0.0357382		Mcmdc2	96.0146	-0.252422979143915	0.0950720036191914	-2.65507162502843	0.00792915706559708	0.170584808343056	0.76806		Kcnma1	6692.42	-0.091149	0.113701	-0.801658	0.422751	0.99724
Mettl17	661.86	0.342294	0.114671	2.98501	0.00283572	0.0243687		Wtip	183.73	-0.232780864042622	0.0878372410073814	-2.6501386128813	0.00804587531115663	0.172381098480621	0.76351		Abat	6686.97	-0.0767603	0.124488	-0.61661	0.537492	0.99724
Nt5dc3	6242.32	0.342148	0.102389	3.34166	0.000832802	0.00988012		C1galt1c1	683.143	0.175147176020373	0.0661121527900934	2.64924327266223	0.00806722381333074	0.172465044500895	0.763299		Trak2	6830.91	-0.107563	0.146663	-0.734256	0.462793	0.99724
Jun	1733.05	0.341968	0.0857011	3.99024	6.6e-05	0.00142435		Ddit4	1569.91	0.226492346878581	0.0855017584199036	2.64897881709363	0.00807353918908222	0.172465044500895	0.763299		Hivep2	6659.17	-0.0355437	0.0947312	-0.375205	0.707508	0.99724
Dmpk	531.292	0.341532	0.111442	3.06465	0.00217924	0.0204142		Impg1	69.7851	0.235225257224766	0.0888530124803862	2.6473526407075	0.00811247074814978	0.173042217456129	0.761848		Akr1a1	6674.61	0.0097425	0.088611	0.109946	0.912452	0.999456
Ltk	1168.34	0.341282	0.126645	2.69479	0.00704328	0.0456605		Tbc1d10c	54.3608	-0.246124184843099	0.0929982999192991	-2.6465449912168	0.00813186870918369	0.173201649368918	0.761448		Brinp1	6706.06	0.0275898	0.144957	0.190332	0.849049	0.99724
4732491K20Rik	148.166	0.3412	0.118832	2.87128	0.00408819	0.0315063		Sdpr	447.151	0.190753076514841	0.0721282416869109	2.64463782914393	0.00817783940711923	0.173925761680548	0.759636		Dynll1	6680.13	-0.114323	0.110986	-1.03008	0.302974	0.99724
Zcchc7	763.518	0.341078	0.111068	3.07088	0.00213426	0.0200969		Adamts10	965.194	-0.231492442591364	0.0876136764541716	-2.6421952822908	0.00823705477841524	0.174077875368871	0.759256		Rpl7	6634.19	0.0381353	0.0948936	0.401873	0.687778	0.99724
Mlh1	431.237	0.340752	0.105954	3.21604	0.00129972	0.0138499		Adra2a	745.534	0.219722122712631	0.0831456435284489	2.64261738063824	0.00822679438258255	0.174077875368871	0.759256		Cap2	6628.2	-0.00723361	0.0845021	-0.0856033	0.931782	0.999854
Gtdc1	2151.83	0.340441	0.0692068	4.91918	8.69e-07	4.33e-05		Fam178a	2663.88	-0.183424259886399	0.0694424813095776	-2.64138401202407	0.00825680735200509	0.174077875368871	0.759256		Clcn3	6643.11	-0.0942428	0.0904126	-1.04237	0.297242	0.99724
Gba	1378.3	0.339686	0.0774234	4.38738	1.15e-05	0.000354799		Fyb	175.049	-0.234258898456402	0.0886667167220825	-2.64201616025396	0.00824141234891732	0.174077875368871	0.759256		Atrx	6621.5	-0.0716861	0.0903363	-0.793547	0.427459	0.99724
Usp35	936.096	0.339595	0.0732585	4.63557	3.56e-06	0.000139979		H2-Q2	27.4024	0.168727180900337	0.0638784098494277	2.64138041786036	0.00825689495588271	0.174077875368871	0.759256		Gad2	6701.5	-0.280191	0.14011	-2.00009	0.0454903	0.99724
Gigyf1	2770.8	0.339511	0.0957398	3.54619	0.000390849	0.00573289		R3hdm1	13183.7	-0.143698738705889	0.0543978322827629	-2.64162619493614	0.00825090631952793	0.174077875368871	0.759256		Myh10	6615.29	0.0523359	0.103825	0.504078	0.614207	0.99724
Crtc2	995.18	0.339118	0.0913435	3.71256	0.000205174	0.0034667		Adam17	729.775	-0.16604311623491	0.0629053168547562	-2.63957205109214	0.00830107757449138	0.174157793009078	0.759057		Nucks1	6635.02	-0.0302496	0.100871	-0.299885	0.764265	0.99724
Nphp4	709.629	0.338924	0.101211	3.34867	0.000811994	0.00969263		Cttnbp2	4874.9	-0.150163548727104	0.056905982253593	-2.63880075135023	0.00831998648815606	0.174157793009078	0.759057		Trim9	6650.25	0.0673105	0.126526	0.531995	0.594729	0.99724
Prrt2	11461	0.338894	0.0903896	3.74926	0.000177359	0.00310158		D930015E06Rik	695.25	-0.161150941266734	0.0611155153073034	-2.63682537006239	0.00836859008125682	0.174157793009078	0.759057		Ccni	6608.59	-0.0201348	0.0872033	-0.230895	0.817396	0.99724
Pcdhga1	235.675	0.338581	0.119396	2.83577	0.0045715	0.0339716		Gimap6	135.092	0.249146782964004	0.0944200615054026	2.63870600158154	0.00832231199581084	0.174157793009078	0.759057		Agpat3	6610.07	-0.0403355	0.0849815	-0.474638	0.635045	0.99724
Nvl	1678.93	0.338191	0.118746	2.84803	0.00439903	0.0331822		Gtdc2	1299.48	0.155063463309021	0.0587743398529127	2.63828506959123	0.00833265024595577	0.174157793009078	0.759057		Mef2a	6587.42	0.00522889	0.107468	0.0486545	0.961195	0.999854
Mapk1ip1	1139.93	0.338151	0.0809591	4.17681	2.96e-05	0.0007596		Hcls1	241.025	-0.234810946623198	0.0890463188163878	-2.63695287738256	0.00836544515544054	0.174157793009078	0.759057		Mdh2	6617.03	0.0201627	0.0903499	0.223162	0.823409	0.99724
Vopp1	6048.03	0.338064	0.115614	2.92408	0.00345474	0.0279831		Htr2a	806.714	0.223827883947037	0.0847969482280352	2.63957475621789	0.00830101132429382	0.174157793009078	0.759057		Slc7a14	6666.8	0.0277542	0.139428	0.199058	0.842217	0.99724
Tprn	705.749	0.337822	0.0982861	3.43713	0.00058792	0.00769361		Snord2	32.5654	-0.216252389102858	0.0819102364770504	-2.64011433007458	0.00828780628148631	0.174157793009078	0.759057		Laptm4a	6598.2	-0.065077	0.0887894	-0.732939	0.463596	0.99724
Usp40	771.55	0.337583	0.104013	3.2456	0.00117205	0.0128458		Tmc8	27.2793	-0.216489736942475	0.0821009413815551	-2.63687277270504	0.0083674207872957	0.174157793009078	0.759057		Rabgap1l	6617.78	-0.218015	0.101946	-2.13854	0.0324726	0.99724
Rbm25	3888	0.337021	0.0738491	4.56365	5.03e-06	0.000185456		Itgb3	238.091	-0.217909036018563	0.0826675006760646	-2.63596980961656	0.00838971956606611	0.174347734501683	0.758584		Rpl5	6572.99	-0.00645343	0.0838577	-0.0769573	0.938658	0.999854
Rbm12b1	233.951	0.336853	0.110031	3.06142	0.00220288	0.0205973		Vit	111.156	0.250150839660411	0.0949192651786724	2.6354064076406	0.00840365975816526	0.174387945210155	0.758484		Hnrnpc	6605.24	0.00613263	0.109916	0.0557932	0.955507	0.999854
A230050P20Rik	1991.44	0.336448	0.0812711	4.13983	3.48e-05	0.000857519		Phb	2861.81	0.133593254184294	0.0507053738712183	2.63469616699	0.00842126268148572	0.174503939673697	0.758195		Sec62	6586.72	-0.104539	0.0925241	-1.12986	0.258536	0.99724
Farsa	1127.28	0.336445	0.083847	4.01261	6.01e-05	0.00132634		Asap3	246.034	-0.221788456941038	0.0842715366685236	-2.63183116991717	0.00849260534469894	0.175232365393603	0.756386		Abhd12	6584.05	-0.0537288	0.0922871	-0.582193	0.560437	0.99724
Pygm	1424.66	0.33615	0.0837839	4.01211	6.02e-05	0.00132634		Elavl4	3090.18	0.164056882654989	0.0623333181600327	2.63192923941244	0.00849015436381142	0.175232365393603	0.756386		Fam234b	6562.25	-0.0624749	0.0906614	-0.6891	0.490761	0.99724
Cc2d1b	1044.5	0.336058	0.111969	3.00135	0.00268783	0.0235032		Srsf5	8446.69	-0.172021579831034	0.0653386773285614	-2.63276801527535	0.00846921726399612	0.175232365393603	0.756386		Ldha	6660.31	-0.136295	0.145563	-0.936401	0.349067	0.99724
Cmbl	292.675	0.335858	0.1038	3.23563	0.00121374	0.0132248		Podn	269.406	-0.243540337822962	0.0925637651542154	-2.63105479144256	0.00851203115951531	0.175384063295205	0.75601		Astn1	6550.87	-0.0414859	0.0983821	-0.42168	0.673259	0.99724
Clasrp	1568.21	0.335594	0.118531	2.83127	0.00463638	0.0343057		Elovl4	2000.42	0.168718016621104	0.0641689484551568	2.62927818957496	0.00855663318610732	0.17605333379801	0.754356		Akt3	6556.68	-0.0132027	0.102943	-0.128253	0.897948	0.998645
Ccnl1	1004.29	0.335005	0.118018	2.83859	0.00453128	0.0337862		Mpzl1	674.64	-0.185393591062134	0.0705619517958482	-2.62738751329498	0.00860432847380069	0.1767842650784	0.752556		Atp6v1d	6552.42	0.0309411	0.102815	0.300939	0.763461	0.99724
Mvp	298.563	0.334686	0.089969	3.72001	0.000199213	0.00338814		Dcbld2	1855.13	0.132387358323812	0.0504581024442594	2.62370861984077	0.00869781599273803	0.178452648461176	0.748477		Flywch1	6504.36	0.0554474	0.116823	0.474623	0.635056	0.99724
Pask	159.375	0.33382	0.111594	2.99137	0.00277728	0.0240263		Lig3	1374.21	-0.176025726822437	0.0671292561221341	-2.62219093419087	0.00873664696956992	0.178996521692486	0.747155		Stmn1	6439.49	0.198254	0.145576	1.36201	0.173196	0.99724
Masp1	346.046	0.333689	0.08584	3.88734	0.000101349	0.0019827		Arhgap4	202.342	-0.240171574710143	0.0916205223953253	-2.62137312068412	0.00875763542688803	0.179173820015458	0.746725		Eif4b	6523.47	0.0313328	0.0950564	0.329621	0.741687	0.99724
Pabpn1	5170.48	0.33358	0.0977773	3.41163	0.000645761	0.00819445		Chrna4	2120.98	0.18008901898813	0.0687243851644265	2.62045296669091	0.00878130421689825	0.179191559025074	0.746682		Agtpbp1	6564.99	0.0574683	0.113026	0.508452	0.611136	0.99724
Rbm33	3309.39	0.333386	0.105308	3.16581	0.00154653	0.0158602		Morf4l2	7399.58	0.13226029302779	0.0504829209108582	2.6199017537304	0.00879551022889149	0.179191559025074	0.746682		Fgf13	6557.88	0.116973	0.120032	0.974525	0.329796	0.99724
Grn	2735.47	0.332777	0.0803339	4.14242	3.44e-05	0.000849221		Ptpn11	9081.52	0.113885046230864	0.0434688713807692	2.61992185702909	0.00879499176058099	0.179191559025074	0.746682		Atrn	6544.34	-0.04408	0.0918226	-0.480057	0.631187	0.99724
Pola2	232.271	0.332579	0.104511	3.18223	0.00146144	0.0151665		Atcay	11732.7	0.107221737837083	0.0409383090792444	2.61910519141212	0.00881607572956645	0.17935898606118	0.746277		Uqcrc2	6529.78	-0.000352921	0.090373	-0.00390579	0.996884	0.999854
C1qb	2030.23	0.332518	0.124009	2.68141	0.00733127	0.0471135		Cdan1	1295.46	-0.181282285810689	0.0692326350373478	-2.61845133747827	0.00883298890511279	0.17945174382611	0.746052		Rab1a	6538.84	-0.0484443	0.0871369	-0.555958	0.57824	0.99724
9430015G10Rik	830.768	0.332332	0.0847066	3.92333	8.73e-05	0.00176819		2810011L19Rik	584.675	0.208298629724998	0.079608252314761	2.61654569304463	0.00888244749788038	0.179953183199736	0.74484		Brsk1	6504.47	0.0467814	0.0963045	0.485762	0.627136	0.99724
Slc27a2	225.11	0.331923	0.113818	2.91628	0.00354237	0.0285416		Mndal	41.6469	-0.229408151404135	0.0876746820393392	-2.61658378528479	0.00888145644390281	0.179953183199736	0.74484		Nrxn2	6558.99	0.0133867	0.118037	0.113411	0.909705	0.999456
Aasdh	497.049	0.331884	0.114902	2.8884	0.00387209	0.0304694		Ovca2	483.435	-0.185313075505471	0.0708410132449854	-2.61590097341796	0.00889923629824056	0.180042209565797	0.744626		Clcn4	6528.77	-0.0107918	0.0907408	-0.11893	0.905331	0.999456
Zgpat	1807.59	0.331651	0.116867	2.83784	0.00454199	0.0338172		Lmbr1l	353.091	-0.219369007413963	0.0838764809761473	-2.61538162856816	0.00891278088705748	0.180065445292624	0.74457		Gtf2i	6509.08	-0.0073521	0.0853113	-0.0861802	0.931323	0.999854
Fam19a2	1935.42	0.331615	0.122968	2.69676	0.00700168	0.0454669		Tnfrsf21	3328.77	0.152045400939787	0.0581523754510158	2.61460344071174	0.00893311060537999	0.180225506463541	0.744184		Saraf	6533.26	-0.0363111	0.106295	-0.341608	0.732646	0.99724
Dcaf15	833.924	0.330982	0.084972	3.89519	9.81e-05	0.00192932		Hax1	1576.72	0.160669572555064	0.0615076208902879	2.61218968039185	0.00899643245089588	0.181251286798493	0.741719		Arhgef4	6500.98	0.0527429	0.12121	0.435134	0.663465	0.99724
Mcoln1	2340.26	0.33015	0.073185	4.51116	6.45e-06	0.000222978		Csf1	1154.34	-0.176144659005512	0.0674518868551786	-2.61141188509226	0.00901692211375559	0.181364305361562	0.741448		Srsf5	6484.38	0.0610793	0.110292	0.553792	0.579721	0.99724
Pan2	975.51	0.329613	0.0931795	3.5374	0.000404088	0.00587606		Tfap2d	33.7686	0.223086572443743	0.0854400842541363	2.6110294060594	0.00902701313344414	0.181364305361562	0.741448		Nsg1	6485.44	0.153421	0.106642	1.43865	0.15025	0.99724
Dhx33	1744.17	0.329473	0.0886664	3.71587	0.000202505	0.00344037		H2-D1	733.663	-0.220461659328093	0.0844510369618186	-2.61052637432702	0.00904030007037722	0.181380385113673	0.74141		Elmod1	6451.53	0.0710457	0.122456	0.580168	0.561801	0.99724
Ifih1	237.685	0.329448	0.110961	2.96904	0.00298727	0.0253061		Plau	174.306	-0.247775110724237	0.0949608298012871	-2.60923489445833	0.00907449285388339	0.181815287166221	0.74037		Eif3a	6482.26	0.00134492	0.0966953	0.0139082	0.988903	0.999854
Las1l	2084.73	0.329356	0.0669662	4.91825	8.73e-07	4.34e-05		Arfrp1	1299.37	-0.141653920423339	0.0543078635734639	-2.60835008233603	0.00909798544369526	0.18203489883625	0.739845		Cnih2	6480.22	0.121584	0.142883	0.850962	0.394791	0.99724
Nxf1	2383.94	0.329313	0.0831594	3.96001	7.49e-05	0.00157131		A330021E22Rik	489.554	-0.218049769641371	0.0837010567644211	-2.60510175224046	0.00918469789765361	0.182762906385365	0.738112		Plekhb1	6410.27	0.0127105	0.125597	0.101199	0.919392	0.999715
Rhebl1	205.401	0.329019	0.118082	2.78635	0.00533053	0.0374733		Aasdh	595.635	-0.20282538607813	0.0778543680081057	-2.60518955156135	0.00918234447555438	0.182762906385365	0.738112		Rpl9	6436.54	-0.158997	0.112263	-1.41628	0.156692	0.99724
Whrn	1215.66	0.328996	0.0903637	3.6408	0.000271789	0.00431023		Ddx60	56.8149	-0.212843368558752	0.0816822557483418	-2.6057479266306	0.00916739006987004	0.182762906385365	0.738112		Zeb2	6444.26	-0.0754182	0.109494	-0.688791	0.490955	0.99724
Pnma3	918.057	0.32893	0.10307	3.19133	0.00141618	0.0147759		Fam20c	1679.22	0.137239027808113	0.0526587113135299	2.60619799430699	0.00915535218048423	0.182762906385365	0.738112		Gria3	6406.51	-0.0296351	0.0956308	-0.30989	0.756645	0.99724
Kcns3	225.534	0.328604	0.112802	2.91311	0.00357845	0.0287277		Cep164	730.975	-0.19948935677669	0.0766195618164218	-2.60363479048158	0.00922409888319245	0.183045437673844	0.737441		Atxn7l3b	6413.43	-0.0101436	0.0826851	-0.122678	0.902362	0.999139
Cables1	840.282	0.328589	0.0665373	4.93842	7.88e-07	4.05e-05		Lrrtm3	2193.79	0.185061808289509	0.071072148478862	2.60385836435703	0.00921808420746073	0.183045437673844	0.737441		Plekhb2	6405.46	0.0519712	0.0847004	0.613587	0.539488	0.99724
Gm4285	124.084	0.327332	0.113806	2.87624	0.00402442	0.0311616		Bcl2	1172.75	0.222531379930503	0.0855216056891418	2.60204866521532	0.00926687013132165	0.183393127421769	0.736617		Gprc5b	6408.4	0.209437	0.118393	1.76901	0.0768915	0.99724
Atp1b2	19777.2	0.326765	0.0630059	5.18625	2.15e-07	1.41e-05		Tnfrsf11a	258.291	-0.222948261202114	0.0856728571520919	-2.60232083548145	0.00925951826813014	0.183393127421769	0.736617		Wdr7	6423.53	-0.0365185	0.0913577	-0.399734	0.689353	0.99724
Cwc27	617.05	0.326583	0.103826	3.14547	0.00165821	0.0166293		Pak4	388.731	0.189298589030819	0.0727651423773033	2.60150097761459	0.00928168005776432	0.183436305468142	0.736515		Eif5a	6413.12	0.0444629	0.0986059	0.450915	0.652051	0.99724
Bzrap1	14045.1	0.325826	0.0848556	3.83977	0.000123148	0.00229609		AW011738	159.228	-0.225488905106174	0.0867422339904794	-2.5995284503616	0.0093351939914041	0.183993253621623	0.735198		Actr1b	6405.34	0.0129525	0.0889914	0.145547	0.884279	0.997881
Dot1l	2348.72	0.325487	0.116396	2.79637	0.00516799	0.0366802		Eqtn	32.2522	-0.231265721238932	0.0889608000825708	-2.59963625579219	0.00933226217407758	0.183993253621623	0.735198		Zmynd11	6383.49	-0.014238	0.0992703	-0.143427	0.885953	0.997881
Pisd	2971.11	0.325222	0.0828826	3.92388	8.71e-05	0.00176819		AF357359	237.316	-0.247114818808857	0.0951027395359408	-2.59839853209979	0.00936597210726704	0.184100285291152	0.734946		Mast3	6380.97	0.135155	0.130702	1.03408	0.3011	0.99724
Sidt1	2371.65	0.324911	0.0940115	3.45608	0.000548095	0.00731904		Dennd2c	34.165	-0.224632802679143	0.0864477318067947	-2.59848116294344	0.00936371824152626	0.184100285291152	0.734946		Syngap1	6365.96	0.0378845	0.112825	0.335781	0.737036	0.99724
Eef2k	1782.82	0.324803	0.0949575	3.42051	0.000625038	0.0080544		Npr1	157.824	-0.245299624719702	0.0944233657196344	-2.59786995358813	0.00938040124033182	0.184134741104135	0.734864		Tmem59l	6366.2	0.13874	0.103974	1.33437	0.182081	0.99724
Thoc1	919.68	0.324104	0.098473	3.2913	0.000997242	0.0113445		Ifih1	268.217	-0.22895912365163	0.0882158070319447	-2.59544328114256	0.00944689934832794	0.185189824472081	0.732383		Kif21a	6371.42	-0.0922252	0.0890171	-1.03604	0.300184	0.99724
Abca8b	931.83	0.324079	0.0905379	3.57949	0.000344268	0.00519731		Snap47	15247.8	0.11577271860494	0.0446479295101073	2.59301427580715	0.00951388213720864	0.186251552459694	0.7299		Wsb2	6411.02	0.041918	0.127443	0.328918	0.742218	0.99724
Slc7a6	999.199	0.323997	0.0944413	3.43067	0.000602093	0.00781964		Acsl3	8060.37	0.134247157114844	0.0518103883616516	2.59112431618461	0.00956629272484052	0.186784234661884	0.72866		Kctd12	6387.43	-0.0997526	0.121957	-0.817942	0.413391	0.99724
Tbce	1529.44	0.32397	0.111237	2.91244	0.00358622	0.0287627		Parp4	398.761	-0.209758747673431	0.0809533723953657	-2.5911057373743	0.00956680921027411	0.186784234661884	0.72866		Spop	6337.78	0.0274869	0.0877036	0.313405	0.753973	0.99724
Rere	6324.3	0.323921	0.109897	2.9475	0.00320352	0.0265288		Cldn5	726.524	-0.213929361147696	0.0826354229809721	-2.58883361917269	0.00963016119348032	0.187266026099726	0.727541		Anp32a	6378.66	0.0498843	0.117825	0.42338	0.672018	0.99724
Cntrob	690.07	0.322644	0.108224	2.98126	0.00287068	0.0245872		Idua	867.29	-0.2054047689351	0.079315844461998	-2.58970663841969	0.00960577525849333	0.187266026099726	0.727541		Ncor1	6317.99	0.0529133	0.0954811	0.554172	0.579461	0.99724
Acox3	1582.79	0.322565	0.0725694	4.44492	8.79e-06	0.000284411		Scaf4	1443.69	-0.159769026243615	0.0617088763125222	-2.58907690093839	0.00962336009395939	0.187266026099726	0.727541		Got2	6334.1	-0.0351493	0.0980783	-0.358381	0.720058	0.99724
Tmem108	727.467	0.32252	0.0852897	3.78147	0.000155907	0.00278941		Suv420h2	505.091	-0.240709548948796	0.093023035347344	-2.58763378393316	0.00966376608603879	0.187668270275133	0.726609		Mef2c	6185.96	0.106665	0.150145	0.710946	0.477118	0.99724
Sbsn	305.813	0.322223	0.105227	3.06216	0.00219743	0.0205653		2810055G20Rik	34.755	-0.229524585561762	0.088746132419903	-2.58630522033078	0.00970109831881212	0.188141727875921	0.725515		Kcna2	6265.55	-0.0266784	0.115344	-0.231295	0.817085	0.99724
Fam13a	776.097	0.322104	0.0762308	4.22537	2.39e-05	0.000641668		Slc39a2	289.173	-0.244350696163768	0.0945079098923424	-2.58550523910769	0.00972363950485547	0.188327449930041	0.725086		Herc3	6380.68	-0.162793	0.145282	-1.12064	0.262442	0.99724
3010026O09Rik	345.431	0.320642	0.0987731	3.24625	0.00116938	0.0128458		Mapk1ip1	1277.52	-0.154339354385935	0.0597077656916259	-2.58491257541028	0.0097403691666759	0.188400269660631	0.724918		Setd7	6315.99	-0.125244	0.094937	-1.31924	0.18709	0.99724
Adamts10	842.245	0.320254	0.119564	2.6785	0.00739517	0.0473508		Irf5	184.89	-0.22906666926343	0.0886837595303101	-2.58296074136483	0.00979564688848909	0.18921750891249	0.723039		Gsk3b	6282.16	-0.0346646	0.0957018	-0.362214	0.717192	0.99724
Prr14	906.956	0.319806	0.073392	4.3575	1.32e-05	0.000398891		Tspyl4	24636.8	0.132057056138511	0.0511507700720419	2.58172176005403	0.00983088085728122	0.189645916776716	0.722057		Acox1	6327.2	-0.138454	0.105495	-1.31242	0.189377	0.99724
Prkab2	2010.75	0.319429	0.0552032	5.78642	7.19e-09	7.96e-07		Sfxn4	526.956	-0.181303428024202	0.0702414751491694	-2.58114493807504	0.00984732292817278	0.189711157632146	0.721907		Ppp2r5c	6325.87	-0.0395723	0.138423	-0.285885	0.774966	0.99724
Chfr	1279.74	0.318831	0.0767686	4.15314	3.28e-05	0.000825264		Sfpi1	113.921	-0.240239353806397	0.0931059463469824	-2.58027938313505	0.00987204118334489	0.189935457257308	0.721394		Cacna2d1	6299.65	-0.0756272	0.102804	-0.735651	0.461943	0.99724
Gstm1	6963.73	0.318699	0.0668195	4.76954	1.85e-06	8.34e-05		Polk	555.543	-0.18013709010857	0.0699122530418179	-2.57661686286696	0.00997724727773617	0.190947949876674	0.719085		Rps2	6282.74	0.106383	0.0991169	1.07331	0.283131	0.99724
Mfsd10	619.629	0.318677	0.0948754	3.3589	0.000782522	0.00941335		Rrp8	515.198	0.208715886943134	0.0810034860826353	2.5766284518942	0.00997691281332157	0.190947949876674	0.719085		Arhgef17	6282.06	0.0797724	0.114341	0.697674	0.485381	0.99724
Macrod1	270.655	0.317852	0.102868	3.08991	0.00200216	0.0191491		Tmem132c	441.268	0.207146876910913	0.0803861275579715	2.57689831820206	0.00996912717672998	0.190947949876674	0.719085		Ubr3	6303.69	-0.090883	0.0995855	-0.912619	0.361443	0.99724
Eif2ak2	313.376	0.317808	0.107486	2.95674	0.00310912	0.0258993		Trmt13	250.219	-0.216400789975762	0.0839785939277881	-2.57685655182369	0.00997033178166787	0.190947949876674	0.719085		Fez1	6241.62	0.107693	0.110998	0.970215	0.331939	0.99724
Vwa5b1	165.107	0.317476	0.114427	2.77449	0.00552886	0.0386561		Dna2	68.1181	-0.244929532179148	0.0950887744738586	-2.57579860014373	0.01000088796181	0.191148550701648	0.718629		Dnaja2	6274.7	-0.0316747	0.0792726	-0.399568	0.689475	0.99724
Gm15706	164.266	0.317193	0.111959	2.83312	0.00460964	0.0341731		Phf20l1	1698.36	-0.171665462763073	0.0666812481725068	-2.57441885789193	0.0100408635350084	0.191660425373892	0.717468		Gja1	6241.14	0.0607675	0.131715	0.461353	0.644545	0.99724
Pcdhb5	234.829	0.316417	0.10984	2.88071	0.00396781	0.0309086		Ankhd1	3049.38	-0.162893841988444	0.0632976563526126	-2.57345771352119	0.0100687950142761	0.191941360075295	0.716831		Mib1	6303.2	-0.0772283	0.120846	-0.63907	0.522777	0.99724
Slc20a1	6211.79	0.316396	0.0676097	4.67974	2.87e-06	0.000119315		Kat5	2342.02	0.126182756397307	0.049048359631663	2.57261929542391	0.0100932164714458	0.19215473455337	0.716349		Dpp8	6264.94	-0.0475357	0.0928064	-0.512203	0.608509	0.99724
Faah	3515.39	0.314378	0.0815201	3.85645	0.000115047	0.00217383		Tial1	3403.5	-0.150979010564211	0.0587449050381443	-2.57007838324323	0.0101675506721964	0.193316545895713	0.713731		Snn	6256.34	-0.0421124	0.118447	-0.355537	0.722188	0.99724
Ccdc141	853.371	0.3143	0.0943363	3.3317	0.00086318	0.0101937		Pcsk1n	8130.88	-0.228102642157346	0.0888017261687858	-2.56867351569035	0.0102088588723866	0.193453318025817	0.713424		Rbm39	6263.78	-0.0143653	0.102612	-0.139997	0.888662	0.997881
Zfp280c	753.402	0.314247	0.11345	2.76991	0.00560724	0.0389415		Tiparp	798.918	0.241091835798667	0.0938605441301587	2.56861749559366	0.0102105091594934	0.193453318025817	0.713424		Ube2n	6262.74	-0.129769	0.0885329	-1.46577	0.142711	0.99724
Sesn2	426.733	0.314139	0.11006	2.85426	0.00431367	0.0327949		Tubb4b	11093.7	0.148779234464113	0.05792511654848	2.5684753580011	0.0102146974339668	0.193453318025817	0.713424		Rab15	6262.64	-0.0621127	0.121463	-0.511373	0.60909	0.99724
Smyd4	500.831	0.313266	0.0713947	4.3878	1.15e-05	0.000354799		Abcg1	3870.05	0.119836035975205	0.0466762775435545	2.56738631017404	0.0102468384695175	0.193809343239858	0.712625		Chst1	6302.8	0.004418	0.144171	0.0306431	0.975554	0.999854
Gm10845	360.463	0.313211	0.108267	2.89296	0.00381626	0.030168		Slc35g2	650.188	0.198152572258036	0.0772141707056966	2.56627210325549	0.0102798151610667	0.193928045493058	0.712359		Ptma	6218.24	0.0173749	0.102479	0.169545	0.865368	0.997592
Atxn7	1165.62	0.313196	0.0951452	3.29177	0.000995585	0.011334		Tmem170	107.056	-0.240591487162773	0.0937375596597372	-2.5666497830337	0.0102686265713554	0.193928045493058	0.712359		Rps4x	6226.58	0.00184187	0.0871622	0.0211309	0.983141	0.999854
Cnot10	2009.42	0.313147	0.0775545	4.03777	5.4e-05	0.00122413		Spcs1	2218.15	0.14632693259178	0.0570367098440805	2.56548691170633	0.0103031108348087	0.194115418918848	0.71194		Mfn2	6231.9	0.0222689	0.0854632	0.260567	0.794427	0.99724
Scrt1	5623.78	0.313077	0.0749237	4.1786	2.93e-05	0.000757405		Ctgf	1598.45	0.189357545835629	0.0738464810219914	2.56420540579637	0.0103412324815825	0.194329551135145	0.711461		Efr3b	6275.38	-0.0729321	0.130556	-0.558637	0.576409	0.99724
Stx2	578.215	0.312874	0.0986962	3.17007	0.00152401	0.0156591		Cxadr	979.97	-0.1693231813104	0.0660295245664625	-2.5643556033781	0.0103367579886312	0.194329551135145	0.711461		Ogdh	6246.58	-0.0237084	0.108644	-0.218223	0.827256	0.99724
Cecr5	890.943	0.312372	0.0944622	3.30684	0.000943541	0.0108612		Tapbp	1258.6	-0.204879883981692	0.0799441712621138	-2.56278701432716	0.0103835724468449	0.194873092200089	0.710248		Nfasc	6282.58	-0.238251	0.133911	-1.7793	0.0751912	0.99724
Timeless	204.737	0.312167	0.112923	2.76442	0.00570249	0.0394253		Pla2g3	131.291	0.243071011905145	0.0948856449315059	2.56172587624407	0.0104153489504771	0.195217237231782	0.709482		Nmt1	6203.31	0.054005	0.0870153	0.620638	0.534838	0.99724
Taz	1448.99	0.311875	0.0982306	3.17493	0.00149875	0.0154502		Il2rg	45.1639	-0.238677773968298	0.0931905204322824	-2.56118082462835	0.0104317045052462	0.195271829437121	0.70936		Atp5c1	6208.11	-0.038249	0.0955799	-0.40018	0.689024	0.99724
Lypd1	2570.95	0.311779	0.0885868	3.51948	0.000432396	0.00614451		Brd9	2820.32	-0.134242730695785	0.0524629705798485	-2.55880917935189	0.0105031376480485	0.196333074261771	0.707007		Acsl3	6195.59	0.0170704	0.122177	0.139718	0.888882	0.997881
Tspyl2	4051.59	0.310948	0.0936387	3.32072	0.000897862	0.0104982		Ccdc138	120.914	0.233451072345443	0.0912806203552995	2.55750970399588	0.010542461649744	0.196333074261771	0.707007		Eif4g3	6197.9	0.00577976	0.0823903	0.0701505	0.944074	0.999854
Sdccag8	611.578	0.310893	0.080499	3.86207	0.000112429	0.00213477		Cln8	1263.89	0.133081097383022	0.0520335394248347	2.55760224759004	0.0105396568218329	0.196333074261771	0.707007		Aatk	6170.21	0.132662	0.0937647	1.41484	0.157117	0.99724
Atad2	428.236	0.310826	0.0996939	3.1178	0.00182207	0.0178227		Col16a1	1204.2	-0.230809435684668	0.09024663915305	-2.55754051176617	0.010541527848581	0.196333074261771	0.707007		Bin1	6185.62	0.122513	0.113589	1.07857	0.28078	0.99724
Mbip	451.501	0.310689	0.111249	2.79272	0.00522663	0.0369431		Cct5	5809.62	0.119480638713634	0.0467400621640128	2.5562789859879	0.0105798256497997	0.196611595141644	0.706391		Kpnb1	6199.75	-0.0140516	0.0859888	-0.163413	0.870193	0.997592
Zfp112	399.706	0.310682	0.0832539	3.73175	0.000190157	0.0032773		Miip	630.399	-0.213315213972722	0.0834525524843871	-2.55612569804417	0.0105844876360158	0.196611595141644	0.706391		Dst	6154.48	-0.144994	0.104892	-1.38232	0.166875	0.99724
Tenc1	1143.79	0.310078	0.0998813	3.10446	0.00190625	0.0184943		Tmem136	923.665	-0.168707112664516	0.0660159682387724	-2.55555007622279	0.01060201048974	0.196685573913108	0.706227		Scrn1	6171.38	0.00415894	0.0997141	0.0417079	0.966732	0.999854
Inpp5k	1800.34	0.309843	0.0884839	3.50169	0.000462324	0.00643885		Zfp641	611.074	-0.17352876915599	0.0679331053322275	-2.55440654902122	0.0106368978523489	0.197081094646964	0.705355		B4galt6	6198.14	-0.126181	0.0935995	-1.3481	0.177626	0.99724
Map7	3871.37	0.309523	0.0727516	4.25452	2.1e-05	0.000578615		Cdkl4	890.991	0.192237952728231	0.0752717934929295	2.55391752750369	0.0106518483312847	0.197106686446168	0.705299		Psmd2	6171.09	0.0783118	0.101648	0.770419	0.441052	0.99724
Zfpm2	525.759	0.309449	0.108515	2.85168	0.00434882	0.0329329		Gpr183	59.3352	-0.238754698188752	0.0935079729145274	-2.55330845859518	0.0106704950554955	0.197200523124845	0.705092		Jak1	6194.57	-0.0438755	0.113324	-0.387172	0.698629	0.99724
Ncapd3	1132.42	0.309226	0.0686588	4.5038	6.67e-06	0.000228302		Bex2	6075.91	0.142011370014594	0.0556364223959585	2.55248924892967	0.0106956210406515	0.197248049705551	0.704987		Arhgef25	6149.26	0.157557	0.138522	1.13746	0.255348	0.99724
Oplah	1116.56	0.30866	0.076529	4.03324	5.5e-05	0.00124122		Tom1l1	752.456	-0.155475894794892	0.0609150564217845	-2.55233933821476	0.0107002246432586	0.197248049705551	0.704987		Nap1l1	6146.86	-0.0670962	0.106024	-0.632838	0.52684	0.99724
Dpysl4	1914.72	0.308419	0.0846394	3.64392	0.00026852	0.0042759		Zfp692	1310.33	-0.224322312497821	0.0879243375931169	-2.55131080470468	0.0107318573808081	0.197580431322709	0.704256		Hspa4l	6135.23	-0.119055	0.112411	-1.0591	0.289554	0.99724
Rabep2	373.623	0.308279	0.0976616	3.1566	0.0015962	0.0161855		Cc2d2a	1272.46	-0.174705102822077	0.0685310209005468	-2.54928498840856	0.010794404983846	0.198480413664997	0.702282		Zfand5	6159.25	0.0617454	0.100726	0.613003	0.539875	0.99724
Cplx3	699.894	0.30796	0.114865	2.68106	0.00733904	0.0471439		Stc1	178.404	0.229916695665415	0.0902412056166307	2.54780168432328	0.0108404076774304	0.198744007962872	0.701706		Phf24	6079.4	0.108292	0.120547	0.898328	0.369011	0.99724
Kctd6	1089.93	0.307584	0.0754516	4.07657	4.57e-05	0.00106488		Suclg1	3490.52	0.117930464522104	0.0462884410784745	2.54773031397131	0.0108426255210913	0.198744007962872	0.701706		Cabp7	6182.43	0.00659615	0.148359	0.0444597	0.964538	0.999854
Fbxo32	1311.79	0.30743	0.0906757	3.39044	0.000697809	0.00868422		Ulk3	1039.09	-0.205267437173875	0.0805760314764495	-2.54749996261445	0.0108497864735342	0.198744007962872	0.701706		Necap1	6141	-0.00425132	0.087125	-0.0487964	0.961082	0.999854
Atg4a	215.485	0.307264	0.109932	2.79503	0.00518947	0.0367485		9930111J21Rik1	92.7067	-0.241698627604584	0.0948977859204576	-2.54693642491484	0.0108673229431495	0.198764661801193	0.701661		Pdia3	6152.08	-0.0251812	0.118562	-0.21239	0.831803	0.99724
Pcdhga2	477.943	0.306442	0.0889174	3.44637	0.000568181	0.00749225		Mllt6	8366.6	-0.133540822529562	0.052439183474973	-2.54658470403711	0.0108782807470707	0.198764661801193	0.701661		Akap6	6119.59	-0.0463425	0.0953497	-0.486027	0.626948	0.99724
4930503L19Rik	319.053	0.306301	0.101509	3.01749	0.00254876	0.0226826		Etv1	2585.27	0.170504915943611	0.0669890706682616	2.54526468635418	0.010919493311848	0.198767618857023	0.701654		Hnrnpdl	6104.58	0.149487	0.107389	1.392	0.163921	0.99724
Fam57b	2112.63	0.30469	0.0713147	4.27247	1.93e-05	0.000543614		Glra2	599.049	0.202671029438974	0.0796260529928753	2.54528539116598	0.0109188458126583	0.198767618857023	0.701654		Celf1	6116.61	0.0492316	0.0993082	0.495746	0.620074	0.99724
Map2k3	503.372	0.304415	0.107055	2.84356	0.00446133	0.0334254		Zfp488	532.697	-0.204584342728381	0.0803638280687942	-2.54572669874872	0.0109050529635373	0.198767618857023	0.701654		Rad23b	6128.08	-0.0728311	0.0939467	-0.775243	0.438196	0.99724
Ctsz	1526.12	0.304061	0.11423	2.66184	0.00777158	0.0491682		Znf512b	3709.02	-0.202743278864607	0.079674015769395	-2.54465997360317	0.0109384194824815	0.198862930416178	0.701446		Kcnq3	6052.15	-0.0277655	0.134891	-0.20584	0.836916	0.99724
Srrt	4418.95	0.30373	0.0921474	3.29613	0.000980265	0.0112173		Adcy3	2953.75	0.144416822171359	0.0567955917258975	2.54274702988099	0.0109984824985838	0.1993618877681	0.700358		Ddb1	6116.9	-0.0127311	0.0876866	-0.145189	0.884561	0.997881
Atg16l2	576.61	0.30371	0.108435	2.80086	0.00509662	0.0362903		Mdh1	29272.3	0.110194177989565	0.0433412973211189	2.54247530186115	0.0110070380001388	0.1993618877681	0.700358		Creg2	6136.42	-0.204976	0.1316	-1.55763	0.11932	0.99724
Sun1	4086.25	0.30351	0.066602	4.55706	5.19e-06	0.000190457		Son	13919.9	-0.123258256254358	0.0484762479406249	-2.54265256678545	0.011001456049258	0.1993618877681	0.700358		Mapk9	6081.42	-0.0265575	0.10516	-0.252544	0.80062	0.99724
Nfic	5115.85	0.30319	0.085852	3.53154	0.00041314	0.00596014		Gpr45	422.082	0.175649552847853	0.0691376219012825	2.54057845811724	0.0110669260282996	0.19982772316468	0.699344		D17Wsu92e	6092.96	-0.00709639	0.0920951	-0.0770556	0.938579	0.999854
Atxn2l	5603.95	0.303033	0.099477	3.04626	0.00231705	0.0212806		Rtp1	56.6944	0.237172403722905	0.0933619446878511	2.54035415088957	0.0110740270650948	0.19982772316468	0.699344		Dlg3	6094.47	0.0915904	0.110015	0.832533	0.405108	0.99724
Prox1	382.976	0.303003	0.108442	2.79415	0.00520367	0.0368154		Tubb2a	12311.5	0.149794923109653	0.0589578880564827	2.54071046381693	0.0110627489308557	0.19982772316468	0.699344		Ptprn2	6075.28	-0.0706229	0.102226	-0.690853	0.489658	0.99724
Mcm8	190.367	0.302923	0.0988437	3.06467	0.00217913	0.0204142		Fam76b	584.914	-0.207549323693193	0.0817952242991765	-2.53742593741237	0.0111670994056471	0.200510860279888	0.697862		Kbtbd11	6063.38	0.226911	0.123028	1.84441	0.0651234	0.99724
Pfkfb4	576.097	0.302914	0.0954536	3.17341	0.00150659	0.0155207		Kazn	4201.45	0.12044734622911	0.0474670459460258	2.53749404094094	0.011164926889357	0.200510860279888	0.697862		Sncb	5981.73	0.175511	0.143494	1.2232	0.221253	0.99724
Prpf38b	1486.07	0.30151	0.0882774	3.41548	0.000636699	0.00813145		Mthfd1l	667.719	0.198596083172778	0.0782407698243103	2.53826852188092	0.0111402471871161	0.200510860279888	0.697862		Bmpr2	6090.36	-0.221299	0.109746	-2.01648	0.0437495	0.99724
Gnl2	1900.32	0.301496	0.07013	4.29911	1.71e-05	0.000494791		Rmdn1	273.804	-0.211715955829273	0.0834014387413361	-2.53851682925873	0.011132344859279	0.200510860279888	0.697862		Mal2	6059.27	-0.206741	0.143442	-1.44144	0.149461	0.99724
Wbp2	15954.2	0.301229	0.100538	2.99617	0.00273393	0.0238215		Fgfbp1	52.8466	-0.228189630265103	0.0899645073733964	-2.53644061338552	0.0111985734807289	0.200580121308345	0.697712		Azin1	6093.02	-0.0513746	0.129725	-0.396031	0.692082	0.99724
Ptpn3	2925.25	0.300543	0.105809	2.84042	0.00450539	0.0336093		Parp10	124.836	-0.237077711687987	0.0934654699179106	-2.53652725328625	0.0111958027980785	0.200580121308345	0.697712		Rps24	6040.91	0.00499375	0.100493	0.0496915	0.960368	0.999854
Plagl1	520.951	0.298715	0.106742	2.79848	0.00513444	0.0364755		Prune	1424.14	0.126002886757443	0.0497112332791203	2.53469645482255	0.011254480109702	0.201333224228487	0.696085		Neurod6	6067.51	-0.0914723	0.126293	-0.724294	0.468885	0.99724
Acp6	430.772	0.298688	0.0845031	3.53463	0.00040834	0.00590739		Med29	694.844	0.163692248844782	0.0646821623451437	2.53071701547825	0.0113829644121612	0.202439555379673	0.693705		Rsrp1	6039.77	0.0223379	0.105901	0.210932	0.83294	0.99724
Mdm1	215.03	0.298561	0.112175	2.66157	0.00777781	0.0491875		Mest	1081.94	0.197511043419977	0.0780483775476638	2.5306233085929	0.0113860055586667	0.202439555379673	0.693705		Cox8a	6046.95	-0.217687	0.135279	-1.60925	0.107562	0.99724
Adam11	6054.98	0.29828	0.0772553	3.86097	0.000112939	0.00214183		Rab3a	21820.2	0.0968810200010232	0.0382586486356556	2.53226455862672	0.0113328449062708	0.202439555379673	0.693705		Smarca2	5996.72	0.0884747	0.130919	0.675791	0.499173	0.99724
Zranb2	4255.73	0.298238	0.0696338	4.28295	1.84e-05	0.000521593		Stxbp3b	36.0132	-0.23207507158725	0.0916670458557141	-2.53171758095642	0.0113505371671504	0.202439555379673	0.693705		Syt4	6041.3	-0.105201	0.0972234	-1.08205	0.279229	0.99724
Mcf2	260.097	0.298151	0.106434	2.80128	0.00509006	0.0362903		Tlr12	40.8068	-0.221782701321144	0.0876286814171621	-2.53093733392304	0.011375817077302	0.202439555379673	0.693705		Asrgl1	6037.06	0.0228553	0.0979923	0.233235	0.815579	0.99724
Trub1	1022.22	0.29755	0.073765	4.03376	5.49e-05	0.00124122		Rnasel	627.769	-0.165766578790182	0.0655598429324179	-2.52847736320939	0.0114558473600921	0.203432321213567	0.69158		Pam	6063.51	0.000956855	0.131126	0.0072962	0.994179	0.999854
4933427D14Rik	1422.16	0.297497	0.0743775	3.99982	6.34e-05	0.0013777		1700029J07Rik	177.866	-0.227584126000539	0.0900254858185655	-2.52799664374158	0.0114715448590773	0.203462345082976	0.691516		Atp2c1	6063.98	-0.0591895	0.114599	-0.516495	0.605509	0.99724
Dhodh	613.277	0.297422	0.0895326	3.32194	0.000893945	0.0104818		5930403L14Rik	1978.88	-0.186726343419741	0.0738916478070535	-2.52702908869109	0.0115031974667498	0.203514823003249	0.691404		Ptpra	6041.73	0.00629552	0.0971669	0.0647903	0.948341	0.999854
Sdccag3	3082.9	0.297056	0.0836103	3.55287	0.000381059	0.0056382		H2-K1	1224.41	-0.228149208189673	0.0902728377618919	-2.52732952509425	0.0114933606993789	0.203514823003249	0.691404		Cct8	6035.27	0.00257869	0.10408	0.0247754	0.980234	0.999854
Ptpn21	408.918	0.296909	0.105515	2.8139	0.00489439	0.0355027		Ppip5k2	1359.53	-0.143015883511957	0.0566035907939146	-2.5266221012843	0.0115165348002664	0.203514823003249	0.691404		Sf3b2	5997.23	0.116869	0.110434	1.05827	0.289932	0.99724
Slc25a28	1085.44	0.296551	0.0847859	3.49765	0.000469378	0.00651661		Cbln2	1070.75	0.200375869160957	0.0793368936908674	2.52563290342211	0.0115490089104512	0.203840708910345	0.690709		Ddx6	6007.28	-0.0848209	0.0853113	-0.994251	0.320101	0.99724
Clk2	1090.39	0.29643	0.0772543	3.83707	0.00012451	0.00231871		1700109H08Rik	25.5741	-0.21585003425603	0.0854876019399223	-2.52492793525454	0.0115722016855024	0.204002186509232	0.690365		Napg	6024.09	-0.0817441	0.0896768	-0.911545	0.362008	0.99724
Cblb	927.063	0.296321	0.0645488	4.59065	4.42e-06	0.000166574		Sestd1	3113.67	-0.137959543229048	0.0546591454553016	-2.52399744049908	0.0116028773407017	0.204295025758828	0.689742		Syt13	6022.64	0.0706393	0.110696	0.638138	0.523384	0.99724
Myh7	541.925	0.296077	0.0866067	3.41863	0.000629362	0.0080723		Slc7a6os	695.003	-0.152338855419265	0.0603972914505974	-2.52227958837976	0.0116596994414235	0.205046966205954	0.688147		Map7d2	6013.87	-0.0809165	0.105254	-0.768774	0.442028	0.99724
Hook2	499.407	0.296072	0.103699	2.8551	0.00430227	0.0327404		Galnt16	6798.87	0.180201934184086	0.0714741248250017	2.52121917722385	0.0116948982036672	0.205417280902624	0.687363		Arhgap5	5978.93	-0.0415133	0.11693	-0.355027	0.72257	0.99724
Ptpn23	2885.09	0.296011	0.0690405	4.28749	1.81e-05	0.000515614		Gtf2ird1	1231.87	-0.142882970426271	0.0566932763377819	-2.52028070445189	0.011726127997042	0.205471748137973	0.687248		Pex5l	5928.19	-0.143377	0.146317	-0.979965	0.327104	0.99724
Cux2	3319.03	0.295396	0.102512	2.88158	0.00395686	0.0308699		Serpina3n	778.449	-0.232819203948119	0.0923784604410106	-2.52027586124136	0.0117262893574542	0.205471748137973	0.687248		Plk2	6013.29	-0.0753284	0.137255	-0.54883	0.583122	0.99724
Zswim8	5726.55	0.295087	0.0691791	4.26555	1.99e-05	0.000557702		Col6a4	215.933	-0.237808469351963	0.0943837387762364	-2.51959153595045	0.0117491087153254	0.205623558070863	0.686927		Lingo1	6006.43	0.143598	0.142696	1.00638	0.314232	0.99724
Zfp566	162.502	0.294296	0.104814	2.80781	0.00498803	0.0359129		Col22a1	103.258	-0.237727008230121	0.0944157734872406	-2.51787386206445	0.0118065594827552	0.206380364676898	0.685332		Cdkl5	5951.55	-0.00769468	0.108663	-0.0708132	0.943546	0.999854
Mroh1	3300.38	0.293869	0.0626509	4.69058	2.72e-06	0.000114703		Dgkq	2219.89	-0.151635507887017	0.0602407565744413	-2.51715809212384	0.011830573175944	0.206551569655964	0.684972		Lmbrd1	5911.27	-0.020617	0.112653	-0.183013	0.854788	0.99724
Unc13b	2028.39	0.293719	0.104842	2.80155	0.00508573	0.0362903		Vipr2	44.2544	0.220440430481283	0.0876596006618747	2.51473231473615	0.0119122791519636	0.207728411718394	0.682504		Hspd1	5962.45	-0.0474124	0.107913	-0.439361	0.6604	0.99724
Sorbs3	1293.57	0.293298	0.084119	3.4867	0.000489022	0.00674102		Slc25a12	6993.9	0.11023740650932	0.0438620925373188	2.51327285435657	0.0119616779782895	0.208339729391647	0.681228		Cacnb4	5876.34	0.00411159	0.146357	0.0280912	0.977589	0.999854
Slc25a27	1831.97	0.293019	0.0701204	4.17879	2.93e-05	0.000757405		Rnf112	16509.9	-0.207493422376769	0.0826553749613161	-2.51034397307953	0.0120613610234365	0.209573361514878	0.678664		Cd47	5976.83	-0.107065	0.114767	-0.932897	0.350873	0.99724
Fam5c	1270.65	0.292953	0.0784423	3.73464	0.000187987	0.00325079		Samd9l	273.823	-0.234328700124706	0.0933330296612829	-2.51067281299143	0.0120501325422011	0.209573361514878	0.678664		Trip12	5956.95	-0.0460634	0.0889942	-0.517603	0.604735	0.99724
Pnpt1	772.702	0.292797	0.0857475	3.41464	0.00063866	0.00813766		Trem2	583.776	-0.236312	0.0942390583104879	-2.50758456601149	0.0121559490197853	0.210964534601436	0.675791		Lrp1	5934.37	0.0510935	0.0818795	0.624007	0.532623	0.99724
Tmem8	698.972	0.292489	0.100502	2.9103	0.00361085	0.0289129		Fam21	5475.25	-0.122405522328862	0.0488639728156652	-2.50502599922904	0.0122442392566056	0.211851282043827	0.673969		Tpm1	6006.21	-0.0310651	0.143102	-0.217089	0.828139	0.99724
Fam214b	1575.65	0.292017	0.0768765	3.79852	0.000145561	0.00264398		Prpf40b	2943.47	-0.174898222149459	0.0698242037285692	-2.50483661552875	0.0122507969789904	0.211851282043827	0.673969		Miat	5849.87	0.0300478	0.15332	0.195984	0.844623	0.99724
Asl	496.465	0.291932	0.0992472	2.94146	0.00326666	0.0269364		Tmtc4	478.223	0.180086013516246	0.0718807678737839	2.50534348537373	0.0122332527532521	0.211851282043827	0.673969		Tub	5882.8	-0.0749261	0.142432	-0.526052	0.598852	0.99724
Ankrd27	1449.43	0.291888	0.0663151	4.40154	1.07e-05	0.000335088		Mdm4	1629.45	-0.176013431483021	0.0702886716541163	-2.50415077338729	0.0122745714392142	0.212010017510137	0.673644		Camsap2	5948.42	-0.0799582	0.104473	-0.765356	0.44406	0.99724
Myd88	236.065	0.291814	0.105648	2.76214	0.00574232	0.0395868		Pdcl3	741.593	0.155463458380296	0.0620947196881523	2.50365021633165	0.0122919488554867	0.212038373702268	0.673586		Cdc42se2	5922.05	0.173819	0.113484	1.53167	0.125604	0.99724
Uimc1	538.91	0.290979	0.10297	2.82586	0.00471543	0.0346134		Zfp828	1932.19	0.115501067978614	0.0461402055329969	2.50326297085985	0.0123054074783844	0.212038373702268	0.673586		Igfbp5	5863.95	-0.0440884	0.139927	-0.315081	0.7527	0.99724
Rad52	455.33	0.290382	0.0949023	3.0598	0.00221486	0.0206356		Fam107a	19695.4	0.201872911197323	0.0806633477958287	2.50265971737615	0.0123263994164315	0.212148433558156	0.67336		Fads1	5894.06	0.0610567	0.0927089	0.658584	0.510163	0.99724
Sord	908.858	0.290341	0.0975948	2.97496	0.00293025	0.0249595		Myct1	29.1577	-0.220564833477087	0.0881764596008266	-2.50140269268669	0.0123702431484935	0.212148939757988	0.673359		Cadm1	5898.29	-0.202579	0.127726	-1.58609	0.11272	0.99724
Mbd4	357.631	0.290268	0.0844942	3.43536	0.00059176	0.0077308		Sirt4	570.797	-0.232741475497029	0.0930401586719446	-2.50151632176021	0.0123662742118159	0.212148939757988	0.673359		Sel1l	5901.54	-0.0354333	0.100134	-0.353859	0.723444	0.99724
Gabpb2	928.71	0.28908	0.103186	2.80155	0.00508575	0.0362903		Ypel4	1531.21	-0.161052736365865	0.0643724073344955	-2.5018908416613	0.0123532006342365	0.212148939757988	0.673359		Sbf1	5910.54	0.127969	0.126229	1.01379	0.310682	0.99724
Snrnp48	371.555	0.288691	0.0948091	3.04497	0.00232703	0.0213469		Col24a1	608.408	-0.230514783182609	0.0922248353288862	-2.49948706723696	0.0124373238641404	0.213047837795404	0.671523		Pcsk1n	5845.13	0.23097	0.126772	1.82196	0.0684607	0.99724
Fyco1	2632.76	0.288384	0.0912941	3.15885	0.00158395	0.0160824		Atp8b1	199.457	-0.23108953358391	0.0925721553679726	-2.49631795506255	0.0125490062630294	0.214455135266783	0.668664		H3f3b	5891.02	0.0622821	0.0993648	0.626802	0.530789	0.99724
Rnft1	535.232	0.28813	0.0843673	3.41518	0.000637397	0.00813145		Cend1	11363.2	0.122561943574198	0.0490908681584955	2.49663426563353	0.0125378194381603	0.214455135266783	0.668664		Slc25a22	5906.51	-0.0515939	0.126962	-0.40638	0.684464	0.99724
Snap23	381.625	0.288025	0.0921439	3.12581	0.00177316	0.0174349		6430411K18Rik	104.474	-0.237247610954777	0.0950934569054425	-2.49488890903069	0.0125996569724658	0.21506770526679	0.667425		Glyr1	5851.76	0.0338246	0.0874864	0.386627	0.699032	0.99724
Slc31a2	346.491	0.287889	0.0829745	3.4696	0.000521233	0.00703483		Slc12a9	1238.57	-0.206061651444183	0.082615752732748	-2.49421744192984	0.0126235187042254	0.21522210410514	0.667113		Slc25a5	5846.97	-0.0719265	0.104905	-0.685636	0.492943	0.99724
Scaf4	1297.23	0.287589	0.0676042	4.25401	2.1e-05	0.000578879		Clk2	1253.89	-0.143030579963975	0.0573746154024087	-2.49292442242619	0.0126695810801645	0.215249514351426	0.667058		Stk25	5840.79	-0.0221608	0.0920155	-0.240839	0.80968	0.99724
Flcn	2118.63	0.287513	0.0959705	2.99585	0.00273685	0.0238229		Rabl2	1043.93	-0.165962034813174	0.0665675228152327	-2.49313821206513	0.0126619548120493	0.215249514351426	0.667058		Ankrd11	5818.33	-0.0438039	0.0891671	-0.491256	0.623245	0.99724
Pml	680.141	0.28742	0.0736177	3.90423	9.45e-05	0.00187771		Xlr	29.2258	-0.208780581304288	0.0837368093508842	-2.49329515804012	0.0126563588483429	0.215249514351426	0.667058		Gramd1b	5826.11	-0.101964	0.0904283	-1.12757	0.259503	0.99724
Inpp5b	1521.87	0.287161	0.0599632	4.78895	1.68e-06	7.69e-05		2810410L24Rik	141.101	-0.232805697290284	0.0934437843261994	-2.49139842707559	0.0127241343162877	0.215303986117625	0.666948		Hnrnph1	5803.83	0.0850966	0.113772	0.747954	0.454488	0.99724
Zfc3h1	2436.29	0.287098	0.0958539	2.99516	0.00274298	0.0238628		Bsdc1	2859.33	0.11001850207687	0.0441863961126661	2.48987271549246	0.0127788851485462	0.215303986117625	0.666948		Ndn	5808.12	0.0654142	0.109016	0.600038	0.548481	0.99724
Ldb3	313.818	0.286871	0.10633	2.69792	0.00697735	0.045366		Gpatch8	3367.74	-0.111263729950518	0.0446732556293484	-2.49061162843531	0.012752342950697	0.215303986117625	0.666948		Dmtn	5783.99	0.18575	0.121661	1.5268	0.126812	0.99724
Abcc5	6156.82	0.286392	0.063041	4.54295	5.55e-06	0.000199939		Nod1	274.906	-0.207558605707171	0.0833199676986049	-2.49110281052889	0.0127347264011134	0.215303986117625	0.666948		Ncam1	5818.7	-0.0284095	0.100265	-0.283346	0.776912	0.99724
Lrrc27	297.696	0.286158	0.0915728	3.12492	0.00177851	0.0174738		Pnpt1	865.803	-0.164388554577222	0.0659891586526233	-2.49114487794257	0.0127332186291152	0.215303986117625	0.666948		Klf13	5808.83	0.0238038	0.115148	0.206723	0.836226	0.99724
Smc2	386.607	0.286139	0.0785425	3.64311	0.000269364	0.00428494		Rrp7a	4104.76	0.126190374294376	0.050688518195083	2.48952580954749	0.0127913630744534	0.215303986117625	0.666948		Rnf10	5816.13	0.00326412	0.0946253	0.0344947	0.972483	0.999854
Fam46a	251.874	0.286049	0.101788	2.81023	0.00495055	0.0357382		Tmem150a	378.325	-0.218160439080344	0.0876171523328741	-2.48992843606138	0.0127768819291821	0.215303986117625	0.666948		Hsbp1	5839.56	-0.0304807	0.111579	-0.27318	0.784715	0.99724
Top3a	254.255	0.285928	0.101153	2.82669	0.00470315	0.0345522		Zfp383	537.277	-0.166118319357383	0.0666720303191118	-2.49157433127943	0.0127178352840044	0.215303986117625	0.666948		Ubqln1	5809.15	-0.0993534	0.103821	-0.956974	0.33858	0.99724
Alkbh3	292.483	0.285695	0.103363	2.76399	0.00570997	0.0394253		Rbl1	89.8524	-0.232066071580048	0.0932864117398886	-2.48767282663975	0.0128581961505697	0.216178422781454	0.665188		Cyb5b	5820.72	-0.0695376	0.0987909	-0.703893	0.4815	0.99724
Camk2g	11881.6	0.28569	0.0798949	3.57583	0.000349123	0.00525175		Blnk	366.014	-0.199827126799855	0.0803566282714951	-2.48675350245798	0.0128914687088673	0.216344674793938	0.664854		Atp6v1h	5811.4	-0.0351882	0.108135	-0.325412	0.744869	0.99724
Ell2	1036.08	0.285578	0.0775986	3.68019	0.000233056	0.00380102		Lrrc58	4148.41	0.158560971227824	0.0637964057129028	2.48542170136327	0.0129398049087395	0.216344674793938	0.664854		Arhgap35	5777.33	-0.0447606	0.0796478	-0.561982	0.574128	0.99724
Tox3	471.173	0.28539	0.101588	2.80929	0.00496502	0.0357957		Pik3r6	168.782	-0.231730528373913	0.0932058980231355	-2.48622172296857	0.0129107498465168	0.216344674793938	0.664854		Nlgn2	5769.25	0.0603164	0.081669	0.738546	0.460183	0.99724
Clk3	1896.05	0.285252	0.072964	3.90948	9.25e-05	0.00184915		Rnf220	6073	0.110911411119875	0.044625594460061	2.48537666471061	0.0129414422614881	0.216344674793938	0.664854		Ahi1	5745.61	0.0978936	0.127089	0.770272	0.441139	0.99724
Myrf	2570.11	0.284741	0.0996344	2.85786	0.00426513	0.0324896		Sgms1	1794.03	0.145610949250573	0.0585877950946565	2.48534612055837	0.0129425528291293	0.216344674793938	0.664854		Prdx6	5776.21	0.0260542	0.140718	0.185151	0.85311	0.99724
Mvb12a	487.506	0.284701	0.0877374	3.24493	0.00117481	0.0128458		Hdac10	655.834	-0.205600465182423	0.082746599904188	-2.48469985981886	0.0129660702662329	0.216488662858965	0.664565		Cul3	5766.13	-0.0485819	0.0964792	-0.50355	0.614577	0.99724
Ly6e	7638.14	0.284525	0.0976006	2.91519	0.0035547	0.0286261		Xdh	654.237	0.233866192288286	0.0942627485962902	2.48100332072738	0.0131013152540435	0.218495643375702	0.660557		Nrxn3	5755.87	-0.0874054	0.0896619	-0.974837	0.329641	0.99724
Pcsk7	1037.5	0.284275	0.0989611	2.8726	0.00407112	0.0314133		Wbp5	1685.6	0.168558249247264	0.0679638857491519	2.48011495207022	0.0131340032793912	0.2187896005005	0.659973		Set	5725.96	-0.0292578	0.0868246	-0.336975	0.736136	0.99724
Plxnd1	5240.03	0.28421	0.097587	2.91238	0.00358691	0.0287627		Cyb561	3517.67	0.131104255535588	0.0528968918166162	2.47848694002858	0.0131940941284682	0.219077908902302	0.659401		Pja1	5707.46	0.0514461	0.105714	0.486648	0.626508	0.99724
Zfp940	643.884	0.283847	0.106105	2.67515	0.00746967	0.0476472		Psmb8	153.326	-0.189638233831947	0.0765157658191041	-2.47842038567951	0.0131965558508546	0.219077908902302	0.659401		Kcnj10	5779.08	-0.0843757	0.143504	-0.587985	0.556542	0.99724
Setd1a	2831.86	0.283766	0.0771399	3.67858	0.000234532	0.00382107		Slc24a6	241.078	-0.217430530470744	0.0877071837079526	-2.47905041843259	0.0131732683693247	0.219077908902302	0.659401		Mturn	5706.48	0.0526426	0.113931	0.462056	0.644041	0.99724
Prpf40b	2541.66	0.283651	0.0806106	3.51878	0.00043353	0.00614558		Acot11	2572.18	0.17548947757476	0.0708608662015421	2.47653587913579	0.0132664290210593	0.219986470273866	0.657604		Eef1g	5702.24	0.065329	0.0865798	0.75455	0.450519	0.99724
Pnpla6	2151.69	0.283483	0.0682594	4.15303	3.28e-05	0.000825264		Lrp3	4102.02	0.14628119078231	0.059122596718256	2.47420104836398	0.0133534526770153	0.221177028034577	0.65526		AI593442	5714.65	0.0393136	0.11558	0.340142	0.733749	0.99724
Clu	28301.3	0.283419	0.0740631	3.82672	0.000129863	0.00239258		Cdkn1b	876.844	0.146478804640728	0.059269668216112	2.4713957248188	0.0134586795328519	0.222603291848492	0.652468		Nnat	5788.18	-0.152964	0.149623	-1.02247	0.306557	0.99724
Fnbp4	1797.98	0.283207	0.0871367	3.25015	0.00115343	0.0127198		Pcdh9	5884.3	0.140664096609511	0.056923919082242	2.47108946252073	0.0134702115885188	0.222603291848492	0.652468		Cdk17	5712.44	-0.0870369	0.0842149	-1.03351	0.301365	0.99724
Cep135	380.242	0.283108	0.105224	2.69053	0.00713383	0.0461627		1700094D03Rik	293.095	-0.224022858790624	0.090682755683511	-2.47040197556941	0.0134961301505629	0.222778166553496	0.652127		Fbxw7	5699.64	-0.0316477	0.118845	-0.266295	0.790012	0.99724
Rltpr	1889.52	0.283093	0.102761	2.75487	0.00587162	0.040201		Clstn3	20819.2	0.0924105437742652	0.0374228888584718	2.46935890288291	0.0135355386032673	0.223175066686789	0.651354		Ddx24	5691.44	0.120259	0.0904604	1.32941	0.183714	0.99724
Pus10	394.994	0.2821	0.100209	2.8151	0.0048762	0.0354204		Ccdc19	85.6549	0.234611037282633	0.0950607269586918	2.46801223584774	0.0135865675353717	0.223762449000918	0.650213		Tcp1	5695.59	0.00799023	0.0814692	0.0980762	0.921872	0.999715
Eml3	431.233	0.282017	0.104669	2.69438	0.00705187	0.0456971		2900005J15Rik	91.9741	-0.233283552729843	0.0946085950740381	-2.46577546730592	0.0136717005199254	0.224208584142078	0.649348		2900011O08Rik	5681.98	-0.00199808	0.0960811	-0.0207963	0.983408	0.999854
Adcy6	2340.93	0.281735	0.0795465	3.54176	0.000397467	0.00581526		Cd2ap	1016.83	-0.157584101106433	0.0639494619067588	-2.46419745229753	0.0137320440094392	0.224208584142078	0.649348		Lonrf2	5697.61	-0.0700736	0.096231	-0.728182	0.466502	0.99724
Gns	4767.13	0.280845	0.0623194	4.50654	6.59e-06	0.000227381		Chp1	7148.9	0.106032622469175	0.0430156147619043	2.46497982316599	0.0137020967120036	0.224208584142078	0.649348		Rps8	5655.82	0.0405295	0.123842	0.327263	0.743469	0.99724
Scpep1	642.241	0.280514	0.100522	2.79059	0.00526128	0.0371212		Gbp3	254.135	-0.202593068810058	0.0822190584069491	-2.46406457013055	0.0137371361618098	0.224208584142078	0.649348		Scd1	5731.11	-0.0408843	0.145169	-0.281637	0.778222	0.99724
Gm19757	152.13	0.280503	0.105549	2.65757	0.00787056	0.049612		Gm10560	161.644	-0.231129145140619	0.0937736600755475	-2.4647555076171	0.0137106770741003	0.224208584142078	0.649348		Luzp2	5680.58	-0.0765154	0.110961	-0.689573	0.490463	0.99724
Arhgap17	487.293	0.280231	0.0776594	3.60846	0.000308016	0.00476287		Memo1	713.894	-0.154628058831192	0.0627317907691122	-2.46490745657667	0.013704864309998	0.224208584142078	0.649348		Lgi1	5675.88	0.0404683	0.0999003	0.405086	0.685414	0.99724
Mitd1	194.337	0.280162	0.0993397	2.82024	0.00479881	0.0350235		Ppp1r3g	368.598	0.231572211250573	0.0938951703754798	2.4662845844417	0.0136522818537534	0.224208584142078	0.649348		Wdr13	5665.98	0.0208014	0.0911747	0.228149	0.81953	0.99724
Sbno2	741.403	0.280137	0.096458	2.90423	0.00368153	0.0293122		Vav1	196.561	-0.228107415525435	0.0925372787691401	-2.46503267180043	0.0137000758733071	0.224208584142078	0.649348		Fkbp8	5666.66	0.17403	0.112124	1.55212	0.120633	0.99724
Zmat4	2075.56	0.280078	0.0804325	3.48215	0.000497412	0.0067962		Ubb	32193.4	0.120994989987554	0.0491128274756549	2.463612791333	0.0137544611669583	0.224239397206774	0.649288		Zranb2	5659.72	-0.0860462	0.0912816	-0.942643	0.345864	0.99724
Riok1	492.514	0.279663	0.0958427	2.91793	0.00352358	0.0284494		Nme1	5252.34	0.127585339528984	0.0518335163224735	2.46144480600609	0.0138378687468698	0.225346279615505	0.64715		Sptb	5627.72	0.102567	0.122976	0.834038	0.40426	0.99724
Slc5a5	857.407	0.278954	0.100321	2.78062	0.00542557	0.0380207		Cdc37	4498.25	0.104944536559899	0.0426715095124146	2.45935842811858	0.0139185580712344	0.226406466453249	0.645111		Tmem59	5666.56	-0.00742441	0.105111	-0.0706349	0.943688	0.999854
Calcoco1	3201.17	0.278917	0.078428	3.55634	0.000376051	0.00558097		9930012K11Rik	68.5715	-0.231893752930094	0.0944272728881307	-2.45579212273579	0.0140574447906992	0.227385585865846	0.643237		Tnr	5655.43	-0.0581425	0.0884513	-0.65734	0.510962	0.99724
Celsr3	4967.38	0.278794	0.0979465	2.84639	0.0044218	0.0332976		Cdkn1a	825.776	0.229460298426282	0.0934667540536047	2.45499376489187	0.0140887032003731	0.227385585865846	0.643237		Amfr	5638.89	0.0615018	0.0826756	0.743891	0.456943	0.99724
Hectd3	2374.14	0.278637	0.0604053	4.6128	3.97e-06	0.000152367		Fndc9	189.004	0.232578014916923	0.0947512004881915	2.4546181337925	0.0141034316370885	0.227385585865846	0.643237		Ptpn11	5633.86	0.0216151	0.0957746	0.225687	0.821445	0.99724
Bms1	1511.39	0.278425	0.0658206	4.23006	2.34e-05	0.000631746		Gabarapl1	26218.3	0.0838026628260577	0.0341202482108208	2.45609769038787	0.0140454969905195	0.227385585865846	0.643237		Csrp1	5602.3	0.123057	0.116721	1.05428	0.291756	0.99724
Utp15	1158.98	0.27836	0.0697105	3.99309	6.52e-05	0.00140932		Gm684	52.8505	-0.232673301993192	0.0947827453548916	-2.45480652751724	0.014096043050955	0.227385585865846	0.643237		Tagln3	5675.46	0.0381408	0.142788	0.267118	0.789378	0.99724
Scn1a	6633.9	0.278343	0.0969435	2.87119	0.00408927	0.0315063		Gramd1a	3939.66	-0.158072220165612	0.0643532501614353	-2.45632069505542	0.0140367830895723	0.227385585865846	0.643237		Ip6k1	5620.25	0.0219602	0.0909153	0.241545	0.809133	0.99724
Plekhm2	5101	0.278279	0.0800654	3.47565	0.000509623	0.00691427		Kdelc1	386.811	-0.191987741400916	0.078194876513178	-2.45524706939797	0.0140787788350636	0.227385585865846	0.643237		Rundc3a	5636.74	0.070982	0.105415	0.673359	0.500719	0.99724
Cux1	3137.84	0.278182	0.0670724	4.14749	3.36e-05	0.000840026		Trappc5	1267.65	0.126413718254216	0.0515006535509677	2.4546041562193	0.0141039799576709	0.227385585865846	0.643237		Mef2d	5650.02	-0.0108086	0.116809	-0.0925335	0.926274	0.999854
Fubp3	1172.23	0.277396	0.0783032	3.54259	0.000396221	0.0058025		Psma2	2835.47	0.120125758999444	0.0489725669383653	2.45291938955596	0.0141702089406574	0.228200061055421	0.641684		Idh3b	5610.19	0.0367048	0.0887309	0.413664	0.67912	0.99724
AI854703	1146.15	0.277139	0.0617176	4.49044	7.11e-06	0.000241505		Zfp329	1325.57	-0.17299357660309	0.0705511373944224	-2.45203100888301	0.0142052419887694	0.228510902689772	0.641093		Capzb	5611.56	-0.0306038	0.105435	-0.290263	0.771615	0.99724
Adora1	10313.7	0.277076	0.099042	2.79756	0.00514898	0.036562		Ttc9	1451.61	0.15971324583705	0.0651715512382245	2.45065895782108	0.0142594986054423	0.229129952148955	0.639918		Ran	5605.42	0.00579203	0.0934816	0.0619588	0.950596	0.999854
Fancg	507.549	0.27705	0.100446	2.7582	0.00581202	0.0399588		Impact	10597.9	0.163667605657059	0.066801612673756	2.45005470835524	0.0142834510779396	0.229261226915084	0.639669		Vdac2	5583.55	0.0259146	0.0873816	0.296568	0.766797	0.99724
Rbms1	569.32	0.276739	0.0790317	3.50161	0.000462449	0.00643885		Pdxk	9990.51	0.137531168751589	0.0561504132390104	2.44933493483248	0.0143120292441382	0.229466376159329	0.639281		Herc2	5595.21	0.0382566	0.111865	0.341989	0.732359	0.99724
Dennd3	326.846	0.275589	0.0997177	2.76369	0.00571517	0.0394436		App	72861.5	0.0999327579512934	0.0408153930090936	2.44840856803776	0.0143488842945089	0.229550543240128	0.639122		Cox6c	5576.76	0.00304827	0.098001	0.0311037	0.975187	0.999854
Gnpda1	743.88	0.275483	0.0633187	4.35073	1.36e-05	0.000409807		Ctso	1475.27	-0.138193329543747	0.056440720268509	-2.4484685681953	0.0143464946846231	0.229550543240128	0.639122		Atp5g3	5595.86	0.150151	0.113108	1.32752	0.184337	0.99724
Pdk2	4565.77	0.275086	0.0829224	3.31738	0.000908644	0.0105475		A930011O12Rik	7787.88	-0.232293334019196	0.0949084015115133	-2.4475529070102	0.014383000696174	0.229590624299586	0.639046		Ckap5	5573.74	0.0780409	0.0916807	0.851224	0.394645	0.99724
Chka	1678.05	0.275015	0.0961599	2.85998	0.00423668	0.0323539		Gm10845	430.738	-0.179748508430833	0.0734368172851185	-2.44766201853437	0.0143786462909813	0.229590624299586	0.639046		Tecr	5566.64	0.0873813	0.115378	0.757345	0.448843	0.99724
Lrrc8a	2055.32	0.274908	0.0954825	2.87915	0.00398754	0.0310022		Ints10	2119.56	-0.125546892429725	0.051326575366341	-2.44604070179318	0.0144434694094028	0.230050259474765	0.638177		Rpl6	5565.68	0.0650605	0.0977308	0.665708	0.505598	0.99724
Per3	2035.97	0.274901	0.0778347	3.53186	0.00041265	0.00595862		Maff	50.9286	0.200592653398461	0.0820035922969589	2.44614470878369	0.0144393033025076	0.230050259474765	0.638177		Mat2a	5569.72	-0.00652811	0.120507	-0.054173	0.956797	0.999854
Polk	494.668	0.274748	0.0783421	3.50704	0.000453129	0.00635364		Arhgef3	3716.37	0.138810750509548	0.0567737646043801	2.44498055531161	0.0144859951745556	0.230474880509961	0.637376		Elavl3	5565.94	-0.00173798	0.105168	-0.0165264	0.986814	0.999854
Foxo3	1451.1	0.274144	0.0778593	3.52102	0.000429889	0.00611635		Nmnat2	8385.88	0.106531918369798	0.0436055801789804	2.44307994372589	0.0145625110671971	0.231438769980422	0.635564		Tmem47	5592.9	-0.039699	0.1214	-0.327013	0.743658	0.99724
Lnx1	908.489	0.273969	0.0793738	3.45164	0.000557199	0.0073978		Ckmt1	8311.91	0.134931033272398	0.0552429523856512	2.44250220970168	0.0145858403231034	0.231556192932678	0.635344		Sprn	5581.58	-0.00359502	0.117476	-0.0306033	0.975586	0.999854
Zfp108	243.448	0.273241	0.0995269	2.7454	0.00604374	0.0410169		Fzd1	454.845	0.194871037629707	0.0798160899479996	2.44150067682676	0.0146263609159641	0.231945981075649	0.634613		Eif3c	5588.12	-0.0398235	0.115164	-0.345803	0.72949	0.99724
Sltm	2513.63	0.272462	0.0925284	2.94463	0.00323337	0.0267046		Wbp7	3108.8	-0.140075879080046	0.0573870190407877	-2.44089833243451	0.0146507786719874	0.232079837501951	0.634363		Jph3	5531.19	0.171548	0.12934	1.32635	0.184723	0.99724
Zscan26	3193.94	0.27201	0.0854629	3.18278	0.00145868	0.0151479		A230050P20Rik	2277.4	-0.170216974589509	0.0698644868008088	-2.43638767539817	0.0148347759744729	0.232209004100424	0.634121		Mff	5555.36	-0.0243239	0.0792817	-0.306804	0.758992	0.99724
Zdhhc4	706.815	0.271803	0.0875584	3.10425	0.00190761	0.018496		Arap1	736.05	-0.173564930055309	0.0711357896157717	-2.43991007891796	0.0146909182072748	0.232209004100424	0.634121		Zbtb20	5580.16	-0.105712	0.128082	-0.82536	0.409167	0.99724
Nckipsd	3224.89	0.271551	0.0909812	2.98469	0.00283864	0.0243802		Azi1	1036.4	-0.188090803476646	0.0771955997292233	-2.43654825063095	0.014828191048074	0.232209004100424	0.634121		Abi1	5566.2	-0.086206	0.0900996	-0.956791	0.338673	0.99724
Dcdc2a	376.657	0.271539	0.0825577	3.28908	0.00100516	0.0114178		Hmgcr	4505.6	0.142684088441101	0.0585134023293	2.43848559067045	0.0147489466876429	0.232209004100424	0.634121		Atxn7l3	5523.24	0.112463	0.0977039	1.15106	0.249709	0.99724
Osbpl7	642.375	0.271271	0.0907739	2.98842	0.00280422	0.0242053		Hps5	728.091	-0.168975413120628	0.0692751196582456	-2.43919337785677	0.0147200888045471	0.232209004100424	0.634121		Gabra5	5535.98	-0.00795161	0.130733	-0.0608241	0.951499	0.999854
Zfp276	839.14	0.270661	0.099993	2.7068	0.00679351	0.0444362		P2ry6	98.3798	-0.230946789702426	0.0947740594351444	-2.43681436754819	0.0148172837020257	0.232209004100424	0.634121		Nfix	5531.09	0.0662602	0.0915435	0.723811	0.469182	0.99724
Sel1l3	2790.24	0.270621	0.0978236	2.76642	0.00566748	0.0392543		Papln	199.457	-0.223389494152351	0.0916268005508622	-2.43803660947811	0.0147672783746295	0.232209004100424	0.634121		Lmo4	5541.63	0.0838685	0.114895	0.72996	0.465414	0.99724
Prodh	983.016	0.26962	0.0882971	3.05355	0.00226149	0.0209487		Sbno2	816.188	-0.202640475160378	0.0831612526893932	-2.43671744480858	0.0148212554598392	0.232209004100424	0.634121		Napa	5532.89	0.162393	0.112511	1.44336	0.148918	0.99724
Sema6c	689.605	0.269527	0.0911126	2.95818	0.00309465	0.0258246		Slco4a1	110.073	0.228443397066008	0.0937083665005285	2.43781217832582	0.0147764493163003	0.232209004100424	0.634121		Adarb1	5497.16	0.233809	0.103999	2.24818	0.0245644	0.99724
Zfp956	802.971	0.269473	0.079611	3.38487	0.000712124	0.00881987		Timm17a	1814.62	0.123592315703803	0.0506518935372249	2.4400334730423	0.014685901062448	0.232209004100424	0.634121		Brd2	5515.98	0.088073	0.0822237	1.07114	0.284108	0.99724
Grhl1	514.07	0.269262	0.0941361	2.86035	0.00423178	0.0323469		Trim25	370.281	-0.20387185141584	0.0836580403777833	-2.43696661426917	0.0148110467388768	0.232209004100424	0.634121		Tnks2	5549.82	-0.0527458	0.111147	-0.474565	0.635097	0.99724
Elmod3	804.718	0.269061	0.075818	3.54877	0.00038703	0.00569482		Abt1	572.94	0.154315358886001	0.0633687323962503	2.43519718717196	0.0148836763624532	0.232332035333844	0.633891		Slc24a3	5511.26	-0.0441721	0.131729	-0.335327	0.737378	0.99724
Rnf31	1005.02	0.269046	0.0639042	4.21015	2.55e-05	0.000678356		Eya4	201.505	-0.218537445281557	0.0897760200644587	-2.43425187622094	0.0149226069782787	0.232332035333844	0.633891		Adam22	5504.33	-0.128277	0.106892	-1.20006	0.230117	0.99724
Tesk2	243.977	0.268669	0.0932489	2.88121	0.00396155	0.0308754		Man2c1	2667.69	-0.193865243484176	0.0796378006148972	-2.4343369855434	0.0149190982609492	0.232332035333844	0.633891		Cspg5	5470.75	0.0991065	0.116353	0.851763	0.394345	0.99724
Fbrs	1567.65	0.268058	0.0759478	3.5295	0.000416349	0.00598415		Pofut2	1122.35	0.150172291005686	0.0616855029790754	2.43448271884281	0.0149130919471109	0.232332035333844	0.633891		Rps14	5496.87	0.0960632	0.104992	0.914952	0.360217	0.99724
Zfp335	1569.87	0.2678	0.0900321	2.9745	0.00293469	0.0249835		Sh3tc1	115.123	-0.227493421693694	0.0934421239032251	-2.43459172577564	0.0149086006821503	0.232332035333844	0.633891		Rps6	5492.41	0.0438155	0.084139	0.520749	0.602541	0.99724
Kctd18	345.904	0.267582	0.0949985	2.8167	0.00485195	0.0352939		Sdha	18069.2	0.0910793442072012	0.0374257716409861	2.43359963505622	0.0149495204191035	0.232501856111239	0.633574		Ptp4a2	5522.58	-0.0422233	0.112253	-0.376148	0.706807	0.99724
Ndst2	694.578	0.267484	0.080321	3.33019	0.000867869	0.0102257		Gm20751	31.6522	-0.2164312247372	0.0889637160866868	-2.43280332991383	0.0149824363416038	0.232764567163783	0.633083		Fus	5477.7	0.0347558	0.111896	0.310606	0.7561	0.99724
Trpc2	511.712	0.26688	0.0952834	2.80091	0.0050959	0.0362903		Slc2a4rg-ps	404.084	-0.230431902421616	0.0947495885777854	-2.43200953038906	0.0150153122196047	0.233026095408096	0.632595		Epha7	5501.62	0.237466	0.150781	1.57545	0.115152	0.99724
Gmppa	1152.55	0.266588	0.0748459	3.56182	0.000368292	0.00548684		Apmap	2512.7	0.129669665364447	0.0533834449043399	2.42902393423293	0.0151395328671691	0.233312353578214	0.632062		Tubb4b	5514.48	-0.0403518	0.120669	-0.334404	0.738075	0.99724
2023-09-04	6547.74	0.266502	0.0994741	2.67911	0.00738191	0.0473408		Cacna1d	2261.67	-0.130019829228953	0.0535155145551369	-2.42957262599042	0.0151166359915816	0.233312353578214	0.632062		Baiap2	5482.35	0.168526	0.131087	1.28563	0.198571	0.99724
2700050L05Rik	992.965	0.266221	0.0765588	3.47734	0.000506422	0.00688894		Cort	124.985	0.22971613259231	0.0945343885377591	2.42997427862514	0.0150998943891049	0.233312353578214	0.632062		Rangap1	5499.09	0.0601533	0.119358	0.503977	0.614277	0.99724
Cwf19l2	474.437	0.265974	0.0884091	3.00845	0.00262584	0.0231913		Fam81a	6444.99	0.128848253446259	0.0530332027341605	2.42957707253957	0.0151164505619855	0.233312353578214	0.632062		Ndufa4	5465.67	0.018996	0.0970288	0.195777	0.844785	0.99724
Grina	14385.9	0.265427	0.0721658	3.67802	0.00023505	0.00382549		Fus	8774.02	-0.121272886062567	0.0499298678075728	-2.4288645531758	0.0151461895514426	0.233312353578214	0.632062		Shank3	5467.23	0.136307	0.123064	1.10762	0.268027	0.99724
Hmha1	319.928	0.265395	0.0973939	2.72497	0.00643074	0.0428366		Pla2g4e	570.737	-0.206775557898807	0.0850934892504967	-2.42998095060017	0.0150996164271517	0.233312353578214	0.632062		Grb2	5482.32	0.0109915	0.119896	0.0916751	0.926956	0.999854
Pex5l	7514.83	0.264906	0.0941152	2.8147	0.0048823	0.0354316		Zwilch	136.967	-0.220188629008889	0.0905783341282392	-2.43091939289974	0.0150605647360531	0.233312353578214	0.632062		Prkaca	5433.47	0.011278	0.0924493	0.12199	0.902907	0.999287
Szt2	2301.53	0.264545	0.091117	2.90335	0.00369191	0.0293798		Marcksl1	1803.72	0.201925093704171	0.0831973937802966	2.42706032640163	0.0152217245348858	0.233769171552376	0.631213		Kif1bp	5435.19	0.0958829	0.107526	0.891717	0.372545	0.99724
Anks3	1157.29	0.264533	0.073179	3.61488	0.000300488	0.00466977		Peg13	18894.7	0.107051104656337	0.0440962523891541	2.42766899353713	0.0151962053461304	0.233769171552376	0.631213		Wnk1	5433.33	-0.146499	0.0981296	-1.49291	0.13546	0.99724
Bbs2	1120.69	0.263801	0.0906969	2.9086	0.00363055	0.0289659		Rab27b	1413.13	0.166367728051862	0.0685486254251205	2.42700312398816	0.0152241247617064	0.233769171552376	0.631213		Abca2	5414.93	-0.0138842	0.107326	-0.129365	0.897068	0.998352
Hirip3	1041.65	0.263528	0.0695365	3.78978	0.000150778	0.00272279		Neat1	6240.97	-0.230145222804651	0.0948905372001729	-2.42537590781214	0.0152925428589477	0.234571782015918	0.629724		Icam5	5410.49	0.165142	0.135938	1.21486	0.224419	0.99724
Mxra7	487.082	0.263473	0.09819	2.6833	0.00728999	0.0469261		Vma21	1310.53	0.153354382708423	0.0632981364125107	2.42273140095342	0.0154043115964248	0.236036951740154	0.62702		Atp6v0d1	5424.73	-0.0165622	0.094524	-0.175218	0.860908	0.997413
Sirt6	499.705	0.263343	0.0898663	2.93039	0.00338542	0.0276072		Crhr1	1077.97	-0.157173479319266	0.0649238454355331	-2.42088986357615	0.0154825673221075	0.236284305283788	0.626565		Madd	5407.19	0.0729095	0.106982	0.681508	0.49555	0.99724
Srek1	1838.96	0.262678	0.0911666	2.88129	0.00396048	0.0308754		Grm8	774.842	0.171600163280167	0.0708762141593344	2.42112484866077	0.0154725622478326	0.236284305283788	0.626565		Hacd3	5412.1	0.0294779	0.0931464	0.316468	0.751647	0.99724
Zfp316	1198.47	0.262461	0.0782128	3.35573	0.00079155	0.00949248		Hk3	85.341	-0.223004718997832	0.0921217278611496	-2.42076135755894	0.0154880411932042	0.236284305283788	0.626565		Dstn	5438.44	-0.119233	0.122618	-0.972413	0.330845	0.99724
Slc37a4	784.534	0.261653	0.0701859	3.72799	0.00019301	0.00331124		Kcng4	472.489	0.21080409529976	0.0870933362430505	2.42043885781882	0.0155017859655411	0.236284305283788	0.626565		Ppfia2	5391.16	0.104491	0.0914508	1.14259	0.25321	0.99724
Chpf2	2194.5	0.261371	0.0549586	4.75578	1.98e-06	8.78e-05		Tcea2	1381.16	-0.17902568153615	0.0739380505718984	-2.42129296284412	0.0154654078604979	0.236284305283788	0.626565		Galnt16	5375.49	-0.0407228	0.138654	-0.293701	0.768986	0.99724
Btbd11	1159.75	0.261301	0.0802961	3.25421	0.00113707	0.0126021		Fam220a	1479.97	0.154132997205591	0.0637130667302684	2.41917404255737	0.0155557953973768	0.236858997843077	0.62551		Sod2	5374.98	-0.0479566	0.100901	-0.475285	0.634584	0.99724
Lgals8	1017.49	0.261051	0.0749879	3.48124	0.000499091	0.00681315		Zfp579	433.817	-0.206851424395469	0.0855343185719519	-2.4183442137493	0.0155913201727427	0.237151326522786	0.624974		Pde4dip	5384.24	0.083018	0.129159	0.642765	0.520377	0.99724
B3gat2	446.468	0.260818	0.0890714	2.92819	0.00340943	0.0277592		Gm266	58.0399	-0.224010237939942	0.0926960881017102	-2.41660940097222	0.0156658177775658	0.237621413155408	0.624114		Srebf2	5366.95	0.167153	0.132658	1.26007	0.207644	0.99724
Taf1b	675.127	0.260625	0.0882552	2.95308	0.00314619	0.026194		Nphp3	455.332	-0.192237062040117	0.0795602216779959	-2.41624593277477	0.015681465715434	0.237621413155408	0.624114		Sec14l1	5308.86	0.0839224	0.123034	0.6821	0.495176	0.99724
Utp14a	597.783	0.259846	0.0790337	3.28779	0.00100977	0.0114479		Ubxn11	484.546	-0.208141168379603	0.0861301961110128	-2.41658765192327	0.0156667537253957	0.237621413155408	0.624114		Tusc3	5317.79	-0.0303337	0.116531	-0.260304	0.794629	0.99724
Cnot3	1583.7	0.259823	0.0671784	3.86765	0.000109888	0.00210197		Uqcrc2	8409.64	0.116935101667449	0.0483982438528174	2.41610216319123	0.0156876590400686	0.237621413155408	0.624114		Crk	5349.85	-0.0452863	0.0824772	-0.549079	0.582951	0.99724
Surf2	827.28	0.259701	0.0782207	3.32011	0.00089982	0.0104982		Ttc8	761.502	-0.161267057453519	0.0668037882597794	-2.41404060539803	0.0157767040341802	0.23872125291719	0.622109		Ryr2	5332.37	0.0413171	0.11192	0.369166	0.712004	0.99724
Ubp1	3567.85	0.259582	0.0879623	2.95107	0.00316679	0.0263373		Tra2b	2162.14	0.117591032106705	0.0487277354118843	2.41322587870615	0.0158120169497384	0.239006616245474	0.62159		Pnmal1	5339.41	-0.0450125	0.0956983	-0.470359	0.638099	0.99724
Trp53	801.274	0.259268	0.0758038	3.42024	0.000625648	0.0080544		Rab32	83.5863	-0.228217974572208	0.0945958772093685	-2.4125573048717	0.0158410470333641	0.239084041897695	0.621449		Sucla2	5344.93	-0.066838	0.0897978	-0.744319	0.456683	0.99724
Apbb3	1424.74	0.259151	0.0593659	4.36533	1.27e-05	0.000388676		Slc25a28	1174.42	-0.143636418257092	0.059542113464569	-2.41235001412176	0.0158500573005288	0.239084041897695	0.621449		Chd5	5301.52	-0.0666273	0.122911	-0.542072	0.587769	0.99724
Trex1	383.86	0.258539	0.0845826	3.05665	0.00223828	0.0208038		Hs6st1	2935.32	0.127365595754242	0.0528149837319965	2.41154283792917	0.0158851856320913	0.239365359431285	0.620939		D430019H16Rik	5369.19	-0.0669088	0.129163	-0.518028	0.604438	0.99724
Wdr19	906.103	0.258475	0.0701192	3.68623	0.000227602	0.00372383		Metrnl	281.562	0.207313827987339	0.0860540689496982	2.40911127756808	0.0159914213122502	0.24071646215725	0.618494		Gabrb1	5363.78	-0.216711	0.11808	-1.83533	0.0664571	0.99724
Rfxank	641.515	0.258363	0.0758572	3.40591	0.000659443	0.0083136		Agrn	9509.71	-0.173205640551497	0.0719313146751897	-2.40793097322937	0.0160432140280968	0.240747651830718	0.618438		Ank	5293.76	0.094582	0.096252	0.982642	0.325784	0.99724
Plekha6	5032.21	0.257135	0.0522121	4.92481	8.44e-07	4.25e-05		Hars2	1117.02	-0.153734277595111	0.0638402400497382	-2.4081093284633	0.0160353782092006	0.240747651830718	0.618438		Pfkl	5345.17	0.1132	0.134463	0.841885	0.399852	0.99724
Polrmt	1180.97	0.257034	0.071465	3.59664	0.000322353	0.00494509		Trp53	878.137	-0.154266130244408	0.0640595866167295	-2.40816618389044	0.0160328810429193	0.240747651830718	0.618438		Pcbp2	5294.3	-0.0203072	0.116371	-0.174505	0.861469	0.997413
Lrrc57	1263.27	0.256486	0.0652939	3.92817	8.56e-05	0.00174501		Fgfrl1	675.292	-0.177195468657984	0.0736213422076886	-2.4068492008487	0.0160908125369341	0.240953940414456	0.618066		Ndufs1	5308.48	-0.049195	0.0892023	-0.5515	0.581291	0.99724
4922501C03Rik	415.637	0.256438	0.0914841	2.80309	0.00506155	0.0362402		Igflr1	263.469	-0.22881764403575	0.0950836342231661	-2.40648820278265	0.0161067242284481	0.240953940414456	0.618066		St8sia3	5319.21	-0.148537	0.0976708	-1.5208	0.12831	0.99724
Rhno1	429.948	0.256332	0.0937822	2.73327	0.00627088	0.0420792		Lrfn1	1650.41	0.165100245684805	0.0685982879617043	2.40676918609068	0.0160943381505437	0.240953940414456	0.618066		Arhgap32	5227.45	0.0344782	0.148586	0.232038	0.816509	0.99724
Polr3e	1272.86	0.256066	0.0674594	3.79585	0.000147137	0.00266949		Nptxr	105.298	-0.120112211523121	0.0499500609995237	-2.40464594276003	0.0161881409945462	0.241922773751829	0.616323		Hnrnpd	5286.53	0.0674691	0.0953994	0.707224	0.479428	0.99724
Rffl	562.578	0.256007	0.0820379	3.12059	0.00180489	0.0176993		Slc1a1	5784.44	0.122435410574295	0.0509414243644724	2.40345479345655	0.0162409749333699	0.242462900187186	0.615355		Cbarp	5308.27	0.100406	0.11404	0.880453	0.378614	0.99724
Slc6a8	4564.89	0.255824	0.0648214	3.94659	7.93e-05	0.00163582		Cntrob	818.983	-0.187717422781081	0.0781453600563863	-2.40215698853563	0.0162987120653301	0.242552129102769	0.615195		Fasn	5278.75	0.107122	0.0969697	1.10468	0.269296	0.99724
Adam15	4099.68	0.255821	0.0679506	3.76481	0.000166676	0.00294133		Glb1l	436.655	-0.204156430584957	0.0849781400235192	-2.40245821488271	0.0162852949691972	0.242552129102769	0.615195		Agap3	5287.36	0.118623	0.119473	0.992889	0.320764	0.99724
Arhgap15	418.242	0.25566	0.0961338	2.65942	0.00782755	0.0494013		H60b	29.6525	0.193280477497781	0.0804825147650301	2.40152134984929	0.0163270562909889	0.242552129102769	0.615195		St6galnac5	5286.9	-0.1063	0.14021	-0.758165	0.448352	0.99724
Slc12a9	1121.63	0.255157	0.0861374	2.96221	0.00305438	0.0255947		Hpgd	189.649	-0.21865113234444	0.0910497993360331	-2.40144551595852	0.0163304407450439	0.242552129102769	0.615195		Vps41	5286.59	0.0316499	0.0798448	0.396392	0.691816	0.99724
Mtcp1	241.753	0.254777	0.0945402	2.6949	0.00704089	0.0456605		Inha	1047.3	-0.210517445625783	0.0876216745002263	-2.40257272902539	0.0162801968754964	0.242552129102769	0.615195		Mgat3	5289.07	0.0986426	0.114527	0.861306	0.38907	0.99724
Tmem25	2406.14	0.254759	0.0852192	2.98946	0.00279473	0.0241503		Plb1	62.9055	-0.226440754307499	0.0943282466375752	-2.40056146890466	0.0163699411216722	0.24289046448765	0.61459		Habp4	5276.17	0.00919533	0.0922824	0.0996427	0.920628	0.999715
Rcan2	11886.5	0.254635	0.0775865	3.28196	0.0010309	0.0116335		Mafb	1002.13	-0.165944027433641	0.0691632641325842	-2.39930878790698	0.0164260562801109	0.243474381147848	0.613547		Arhgap21	5272.61	0.0490702	0.105521	0.465026	0.641913	0.99724
Rhbdd3	559.743	0.253409	0.0904507	2.80162	0.00508463	0.0362903		Elk3	355.248	-0.182201671376349	0.0760083034781584	-2.39712851147514	0.0165241271318068	0.244678359548038	0.611404		Ap2a1	5293.42	0.0709573	0.102146	0.694665	0.487265	0.99724
Lypd6b	574.285	0.253148	0.0721756	3.50739	0.000452523	0.00635089		Clec14a	166.578	-0.224624513420812	0.0937673435065386	-2.39555163898985	0.0165953764311463	0.245483134459095	0.609978		Tmx2	5292.97	-0.0491342	0.0946315	-0.519219	0.603608	0.99724
Vars	1679.58	0.252972	0.0713397	3.54602	0.000391097	0.00573289		C230091D08Rik	65.3936	-0.226808865219344	0.0947301053735632	-2.39426383328652	0.016653764553577	0.245893369754036	0.609253		Hdlbp	5288.4	-0.0806413	0.0998973	-0.807246	0.419525	0.99724
Znf512b	3330.08	0.252898	0.0916317	2.75994	0.00578123	0.0397754		D330050I16Rik	40.5747	-0.218291029214152	0.0911751879596626	-2.39419335566084	0.016656965154755	0.245893369754036	0.609253		Crmp1	5271.44	0.146504	0.118353	1.23786	0.215767	0.99724
Hrsp12	1043.45	0.252039	0.0898021	2.8066	0.00500669	0.0359803		Heatr8	314.053	-0.212493202769932	0.0887853172052848	-2.39333720325194	0.0166958887681005	0.245968032703273	0.609121		Adcyap1r1	5220.27	-0.030372	0.128179	-0.236952	0.812694	0.99724
Ell	865.537	0.251905	0.071586	3.51892	0.000433309	0.00614558		Isg15	83.9713	-0.142212549371526	0.0594144609265162	-2.39356794884354	0.0166853904316691	0.245968032703273	0.609121		Rps23	5241.05	0.0140464	0.104071	0.134969	0.892637	0.997881
Rela	820.879	0.251731	0.0781319	3.22188	0.00127352	0.0136837		A330076H08Rik	85.1222	-0.226481196584013	0.0947083063595737	-2.39135515446918	0.0167863060687754	0.246336260957249	0.608472		Ntrk3	5297.15	-0.138564	0.119704	-1.15758	0.247037	0.99724
Exoc1	2049.67	0.2517	0.0508871	4.94624	7.57e-07	3.95e-05		Cnga4	57.0104	-0.22408289428188	0.0937074669245425	-2.39130243977593	0.0167887166699488	0.246336260957249	0.608472		Large1	5299.42	0.00743509	0.137423	0.0541035	0.956853	0.999854
Cnppd1	1165.7	0.251658	0.0824043	3.05395	0.00225853	0.0209418		Ggta1	203.276	-0.223510585522334	0.0934440243414502	-2.39191951649698	0.0167605172742569	0.246336260957249	0.608472		Fto	5233.45	0.0631716	0.08848	0.71396	0.475252	0.99724
Zfp423	640.546	0.251462	0.0850077	2.95811	0.00309534	0.0258246		Sema4a	2325.55	-0.137351477917011	0.0574359584565159	-2.39138479809645	0.0167849506226603	0.246336260957249	0.608472		Sgip1	5244.34	-0.0109108	0.0871338	-0.12522	0.90035	0.998779
Fam160b2	2431.82	0.251254	0.0550831	4.56137	5.08e-06	0.000187038		Psmc5	6209.36	0.107748709786087	0.0450698691611506	2.39070385140953	0.0168161109670625	0.246489230986427	0.608202		Bex2	5249.21	0.120614	0.100747	1.1972	0.231229	0.99724
Acd	1247.26	0.250851	0.0794974	3.15546	0.00160244	0.0161958		Ahsa1	4364.08	0.111837773387369	0.0467946298409496	2.38997025443933	0.0168497374160869	0.246536560014131	0.608119		Kpna1	5258.99	-0.0456985	0.102968	-0.443815	0.657176	0.99724
Rnaseh1	307.583	0.250481	0.0915882	2.73486	0.00624076	0.041968		Snhg5	263.022	-0.210020117505493	0.0878784620863584	-2.38989295578597	0.0168532840488801	0.246536560014131	0.608119		Pcmt1	5240.81	0.0171845	0.0861974	0.199362	0.841979	0.99724
Msn	1403.76	0.25047	0.0556188	4.50333	6.69e-06	0.000228307		Lime1	2046.86	-0.209687808660029	0.0878436702198839	-2.3870565532514	0.0169838784327006	0.248007351244694	0.605535		Taok1	5248.49	-0.21727	0.0776453	-2.79823	0.00513828	0.972754
Katna1	359.037	0.250337	0.0916231	2.73225	0.00629032	0.042155		Pamr1	1809.13	-0.148248779758088	0.0621075714798809	-2.38696790464769	0.0169879742866908	0.248007351244694	0.605535		Herc1	5220.5	-0.0104094	0.0997445	-0.104361	0.916883	0.999715
Cars	1454.77	0.25022	0.0462178	5.41393	6.17e-08	5.05e-06		Fgd3	300.4	-0.193121482618384	0.0809907499265056	-2.38448813961632	0.0171028992980936	0.249184268008132	0.603479		B3gat1	5211.31	-0.0433724	0.133865	-0.324	0.745938	0.99724
Smarcd2	559.178	0.250087	0.0739087	3.38372	0.000715106	0.00883562		Stx1b	10289.5	0.0868581412984756	0.0364253826876408	2.38454986302578	0.0171000304617826	0.249184268008132	0.603479		Dynlt3	5256.88	-0.139613	0.11421	-1.22244	0.221543	0.99724
Sec24a	666.715	0.249934	0.0749361	3.33529	0.000852101	0.0100705		Prkar2a	2996	0.138033058680925	0.0579536859826539	2.38178221696269	0.0172290833614123	0.250771207322521	0.600722		Ina	5205.12	0.0621932	0.106611	0.583362	0.55965	0.99724
Wdr73	1030.12	0.249298	0.0717722	3.47346	0.000513793	0.00696254		Timp3	6121.31	0.156391611812616	0.0656904182945016	2.38073703704374	0.0172780409544488	0.251232054959283	0.599925		Ildr2	5229.9	0.107198	0.115517	0.927988	0.353414	0.99724
Lrrfip1	1979.1	0.249128	0.067251	3.70445	0.000211847	0.0035485		Magohb	99.9556	0.223946187605137	0.0941206798608458	2.37935157221807	0.0173431259832835	0.251926248033176	0.598727		Dbn1	5209.53	0.0971116	0.103858	0.935036	0.34977	0.99724
Cables2	1467.33	0.248957	0.0619311	4.0199	5.82e-05	0.00129987		Paxbp1	1825.07	-0.160722067242122	0.0675647865490226	-2.37878450375193	0.0173698271268079	0.252062046797214	0.598493		Iqsec3	5259.8	-0.115667	0.133258	-0.868018	0.385384	0.99724
Zfp414	798.414	0.248908	0.0859036	2.89753	0.0037611	0.0298538		Ctns	794.238	-0.152447081474333	0.0641048771535257	-2.37808866101147	0.0174026410246478	0.252286191141751	0.598107		Enah	5224.32	-0.122891	0.0867952	-1.41588	0.156811	0.99724
C1qtnf1	326.247	0.248296	0.0872342	2.84632	0.00442278	0.0332976		Zfhx2as	248.39	-0.224642110202014	0.0944858140706467	-2.37752209060769	0.0174293989541194	0.252422182659559	0.597872		Trim32	5206.9	0.124078	0.0906177	1.36925	0.170922	0.99724
Hps5	638.703	0.247687	0.0920616	2.69045	0.00713564	0.0461627		Cecr5	1046.9	-0.175361222825054	0.0737831118635551	-2.37671220955473	0.0174677105720549	0.252725063515608	0.597352		Cox6a1	5207.97	0.0683002	0.101389	0.673647	0.500536	0.99724
Timm44	1550.31	0.24743	0.07615	3.24925	0.00115712	0.0127468		1110012L19Rik	339.286	0.176168620142227	0.0741648495048883	2.37536543683832	0.0175315834727894	0.253361317169201	0.59626		Rpl13	5178.59	0.119207	0.0957334	1.24519	0.213064	0.99724
Zfp598	1537.49	0.247383	0.0912733	2.71035	0.00672118	0.0441079		Rsad2	73.1087	-0.21840286174357	0.0919571617005049	-2.37505005270699	0.0175465706369418	0.253361317169201	0.59626		Spred1	5192.12	-0.114632	0.108527	-1.05626	0.290851	0.99724
Gpr137b-ps	421.314	0.247311	0.0841011	2.94064	0.00327536	0.0269938		Leprel2	834.302	-0.205965695622991	0.0867365200470748	-2.37461331756458	0.0175673429884442	0.253409358738968	0.596177		Srsf1	5185.27	0.00540187	0.0972417	0.0555502	0.9557	0.999854
Rbmx	2110.8	0.246918	0.0880304	2.80492	0.00503293	0.0361019		Emd	1228.21	0.141698385578521	0.059699225933081	2.37353807128682	0.0176185766198183	0.253730507684552	0.595627		St13	5207.39	-0.0973216	0.110096	-0.883975	0.37671	0.99724
Sez6l2	15571.3	0.246691	0.0572039	4.31249	1.61e-05	0.000471022		Zgpat	2154.26	-0.186106601408897	0.0784130682470958	-2.37341307474969	0.0176245409785015	0.253730507684552	0.595627		Opa1	5193.17	-0.064573	0.0800661	-0.806498	0.419956	0.99724
Tbc1d30	4777.72	0.246529	0.0585463	4.21084	2.54e-05	0.000678356		Pspc1	1634.8	0.132605756484295	0.0558810648268822	2.37299981478706	0.0176442727698685	0.253763075500108	0.595572		Edil3	5179.1	-0.06432	0.119043	-0.54031	0.588983	0.99724
Cbx7	2483.47	0.246003	0.0856896	2.87086	0.0040936	0.031524		Cog7	2543.81	0.104788526496933	0.0441880646563142	2.37142149836064	0.0177198104369128	0.254345816607307	0.594575		Mkl2	5155.44	0.0836678	0.113434	0.737585	0.460767	0.99724
Trhde	1056.96	0.245531	0.0872301	2.81475	0.00488148	0.0354316		Nedd9	473.968	0.1907898881526	0.080443031076714	2.37173917490323	0.0177045838091194	0.254345816607307	0.594575		Cntnap1	5129.4	0.157729	0.122212	1.29061	0.19684	0.99724
Sf3a2	1214.07	0.245267	0.0804008	3.05055	0.00228421	0.021079		Atp5b	45294.4	0.0904544226891126	0.0382025747088431	2.36775723569684	0.0178962744133374	0.255043173831708	0.593386		Rbfox3	5131.95	0.110126	0.120088	0.917039	0.359122	0.99724
Gatad2a	1263.69	0.245048	0.082699	2.96313	0.00304526	0.0255597		Etv5	5824.67	0.194367288064697	0.0820856256253319	2.36786022624544	0.0178912936319742	0.255043173831708	0.593386		6330403K07Rik	5177.63	-0.131875	0.113356	-1.16338	0.244674	0.99724
Tmem209	1177.04	0.244814	0.0776538	3.15263	0.00161805	0.0163188		Hspa8	89369.3	0.118776390537503	0.0501520727395084	2.36832465837318	0.0178688480632672	0.255043173831708	0.593386		Ssr3	5166.9	-0.0496196	0.102801	-0.482679	0.629324	0.99724
Arsa	1495.12	0.244375	0.0717161	3.40754	0.000655517	0.00827083		Kif19a	106.36	-0.220166404755355	0.0929796429696408	-2.36789901233803	0.0178894181916977	0.255043173831708	0.593386		Pclo	5146.96	-0.100079	0.0847966	-1.18023	0.23791	0.99724
Tarbp2	596.64	0.244276	0.0904061	2.70199	0.00689259	0.044872		Magee1	7361.49	0.12482000768647	0.0526980622001703	2.36858818854381	0.0178561228718269	0.255043173831708	0.593386		Iqsec1	5141.31	-0.0164375	0.104325	-0.157561	0.874802	0.997592
Brsk2	8256.84	0.243475	0.0903196	2.6957	0.00702411	0.0455935		Psmd12	2716.19	0.123303793031325	0.0520819172051094	2.36749719764979	0.0179088556593929	0.255043173831708	0.593386		Tspan5	5189.21	-0.00741168	0.139116	-0.0532789	0.95751	0.999854
Ctdp1	671.386	0.242889	0.0851451	2.85264	0.00433574	0.0328785		Sh3bp4	947.887	0.145705580356831	0.0614978715821176	2.36927842555123	0.0178228307342628	0.255043173831708	0.593386		Ppp1r2	5141.85	-0.0177806	0.0848346	-0.209593	0.833986	0.99724
Zfp740	2700.09	0.242882	0.079665	3.0488	0.0022976	0.0211689		Zfp64	500.976	0.169780828692039	0.0716540919953732	2.36945056400968	0.0178145364739877	0.255043173831708	0.593386		Fem1b	5166.52	-0.0669768	0.12639	-0.52993	0.59616	0.99724
Camta2	13166.7	0.242247	0.0859708	2.81778	0.00483573	0.0351925		Zcchc8	1090.38	-0.135166485509343	0.0571240778257349	-2.36619111684722	0.0179721641542619	0.255694080807844	0.592279		Apba2	5137.75	0.0219156	0.0987759	0.221872	0.824414	0.99724
Gng2	7105.15	0.24213	0.062533	3.87204	0.000107928	0.00206704		9430008C03Rik	354.73	-0.187910958397108	0.0794795617311152	-2.36426767214474	0.018065754504711	0.25627260735882	0.591298		Ipo7	5135.32	-0.0622516	0.100516	-0.619322	0.535704	0.99724
Tub	9202.68	0.241342	0.0641928	3.75964	0.000170159	0.00299256		Mylip	581.738	-0.171020023600475	0.0723188029442048	-2.36480716823286	0.0180394609029368	0.25627260735882	0.591298		Zfp91	5124.87	-0.134901	0.0901115	-1.49704	0.134383	0.99724
Rhov	270.874	0.241235	0.0889021	2.71349	0.00665776	0.0437841		Ptpn2	1278.01	-0.167783785263027	0.0709597734520322	-2.36449155769144	0.0180548388481074	0.25627260735882	0.591298		Usp5	5114.75	0.110635	0.0938731	1.17856	0.238575	0.99724
Stx17	1127.47	0.241222	0.077636	3.10708	0.00188944	0.0183469		Atf7	345.443	-0.190178972276744	0.0804924367314133	-2.36269368899008	0.0181426581581016	0.256569933674424	0.590794		Ctxn1	5103.2	0.0271575	0.119535	0.227194	0.820273	0.99724
Atg4c	1520.34	0.240917	0.0717141	3.3594	0.000781111	0.00940368		Fkbp4	4651.81	0.119294613124948	0.0504973541576204	2.36239333951213	0.0181573655388482	0.256569933674424	0.590794		Slc4a4	5103.88	0.086539	0.106655	0.811387	0.417144	0.99724
Ercc2	1265.21	0.240823	0.0730997	3.29444	0.000986171	0.0112599		Gm4951	23.8502	-0.122136413858376	0.05168779370453	-2.36296435008547	0.0181294134823545	0.256569933674424	0.590794		Wasl	5113.12	-0.143189	0.0896906	-1.59647	0.110384	0.99724
Cstf2	3899.97	0.240491	0.0689941	3.48567	0.000490907	0.00674965		Gpd1l	6436.09	0.103736099569655	0.0439014748729581	2.36292971636708	0.0181311077948209	0.256569933674424	0.590794		Dctn2	5107.06	0.11524	0.0869044	1.32605	0.184823	0.99724
Cyth1	3261.71	0.240275	0.0664573	3.61548	0.000299793	0.00466364		Fzd6	421.122	-0.185467300143433	0.0785738626358809	-2.36041978746682	0.0182542655057979	0.257188613712144	0.589748		Snx10	5157.86	-0.175058	0.125458	-1.39539	0.162899	0.99724
Kcnk9	560.879	0.239946	0.0854299	2.80869	0.00497429	0.0358306		Nap1l2	3749.05	0.152168167523427	0.0644645195816889	2.3604948661814	0.0182505709277829	0.257188613712144	0.589748		Chd4	5111.75	0.168495	0.0955112	1.76414	0.0777081	0.99724
Map2k7	3612.36	0.239217	0.0601334	3.97811	6.95e-05	0.00148252		Rims3	2333.01	0.143768015118026	0.0608900172418028	2.36110977842399	0.0182203361005502	0.257188613712144	0.589748		Epha5	5083.76	0.0378177	0.11228	0.336812	0.736259	0.99724
Mccc1	851.086	0.239142	0.0900303	2.65624	0.00790174	0.0497681		Impdh2	1860.54	0.129620633526751	0.0549340139783278	2.35956967531788	0.0182961447148413	0.257279572243742	0.589595		Arpc5	5127.23	-0.133502	0.132934	-1.0043	0.315236	0.99724
Dgkq	1906.87	0.238882	0.0899033	2.6571	0.00788169	0.049662		Tmem14c	1093.35	0.142547527818846	0.0604104055385483	2.35965189354482	0.0182920907144763	0.257279572243742	0.589595		Kcnj3	5072.48	0.098698	0.0972572	1.01481	0.310199	0.99724
Slc9a8	1546.26	0.23846	0.0743514	3.2072	0.00134032	0.0141947		Pkn3	64.4938	-0.224212153632494	0.0951027260736153	-2.3575786193441	0.0183945597721605	0.25841332229246	0.587685		Supt6	5097.72	0.0567479	0.0965672	0.587651	0.556766	0.99724
Gls2	932.03	0.23745	0.082451	2.8799	0.00397805	0.0309573		Eps15l1	2490.98	-0.107191815841494	0.045486402993002	-2.35656831027033	0.018444674892138	0.258617130775286	0.587343		Celf5	5094.85	-0.00380017	0.106461	-0.0356963	0.971525	0.999854
Fan1	408.71	0.237423	0.0864613	2.74601	0.00603255	0.0409769		Fam103a1	2499.87	0.134459620806814	0.0570499262653145	2.35687632936632	0.0184293833419582	0.258617130775286	0.587343		Camkk1	5087.19	0.212735	0.134274	1.58441	0.113101	0.99724
Vps33b	799.556	0.236932	0.0651399	3.63728	0.000275532	0.00434734		Rxra	1934.12	0.146048689746017	0.0620517412296862	2.35365981440253	0.0185896149799023	0.260398020441717	0.584362		Prpf8	5071.24	0.032745	0.101214	0.323518	0.746303	0.99724
Trpm7	1925.68	0.236438	0.0778255	3.03805	0.00238112	0.0217273		Ctnnal1	770.845	-0.189853606250775	0.0806801310153125	-2.35316432759315	0.0186144058448991	0.260494084106941	0.584202		Plxna4	5110.73	0.0440928	0.127169	0.346728	0.728796	0.99724
Kdm5c	2944.57	0.23643	0.0721727	3.2759	0.00105325	0.0118512		Cdkn2aipnl	1661.74	0.134983512626706	0.0573742781978369	2.3526834126132	0.0186384952909033	0.260580156492456	0.584059		Trim35	5099.19	0.0612575	0.11448	0.535097	0.592583	0.99724
Zc3h7a	1314.6	0.236249	0.0673556	3.50749	0.000452362	0.00635089		Celf3	5991.57	-0.172116957670502	0.0731865070676974	-2.35175805714152	0.0186849238874228	0.260978081142984	0.583396		Tax1bp1	5086.74	-0.0292675	0.0998899	-0.292999	0.769523	0.99724
Proser1	940.685	0.236082	0.0709362	3.32809	0.00087444	0.0102875		Ankrd55	171.976	0.223153252746354	0.0949163906462407	2.35105076401461	0.0187204796619616	0.261184487217208	0.583053		Arpp21	5043.01	0.122143	0.130146	0.938513	0.347981	0.99724
Cep85l	382.213	0.235661	0.0867707	2.7159	0.00660955	0.0435991		Psmd2	9939.6	0.101879367248479	0.0433391073038569	2.35074909444228	0.0187356626518196	0.261184487217208	0.583053		Scarb2	5073.66	-0.0734839	0.0938435	-0.783049	0.433598	0.99724
Mfsd11	1225.16	0.235397	0.0863028	2.72757	0.00638033	0.0426458		Cmtm6	1212.87	-0.147202535451953	0.0626415042371589	-2.34992018861246	0.0187774368494375	0.261433927127791	0.582638		Mt1	5138.17	-0.119343	0.152398	-0.783206	0.433506	0.99724
Safb	3661.92	0.235239	0.0693614	3.39149	0.000695142	0.00866494		Mms19	1677.28	-0.144872720530506	0.0616563590027473	-2.34968011205545	0.0187895511442526	0.261433927127791	0.582638		Man2a2	5045.67	0.0853938	0.100786	0.847276	0.396841	0.99724
Gpatch1	978.045	0.235213	0.0655092	3.59052	0.000330013	0.00504263		Nfrkb	1409.71	-0.148193526093551	0.0630897912579156	-2.34893036002806	0.0188274277526501	0.261710254100474	0.582179		Fbxw11	5067.28	0.0655705	0.092062	0.712243	0.476314	0.99724
Tstd2	645.683	0.234717	0.0697338	3.3659	0.000762956	0.00922094		Anks6	524.273	-0.179462018700703	0.076429152546361	-2.34808332582052	0.0188702992697027	0.261805126257594	0.582022		Cct6a	5064.45	0.00290003	0.105464	0.0274971	0.978063	0.999854
Gtpbp2	2522.14	0.23414	0.0741794	3.1564	0.00159729	0.016186		Mtf2	1398.25	-0.172207721065448	0.0733299161202982	-2.34839653686416	0.0188544365687338	0.261805126257594	0.582022		R3hdm4	5035.47	0.171252	0.104624	1.63682	0.101667	0.99724
Mtfmt	384.291	0.233899	0.0832345	2.81012	0.00495224	0.0357382		Slc40a1	453.177	-0.174174253586983	0.0742287383530572	-2.34645310497601	0.0189530510792179	0.262451877956834	0.58095		Ctsd	5082.29	-0.210836	0.141113	-1.49424	0.135113	0.99724
Ddx17	16513.7	0.233649	0.0821483	2.84423	0.00445193	0.0334042		Ticam2	32.4903	-0.205288105839418	0.0874869417034261	-2.34649996722172	0.0189506678772784	0.262451877956834	0.58095		Gpd2	5028.44	0.0509006	0.0889992	0.57192	0.567376	0.99724
Sprtn	370.2	0.232886	0.0822704	2.83073	0.00464413	0.0343065		Col5a3	202.334	-0.215704427654255	0.0919666941798008	-2.34546244787857	0.0190034927858221	0.26289974876843	0.58021		Tsnax	5046.79	0.0703092	0.110667	0.635324	0.525217	0.99724
Dus3l	2188.34	0.232743	0.0831479	2.79915	0.00512374	0.0364329		Atg16l2	655.689	-0.211363081123276	0.0901509833288843	-2.34454548712122	0.0190502866308563	0.263085246439164	0.579904		Apba1	5010.79	-0.0258091	0.108148	-0.238647	0.811379	0.99724
Plcb4	2109.86	0.232386	0.07733	3.00512	0.00265476	0.0233048		Vegfc	117.56	-0.218659147211809	0.0932651245566274	-2.34448995003536	0.0190531240020653	0.263085246439164	0.579904		Cand1	5018.64	0.0299313	0.0924776	0.323659	0.746196	0.99724
St5	707.499	0.232323	0.0853166	2.72307	0.00646783	0.042963		Skp2	302.022	-0.206651106113488	0.0881762481222983	-2.34361418765367	0.0190979152848876	0.263453292904347	0.579296		Retreg2	5034.96	0.0900218	0.116507	0.772676	0.439714	0.99724
Dnm1	49898.3	0.232188	0.0758268	3.06208	0.00219802	0.0205653		9430015G10Rik	974.867	-0.159464624793503	0.0681511340676647	-2.33986751614693	0.0192905815099179	0.263564471397747	0.579113		Camk2g	4956.35	0.122569	0.134629	0.910424	0.362599	0.99724
Ttc13	995.676	0.23218	0.0621773	3.73416	0.000188346	0.00325332		Abhd14b	652.389	-0.207141516832843	0.088606061562451	-2.33778043149843	0.0193986412404308	0.263564471397747	0.579113		Dlgap4	5020.45	-0.0125888	0.104575	-0.120382	0.904181	0.999456
Xrcc1	933.595	0.232041	0.0845452	2.74458	0.00605888	0.0410478		Adap2	213.374	-0.211128764792879	0.0901588919090056	-2.34174090122984	0.0191940345608524	0.263564471397747	0.579113		Atcay	4991.16	0.0821352	0.0975546	0.841937	0.399823	0.99724
Wrn	463.721	0.231922	0.0739214	3.13742	0.00170444	0.0170049		Atp6v0d1	9892.06	0.0998818140678757	0.0426343353882061	2.342755273617	0.0191419342377346	0.263564471397747	0.579113		Ap1s1	5058.65	-0.0967037	0.136332	-0.709345	0.47811	0.99724
Ogdhl	4711.59	0.23131	0.0726534	3.18374	0.00145384	0.015115		C1ra	173.959	-0.217801430075417	0.0931816381275704	-2.3373857173152	0.0194191371078739	0.263564471397747	0.579113		Map1lc3b	4996.76	-0.0134165	0.0867057	-0.154736	0.877029	0.997592
Edc4	2919.17	0.230999	0.0628646	3.67455	0.000238273	0.00386981		Cyfip1	3776.55	-0.101067798948432	0.0431510591091846	-2.34218582428537	0.0191711671258457	0.263564471397747	0.579113		Hlf	4887.94	0.0409843	0.140216	0.292372	0.770002	0.99724
Zfp207	3445.07	0.230304	0.0742682	3.10098	0.0019288	0.0186582		Eif4a3	1726.31	0.126082454770973	0.0538506767061797	2.34133464021084	0.0192149357273211	0.263564471397747	0.579113		Tardbp	4981.54	0.0159987	0.103143	0.155111	0.876734	0.997592
Ganc	367.642	0.22898	0.0846743	2.70424	0.00684599	0.044661		Eva1a	351.31	0.186167034670445	0.0795486871099236	2.34029047409912	0.0192687468939404	0.263564471397747	0.579113		Myl6	4990.1	0.121818	0.103197	1.18044	0.237824	0.99724
Zfyve27	3183.6	0.228932	0.0627107	3.6506	0.000261624	0.00418329		Fbxo7	1136.23	0.1168267832121	0.0499937594089406	2.33682732791661	0.0194481642643562	0.263564471397747	0.579113		Acot7	4984.76	0.0649724	0.105393	0.61648	0.537578	0.99724
Sugp1	1827.14	0.228542	0.0684767	3.33752	0.000845297	0.00999774		Hivep1	3982.2	0.18302904816052	0.0782855419988437	2.33796743929068	0.0193889373035152	0.263564471397747	0.579113		Svop	5025.03	0.0539032	0.145525	0.370412	0.711076	0.99724
Gys1	730.881	0.22823	0.0857409	2.66186	0.00777106	0.0491682		Klf9	7912.97	0.18389710023636	0.078664963227249	2.3377256238602	0.0194014860428215	0.263564471397747	0.579113		Sdc3	4996.18	0.00494652	0.0983898	0.0502744	0.959904	0.999854
Wash	1139.96	0.228036	0.0816833	2.79171	0.00524297	0.0370258		Me2	957.435	0.159546714521197	0.0681724996551669	2.34033833772009	0.0192662773620224	0.263564471397747	0.579113		Slc30a9	4967.18	-0.0283182	0.0827594	-0.342174	0.73222	0.99724
Zc3h3	897.691	0.227819	0.0763929	2.9822	0.00286181	0.0245249		Pafah1b3	323.22	0.213364331003995	0.0910931985470908	2.34226412517172	0.0191671452088433	0.263564471397747	0.579113		Ssb	4982.5	-0.0654088	0.098763	-0.662282	0.507791	0.99724
Iffo1	1770.61	0.227704	0.0808478	2.81645	0.00485579	0.0353053		Pgrmc1	9221.06	0.133126373528404	0.0569147685832168	2.33904796316189	0.0193329513405019	0.263564471397747	0.579113		Gm14703	4995.46	0.0984832	0.141034	0.698311	0.484983	0.99724
Ddx55	766.398	0.227493	0.0805433	2.82448	0.00473569	0.0346746		Ssh3	1986.83	-0.201229728905355	0.0861141737160599	-2.33677825869711	0.0194507168758354	0.263564471397747	0.579113		Ndufs2	4960.93	0.0688141	0.0839448	0.819752	0.412358	0.99724
Kremen1	1244.46	0.227299	0.0839465	2.70766	0.00677586	0.0443537		Tnfrsf1b	251.3	-0.189802527858741	0.0810900119560773	-2.34064002804128	0.019250717962584	0.263564471397747	0.579113		Tnik	4944.6	-0.0212666	0.100188	-0.212268	0.831898	0.99724
Ggt7	5111.81	0.22694	0.0705751	3.21558	0.00130181	0.0138506		Vill	370.59	-0.199560017339206	0.0853114349212105	-2.3391942419385	0.0193253829599485	0.263564471397747	0.579113		Negr1	4935.93	0.0926002	0.133144	0.695491	0.486748	0.99724
Exosc8	446.689	0.226851	0.0798612	2.84057	0.00450331	0.0336093		Ywhag	50321.2	0.0901598368503808	0.0385451869344029	2.33906861066252	0.0193318828936115	0.263564471397747	0.579113		Sh3bgrl	4975.11	-0.135728	0.117639	-1.15378	0.248592	0.99724
Phf20l1	1521.51	0.226698	0.0700685	3.23538	0.00121482	0.0132273		Zfp189	436.541	0.222156216902714	0.0949946688371481	2.33861773110196	0.0193552263160534	0.263564471397747	0.579113		Wdr1	4967.94	0.0597446	0.110453	0.540909	0.58857	0.99724
Trim3	4643.73	0.226311	0.0816761	2.77084	0.00559121	0.0388651		Cers4	2097.65	-0.142417984002408	0.0609831595729562	-2.33536577966297	0.0195243205097464	0.263578326881576	0.57909		Prdx2	4963.31	-0.000146918	0.0965148	-0.00152292	0.998785	0.999854
5031439G07Rik	5181.11	0.225677	0.0656872	3.43563	0.000591172	0.00772964		Stat1	1443.51	-0.206146703154507	0.088245181603888	-2.3360675269484	0.0194877224237643	0.263578326881576	0.57909		Mt3	4974.48	0.0898767	0.130204	0.690282	0.490017	0.99724
Hdgfrp2	2852.16	0.225591	0.0579502	3.89284	9.91e-05	0.00194563		Vdac1	18001	0.0951004423367408	0.0407125440919075	2.33590026017667	0.0194964404097862	0.263578326881576	0.57909		Npepps	4953.02	-0.0214939	0.0813126	-0.264337	0.79152	0.99724
Ezh1	3022.57	0.225525	0.080884	2.78825	0.00529933	0.0373218		Zwint	17308.6	0.136042767822794	0.0582460181346124	2.33565782142199	0.0195090824263595	0.263578326881576	0.57909		Ssr1	4967.08	-0.00396938	0.112421	-0.0353095	0.971833	0.999854
Scrib	1988.24	0.225349	0.0804614	2.80071	0.005099	0.0362903		Cbln1	372.714	0.177400324800057	0.0760032507578857	2.33411496259785	0.0195897030272372	0.263970339678708	0.578445		Paqr8	4945.3	-0.0510894	0.110992	-0.4603	0.645301	0.99724
F3	1375.85	0.224963	0.0819134	2.74635	0.00602625	0.0409521		Snx1	2966.86	0.10132060232511	0.0434055277306116	2.3342787802037	0.0195811291094064	0.263970339678708	0.578445		Rpl27a	4921.5	0.072743	0.0860166	0.845681	0.39773	0.99724
B930041F14Rik	1093.18	0.22436	0.0800321	2.80338	0.00505702	0.0362245		Gm216	116.307	-0.216234035043704	0.0926691113695483	-2.33339925081832	0.0196272005611713	0.264230505423146	0.578017		Klc2	4903.65	0.14112	0.11077	1.27399	0.202668	0.99724
Ik	4230	0.224064	0.0754625	2.96921	0.0029857	0.0253061		D930016D06Rik	481.674	-0.175071852477182	0.0750593444430657	-2.33244579707166	0.0196772512355178	0.264659029117714	0.577313		Actr1a	4920.46	0.0125724	0.0965389	0.13023	0.896384	0.998189
Htra2	905.562	0.223967	0.0766294	2.92272	0.00346983	0.0280739		Nbeal1	611.842	-0.201808356797679	0.0865745500187351	-2.33103558440681	0.0197514833962058	0.265411700104797	0.57608		Map7d1	4917.71	0.158594	0.083959	1.88895	0.0588988	0.99724
Tnrc6a	3577.03	0.223814	0.0784525	2.85286	0.00433278	0.0328756		Apobec1	73.8414	-0.220751979315239	0.0947296632489218	-2.33033636713315	0.019788380081137	0.26566174589519	0.575671		Alg2	4921.01	0.0527096	0.0783936	0.672372	0.501347	0.99724
Ift140	1236.62	0.223715	0.0645507	3.46572	0.000528809	0.00711503		Aox1	292.484	-0.218104120217424	0.0936292458271951	-2.32944437702685	0.01983553645875	0.266048940535367	0.575038		Kcnab1	4906.64	-0.0824275	0.101354	-0.813262	0.416068	0.99724
Manba	471.862	0.223543	0.0748488	2.98659	0.00282109	0.0243205		Zfp458	183.557	0.203235486220101	0.087266402582768	2.3289087232322	0.0198639017156113	0.266183612842223	0.574819		Uqcrc1	4912.7	0.0301158	0.0903269	0.333408	0.738826	0.99724
Spns1	2129.24	0.222959	0.0761402	2.92826	0.00340863	0.0277592		Prkar1a	28417.6	0.110723876581267	0.0475570122046678	2.32823450103957	0.0198996551229201	0.266416949599573	0.574438		Mtmr6	4923.3	-0.0153006	0.0894708	-0.171014	0.864213	0.997592
Tpra1	969.258	0.22289	0.082956	2.68684	0.00721317	0.046567		Inppl1	1724.95	-0.128860974698974	0.0553931206078788	-2.32629924591477	0.0200025922340828	0.267548485075771	0.572598		Chchd2	4928.44	-0.0594024	0.0944858	-0.628695	0.529548	0.99724
Mat2a	7325.37	0.222588	0.0734508	3.03043	0.00244204	0.0220668		Lrrc8a	2487.62	0.157532817252428	0.067742060954155	2.3254801379462	0.0200463007627051	0.26764022507266	0.572449		Rps7	4901.15	-0.000919148	0.0914566	-0.0100507	0.991981	0.999854
Wipf1	531.66	0.222519	0.0691939	3.21587	0.00130048	0.0138499		Mybl2	37.7592	-0.204187475629373	0.0877972477914434	-2.32567057357432	0.0200361314714927	0.26764022507266	0.572449		Dlgap3	4918.29	0.0962452	0.123071	0.782038	0.434192	0.99724
Rps6kb1	1808.93	0.222071	0.0764076	2.9064	0.00365617	0.0291553		Mical1	506.422	-0.191568802245502	0.082393571517239	-2.32504549466484	0.0200695276548467	0.267704277974567	0.572345		Picalm	4906.47	-0.125069	0.0866078	-1.44409	0.148713	0.99724
Kdsr	1281.02	0.221775	0.0738922	3.00134	0.00268799	0.0235032		Tusc2	3378.71	0.121220339203136	0.052188826604052	2.32272589922005	0.0201938820282653	0.268869230378168	0.570459		Nmnat2	4889.68	0.0996107	0.0803314	1.23999	0.214978	0.99724
Setdb1	1855.8	0.221694	0.0789886	2.80665	0.00500591	0.0359803		Txn1	1573.28	0.118309257884446	0.0509321648993186	2.32287903171437	0.0201856518594437	0.268869230378168	0.570459		Rims1	4882.36	-0.0253283	0.0901117	-0.281077	0.778651	0.99724
Srsf2	3193.13	0.221523	0.0782722	2.83016	0.00465247	0.03431		Zkscan7	136.03	-0.213781002949407	0.0920629158290517	-2.32211853192191	0.0202265540776427	0.269057623197654	0.570155		Srsf3	4899.26	0.00501873	0.105935	0.047375	0.962214	0.999854
Coro2b	8388.6	0.221047	0.0648357	3.40934	0.000651208	0.00823763		Naip2	76.808	-0.216174550210054	0.0931176057289623	-2.32152178439031	0.0202586997687774	0.269238675975536	0.569863		Cend1	4887.54	-0.0171941	0.118237	-0.145423	0.884377	0.997881
Serac1	1140.18	0.220951	0.0643924	3.43132	0.000600657	0.00780753		Ppm1g	2862.78	0.106067153235933	0.0457103624232901	2.32041811993795	0.0203182696056451	0.269537154604201	0.569381		Smap2	4887.88	0.1462	0.119467	1.22377	0.221037	0.99724
Pusl1	564.045	0.220526	0.0812333	2.71472	0.0066332	0.0436597		Susd1	518.117	0.157770197490881	0.0679826967307284	2.32074049836226	0.020300853583637	0.269537154604201	0.569381		Synpr	4878.79	0.230888	0.0877557	2.63101	0.00851305	0.99724
Plod3	1106.2	0.220451	0.077471	2.84559	0.00443289	0.0333448		Bst2	159.539	-0.177382465030552	0.0764800598762237	-2.31932957842385	0.0203771728130579	0.269758294844772	0.569025		Cct7	4878.34	0.0749595	0.0971512	0.771573	0.440367	0.99724
Paf1	2096.52	0.220235	0.0809995	2.71897	0.00654848	0.0433044		Crebl2	1521.16	0.118802798117096	0.0512283981188092	2.31908087076172	0.0203906517788489	0.269758294844772	0.569025		Dnajb14	4884.46	-0.0908804	0.084476	-1.07581	0.28201	0.99724
Eif2ak4	1107.37	0.220101	0.069768	3.15475	0.00160634	0.0162247		Doc2a	1717.99	0.1207893536331	0.0520710407896435	2.31970307874322	0.0203569451822159	0.269758294844772	0.569025		Usp32	4884.81	-0.0647797	0.102751	-0.630454	0.528397	0.99724
Tcerg1	2513.03	0.220091	0.0594006	3.7052	0.000211222	0.00354569		Fam228a	63.4401	-0.219266962824665	0.0946289224580061	-2.31712416383025	0.0204969690669288	0.269900833579386	0.568796		Rpl10	4868.1	0.0258331	0.0925339	0.279173	0.780112	0.99724
Abca7	1145.33	0.21992	0.0818602	2.68654	0.0072197	0.0465787		Gna15	79.2118	-0.217858408009705	0.09404610986719	-2.31650632139235	0.0205306396904878	0.269900833579386	0.568796		Strn4	4857.83	0.155694	0.0999016	1.55846	0.119124	0.99724
Rbm39	5548.24	0.219636	0.0725265	3.02835	0.00245893	0.0221234		Lclat1	1904.88	0.129651416124231	0.0559419057389788	2.31760814029425	0.0204706273987698	0.269900833579386	0.568796		Adar	4858.19	0.0245254	0.0894649	0.274134	0.783982	0.99724
Atp13a1	2066.62	0.219275	0.0732942	2.99171	0.00277421	0.024026		Lrrfip1	2215.44	-0.115284694660585	0.0497669569760079	-2.31649073332256	0.0205314898186164	0.269900833579386	0.568796		Cdk16	4872.82	0.0775173	0.086431	0.896871	0.369788	0.99724
Bnip2	1212.5	0.218505	0.0702134	3.11202	0.00185813	0.0181069		Myef2	2318.97	-0.110753340161021	0.0477773350344811	-2.31811464748066	0.0204430910615634	0.269900833579386	0.568796		Fam126b	4932.98	-0.113099	0.150308	-0.752517	0.45174	0.99724
Bak1	434.067	0.218257	0.0734382	2.97198	0.00295884	0.0251294		Nbeal2	664.282	-0.198671111412289	0.085752901721602	-2.3167858745734	0.0205153988814316	0.269900833579386	0.568796		Impad1	4872.13	-0.108494	0.1162	-0.933686	0.350466	0.99724
Edem1	1032.4	0.218056	0.057863	3.76849	0.00016424	0.00291159		Spryd4	286.373	0.180229431729016	0.0777383396012434	2.31841112961117	0.0204269877618569	0.269900833579386	0.568796		Usp9x	4882.58	-0.0853806	0.114091	-0.748359	0.454244	0.99724
Eps15l1	2228.24	0.217315	0.0606602	3.5825	0.000340323	0.00515946		Slc38a1	9125.92	0.133876259439843	0.0578226010846248	2.31529292921139	0.0205969064594586	0.270515970370792	0.567807		Nr3c2	4880.79	-0.103039	0.118715	-0.867955	0.385419	0.99724
Yeats2	1368.08	0.217198	0.0641019	3.38832	0.000703233	0.00874053		Col4a5	188.645	-0.219649004583552	0.0948935240627334	-2.31468908709032	0.0206299534268697	0.270705242528192	0.567503		Mras	4858.98	-0.0628701	0.0906494	-0.693554	0.487962	0.99724
Msh2	1276.28	0.216356	0.0775177	2.79106	0.00525361	0.0370841		Caprin2	309.036	-0.188744373812994	0.0815661071220076	-2.31400492769218	0.02066745184038	0.270708210489955	0.567499		Usp14	4878.39	-0.0366403	0.116201	-0.315323	0.752516	0.99724
Kcnc1	8453.32	0.216089	0.0531066	4.06896	4.72e-05	0.00109531		Sh3bp1	682.407	-0.193312918570548	0.0835281803913585	-2.31434370609787	0.0206488761546491	0.270708210489955	0.567499		Vgf	4947.44	-0.0745824	0.145188	-0.514032	0.607229	0.99724
Zfp385a	2833	0.215414	0.0660692	3.26044	0.0011124	0.0123819		Clec2d	152.65	-0.21729818880316	0.0939467400254929	-2.31299339119372	0.0207230025000905	0.270947195604243	0.567115		Slc38a1	4812.77	0.047374	0.118684	0.399155	0.689779	0.99724
Usp36	1634.11	0.215037	0.0673263	3.19395	0.00140339	0.014692		Wwox	770.678	0.135622578790947	0.0586326360521643	2.31309025011746	0.020717677658609	0.270947195604243	0.567115		Ehd3	4883.01	0.0351358	0.139644	0.251614	0.80134	0.99724
Hs1bp3	669.147	0.215011	0.0788281	2.72759	0.0063799	0.0426458		Pros1	612.733	-0.163731236009667	0.0708151213316965	-2.31209426645975	0.0207724890585292	0.271349978474995	0.56647		Add3	4841.59	-0.11284	0.0934657	-1.20729	0.22732	0.99724
Slc9a1	2588.29	0.214714	0.0678982	3.16229	0.00156532	0.0159665		Proser1	1061.33	-0.147291777555909	0.0637145167452534	-2.31174597376009	0.0207916862610361	0.271356724732983	0.566459		Strap	4842.01	-0.123331	0.0859085	-1.43562	0.151111	0.99724
Rufy1	1369.77	0.214347	0.060603	3.5369	0.000404852	0.00587889		Tbx18	104.841	-0.219614058711921	0.0950347994507113	-2.31088043518018	0.0208394600130306	0.271736082719285	0.565853		Trio	4831.89	-0.199945	0.0932163	-2.14497	0.0319556	0.99724
Jag2	1352.82	0.213585	0.0717356	2.97739	0.00290712	0.0247897		Psmb4	3719.48	0.102231232825767	0.044261135230095	2.3097291177533	0.0209031557069624	0.272322188160839	0.564917		Fam49b	4806.35	-0.0970852	0.108136	-0.897801	0.369291	0.99724
Usp48	3692.08	0.213379	0.0753939	2.83019	0.00465208	0.03431		Kif21b	4919.49	-0.147054036041453	0.0637051292025613	-2.30835472562765	0.0209794149411405	0.273070771895168	0.563725		Bclaf1	4808.3	-0.0771822	0.105685	-0.730301	0.465206	0.99724
Rbfox3	11023.5	0.213232	0.0745685	2.85955	0.00424241	0.0323539		Anks3	1304.29	-0.170196079560576	0.0737484420001233	-2.30779220475318	0.0210106967076328	0.27323310687115	0.563467		Ctbp1	4800.79	0.134419	0.0866592	1.55111	0.120874	0.99724
Nckap5l	954.928	0.212273	0.070587	3.00726	0.00263617	0.0231983		Clcn1	95.7573	-0.219363562546811	0.0950832353133283	-2.3070687679478	0.0210509867444707	0.273267768945649	0.563412		Slc39a10	4803.99	-0.0816813	0.130479	-0.626013	0.531306	0.99724
Sparcl1	82107.6	0.212216	0.0547329	3.8773	0.000105623	0.0020434		Trpm7	2099.75	-0.150879069600304	0.0653896007394452	-2.30738631057719	0.021033293705537	0.273267768945649	0.563412		Coro2b	4819.17	0.0059132	0.114906	0.0514606	0.958958	0.999854
Dock9	5818.38	0.21211	0.0675741	3.13893	0.00169568	0.0169393		1700001L19Rik	361.056	0.189858647297695	0.0823384866085748	2.30583115038604	0.0211200689172111	0.273675397940596	0.562764		Stx12	4799.88	-0.0471701	0.0891163	-0.529311	0.59659	0.99724
Dennd4b	2263.17	0.211943	0.0705548	3.00395	0.00266495	0.0233677		Rbm28	2102.87	-0.150913077984973	0.0654484138948129	-2.3058324717772	0.0211199950537075	0.273675397940596	0.562764		Gde1	4813.65	-0.00524371	0.12384	-0.042344	0.966224	0.999854
Slc11a2	2021.01	0.211378	0.0549811	3.84455	0.000120775	0.00226001		Rcan2	14593.7	0.14939174762144	0.0648008264577639	2.30539880102935	0.0211442485928418	0.273744523226043	0.562655		Asph	4810.85	0.0497606	0.119824	0.415282	0.677935	0.99724
Git2	1332.93	0.211368	0.0720058	2.93543	0.00333087	0.0272925		Hdhd2	3031.82	0.114299989592774	0.0495969119453027	2.30457875520211	0.0211901769330457	0.274094844282655	0.562099		Plppr2	4816.72	0.0770639	0.125515	0.613989	0.539222	0.99724
Otub1	6737.25	0.211356	0.0749547	2.81978	0.00480571	0.0350398		Hist4h4	36.8475	-0.207323973016867	0.0899752679292795	-2.30423290520038	0.0212095730078076	0.274101652590225	0.562088		Lnpep	4799.32	-0.0416907	0.10131	-0.411516	0.680694	0.99724
Bin1	8671.16	0.211302	0.0724971	2.91463	0.00356116	0.0286483		4930447C04Rik	81.6116	-0.21790048085329	0.0946597047189579	-2.30193493102721	0.0213388419486623	0.27507997339773	0.560541		Ipo5	4815.5	-0.0536917	0.119295	-0.450081	0.652652	0.99724
Jakmip3	1361.41	0.211097	0.074094	2.84905	0.00438504	0.033094		Lsm12	608.583	0.149219262213013	0.0648250250500808	2.30187743233008	0.0213420852278151	0.27507997339773	0.560541		Marcks	4761.15	0.0540149	0.122165	0.442144	0.658385	0.99724
Rgs7	3215.85	0.210484	0.0699672	3.00833	0.00262687	0.0231913		Mnt	2262.89	0.162443340018237	0.0705514207970538	2.30248148347737	0.0213080344641594	0.27507997339773	0.560541		Chst2	4830.8	-0.146417	0.134057	-1.09224	0.274727	0.99724
Pxk	1437.09	0.210356	0.0763358	2.75567	0.00585727	0.040157		Hgf	279.71	-0.195464787567965	0.0849281774542776	-2.30153046288078	0.0213616655456853	0.275088256840979	0.560528		Usp7	4780.88	-0.0329095	0.096516	-0.340975	0.733122	0.99724
Snx32	2891.82	0.210203	0.0638354	3.29289	0.000991638	0.011314		Fancm	612.437	-0.173328744158396	0.0753229644799132	-2.30114076570392	0.0213836757425026	0.275127789048355	0.560466		Qdpr	4764.29	-0.00505302	0.116518	-0.0433673	0.965409	0.999854
Osbpl5	1134.13	0.209683	0.0692567	3.02761	0.00246492	0.0221272		Mtmr11	396.588	-0.187095526456687	0.0813363831231806	-2.30026857935567	0.0214330086272222	0.27527487472947	0.560233		Ube2b	4795.18	-0.107188	0.100099	-1.07083	0.284248	0.99724
Arhgef10	1900.04	0.209321	0.0742281	2.81997	0.00480281	0.0350352		Rnmtl1	409.853	0.169722874449405	0.0737758921040317	2.3005194462451	0.0214188088705454	0.27527487472947	0.560233		Dock3	4763.78	0.0213953	0.13294	0.16094	0.872141	0.997592
Zfp263	793.598	0.209028	0.0772514	2.70582	0.00681361	0.0445443		4930470H14Rik	73.6845	-0.218562036291067	0.0950501957097076	-2.29943804596233	0.0214800776115713	0.275635695570393	0.559665		Polr2m	4746.3	0.02627	0.108785	0.241485	0.809179	0.99724
Cyth3	1471.43	0.207874	0.0536624	3.87374	0.000107177	0.00206542		Psmd1	6504.29	0.108402943605703	0.0471532595742277	2.29894909884347	0.0215078298774626	0.275709409060662	0.559548		Rab5b	4746.54	0.0221752	0.0929788	0.238496	0.811496	0.99724
Dnajb2	3706.13	0.207469	0.0662461	3.13179	0.00173746	0.0172455		Vdac2	7090.68	0.11203403689878	0.0487386708700843	2.29866828329014	0.0215237828634718	0.275709409060662	0.559548		Usp34	4753.98	-0.068076	0.0996276	-0.683304	0.494415	0.99724
Slc17a5	784.098	0.206661	0.0771788	2.6777	0.00741304	0.0473508		Psmb2	1974.99	0.108862675358161	0.0473818902042648	2.29755872737137	0.0215869169717256	0.276274498617873	0.558659		Slc1a1	4770.21	-0.0606671	0.114571	-0.529519	0.596445	0.99724
Nop56	2725.42	0.206619	0.0738284	2.79864	0.00513184	0.0364737		Ccdc3	664.301	-0.201469979925111	0.0877018734244453	-2.2972140965572	0.0216065593668299	0.276282465988179	0.558647		Tmed10	4767.79	-0.0516386	0.0980725	-0.526537	0.598515	0.99724
Gps2	733.742	0.206245	0.0762667	2.70427	0.00684556	0.044661		Cabin1	4309.51	-0.126579350161276	0.0551373760586636	-2.29570863195596	0.0216925465701745	0.276408711823118	0.558448		Slc25a12	4742.14	0.0779157	0.087893	0.886479	0.37536	0.99724
Atrip	764.647	0.20608	0.0690924	2.98267	0.0028575	0.0245078		Fto	9756.98	0.101122788567881	0.0440400886795041	2.29615315499904	0.021667125935251	0.276408711823118	0.558448		Osbpl1a	4688.82	0.0668382	0.142472	0.469128	0.638978	0.99724
Pde7a	829.317	0.205905	0.0742173	2.77435	0.00553122	0.0386561		Parm1	1235.62	0.174773573516874	0.0761234143659721	2.29592399359059	0.0216802275919144	0.276408711823118	0.558448		Kcnc1	4729.22	0.233184	0.107553	2.16808	0.0301524	0.99724
Map4k5	1775.03	0.205324	0.0655726	3.13124	0.00174068	0.0172664		Parp3	230.876	-0.215076579321417	0.0936714305295365	-2.29607446054322	0.02167162429147	0.276408711823118	0.558448		Gsk3a	4724.71	0.0449742	0.112667	0.399175	0.689764	0.99724
Ercc5	965.511	0.204674	0.0769898	2.65846	0.00784991	0.049502		Exoc6b	5186.67	0.114649083762484	0.0499549625147763	2.29504893990406	0.0217303197747434	0.276647348858828	0.558073		Nbr1	4738.04	0.0775036	0.08792	0.881521	0.378036	0.99724
Brd8	2330.47	0.204309	0.063532	3.21585	0.00130061	0.0138499		4833420G17Rik	1452.45	-0.139671634814936	0.0609142608512738	-2.29292177009179	0.0218525092230192	0.277716140834276	0.556399		Khdrbs3	4739.31	-0.21308	0.0993956	-2.14375	0.0320531	0.99724
Ints6	789.925	0.203932	0.0745106	2.73695	0.00620124	0.0417814		Gne	1724.89	0.120249072220107	0.0524360687038712	2.29325109971925	0.0218335527563188	0.277716140834276	0.556399		Rpl41	4753.86	-0.179628	0.124482	-1.44303	0.149011	0.99724
Kri1	1271.52	0.203731	0.0657432	3.09889	0.00194248	0.0187169		Blmh	2373.36	0.113178973982991	0.0494123141103711	2.29050138656097	0.0219922682909192	0.278517601738354	0.555147		Dusp3	4726.37	-0.00299272	0.0933884	-0.0320465	0.974435	0.999854
Mms19	1493	0.203594	0.0748323	2.72067	0.00651492	0.0432116		Dgka	506.029	-0.153130675871447	0.0668446509736596	-2.29084412351541	0.0219724306519923	0.278517601738354	0.555147		Pitpnm2	4708.84	0.331929	0.128586	2.58152	0.00983664	0.99724
9930104L06Rik	705.069	0.203194	0.0732882	2.77253	0.00556225	0.0387388		Hhex	75.3521	-0.217404427698969	0.0948981077961946	-2.29092479025896	0.0219677639190551	0.278517601738354	0.555147		Cct2	4745.73	0.0435748	0.0972637	0.448008	0.654147	0.99724
Luc7l2	4917.29	0.202934	0.0587893	3.45189	0.000556671	0.00739713		Rasl12	130.366	-0.210248178433477	0.0917900265384337	-2.29053401946063	0.0219903788254942	0.278517601738354	0.555147		Spire1	4731	-0.0525876	0.105641	-0.497796	0.618628	0.99724
Khnyn	704.148	0.202876	0.0713291	2.84422	0.00445203	0.0334042		Nxn	433.989	0.193309458487747	0.0845244974429897	2.287022867165	0.0221944884031933	0.280833744376991	0.551551		Selenof	4741.43	-0.026865	0.108402	-0.24783	0.804266	0.99724
Edil3	4441.24	0.20287	0.0721831	2.81049	0.00494655	0.0357382		Ccdc88c	1421.01	-0.151516004575593	0.0662765938944375	-2.28611634473735	0.0222474530305056	0.28125892316895	0.550894		Rapgef2	4710.57	0.013209	0.115731	0.114134	0.909132	0.999456
Atg13	4342.89	0.202599	0.0640183	3.1647	0.00155243	0.0158978		Klhdc8a	760.9	0.163427876747652	0.0715164815300133	2.28517781148205	0.0223024036969777	0.281708448784607	0.5502		Chrm1	4711.43	0.0425279	0.121729	0.349363	0.726817	0.99724
Cyb561d1	1229.82	0.202581	0.0710572	2.85095	0.00435887	0.0329606		2410089E03Rik	2455.68	-0.150807667696275	0.0660093594220168	-2.28464067848498	0.0223339056422888	0.281750997682713	0.550135		Ubl3	4723.8	0.0329461	0.091662	0.35943	0.719273	0.99724
Ephx1	1009.83	0.202509	0.073521	2.75443	0.0058794	0.0402187		Ano2	296.14	0.215207965138431	0.0942759194263566	2.282745863927	0.0224453424912712	0.281750997682713	0.550135		Serpine2	4720.16	-0.0587403	0.0869474	-0.675584	0.499305	0.99724
Atp8b2	3769.51	0.202137	0.0612896	3.29806	0.000973544	0.0111672		Fdps	2348.38	0.115171196108979	0.0504328687369861	2.28365347824276	0.0223919041788957	0.281750997682713	0.550135		Grk2	4681.59	0.204957	0.110302	1.85812	0.0631516	0.99724
Diexf	728.56	0.201276	0.0673456	2.9887	0.00280169	0.024197		Hint1	3375.94	0.125351502996424	0.0548815997505039	2.284035151422	0.0223694651694703	0.281750997682713	0.550135		Ube3a	4725.92	-0.160799	0.0881167	-1.82484	0.0680248	0.99724
Trmt1l	1067.31	0.20047	0.0632787	3.16806	0.00153462	0.0157571		Myl12b	7901.32	0.115397732859671	0.0505173641585603	2.28431817023288	0.0223528387906862	0.281750997682713	0.550135		Ralgapa1	4719.88	-0.101308	0.099433	-1.01886	0.30827	0.99724
Pprc1	1061.37	0.199223	0.0743364	2.68002	0.00736171	0.0472504		Rsad1	808.313	-0.154058923342191	0.0675026389049614	-2.28226519498141	0.0224736880883492	0.281750997682713	0.550135		Rps15	4698.35	0.0243957	0.120289	0.202809	0.839285	0.99724
Fam189b	1975.15	0.198671	0.0663647	2.99363	0.00275682	0.0239161		Sult4a1	18853.2	0.1014906278716	0.0444714489813992	2.28215248650995	0.0224803391377024	0.281750997682713	0.550135		Adam11	4707.13	0.100828	0.130892	0.770317	0.441112	0.99724
Gpr108	946.153	0.198046	0.0645023	3.07037	0.00213791	0.0201122		Tbata	106.26	-0.215486177593611	0.0943845535621124	-2.28306613170347	0.0224264731921677	0.281750997682713	0.550135		Homer1	4768.49	0.0549422	0.139971	0.392735	0.694515	0.99724
Repin1	1517.46	0.197788	0.0714708	2.7674	0.00565056	0.0391975		Tpcn2	141.328	-0.207497647278327	0.0908704246281269	-2.28344533578972	0.0224041493593042	0.281750997682713	0.550135		Zmat2	4706.96	0.0591857	0.10052	0.588795	0.555999	0.99724
Zfp286	583.537	0.197154	0.0694041	2.84066	0.00450196	0.0336093		Swi5	3509.85	0.111064569593538	0.0486794417566019	2.28154977924487	0.0225159345951296	0.281953849938666	0.549822		Epdr1	4723.09	0.0190332	0.122603	0.155244	0.876629	0.997592
Clcn7	2531.3	0.196876	0.0586319	3.35784	0.000785543	0.00943504		9530068E07Rik	3415.27	0.0968965268168549	0.0425078557418812	2.27949693358413	0.0226375420448935	0.283026790342007	0.548172		Ano3	4715.71	0.0445232	0.11633	0.382735	0.701916	0.99724
Ubl7	2631	0.196758	0.0734669	2.67818	0.00740224	0.0473508		Sft2d3	177.886	-0.207180875572633	0.0909039818723321	-2.27911771635706	0.0226600686470986	0.283026790342007	0.548172		Klf9	4694.95	-0.0314555	0.113071	-0.278191	0.780866	0.99724
Top3b	1329.63	0.196333	0.0581847	3.37431	0.000740007	0.00904233		Slc35f1	3725.8	0.160956453525703	0.0706141165512588	2.27938068741347	0.0226444453348806	0.283026790342007	0.548172		Arhgdia	4697.6	0.013819	0.0956128	0.144531	0.885081	0.997881
Ccng1	2917.24	0.195382	0.0642877	3.03918	0.00237223	0.0216746		Hook2	562.341	-0.176754714157023	0.0775885437574122	-2.27810325593509	0.0227204263212058	0.283293487332048	0.547763		Cpne7	4708.06	-0.030053	0.151725	-0.198088	0.842976	0.99724
Map3k11	992.941	0.194723	0.0728952	2.67127	0.00755649	0.0480625		Uba2	3645	0.118851972152306	0.0521710499594752	2.27812114658659	0.0227193606664969	0.283293487332048	0.547763		Secisbp2l	4679.83	0.0347441	0.0922236	0.376737	0.706369	0.99724
Lonp1	2678.24	0.194691	0.0650653	2.99224	0.0027694	0.0239984		Ppp2r5d	4937.99	0.0879127392794826	0.0386146566443189	2.27666764175195	0.0228060802251885	0.284117599786525	0.546502		Mlc1	4686.81	-0.029727	0.123746	-0.240228	0.810154	0.99724
Sf3b1	10501.4	0.194511	0.0687118	2.83083	0.00464276	0.0343065		3632451O06Rik	1257.52	0.158467355981417	0.0696232213847145	2.27607043784687	0.0228417941017134	0.284318681338036	0.546195		Pten	4674.89	-0.0898133	0.104248	-0.861535	0.388943	0.99724
Zfp239	1763.67	0.194292	0.0688921	2.82023	0.00479895	0.0350235		Dact1	278.615	0.203910148739424	0.0896388126732527	2.27479751971624	0.0229180791010482	0.285023987176221	0.545119		Nceh1	4671.16	-0.16453	0.0916491	-1.79521	0.0726208	0.99724
Coq10a	1147.11	0.192805	0.0664829	2.90007	0.00373077	0.0296585		Arhgap17	553.317	-0.156086245198935	0.068650558291038	-2.27363402548339	0.0229879999042352	0.285162809961452	0.544907		Hnrnph2	4677.43	-0.0450232	0.097827	-0.460235	0.645348	0.99724
Nprl3	968.615	0.192648	0.0623554	3.08951	0.00200488	0.0191632		Lrrk1	249.181	-0.192846503604101	0.0848187052116459	-2.27363177877918	0.0229881351001556	0.285162809961452	0.544907		Npm1	4661.48	0.00970391	0.102737	0.0944535	0.924749	0.999854
Map2k5	1149.53	0.191065	0.0691744	2.76207	0.00574359	0.0395868		Mapk7	811.941	-0.182134111390077	0.0801019127567809	-2.27377980277579	0.0229792291996112	0.285162809961452	0.544907		Ptprd	4605.37	-0.0473934	0.139356	-0.340086	0.733792	0.99724
Rsrc2	2248.69	0.188902	0.0668697	2.82493	0.00472914	0.034664		Adam1a	223.703	-0.206436075486228	0.0909024453339555	-2.27096284074457	0.023149227527555	0.286019361930858	0.543605		Zfp445	4651.4	-0.113955	0.08583	-1.32768	0.184283	0.99724
Sart1	2107.47	0.188402	0.068333	2.75712	0.00583129	0.0400133		Ankrd33b	4961.02	0.195531919271738	0.0860580424331068	2.27209350507509	0.0230808633210573	0.286019361930858	0.543605		Wdr26	4684.92	-0.0902366	0.12702	-0.71043	0.477438	0.99724
Map3k3	1139.06	0.187689	0.0700818	2.67813	0.00740334	0.0473508		Chst10	3375.41	0.110029237876549	0.0484504505533787	2.2709641834048	0.0231491462411174	0.286019361930858	0.543605		Galnt17	4669.17	0.0146873	0.136126	0.107896	0.914078	0.999473
Nxpe3	1012.81	0.187609	0.0626654	2.99382	0.00275512	0.0239148		Mal	10355.8	0.19178274711993	0.0844539075597726	2.27085699953191	0.0231556360753607	0.286019361930858	0.543605		Smim10l1	4608.75	-0.0293887	0.109409	-0.268616	0.788226	0.99724
Vps16	2089.32	0.187294	0.0643804	2.90917	0.0036239	0.0289426		Sqstm1	18338.9	0.0892914936536058	0.0393110270262671	2.27141085868712	0.0231221176780856	0.286019361930858	0.543605		Gucy1b1	4609.25	0.117721	0.0931428	1.26387	0.206276	0.99724
Cog2	1021.07	0.187098	0.063234	2.95882	0.00308817	0.025822		Cmas	3313.38	0.109412609212532	0.0481897963580788	2.27045178609038	0.023180185463586	0.286020751576722	0.543602		Rab18	4631.06	-0.0292773	0.0839845	-0.348605	0.727386	0.99724
Flii	2452.87	0.186757	0.0499721	3.73722	0.000186068	0.00322477		Lepre1	327.492	-0.200291232666334	0.0882260436788865	-2.27020530803045	0.0231951291034957	0.286020751576722	0.543602		Mmd2	4632.23	-0.0870247	0.100354	-0.867176	0.385845	0.99724
Vac14	1119.32	0.186673	0.0695927	2.68237	0.00731029	0.0470177		Lrrtm1	1827.15	0.158737180117791	0.0700457067237671	2.26619428288144	0.0234394905348833	0.288788837582455	0.53942		Tm9sf2	4630.38	0.0025542	0.0922693	0.0276815	0.977916	0.999854
Hnrnpu	13084.9	0.186524	0.0555426	3.35822	0.000784455	0.00942929		Atxn7	1333.9	-0.16626550714399	0.0733821166666074	-2.26574967712329	0.0234667140772485	0.288824643867809	0.539366		Rap1gap2	4632.92	0.037976	0.125818	0.301833	0.762779	0.99724
Sncb	13839	0.185279	0.0678748	2.72972	0.00633888	0.0424458		Fdft1	4056.04	0.12904342505822	0.0569603018297643	2.26549756431925	0.0234821633214844	0.288824643867809	0.539366		Fbxo11	4636.62	0.00641285	0.103545	0.0619325	0.950617	0.999854
Sgpl1	1627.7	0.185059	0.0521542	3.54831	0.000387713	0.00569945		Tifab	165.403	-0.214071999466387	0.0945266653036228	-2.26467313512839	0.0235327452415037	0.289201909795332	0.538799		Rbbp7	4633.64	0.0915474	0.107309	0.853126	0.393589	0.99724
BC017158	831.544	0.185045	0.0650665	2.84394	0.00445597	0.0334176		Chi3l1	386.904	-0.191388898523191	0.084555101979239	-2.26348137537796	0.0236060314367061	0.289811140622062	0.537885		Slc9a6	4618.51	-0.0206944	0.0865168	-0.239196	0.810953	0.99724
Syt3	2067.1	0.184686	0.0641267	2.88002	0.00397656	0.0309573		Slc6a11	8761.55	0.187713763637335	0.0829410687617876	2.26321852900717	0.023622221567983	0.289811140622062	0.537885		Stau2	4608.63	-0.0544798	0.089236	-0.610514	0.541521	0.99724
Gpr61	803.436	0.18445	0.0642551	2.87059	0.00409705	0.0315349		Lmtk3	9300.22	-0.162985823834281	0.0720499478806021	-2.2621227166517	0.0236898224428042	0.290395241184957	0.537011		Pgbd5	4614.66	0.211399	0.118069	1.7905	0.0733739	0.99724
Tspan33	824.997	0.184255	0.0631231	2.91899	0.0035117	0.028383		Cfh	1271.58	-0.17498777162115	0.0773863219756361	-2.26122352314718	0.0237454191730416	0.29083133128803	0.536359		Fam120a	4617.74	-0.0121907	0.0968472	-0.125878	0.899829	0.998779
Fbf1	2954.2	0.181905	0.0680677	2.67242	0.0075307	0.0479378		Rfx1	1109.95	-0.188993009366658	0.0836133364403252	-2.26032134839569	0.023801313954603	0.291270334039228	0.535704		Ubr5	4618.59	0.00770622	0.106177	0.0725789	0.942141	0.999854
Ints1	4194.9	0.181904	0.065614	2.77234	0.00556554	0.0387388		Alkbh3	320.725	-0.188582762373912	0.0834645111285825	-2.25943649371394	0.0238562464921633	0.291530238803462	0.535316		Ddx1	4604.18	0.0239265	0.110452	0.216624	0.828501	0.99724
Ddx23	2744.35	0.181749	0.0650253	2.79504	0.0051893	0.0367485		Cacna1a	6389.35	-0.105253192807758	0.0465877020907693	-2.25924843004034	0.0238679358058957	0.291530238803462	0.535316		Pcmtd1	4618.38	-0.151489	0.118631	-1.277	0.201603	0.99724
Tada2a	983.15	0.181732	0.064478	2.81852	0.0048246	0.035128		Cep44	320.495	-0.162174758295644	0.07179018950941	-2.25901003192625	0.0238827608547514	0.291530238803462	0.535316		Elmo2	4599.63	0.103659	0.0898705	1.15343	0.248733	0.99724
Rbbp5	2289.23	0.181661	0.0584679	3.10702	0.00188987	0.0183469		Cspp1	726.133	-0.174302495719233	0.0771785817507945	-2.25843092429511	0.0239188065684291	0.291723069562603	0.535029		Dld	4614.06	-0.132708	0.0982135	-1.35123	0.17662	0.99724
Rnh1	1210.73	0.180503	0.0678806	2.65913	0.00783436	0.0494241		Dync1i1	5419.84	0.0987099601993571	0.0437390104490929	2.25679454532342	0.0240209157460705	0.291723069562603	0.535029		Slc23a2	4573.67	0.0268889	0.106971	0.251365	0.801532	0.99724
Ctsa	4034.58	0.180426	0.058671	3.07521	0.00210354	0.0198612		Gpatch2l	1684.6	0.117883938225706	0.0522491837333199	2.25618717466261	0.0240589114256571	0.291723069562603	0.535029		Cct5	4576.79	0.0514953	0.0959297	0.5368	0.591406	0.99724
Polr1b	781.072	0.180255	0.0646869	2.78657	0.00532691	0.0374733		Lca5	385.718	-0.175438018102867	0.0777087552796914	-2.25763515927421	0.0239684147657675	0.291723069562603	0.535029		Rplp0	4587.16	-0.0465277	0.0878587	-0.529577	0.596405	0.99724
Arl4c	2056.75	0.180074	0.0562433	3.2017	0.00136618	0.0143997		Olfm3	1139.92	0.176280590847046	0.0780913532915972	2.2573637594524	0.0239853542941139	0.291723069562603	0.535029		Apod	4553.43	0.213677	0.114423	1.86743	0.061842	0.99724
Mbd1	1067.61	0.177968	0.0583846	3.0482	0.00230215	0.0211689		Polr1c	728.057	0.142412541035033	0.0631210275022049	2.25618223705339	0.0240592205243012	0.291723069562603	0.535029		Dner	4596.03	-0.0238271	0.117643	-0.202541	0.839494	0.99724
Taok3	2185.69	0.176669	0.0522397	3.3819	0.000719876	0.00888745		Psat1	4873.93	0.124484856000736	0.0551311868366505	2.25797526125412	0.0239472018125289	0.291723069562603	0.535029		Tbc1d9b	4560.35	0.00550603	0.104437	0.0527199	0.957955	0.999854
Dpf2	2088.63	0.175885	0.0642078	2.7393	0.00615692	0.0415593		Zdbf2	1073.96	0.213432503822661	0.0945712492676183	2.25684344317678	0.0240178590758564	0.291723069562603	0.535029		Ube2ql1	4578.02	0.11326	0.0950875	1.19112	0.233607	0.99724
Tbcd	1839.94	0.175554	0.0594639	2.95228	0.00315433	0.0262477		Cnot8	2239.41	0.117501749372817	0.052101959888551	2.25522705142301	0.0241190807803996	0.291781390175991	0.534942		Usp33	4563.66	0.010954	0.0918649	0.11924	0.905086	0.999456
Prpf6	2552.29	0.175045	0.0633426	2.76346	0.00571923	0.039454		Doc2b	2379.76	0.172397806674061	0.0764320292221882	2.25557018999064	0.0240975618818554	0.291781390175991	0.534942		Prkcz	4559.52	-0.0314891	0.0982045	-0.320648	0.748477	0.99724
Tubgcp2	1570.01	0.174889	0.062825	2.78375	0.00537352	0.0376901		Trpc2	578.965	-0.176872937326042	0.0784362359476513	-2.2549901227296	0.0241339487693812	0.291781390175991	0.534942		Dgkg	4612.33	-0.167278	0.137021	-1.22088	0.22213	0.99724
Traf3ip1	659.059	0.174315	0.0629178	2.77051	0.00559678	0.0388863		Ttll4	500.331	-0.158390607122893	0.0702452194021494	-2.25482400754017	0.0241443777358902	0.291781390175991	0.534942		Dhx9	4564.11	0.0767087	0.0987271	0.776976	0.437173	0.99724
Kat2a	3135.54	0.173507	0.0555087	3.12577	0.00177342	0.0174349		Eif2ak4	1228.66	-0.144079684367198	0.0639077411148974	-2.25449502444724	0.0241650433312874	0.291788378578787	0.534932		Pdpk1	4558.75	-0.0211086	0.095153	-0.22184	0.824439	0.99724
Reps1	1495.33	0.172439	0.0623714	2.76472	0.00569716	0.0394247		Atp6ap1	17447.2	0.0906035552440897	0.0402071263133576	2.25342031504473	0.0242326598177561	0.291915574352588	0.534743		Chp1	4556.97	-0.0137954	0.0873862	-0.157867	0.874561	0.997592
Capn2	3133.25	0.171005	0.0427322	4.00178	6.29e-05	0.00137		Rreb1	2620.31	-0.214050944592467	0.0949915011654442	-2.25336942743604	0.0242358655286535	0.291915574352588	0.534743		Wdfy3	4564.04	-0.106526	0.100433	-1.06067	0.288838	0.99724
Golga1	1499.96	0.170413	0.0609603	2.79548	0.00518234	0.0367439		Tap2	456.282	-0.20589870155529	0.0913709376677465	-2.25343754601713	0.0242315744203855	0.291915574352588	0.534743		Synpo	4557.93	0.294035	0.143393	2.05099	0.0402678	0.99724
Ddx46	2850.47	0.169292	0.0538271	3.1451	0.00166032	0.0166397		Nek9	3330.29	-0.097081969343639	0.0430993601633419	-2.25251532681016	0.0242897252605543	0.292321913119148	0.534139		Rpl8	4542.16	0.121683	0.0991254	1.22757	0.219609	0.99724
Ccpg1	3902.47	0.169287	0.0515093	3.28653	0.0010143	0.0114713		AW209491	843.531	0.156308684772274	0.0694128813516508	2.25186855420109	0.0243305798526391	0.292457679088999	0.533937		Tspoap1	4520.31	0.189444	0.105163	1.80141	0.0716379	0.99724
Bcl9	2155.56	0.169049	0.0618114	2.73491	0.00623967	0.041968		Foxn2	626.62	-0.172159176831362	0.0764682498646888	-2.25138115670228	0.0243614065604907	0.292457679088999	0.533937		Sms	4540.21	-0.0100608	0.11839	-0.0849817	0.932276	0.999854
Sars	6397.68	0.168967	0.0561883	3.00716	0.002637	0.0231983		Pnkd	8518.1	0.100669598372708	0.044708330659732	2.25169664997979	0.0243414485154558	0.292457679088999	0.533937		Ogfod1	4538.5	-0.0440439	0.100994	-0.436103	0.662762	0.99724
Fam222b	1476.12	0.168437	0.0560143	3.00703	0.0026381	0.0231983		Msantd4	2423.12	0.131807433238854	0.058566180632658	2.25057246033481	0.0244126293218071	0.292830597463724	0.533384		Lrpap1	4585.76	-0.182862	0.125063	-1.4622	0.143687	0.99724
Ctnna1	3137.49	0.167774	0.0487636	3.44056	0.000580505	0.00762233		Srsf6	3817.2	-0.140970031701397	0.0626575842669863	-2.2498478572158	0.024458604881296	0.293140011968405	0.532925		Xpr1	4553.35	-0.0410196	0.116184	-0.353061	0.724043	0.99724
Alas1	2168.22	0.167597	0.0611399	2.74121	0.00612136	0.0413626		Atg4a	247.357	-0.189698188357388	0.0843490969069473	-2.24896525645865	0.0245147066199922	0.293328698261653	0.532645		Mgrn1	4519.17	0.0850384	0.0978056	0.869456	0.384598	0.99724
Cherp	2489.77	0.167289	0.0545513	3.06663	0.00216486	0.0203164		Tekt5	272.715	0.199223032887911	0.0885843263871259	2.24896481141911	0.024514734936641	0.293328698261653	0.532645		Pnisr	4510.24	-0.0136736	0.124288	-0.110016	0.912396	0.999456
Plcg1	3259.41	0.166452	0.058904	2.82582	0.00471594	0.0346134		Vars	1939.05	-0.142499416535656	0.0633775121860071	-2.24842237602248	0.0245492696931388	0.293500157664637	0.532392		Crtc1	4521.69	0.0446011	0.123316	0.36168	0.717591	0.99724
B4galnt4	2923.63	0.166292	0.0608382	2.73334	0.00626947	0.0420792		Nefl	12246.3	0.131913578248263	0.0586904699840632	2.24761495834132	0.0246007529116555	0.293873796706174	0.531839		Wdr47	4522.97	-0.0728164	0.0863691	-0.843083	0.399182	0.99724
Fam98a	1312.57	0.165852	0.0610625	2.71611	0.0066054	0.0435991		Drp2	4677.43	-0.103591023884287	0.0461154505615792	-2.24634092528184	0.0246821790857869	0.294362342693054	0.531118		Rps9	4519.41	0.154933	0.106108	1.46014	0.144251	0.99724
Phf12	2268.93	0.165792	0.0488912	3.39105	0.000696258	0.00867189		Nde1	935.608	0.150006311498153	0.0667773250405332	2.2463659843682	0.0246805752578762	0.294362342693054	0.531118		Car2	4495.85	-0.0589776	0.136545	-0.431927	0.665794	0.99724
Gpbp1l1	1404.31	0.164923	0.0614794	2.68258	0.00730564	0.0470073		Brf2	553.308	0.147531987055649	0.0657138588175046	2.24506656145949	0.0247638598589575	0.29461083399772	0.530751		Tmed7	4529.49	-0.138151	0.0996211	-1.38677	0.165512	0.99724
Riok3	2221.7	0.163691	0.0567794	2.88292	0.00394002	0.0308167		E130309D02Rik	844.996	0.134369524540739	0.0598490878308887	2.24513905576	0.0247592070399093	0.29461083399772	0.530751		Dnal1	4511.15	-0.0572421	0.0845988	-0.676629	0.498642	0.99724
Elp2	3765.14	0.16225	0.0423155	3.8343	0.000125924	0.0023366		Mc4r	74.2082	0.206451598022166	0.0919455030658082	2.24536917128401	0.0247444428137955	0.29461083399772	0.530751		Tspan2	4520.62	-0.156528	0.111013	-1.41	0.15854	0.99724
Tmem110	892.546	0.160736	0.0597937	2.68818	0.0071842	0.046438		D19Bwg1357e	1422.19	0.156443973355797	0.0696980163656376	2.2445972140023	0.0247940017798465	0.294650465081573	0.530693		Zer1	4511.9	0.0302278	0.0963879	0.313605	0.753821	0.99724
Extl2	3119.7	0.160725	0.0559724	2.8715	0.00408532	0.0315063		Hpn	51.7389	-0.198226082942747	0.088320963849966	-2.24438314871066	0.024807759795867	0.294650465081573	0.530693		Mmp17	4533.05	0.0175874	0.130425	0.134848	0.892732	0.997881
Polg	2669.09	0.160014	0.0556022	2.87783	0.00400417	0.0310514		Mir682	56.2907	-0.19557706732883	0.087162127905153	-2.2438308016258	0.0248432897907587	0.294831395016798	0.530426		Tfrc	4539.92	-0.0770623	0.139621	-0.551955	0.580979	0.99724
Stx5a	1904.82	0.1591	0.0575611	2.76403	0.0057093	0.0394253		Cnih3	3111.93	0.137223898632591	0.0612195374215345	2.24150499027328	0.0249933826457418	0.296370511275139	0.528165		Pcnx	4513.4	-0.110265	0.105406	-1.0461	0.295516	0.99724
Sgsm3	2538.37	0.158292	0.0573274	2.7612	0.00575897	0.0396575		Sdccag3	3648.23	-0.137490963264502	0.0613762697025129	-2.24013228452809	0.0250823361623317	0.297182720305082	0.526976		Baalc	4498.95	-0.00514317	0.109806	-0.0468399	0.962641	0.999854
Lrsam1	1508.89	0.15805	0.058249	2.71334	0.00666084	0.0437857		Urb1	709.389	-0.145764404901637	0.0650978626187452	-2.23915807736004	0.0251456325029371	0.297689859606898	0.526236		Arel1	4482.92	-0.0673437	0.0822846	-0.818424	0.413115	0.99724
Rae1	1392.42	0.156709	0.0565446	2.77142	0.0055813	0.038831		Tnfaip2	39.6392	-0.20289818484153	0.0906678218383077	-2.23781911518033	0.0252328533565505	0.298479175779521	0.525086		Rpl26	4475.08	0.0791568	0.0849857	0.931409	0.351642	0.99724
Ncstn	2680.33	0.15497	0.0546894	2.83363	0.00460219	0.0341342		A230073K19Rik	115.078	-0.212610315903807	0.0950736147473381	-2.2362704570435	0.0253340604124521	0.298582503407544	0.524936		Celsr2	4476.2	-0.0633774	0.109879	-0.576793	0.564079	0.99724
Tspan9	1842.38	0.154199	0.0578158	2.66707	0.00765155	0.0485873		Bysl	1211.12	0.121242657099355	0.054216672005734	2.23626151539755	0.025334645780522	0.298582503407544	0.524936		Rps29	4466.29	-0.105578	0.126771	-0.832829	0.404941	0.99724
Usp8	2877.5	0.151045	0.0562251	2.68642	0.00722216	0.0465787		Diras1	5451.24	0.114872362332292	0.0513727352567424	2.23605696208702	0.0253480401336867	0.298582503407544	0.524936		Setd3	4484.07	0.00236148	0.0921512	0.0256256	0.979556	0.999854
Rnps1	5042.66	0.149	0.0541725	2.75048	0.00595086	0.0405645		Sdhd	3060.88	0.100173231665248	0.0447889050908404	2.23656352978663	0.0253148807777072	0.298582503407544	0.524936		Trpc4ap	4483.44	0.0811923	0.0971654	0.835612	0.403373	0.99724
Trim66	2087.31	0.147329	0.0540357	2.72652	0.0064006	0.0426909		Tnfrsf19	2793.09	-0.114648985848099	0.0512723425458701	-2.23607855922577	0.0253466256423699	0.298582503407544	0.524936		Prdx1	4486.49	-0.110609	0.113464	-0.974845	0.329637	0.99724
Cog1	1949.61	0.144457	0.048251	2.99387	0.00275459	0.0239148		Tprkb	2552.81	-0.105047612976777	0.0469870355127281	-2.23567228343913	0.0253732458717942	0.298582503407544	0.524936		Iqsec2	4437.49	0.0563941	0.124194	0.454077	0.649773	0.99724
Fbxo18	3453.88	0.143373	0.0508588	2.81905	0.00481664	0.0351031		Txnl4a	4564.1	0.104134094332023	0.0465823110918756	2.23548578615252	0.0253854737510888	0.298582503407544	0.524936		Luc7l2	4453.53	-0.00567424	0.105543	-0.0537629	0.957124	0.999854
Cnnm1	5322.96	0.138456	0.0511274	2.70805	0.00676789	0.0443202		Vasn	596.332	0.1968273219599	0.0880729470277869	2.23482157237002	0.025429065016475	0.298853234975175	0.524542		Tro	4465.51	-0.0476811	0.0895915	-0.532208	0.594582	0.99724
Cyfip1	3412.52	0.13521	0.047705	2.8343	0.00459263	0.0340796		Hars	3971.04	0.101888347446964	0.045642752174052	2.23230069603226	0.02559509591497	0.300343543088629	0.522382		Rgs8	4504.61	0.272014	0.148317	1.83463	0.0665611	0.99724
Atp6v0a1	21809.7	0.131882	0.0493244	2.67377	0.00750048	0.0478044		Slc39a9	2762.85	0.0973356987675513	0.043603939742341	2.23226844506977	0.0255972261010411	0.300343543088629	0.522382		Epb41l3	4411.4	0.0409529	0.12662	0.323425	0.746373	0.99724
Map7d1	9546.74	0.129603	0.0447872	2.89374	0.00380685	0.0301089		Dos	11752.1	0.128036540305603	0.0573708890555179	2.23173359195639	0.025632575683345	0.300515572539362	0.522133		Tmem132b	4455.59	-0.176715	0.0861624	-2.05095	0.0402721	0.99724
Sfxn3	5209.78	0.119886	0.042189	2.84164	0.00448819	0.0335456		Cbln3	56.7737	0.160668325942996	0.0720191861468719	2.23091004687749	0.0256870881007295	0.300614489339653	0.52199		Vapa	4454.89	-0.0136375	0.089507	-0.152364	0.8789	0.997859
Bscl2	2783.17	0.119041	0.0434756	2.73812	0.00617914	0.0416803		Errfi1	1385.47	0.158456905176034	0.0710515652996356	2.23016768888619	0.0257363124553163	0.300614489339653	0.52199		Rps25	4428.98	-0.0207377	0.10508	-0.197351	0.843552	0.99724
Vdac3	5158.7	-0.108268	0.0406586	-2.66287	0.00774784	0.0490781		Glipr1	42.6572	-0.199103502949831	0.0892947786143205	-2.22973286948605	0.025765182378347	0.300614489339653	0.52199		Crym	4485.41	-0.112183	0.151998	-0.738132	0.460434	0.99724
Cs	11988.4	-0.112386	0.0400343	-2.80724	0.00499678	0.0359425		Slc16a1	1317.21	-0.14793898238316	0.0663367326058375	-2.23012163204043	0.0257393690836453	0.300614489339653	0.52199		Top2b	4453.03	0.00186289	0.111081	0.0167698	0.98662	0.999854
Slc30a9	6116.53	-0.114094	0.0398495	-2.86312	0.00419491	0.0321444		Taf4a	942.625	-0.149210513841209	0.0669168723081405	-2.22978912035997	0.0257614460134806	0.300614489339653	0.52199		Magee1	4428.28	0.0264787	0.093592	0.282915	0.777242	0.99724
Eef1a1	84643.8	-0.117467	0.0389915	-3.01264	0.00258982	0.0229558		Zfp36l1	889.332	-0.188768984939004	0.084607183631873	-2.231122427622	0.0256730205249674	0.300614489339653	0.52199		Gpr26	4410.61	-0.11079	0.128412	-0.862763	0.388268	0.99724
Cyb5b	7442.71	-0.117754	0.0422996	-2.78381	0.00537241	0.0376901		2700038G22Rik	28.7205	-0.193733145279607	0.0869455110128037	-2.22821331455603	0.0258662936154695	0.301310169252854	0.520986		Rabep1	4447.75	-0.0981246	0.082465	-1.1899	0.234087	0.99724
Kidins220	15379.3	-0.122269	0.039443	-3.09989	0.00193591	0.0186768		Hck	108.236	-0.211216857989187	0.0947852615312001	-2.2283723711588	0.0258556939304462	0.301310169252854	0.520986		Rbbp4	4431.04	0.0945429	0.0895832	1.05536	0.291261	0.99724
Eif5a	9717.91	-0.122424	0.0453822	-2.69761	0.00698397	0.0453899		Ano8	2342.56	-0.150148298593876	0.0674611114459958	-2.22570152456016	0.0260341805824954	0.302167799626426	0.519752		Bnip3l	4423.23	-0.120636	0.115747	-1.04223	0.297304	0.99724
Dennd5a	14294.9	-0.123288	0.0427138	-2.88638	0.003897	0.0305568		Mob2	1007.24	0.120853481282754	0.0542934690363681	2.22593036377545	0.0260188461622999	0.302167799626426	0.519752		Gabra4	4426.23	0.179804	0.127266	1.41284	0.157703	0.99724
Rer1	2177.56	-0.12386	0.0457866	-2.70515	0.00682727	0.0446015		Slc26a4	132.508	-0.211701074729654	0.0950808938124713	-2.22653643903678	0.0259782710329584	0.302167799626426	0.519752		Phyhipl	4429.74	-0.0572583	0.0925919	-0.618394	0.536316	0.99724
Nap1l4	4356.61	-0.124575	0.0425171	-2.93	0.00338962	0.0276269		Sst	6090.71	0.125296648329687	0.0562990285146493	2.22555613543285	0.026043927105348	0.302167799626426	0.519752		Tubb3	4408.03	0.0514885	0.123368	0.417354	0.67642	0.99724
Sel1l	8883.51	-0.12996	0.0451433	-2.87883	0.00399153	0.0310154		Tek	684.171	-0.165094294726064	0.0741792777164355	-2.22561205512365	0.0260401780161354	0.302167799626426	0.519752		Camk4	4407.44	0.0348537	0.133052	0.261953	0.793358	0.99724
Pdha1	9333.7	-0.133562	0.0438126	-3.04848	0.00230002	0.0211689		Derl1	2920.69	0.118152282607834	0.0531050348462987	2.2248791089169	0.0260893548225038	0.302212095814745	0.519688		Dpysl2	4423.49	-0.0563314	0.0965491	-0.583448	0.559592	0.99724
Gzf1	1823.66	-0.133659	0.0439845	-3.03877	0.00237546	0.0216885		Eogt	1201.41	-0.135243942021689	0.0607848049906384	-2.22496299926467	0.0260837221593329	0.302212095814745	0.519688		Hnrnpl	4413.29	0.247803	0.0965757	2.56587	0.0102918	0.99724
Glud1	9953.46	-0.134579	0.0451658	-2.97966	0.00288565	0.0246666		4933432I09Rik	53.8915	-0.209149133866243	0.0940619658935719	-2.2235250122551	0.0261804187160006	0.30237340574348	0.519456		Rasl10b	4424.56	0.0915266	0.0998896	0.916276	0.359522	0.99724
Ubl4	3072.11	-0.135025	0.0490127	-2.75489	0.00587118	0.040201		Adora3	45.9287	-0.205179531371641	0.0922691642491405	-2.22370640333997	0.0261682041321549	0.30237340574348	0.519456		Mgll	4401.14	0.103736	0.102695	1.01012	0.312438	0.99724
Ndufb10	3183.87	-0.137192	0.0481189	-2.85109	0.00435691	0.0329606		Psen1	2859.81	0.112926338976689	0.0507798796366235	2.22384022539597	0.0261591959278584	0.30237340574348	0.519456		Ppm1l	4403.01	0.181798	0.124073	1.46527	0.142848	0.99724
Micu1	3353.11	-0.138087	0.04609	-2.99603	0.00273516	0.0238215		Tmed10	6588.34	0.115191705057669	0.0518152132402119	2.22312517606842	0.0262073604454799	0.30237340574348	0.519456		Ranbp2	4419.31	0.0240481	0.112883	0.213036	0.831299	0.99724
Btbd1	4944.29	-0.139265	0.0515117	-2.70356	0.00686008	0.044716		Uimc1	599.125	-0.165737801360453	0.0745467759271036	-2.2232725600705	0.0261974266414708	0.30237340574348	0.519456		Lancl1	4410.17	0.0673226	0.0940094	0.716122	0.473916	0.99724
2023-09-15	4544.82	-0.139769	0.0418419	-3.3404	0.000836564	0.00991716		Ficd	660.361	0.144054274210489	0.0648232436198136	2.22226266638805	0.0262655596105191	0.302739576664324	0.518931		Rmnd5a	4413.63	-0.0405437	0.0945106	-0.428986	0.667933	0.99724
Prmt1	2165.96	-0.141639	0.0447606	-3.16436	0.00155422	0.0158978		Fstl5	838.46	0.181410938794348	0.0816417134299194	2.22203737737657	0.0262807797173147	0.302739576664324	0.518931		Mpped1	4401.18	-0.200783	0.147785	-1.35882	0.174204	0.99724
Rpl5	9176.04	-0.141733	0.0513873	-2.75814	0.00581309	0.0399588		Gm5086	39.3425	-0.206708185005937	0.0930724032404924	-2.22093958906184	0.026355053357713	0.303114414152129	0.518393		Rcan2	4385.59	-0.0713353	0.123774	-0.576332	0.56439	0.99724
Prune	1304.97	-0.141848	0.0518197	-2.73734	0.00619383	0.0417611		Neu2	249.011	-0.18892726790687	0.0850618255348799	-2.22105823286616	0.0263470174791771	0.303114414152129	0.518393		Cttn	4422.24	-0.0169796	0.116158	-0.146179	0.88378	0.997881
9530068E07Rik	3226.01	-0.146031	0.0482114	-3.02897	0.00245386	0.0221139		Ccm2l	152.645	-0.208976771228718	0.0941824142481611	-2.21885128871389	0.026496843382527	0.303950051694259	0.517198		Snrnp70	4386.88	0.0616037	0.116578	0.52843	0.597201	0.99724
Ptp4a2	4725.17	-0.146885	0.0532577	-2.758	0.00581561	0.0399588		Ndufa10	4725.75	0.104323412735534	0.0470122219639903	2.2190700285437	0.0264819606971096	0.303950051694259	0.517198		Pbx1	4378.95	-0.00719368	0.126156	-0.0570227	0.954527	0.999854
Dzank1	13288.4	-0.147856	0.053435	-2.76702	0.00565717	0.039218		Nfxl1	442.803	-0.152549932565679	0.0687583909939936	-2.2186373235378	0.026511408198859	0.303950051694259	0.517198		Klhdc2	4397.85	-0.00660032	0.0905302	-0.0729077	0.94188	0.999854
Pdgfra	2428.6	-0.14824	0.0558177	-2.65579	0.00791225	0.0498141		Tsc22d1	16691.1	0.109758372491209	0.0494530063616006	2.21944792776915	0.026456266092682	0.303950051694259	0.517198		Arcn1	4408.04	-0.0546679	0.0787077	-0.694569	0.487325	0.99724
Dcaf12	1994.38	-0.148412	0.0523319	-2.83597	0.0045687	0.0339671		Slc8a3	1504.49	0.141160684115278	0.063634410638565	2.21830740158893	0.0265338798588946	0.303967775102763	0.517172		Pla2g7	4409.87	0.0131023	0.0999195	0.131128	0.895674	0.998189
Gabrb3	11480.1	-0.149245	0.0552793	-2.69983	0.00693744	0.0451254		Chrd	1632.36	-0.186779928407619	0.0842358103399169	-2.21734589664308	0.0265994638077841	0.304478968693358	0.516443		B230219D22Rik	4406.97	-0.0418414	0.0979091	-0.427353	0.669122	0.99724
Pnpla8	4217.22	-0.149537	0.0552455	-2.70677	0.00679421	0.0444362		Fhod1	186.057	-0.188779025042632	0.0851796276472373	-2.21624618769691	0.0266746462203151	0.305080385907289	0.515586		Cck	4391.84	0.132884	0.1223	1.08655	0.277234	0.99724
Pgam1	20595.8	-0.149886	0.0459117	-3.26467	0.00109593	0.0122514		Igsf9	254.267	-0.203038590176645	0.091636075000696	-2.21570587975427	0.0267116519606601	0.305080385907289	0.515586		Elfn2	4372.51	-0.0882979	0.128201	-0.688749	0.490981	0.99724
Sec62	5581.06	-0.150249	0.0503166	-2.98606	0.00282597	0.0243388		Intu	639.559	-0.150981829173771	0.0681431459248956	-2.21565686650535	0.0267150110749051	0.305080385907289	0.515586		H3f3a	4373.09	-0.090147	0.114123	-0.789912	0.429579	0.99724
Dtd1	1597.27	-0.150288	0.05119	-2.93588	0.00332598	0.0272836		Gm6548	154.378	-0.204521327800267	0.0923357425998508	-2.21497463540838	0.026761805554436	0.305374695588168	0.515167		Ski	4387.61	0.144294	0.124671	1.15741	0.247104	0.99724
Gnb2l1	5682.51	-0.150575	0.0562344	-2.67763	0.00741441	0.0473508		Tec	86.8855	-0.209818665081654	0.0947674061771687	-2.21403828115118	0.0268261456654921	0.305868596496811	0.514465		Shisa6	4420.22	-0.136008	0.144648	-0.940333	0.347047	0.99724
Eef1b2	4286.86	-0.150755	0.0474692	-3.17586	0.00149395	0.0154109		Mtus2	2562.31	0.125498426590993	0.0567051169634189	2.21317639944123	0.0268854865234662	0.306064715705227	0.514187		Tollip	4386.27	0.0497267	0.105594	0.470929	0.637692	0.99724
Cmas	3069.39	-0.151393	0.0407523	-3.71496	0.000203239	0.00344529		Ppia	31521.7	0.109906971917046	0.0496542620784278	2.21344487495254	0.0268669897487922	0.306064715705227	0.514187		Hprt	4380.77	-0.0711361	0.107141	-0.663951	0.506722	0.99724
Gnb1	25047.7	-0.151923	0.051223	-2.96592	0.00301777	0.0254254		Eif4h	14478.5	0.0880274091541093	0.0398193416755632	2.2106696256139	0.0270587233915161	0.306595176275478	0.513435		Oaz1	4364.72	0.0983188	0.0907437	1.08348	0.278597	0.99724
Arl2bp	4816.86	-0.152454	0.0487647	-3.12631	0.00177016	0.0174249		Fam124a	1174.83	0.1268931109542	0.0573961951125318	2.21082792518584	0.0270477552719869	0.306595176275478	0.513435		Khdrbs1	4341.14	0.107579	0.096464	1.11521	0.264759	0.99724
Selk	2487.57	-0.152475	0.0506679	-3.0093	0.00261854	0.0231574		Il10ra	324.101	-0.183473179500194	0.0829550885065656	-2.21171700016537	0.026986225115946	0.306595176275478	0.513435		Alcam	4344.24	-0.0142293	0.130137	-0.109342	0.912931	0.999464
Rpl10a	4272.87	-0.152653	0.049082	-3.11017	0.00186979	0.0181861		Ptpn21	451.719	-0.186798754578929	0.0844890907774954	-2.21092158596983	0.0270412675943425	0.306595176275478	0.513435		Chtop	4357.34	0.0542813	0.0889313	0.610373	0.541615	0.99724
Sae1	3527.91	-0.152917	0.0409614	-3.73319	0.000189073	0.00326224		Setd1a	3095.28	-0.126177285950375	0.0570458972959399	-2.21185557474534	0.0269766456865899	0.306595176275478	0.513435		Mecp2	4336.24	-0.0266696	0.106561	-0.250277	0.802373	0.99724
Naa20	1495.73	-0.153546	0.0523578	-2.93264	0.00336098	0.0274947		Tbxas1	110.842	-0.20674423361559	0.0934935956126592	-2.21131974078871	0.0270137032710879	0.306595176275478	0.513435		Prpf19	4346.75	0.0825125	0.0870862	0.947478	0.343395	0.99724
Calu	3614.31	-0.15444	0.0454084	-3.40113	0.000671084	0.00842607		Arhgap11a	147.234	-0.202581169066199	0.0916627826849162	-2.21007003204949	0.0271003023131965	0.306826961341771	0.513106		Tnpo2	4360.5	-0.0542158	0.0943123	-0.574857	0.565388	0.99724
Vdac1	16919.8	-0.15468	0.0455793	-3.39365	0.000689688	0.00861776		Mgat4c	164.374	0.198887905690392	0.0900479877183579	2.20868795327722	0.027196352918496	0.307674628110648	0.511908		Tnk2	4335.76	0.0363123	0.107512	0.337748	0.735553	0.99724
Mtmr9	2721.33	-0.155388	0.0567816	-2.7366	0.00620782	0.0418009		Cct8	6968.95	0.100301652518221	0.0454489728141243	2.20690691797218	0.027320563021062	0.308173878949826	0.511204		Ncoa1	4338.85	-0.111232	0.111499	-0.997605	0.318471	0.99724
Nfyb	1592.03	-0.15581	0.0499995	-3.11623	0.00183178	0.0178838		Cdyl	351.29	0.162306469710293	0.0736136357610116	2.20484245931317	0.0274651514207864	0.308173878949826	0.511204		Gpr37l1	4355.25	0.151335	0.106017	1.42747	0.153444	0.99724
Sod2	4831.11	-0.156084	0.0461249	-3.38395	0.000714521	0.00883562		Celf5	11722.2	-0.133613092195695	0.0606004652199994	-2.20481957870515	0.0274667576004456	0.308173878949826	0.511204		Ncan	4386.7	0.0408073	0.150297	0.271518	0.785993	0.99724
Cadm1	5939.79	-0.156449	0.0511159	-3.06066	0.00220846	0.0206132		Cerkl	59.3692	-0.209478529273166	0.0950527695606418	-2.2038130003095	0.0275374979262615	0.308173878949826	0.511204		Ipo9	4324.79	-0.00606434	0.0932924	-0.0650038	0.948171	0.999854
Kctd20	1812.65	-0.15792	0.052003	-3.03675	0.00239141	0.0217699		Foxq1	141.482	-0.207101288651985	0.0939568450682095	-2.20421714353687	0.0275090766851152	0.308173878949826	0.511204		Pip4k2c	4329.91	0.0884091	0.12809	0.69021	0.490062	0.99724
Atpif1	3785.67	-0.158282	0.0556413	-2.84468	0.00444563	0.0333885		Gm14827	235.071	-0.209707123455431	0.0950389166208323	-2.20653949888843	0.0273462477888711	0.308173878949826	0.511204		Sars	4317.79	0.0696273	0.0883484	0.788095	0.430641	0.99724
Marf1	6931.18	-0.158604	0.0539629	-2.93912	0.00329146	0.0270833		Kcng1	767.417	0.208006777218178	0.0942549410012074	2.20685276558089	0.0273243472852385	0.308173878949826	0.511204		Bcan	4297.06	0.169547	0.111275	1.52366	0.127593	0.99724
Ctnnb1	18229.6	-0.159042	0.0530179	-2.99977	0.00270179	0.0235707		Kcnk3	1174.97	0.139338444898092	0.0632213996839572	2.20397595742332	0.0275260349741962	0.308173878949826	0.511204		Luc7l3	4308.25	0.0312413	0.0956397	0.326654	0.74393	0.99724
Cbx5	8808.56	-0.16024	0.0563768	-2.8423	0.00447891	0.0334979		Lcp2	142.805	-0.209352504411245	0.0949474406896461	-2.20493046353459	0.0274589744296687	0.308173878949826	0.511204		Ctnnd2	4317.46	-0.0742429	0.113689	-0.653038	0.513732	0.99724
Chchd3	1545.55	-0.160377	0.0600585	-2.67034	0.00757735	0.0481556		Mir186	41.8043	-0.200285778809059	0.0908548520452025	-2.20445880765302	0.0274920938265833	0.308173878949826	0.511204		Necab1	4267.41	-0.0534058	0.147854	-0.361295	0.717879	0.99724
Atp5h	5903.15	-0.160399	0.0560617	-2.86111	0.00422161	0.0322851		Nsg1	12026.7	0.1031488498486	0.0468002112622411	2.20402530387339	0.0275225645907628	0.308173878949826	0.511204		Bag6	4296.31	0.15673	0.102334	1.53154	0.125635	0.99724
Rps2	10086.5	-0.160691	0.0567775	-2.8302	0.00465195	0.03431		Prkdc	1161.02	-0.175647702974648	0.0795933722981339	-2.20681317932757	0.0273271139282692	0.308173878949826	0.511204		Aars	4305.99	0.0924927	0.0870003	1.06313	0.287725	0.99724
Nhp2l1	3830.89	-0.16121	0.0390862	-4.12446	3.72e-05	0.000905278		Syt12	2056.33	0.153331032418511	0.0695345823740119	2.20510467142486	0.0274467503619344	0.308173878949826	0.511204		Lmbrd2	4325.93	-0.153413	0.102998	-1.48948	0.13636	0.99724
Ddost	3363.06	-0.162001	0.0546055	-2.96674	0.00300971	0.0254074		Trib2	1747.52	0.189934193196756	0.0861300072443744	2.20520349728824	0.0274398178950155	0.308173878949826	0.511204		Snx27	4314.11	-0.11398	0.0885185	-1.28765	0.197868	0.99724
Cyc1	4938.06	-0.162019	0.0500896	-3.23459	0.00121819	0.0132453		Slc25a45	158.555	-0.192352993613341	0.0872999866527304	-2.20335650655366	0.0275696311601973	0.308295967846825	0.511032		Cmip	4318.62	-0.0575152	0.11808	-0.487091	0.626194	0.99724
Ndufb11	2399.99	-0.162056	0.0498094	-3.25352	0.00113987	0.0126109		Itga7	621.287	-0.193979388769932	0.0880737748957957	-2.2024647972616	0.0276324931244266	0.308761227019554	0.510377		Ttyh3	4304.36	0.125537	0.125856	0.997474	0.318534	0.99724
Srr	4327.8	-0.162654	0.0481231	-3.37995	0.000724979	0.0089238		Rin2	1585.12	0.140182444594734	0.0637166817516594	2.20009016070713	0.0278004988326283	0.310219757573383	0.508331		Nr2c2	4279.86	0.0162125	0.100899	0.160679	0.872346	0.997592
D5Ertd579e	6460.14	-0.162671	0.05925	-2.74551	0.00604173	0.0410169		Slc17a6	1486.37	0.208799190816039	0.0949080184846701	2.20001633318017	0.0278057362219844	0.310219757573383	0.508331		Pip4k2b	4290.24	-0.034898	0.0917521	-0.38035	0.703685	0.99724
Myl6	8423.65	-0.163142	0.0597655	-2.7297	0.0063392	0.0424458		Tfg	1871.18	0.119921290327293	0.0545282430428069	2.19925095024884	0.0278600833046097	0.310587544192448	0.507816		Stip1	4289.14	0.0294064	0.0795697	0.369566	0.711706	0.99724
Tex2	4719.9	-0.164413	0.0479504	-3.42882	0.000606203	0.00786643		Abi3	222.974	-0.202860336387044	0.0923185810010009	-2.19739443769012	0.0279922881928286	0.311357667645585	0.50674		Hnrnpa0	4291.7	0.164089	0.0839303	1.95506	0.0505762	0.99724
Rps5	4994.79	-0.165104	0.0427296	-3.86392	0.00011158	0.00212641		Apbb1ip	271.307	-0.200174685808809	0.0910970685751798	-2.1973779062233	0.0279934678469733	0.311357667645585	0.50674		Rimbp2	4345.66	0.0659543	0.139474	0.473258	0.636029	0.99724
Pik3r3	2696.18	-0.165537	0.0608671	-2.71965	0.00653518	0.0432399		Ets2	3462.49	0.137451409907424	0.0625523205690577	2.19738306520024	0.0279930997075555	0.311357667645585	0.50674		Trak1	4290.84	0.0339264	0.0966454	0.35104	0.725558	0.99724
Arf2	1918.69	-0.166331	0.0621169	-2.6777	0.0074129	0.0473508		Clec18a	293.442	-0.208777789274181	0.0950798617396368	-2.19581502806442	0.0281051855734773	0.312140588068853	0.50565		Lmtk3	4262.94	0.156148	0.125573	1.24349	0.213689	0.99724
Uqcrfs1	3208.47	-0.166463	0.0494864	-3.36381	0.000768751	0.00926928		Echdc2	374.106	-0.185271251871793	0.0843755932905949	-2.19579198967772	0.0281068352742709	0.312140588068853	0.50565		Dtna	4285.38	0.0301659	0.114111	0.264355	0.791507	0.99724
Cask	3579.62	-0.166598	0.0507839	-3.28053	0.00103612	0.0116753		Ddt	839.765	0.132901376391336	0.0605399565948996	2.19526712383756	0.0281444417537188	0.312281032999026	0.505454		Sbno1	4289.62	-0.0084566	0.106898	-0.0791102	0.936945	0.999854
Ppp1r11	2036.18	-0.166936	0.0620013	-2.69246	0.0070927	0.0459424		Nap1l4	4782.19	0.108525945318892	0.049441992446271	2.19501561222128	0.0281624778485972	0.312281032999026	0.505454		Pnpla8	4267.47	-0.117817	0.100611	-1.17101	0.241594	0.99724
Cops6	3183.95	-0.167164	0.0503232	-3.32181	0.000894344	0.0104818		Nfe2l1	17287.5	0.0771199151229936	0.0351462551000172	2.19425696716564	0.0282169412279591	0.312646291592169	0.504947		Gnai2	4268.33	0.051443	0.0957333	0.537354	0.591023	0.99724
Ddx6	7248.13	-0.167303	0.0612989	-2.72931	0.00634677	0.0424745		1700020D05Rik	41.9507	-0.197997201432369	0.0902682621916105	-2.19343096482886	0.0282763433936249	0.312827238488801	0.504695		Rhoa	4287.74	0.00398743	0.105427	0.0378212	0.96983	0.999854
Atg12	2453.66	-0.168048	0.0536986	-3.12946	0.00175129	0.0173383		Nsmaf	1411.45	-0.140609142038449	0.0640993639576742	-2.19361212587531	0.0282633059347926	0.312827238488801	0.504695		Hdac11	4257.58	0.0104664	0.106581	0.0982001	0.921773	0.999715
Ran	7038.03	-0.16814	0.061347	-2.7408	0.00612893	0.0413957		Gtf2b	1152.21	0.13366917474774	0.0609595354748413	2.19275251536171	0.0283252148264212	0.313129429656464	0.504276		Igsf8	4244.24	0.241991	0.102036	2.37158	0.017712	0.99724
Pgam5	1901.74	-0.168469	0.0517855	-3.2532	0.00114112	0.0126109		Eif5a	10577.1	0.0883291967305098	0.040300559514682	2.19176105230823	0.0283967647604605	0.313443316801253	0.503841		Oaz2	4276.11	-0.016765	0.0975321	-0.171894	0.863521	0.997592
Fau	4785.71	-0.169254	0.0595406	-2.84266	0.00447385	0.0334979		Sf3b4	1873.63	0.118552846276399	0.0540895964712711	2.19178648040695	0.0283949277723439	0.313443316801253	0.503841		Vstm2a	4237.22	0.0393394	0.123224	0.319248	0.749538	0.99724
Mlc1	6892.1	-0.169439	0.0551926	-3.06996	0.00214084	0.0201275		Ctsz	1774.93	-0.194652182658919	0.0888292855342813	-2.19130640855822	0.028429626622589	0.313543192127037	0.503703		Naca	4246.33	-0.0857763	0.100332	-0.854919	0.392596	0.99724
Astn1	13183.8	-0.169752	0.0617172	-2.75048	0.00595089	0.0405645		E4f1	1087.67	-0.169716810702095	0.0774595177321033	-2.19103882480998	0.0284489830113888	0.313543192127037	0.503703		Cep170b	4236.89	0.0771645	0.101138	0.762956	0.44549	0.99724
2900097C17Rik	65811.2	-0.169825	0.0576417	-2.94621	0.00321695	0.0266257		Spata5l1	62.9682	-0.207869769449886	0.0949050195007144	-2.19029267939112	0.0285030174194206	0.313900554233892	0.503208		Vapb	4241.78	0.0516667	0.0883674	0.584678	0.558764	0.99724
Map4k4	4532.11	-0.169898	0.0583879	-2.90982	0.0036164	0.0289274		Nudt3	9080.61	0.0948766243006172	0.0433614235534981	2.1880421933925	0.0286665290113791	0.315230284167518	0.501372		Gng3	4244.61	-0.0260053	0.100716	-0.258205	0.796249	0.99724
Rab1	6328.23	-0.170081	0.0581661	-2.92406	0.00345499	0.0279831		Rasgrp4	38.8676	-0.177846418981633	0.0812813969882811	-2.18803349316541	0.0286671627003505	0.315230284167518	0.501372		Dcaf8	4230.9	0.0425899	0.0919958	0.462951	0.6434	0.99724
Slmo2	1491.28	-0.170175	0.0626593	-2.71588	0.00660993	0.0435991		Clcn2	2886.27	-0.139206499456654	0.0636372353623519	-2.18750074015644	0.0287059892442062	0.31541845670298	0.501113		Grik5	4241.86	0.0884942	0.118411	0.74735	0.454852	0.99724
Rala	2160.38	-0.170231	0.0556155	-3.06085	0.00220712	0.0206131		Pgam1	22165	0.0686668251553126	0.0314134857038364	2.18590276172143	0.0288227201583828	0.316461702963468	0.499679		Arl1	4254.24	-0.0742823	0.107537	-0.690766	0.489712	0.99724
Ndufb3	1582.58	-0.171708	0.0543515	-3.15922	0.00158192	0.0160723		Cacng4	503.123	0.145008623819187	0.0663669134288719	2.18495356085225	0.0288922517430721	0.316746300996125	0.499288		Msl1	4227.56	0.0450669	0.0980488	0.459635	0.645778	0.99724
Ndufa11	2031.96	-0.172714	0.0565159	-3.05603	0.00224289	0.0208217		Tmc6	243.981	-0.194317328465381	0.0889224613934947	-2.18524459872404	0.0288709170811842	0.316746300996125	0.499288		Nedd4l	4225.51	-0.0329697	0.0975334	-0.338034	0.735337	0.99724
Prps1	2908.06	-0.172801	0.0616672	-2.80215	0.00507633	0.0362903		Rwdd2a	619.036	0.202669125648707	0.0927757747691088	2.1845048036849	0.0289251746867376	0.316868090120324	0.499121		Ewsr1	4214.65	0.0730896	0.114276	0.639582	0.522444	0.99724
Rplp2	3337.46	-0.172917	0.0582636	-2.96784	0.00299898	0.0253636		Echdc1	1023.4	0.145630071552952	0.0666801972998384	2.18400780816683	0.0289616743081865	0.317028847777481	0.498901		Cdc37l1	4222.98	-0.183027	0.0952805	-1.92091	0.0547429	0.99724
Trappc4	1529.87	-0.173523	0.050739	-3.41991	0.000626407	0.0080544		Cdip1	11040.4	0.0775425281296277	0.0355138027673308	2.18344762000422	0.029002862353994	0.317240646501594	0.498611		Trp53inp2	4258.46	-0.0909171	0.135874	-0.669146	0.503402	0.99724
Dnajc27	6705.71	-0.173829	0.0417226	-4.16632	3.1e-05	0.00078887		Gm9866	1061.82	0.121983451788222	0.0558821133487133	2.18287112777975	0.0290453017942985	0.317366933890266	0.498438		Gdap1	4233.29	0.00882517	0.0972244	0.0907711	0.927674	0.999854
Sdhd	2890.36	-0.174077	0.047063	-3.69881	0.000216617	0.00359986		Ostc	1042.83	0.128579288405629	0.0589084362147897	2.18269736335909	0.0290581042320015	0.317366933890266	0.498438		Ube2l3	4241.44	-0.0637972	0.0936259	-0.681411	0.495611	0.99724
Chmp5	2312.63	-0.174497	0.0601888	-2.89917	0.00374156	0.0297138		Bet1	449.842	0.152871611365647	0.0701302733795123	2.17982340576911	0.0292705542641943	0.317415456361503	0.498372		Ap3d1	4224.31	0.100257	0.0874908	1.14591	0.251832	0.99724
Rftn2	1204	-0.175011	0.061522	-2.8447	0.00444537	0.0333885		Dlg3	9685.95	0.0985441719867724	0.0451955558854552	2.18039517505936	0.0292281814911541	0.317415456361503	0.498372		Atp5j	4218.54	-0.0520016	0.102412	-0.507771	0.611614	0.99724
Hibadh	1929.7	-0.175085	0.0604456	-2.89657	0.00377265	0.0299301		Fxyd6	4317.13	0.136389561241338	0.0625404810901621	2.18082046802151	0.0291966980511285	0.317415456361503	0.498372		Tanc1	4271.62	0.0834607	0.147401	0.566583	0.570997	0.99724
Ndufb5	3246.14	-0.17595	0.0593948	-2.96238	0.00305271	0.0255945		Gcnt1	145.774	-0.20110066844518	0.0922107960592214	-2.18087986482651	0.0291923033683057	0.317415456361503	0.498372		Clta	4214.98	0.0731603	0.100466	0.728208	0.466487	0.99724
Dmxl2	10066.7	-0.17604	0.0500335	-3.51844	0.000434092	0.00614792		Itga2b	95.8643	-0.205915027589586	0.0944702272301058	-2.1796817222428	0.0292810623381808	0.317415456361503	0.498372		Pak3	4221.02	-0.180552	0.0938266	-1.92431	0.0543151	0.99724
Rwdd1	1366.11	-0.176187	0.0640468	-2.75091	0.00594297	0.0405462		Phf7	171.532	-0.186896193181977	0.0857066002629036	-2.18065111215095	0.02920923157047	0.317415456361503	0.498372		Fam219a	4213.99	0.0407191	0.0908473	0.448214	0.653999	0.99724
Apba1	9000.17	-0.176506	0.0578497	-3.05112	0.00227989	0.0210642		Rars	1823.76	0.121115361725685	0.0555609216381055	2.17986595893002	0.0292673989080653	0.317415456361503	0.498372		Rcn2	4222.88	-0.0413632	0.110075	-0.375777	0.707083	0.99724
Dmd	2511.59	-0.176814	0.0504958	-3.50157	0.00046253	0.00643885		Slc6a1	20951.1	0.0862153837220029	0.0395188699073391	2.18162573788558	0.0291371657469514	0.317415456361503	0.498372		Ckmt1	4189.05	0.0263104	0.110004	0.239176	0.810969	0.99724
Slc25a5	7442.67	-0.17718	0.0511498	-3.46395	0.000532314	0.00714084		Usp27x	722.061	0.177103991243471	0.0811778099870783	2.18167983678868	0.029133170049617	0.317415456361503	0.498372		Prdx5	4208.67	0.110666	0.089607	1.23501	0.216826	0.99724
St3gal2	5037.03	-0.17722	0.0588451	-3.01164	0.00259839	0.0229922		Zfp446	495.491	-0.163226276106371	0.0748411871169028	-2.18096856015137	0.0291857419904567	0.317415456361503	0.498372		Pcdh9	4170.51	0.0257559	0.123189	0.209074	0.834391	0.99724
Gcsh	1586.7	-0.177978	0.0567942	-3.13373	0.00172598	0.0171425		2410131K14Rik	918.807	0.129647311129433	0.0595451953198116	2.17729256631219	0.0294587454751855	0.317771904512911	0.497885		Rps15a	4197.9	-0.0559562	0.0892847	-0.626714	0.530847	0.99724
Bzw2	1276.88	-0.17874	0.059928	-2.98259	0.00285825	0.0245078		8430429K09Rik	197.387	-0.190307523414273	0.0874110897174777	-2.17715537043832	0.0294689769239283	0.317771904512911	0.497885		Scg5	4182.02	0.000244562	0.120419	0.00203001	0.99838	0.999854
0610009D07Rik	1082.93	-0.178807	0.0578211	-3.09242	0.00198534	0.019047		Clcn6	2810.8	0.106949603502359	0.0491776973051952	2.17475826162892	0.0296482363629161	0.317771904512911	0.497885		Hectd4	4190.4	-0.0631874	0.109881	-0.575052	0.565256	0.99724
2023-03-06	11759.1	-0.179357	0.0654202	-2.74161	0.00611391	0.0413302		Ddx11	80.3771	-0.20677533349742	0.0950133724341761	-2.1762761198764	0.0295346200546624	0.317771904512911	0.497885		Atp5h	4197.35	0.0922589	0.102544	0.899699	0.36828	0.99724
Rprd1a	5401.4	-0.180208	0.0591106	-3.04865	0.00229871	0.0211689		Ddx46	3123.74	-0.113190752752808	0.0519619605427817	-2.17833876109457	0.0293808254385716	0.317771904512911	0.497885		Acly	4209.37	-0.00965988	0.12662	-0.0762922	0.939187	0.999854
2410015M20Rik	1190.18	-0.180394	0.0550563	-3.27653	0.0010509	0.0118333		Dtl	411.134	-0.187625457365346	0.0862683650802435	-2.17490452254224	0.0296372719486384	0.317771904512911	0.497885		Tulp4	4212.66	-0.137046	0.0987394	-1.38797	0.165147	0.99724
Slc1a3	24809.2	-0.180876	0.0569316	-3.17707	0.0014877	0.0153874		Eif4ebp3	202.846	-0.191982509320907	0.0882486122863812	-2.17547340798847	0.0295946587398994	0.317771904512911	0.497885		Dync1i2	4189.21	0.0329718	0.0847858	0.388884	0.697362	0.99724
Spcs1	2033.69	-0.180893	0.0651048	-2.77848	0.00546132	0.0382367		Gm6297	74.8818	-0.20311914747936	0.0933749783711273	-2.17530596550229	0.029607195792069	0.317771904512911	0.497885		Cpeb4	4179.43	0.0307078	0.109291	0.280972	0.778732	0.99724
Nsg2	26465.3	-0.18123	0.0633716	-2.8598	0.00423908	0.0323539		Igfn1	2250.29	-0.207100528947312	0.0950952233938272	-2.17782262406205	0.0294192448652341	0.317771904512911	0.497885		Dlat	4203.36	-0.0699693	0.110111	-0.63545	0.525135	0.99724
Myh10	14401.1	-0.181638	0.0632879	-2.87002	0.00410444	0.0315761		Nanos3	23.5125	-0.182045073018355	0.0837162594928668	-2.1745485777929	0.0296639613465171	0.317771904512911	0.497885		Cldn11	4201.03	-0.205659	0.126668	-1.62365	0.104451	0.99724
Abcd3	2862.02	-0.181875	0.0639898	-2.84225	0.00447964	0.0334979		Rraga	3550.71	0.0976956078374911	0.0448684478047903	2.177378817795	0.0294523147935685	0.317771904512911	0.497885		Lztr1	4187.32	-0.0433979	0.108784	-0.398941	0.689937	0.99724
Prmt2	1828.19	-0.183113	0.0628293	-2.91445	0.00356314	0.0286493		Slc25a42	1547.53	-0.139127036628652	0.0639356593598869	-2.17604757691668	0.0295517032057363	0.317771904512911	0.497885		Btbd1	4179.88	-0.10212	0.0910082	-1.1221	0.261819	0.99724
Slc38a10	3182.24	-0.183483	0.0605549	-3.03002	0.00244537	0.0220668		Smpd1	5104.58	0.129832104828353	0.0596435602166293	2.17680004944029	0.0294954893701897	0.317771904512911	0.497885		Nebl	4194.2	-0.0847194	0.115731	-0.732047	0.46414	0.99724
Csrnp3	4086.19	-0.183588	0.0671855	-2.73256	0.00628445	0.0421338		Syt5	6086.15	0.100197276021042	0.0460198534517348	2.17726195338991	0.0294610281838093	0.317771904512911	0.497885		Ap1b1	4158.41	0.044557	0.0846088	0.526621	0.598457	0.99724
Itgav	3728.42	-0.184214	0.0592274	-3.11029	0.00186905	0.0181861		Tada2b	1547.94	0.131969682344703	0.0606489860512773	2.17595859282999	0.0295583568950742	0.317771904512911	0.497885		Ly6e	4182.46	-0.0217887	0.134337	-0.162198	0.87115	0.997592
Tusc3	6600.71	-0.18512	0.0637103	-2.90565	0.00366489	0.0292095		Vwa5a	794.508	-0.156421099601905	0.0718220474136245	-2.17789808609984	0.0294136250403488	0.317771904512911	0.497885		Hnrnpab	4160.5	0.0109679	0.0834595	0.131416	0.895446	0.998189
Armcx2	3896.06	-0.185167	0.0574851	-3.22113	0.00127687	0.0136913		Gap43	8915.51	0.148176636275692	0.0681536040953542	2.17415701256791	0.0296933455060148	0.317852274738667	0.497775		Chmp4b	4148.07	0.0882666	0.0985171	0.895949	0.37028	0.99724
Tomm22	2047.18	-0.185292	0.0553037	-3.35045	0.000806792	0.0096454		Nell1	2346.11	0.144286204356531	0.0663745867859723	2.17381698844753	0.0297188821766565	0.317891371500819	0.497721		Nap1l2	4140.42	0.103338	0.102756	1.00566	0.314581	0.99724
Selrc1	493	-0.18536	0.0686015	-2.70198	0.0068927	0.044872		BC004004	2301.9	0.113846595331747	0.0523868048418212	2.1731921936354	0.029765855079468	0.318159537074578	0.497355		Lzts3	4120.82	0.201556	0.136515	1.47649	0.139813	0.99724
Uchl1	17963.7	-0.18552	0.0580397	-3.19644	0.00139136	0.0145857		Irak1	2519.3	-0.126488125720303	0.0582286831603902	-2.17226491919615	0.0298356864723526	0.318437312048048	0.496976		Rapgefl1	4124.53	0.215631	0.119361	1.80654	0.0708334	0.99724
Swi5	3323.59	-0.186061	0.0483625	-3.84722	0.000119464	0.00223818		Ubqln1	7937.75	0.097881486068935	0.045059230553791	2.1722848984757	0.0298341803848629	0.318437312048048	0.496976		Pds5b	4125.53	-0.0540292	0.116855	-0.462358	0.643825	0.99724
Sms	4538.58	-0.18631	0.0657835	-2.83217	0.00462333	0.0342255		Hpcal1	2717.61	0.191730347951588	0.0882902212228748	2.17159211174242	0.0298864425398099	0.318722199578544	0.496588		Tmcc2	4129.77	0.121236	0.112558	1.0771	0.281437	0.99724
Mrps14	891.83	-0.187808	0.0672026	-2.79465	0.00519559	0.036775		Wdr67	328.53	-0.166237099647477	0.0765600464261495	-2.17132966093262	0.0299062617393333	0.318722199578544	0.496588		Lrrn2	4147.71	0.0910713	0.142859	0.637503	0.523798	0.99724
Chst10	3130.05	-0.187883	0.0468153	-4.01329	5.99e-05	0.00132537		Cd200	3907.65	0.158452441543033	0.0729916640063149	2.1708292816742	0.0299440796182679	0.318891276052023	0.496357		Atad1	4150.55	-0.0522425	0.0933755	-0.559491	0.575827	0.99724
Pin1	2505.1	-0.188095	0.068982	-2.72673	0.0063966	0.0426909		Cct3	4571.03	0.0893725195874417	0.0411821001357843	2.17017877409762	0.0299933054140422	0.318947843663526	0.49628		Arfgef1	4149.59	-0.0559807	0.0983024	-0.569477	0.569032	0.99724
B230219D22Rik	4196.94	-0.188206	0.0666285	-2.82471	0.00473242	0.0346686		Oacyl	78.1257	-0.206358304973001	0.095079444112044	-2.17037769730567	0.0299782449399163	0.318947843663526	0.49628		Gap43	4133.29	-0.0599422	0.118672	-0.505109	0.613482	0.99724
Chchd4	1146.84	-0.188392	0.0585075	-3.21997	0.00128206	0.0137184		Cecr2	180.232	-0.203792904602799	0.0939518975159304	-2.16911962388247	0.0300736032104892	0.319144111214184	0.496013		Dnajc27	4122.32	-0.0111576	0.100537	-0.11098	0.911633	0.999456
Armc1	2980.33	-0.188425	0.065548	-2.87461	0.00404524	0.0312759		Top3a	274.379	-0.172466347011585	0.0795045120052563	-2.16926489656566	0.0300625786707906	0.319144111214184	0.496013		Nono	4138.72	-0.000441292	0.0858829	-0.00513887	0.9959	0.999854
Dnajb11	1876.56	-0.188745	0.0680449	-2.77383	0.00554	0.0386924		Vcl	1860.45	-0.13430613780614	0.0619188802692336	-2.16906599767558	0.0300776737059216	0.319144111214184	0.496013		Clstn2	4161.98	0.0426273	0.13073	0.326076	0.744367	0.99724
Pdxp	6085.79	-0.188768	0.0592131	-3.18795	0.00143287	0.01492		Setd6	448.705	-0.156098683804168	0.0719835401667072	-2.16853302078027	0.0301181550452425	0.31934037969868	0.495746		Pabpc1	4147.73	-0.0662654	0.106471	-0.622386	0.533688	0.99724
Guk1	2564.35	-0.189285	0.0682575	-2.7731	0.00555258	0.0387181		Pdgfra	2616.83	0.1392188609858	0.0642290267620579	2.16753807435925	0.030193849781192	0.319909454355649	0.494973		Itpka	4115.6	-0.0307298	0.140403	-0.218868	0.826753	0.99724
Tmem242	1239.41	-0.189469	0.0559382	-3.38711	0.000706343	0.00876227		Sptbn4	8726.29	-0.143153841706048	0.066064370031977	-2.16688423179934	0.0302436825716648	0.32020388705248	0.494573		Arpc1a	4136.21	-0.0219984	0.111411	-0.197455	0.843472	0.99724
Smarca2	11947.4	-0.189733	0.0702011	-2.7027	0.00687784	0.044813		Exosc8	498.498	-0.139080641723347	0.0642243518906259	-2.16554371712775	0.0303460712695935	0.320212939565955	0.494561		Sugt1	4132.89	-0.0531243	0.0867701	-0.612243	0.540377	0.99724
Dync1h1	25479.7	-0.190342	0.0715489	-2.6603	0.00780701	0.0492917		Plcxd3	330.006	0.180754522182818	0.0834769030579053	2.16532376695186	0.0303628995033528	0.320212939565955	0.494561		Braf	4133.68	-0.126351	0.0915091	-1.38075	0.167355	0.99724
Rps20	3786.83	-0.190355	0.0693464	-2.74499	0.00605134	0.041043		Tctn1	471.554	-0.184190967731913	0.0850682296129069	-2.16521454096379	0.0303712592858996	0.320212939565955	0.494561		Nudcd3	4110.92	0.122665	0.091621	1.33882	0.180629	0.99724
Timm22	955.628	-0.19127	0.0620058	-3.08471	0.00203749	0.0193318		Tlr7	190.548	-0.186789163865964	0.0862286370008432	-2.16620800655979	0.0302952955877102	0.320212939565955	0.494561		Rad21	4110.81	-0.0626593	0.115493	-0.542535	0.58745	0.99724
Vta1	1335.94	-0.191332	0.0704859	-2.71448	0.00663804	0.0436729		Zcchc18	12950.1	0.090366742224351	0.0417370947166857	2.16514213166409	0.0303768023352531	0.320212939565955	0.494561		Clip1	4121.58	0.0796407	0.0857746	0.928489	0.353154	0.99724
Higd1a	2675.82	-0.191361	0.0514249	-3.72117	0.000198299	0.00338376		Zfp771	392.082	-0.205354874683507	0.0948412761160126	-2.16524790780241	0.0303687052927611	0.320212939565955	0.494561		Npdc1	4105.14	0.157809	0.116845	1.35059	0.176828	0.99724
Rit1	1031.57	-0.191662	0.0632266	-3.03135	0.00243463	0.0220462		Cacybp	2180.56	0.135676503805354	0.0627423470393226	2.16243908950873	0.0305843472985887	0.3206025414857	0.494033		Rnf13	4086.17	-0.0492035	0.125633	-0.39164	0.695324	0.99724
Ext1	1673.06	-0.191678	0.0677824	-2.82784	0.00468636	0.0344452		Cep192	412.9	-0.164056633342788	0.0758039476499072	-2.16422281990467	0.0304472527389902	0.3206025414857	0.494033		Inpp5f	4122.84	-0.179257	0.103929	-1.72482	0.0845605	0.99724
Ep400	4083.18	-0.192	0.0663819	-2.89236	0.00382359	0.0301951		Cpm	688.969	0.185815369537122	0.0858679385264079	2.16396681608907	0.0304668962649407	0.3206025414857	0.494033		Miga1	4107.37	-0.178434	0.103719	-1.72036	0.0853674	0.99724
Ndufa13	3499.33	-0.192129	0.0556965	-3.44957	0.000561483	0.00742922		Mfsd2b	37.3212	-0.193300458007374	0.0893646650525307	-2.16305245360398	0.030537145462842	0.3206025414857	0.494033		Ralgapb	4098.49	-0.0543386	0.10446	-0.520184	0.602935	0.99724
Zfp330	793.113	-0.19234	0.0603083	-3.18927	0.00142632	0.0148617		Necap1	8477.89	0.119648888311049	0.0553242048819021	2.16268608950563	0.0305653317212347	0.3206025414857	0.494033		Wdr6	4070.35	0.133599	0.143592	0.930434	0.352146	0.99724
H3f3b	5479.45	-0.192351	0.0613332	-3.13617	0.0017117	0.0170225		Oxct1	12418.5	0.111358768417487	0.0514877228071304	2.1628217824787	0.0305548895645614	0.3206025414857	0.494033		Araf	4097.8	-0.0608016	0.0924842	-0.657426	0.510907	0.99724
Thnsl1	863.392	-0.192577	0.0680965	-2.828	0.00468394	0.0344437		Slc32a1	4616.5	0.134402156153768	0.062147651689322	2.16262646295388	0.0305699212095398	0.3206025414857	0.494033		Dnajb6	4087.43	0.0160572	0.0903015	0.177816	0.858867	0.997413
Eif2s1	1434.51	-0.192898	0.0692501	-2.78553	0.00534407	0.0375515		Usp49	720.127	-0.135076883190008	0.062467301828104	-2.16236141528426	0.0305903292371733	0.3206025414857	0.494033		Ttc7b	4095.46	0.0228437	0.106348	0.214803	0.829921	0.99724
Arl15	1666.81	-0.193051	0.0709816	-2.71973	0.00653354	0.0432399		Utp3	1034.97	0.129848228326194	0.0600589003668049	2.1620147477419	0.030617039456683	0.32065112844108	0.493967		Ola1	4094.69	-0.0255928	0.103483	-0.247316	0.804664	0.99724
Timm17b	477.213	-0.193103	0.0710467	-2.71797	0.00656841	0.0433991		Trim12a	95.6507	-0.203610996087144	0.0942045895195219	-2.16137023817666	0.0306667511984209	0.320940365928142	0.493576		Otub1	4079.03	0.0279548	0.106575	0.2623	0.79309	0.99724
Csgalnact1	877.978	-0.193184	0.0709886	-2.72134	0.00650182	0.0431431		Cdr2	761.763	0.169746400252835	0.078580190649978	2.16016783426935	0.0307596792488519	0.321052103585412	0.493424		Cttnbp2	4080.83	0.0500569	0.103041	0.485794	0.627113	0.99724
Eef1e1	557.975	-0.193248	0.065598	-2.94595	0.00321966	0.026634		Gfap	10952.8	-0.174500775655028	0.080752631543366	-2.16092989565692	0.0307007551502852	0.321052103585412	0.493424		Tmem178b	4091.92	-0.141623	0.100287	-1.41218	0.157897	0.99724
Stard10	1868.22	-0.193401	0.0617961	-3.12967	0.00175002	0.0173368		Lama5	654.865	-0.165955280875995	0.0768388608347412	-2.15978320179574	0.0307894566517857	0.321052103585412	0.493424		Htt	4089.2	-0.0752809	0.090966	-0.827573	0.407913	0.99724
Acly	8471.04	-0.193976	0.0501889	-3.86492	0.000111125	0.00212303		Lims2	491.116	0.164878995343821	0.0763499224346092	2.15951752256243	0.0308100394050712	0.321052103585412	0.493424		Slc2a13	4102.66	0.149888	0.144656	1.03625	0.300085	0.99724
Fam63b	3500.67	-0.194127	0.0648692	-2.99259	0.00276617	0.0239838		Mcee	533.008	0.14094434204396	0.0652443686382015	2.16025298406267	0.0307530904825564	0.321052103585412	0.493424		Ppp1ca	4080.07	0.0719261	0.0891153	0.807111	0.419603	0.99724
Rasal2	4655.8	-0.1949	0.0640179	-3.04446	0.00233097	0.0213704		Trim34a	68.5457	-0.203427674818536	0.0941853119302168	-2.1598662323193	0.0307830265167548	0.321052103585412	0.493424		Ash1l	4071.6	-0.0131507	0.093451	-0.140723	0.888089	0.997881
2810407C02Rik	5665.61	-0.19535	0.0719414	-2.7154	0.00661957	0.0436255		Sox12	898.097	-0.166631444430177	0.0772855178581011	-2.15605004725617	0.0310797574346492	0.323630506448541	0.489951		Ankrd17	4082.38	-0.0386994	0.0937057	-0.41299	0.679614	0.99724
Fam160a2	3704.21	-0.195501	0.0516615	-3.78426	0.000154166	0.00276778		Ciz1	2131.24	-0.137754702638792	0.0639150032870577	-2.15527959875246	0.0311399612748276	0.323885538359364	0.489608		Orai2	4080.21	0.179367	0.114892	1.56119	0.118478	0.99724
Ptcd2	1077.06	-0.195639	0.0580018	-3.37299	0.000743575	0.00906652		Cpsf7	3788.57	-0.0973316340326714	0.0451620117264659	-2.15516604136642	0.0311488432526526	0.323885538359364	0.489608		Fam213a	4084.99	-0.124475	0.106433	-1.16952	0.242193	0.99724
Wnk1	10212.7	-0.195668	0.0498767	-3.92304	8.74e-05	0.00176819		A130049A11Rik	66.5561	-0.204629671986928	0.0950776292438807	-2.15223784621342	0.0313786262650746	0.324435230190967	0.488872		Zc3h7b	4039.37	0.0531396	0.122612	0.43339	0.664732	0.99724
Pdzd8	2967.28	-0.19682	0.0629493	-3.12664	0.00176814	0.0174162		A130077B15Rik	377.062	-0.171451767006014	0.0796380327929415	-2.15288802338686	0.0313274799720318	0.324435230190967	0.488872		Arl8a	4064.74	0.0334678	0.0810297	0.413031	0.679584	0.99724
Rdh14	793.986	-0.196907	0.0653456	-3.01332	0.00258405	0.022923		Arl11	29.3622	-0.180417586341742	0.0838126903459151	-2.15262850526711	0.0313478864237397	0.324435230190967	0.488872		Fbxo21	4056.36	0.0594345	0.0937899	0.633696	0.526279	0.99724
Nudt19	2127.23	-0.196907	0.0571348	-3.44637	0.000568176	0.00749225		Cadm1	6397.83	0.119254930526819	0.0554022999967624	2.15252670978981	0.0313558939280957	0.324435230190967	0.488872		Clmn	4054.51	-0.0436594	0.111898	-0.390169	0.696411	0.99724
Nme2	2158.01	-0.197884	0.048114	-4.11281	3.91e-05	0.000946283		Clns1a	2504.73	0.10222354341208	0.0475406656376152	2.15023374286116	0.031536730347628	0.324435230190967	0.488872		Hexb	4073.21	-0.264384	0.137928	-1.91703	0.0552343	0.99724
Cpne5	5519.81	-0.198074	0.0618166	-3.20423	0.00135426	0.0143032		Dnahc7b	189.531	-0.192082838588045	0.0893227519906612	-2.15043574349487	0.0315207635768828	0.324435230190967	0.488872		Klhl9	4054.29	-0.0623216	0.0815543	-0.764171	0.444766	0.99724
Jkamp	1569.53	-0.19905	0.0641835	-3.10127	0.00192693	0.0186582		Gpd1	4326.34	0.148297040797605	0.0689250228734592	2.15157042558936	0.0314312035130218	0.324435230190967	0.488872		Gnal	4031.56	0.106873	0.115446	0.925735	0.354584	0.99724
Vps29	2268.64	-0.199099	0.0512225	-3.88695	0.000101513	0.00198342		Klhl17	2045.54	-0.175578646486126	0.0816359094873362	-2.15075262330927	0.0314957303614768	0.324435230190967	0.488872		Epn2	4048.84	0.0295007	0.0991131	0.297645	0.765974	0.99724
Ica1l	1544.79	-0.199306	0.0508217	-3.92167	8.79e-05	0.00177412		Map4k1	78.6396	-0.204791479412006	0.0951025017659897	-2.15337636349376	0.0312891116694262	0.324435230190967	0.488872		Vamp1	4032.89	0.162319	0.115424	1.40628	0.159641	0.99724
2510009E07Rik	2462.91	-0.199471	0.0537776	-3.70918	0.000207931	0.00350565		Metap1d	534.656	-0.168855541253136	0.0784898822797294	-2.15130328073819	0.0314522694930125	0.324435230190967	0.488872		Isca1	4060.06	-0.0677687	0.0926761	-0.731245	0.46463	0.99724
Chga	6075.47	-0.199623	0.0614727	-3.24734	0.00116488	0.0128096		Pcdhgc4	562.344	0.167324961808328	0.0777960797767944	2.15081482625348	0.0314908183886156	0.324435230190967	0.488872		Wdr82	4049.03	0.0240601	0.0939029	0.256222	0.797779	0.99724
Ndufb7	1592.12	-0.199745	0.0601638	-3.32003	0.000900091	0.0104982		Rarg	437.289	-0.163451689413256	0.0759512589804425	-2.15206030298122	0.0313926051779847	0.324435230190967	0.488872		Sez6	4058.98	-0.244197	0.141977	-1.72019	0.0853987	0.99724
Mea1	2019.6	-0.199806	0.0746237	-2.67751	0.0074171	0.0473508		Supt20	880.228	-0.157152885878135	0.0730267852059358	-2.15198964920834	0.0313981696071823	0.324435230190967	0.488872		Itsn1	4030.93	0.00743629	0.10867	0.0684285	0.945445	0.999854
Ppm1l	2850.44	-0.20052	0.0593495	-3.37863	0.000728468	0.00894365		Tuba1a	26588.1	0.106437886853957	0.0494254474959744	2.15350375659473	0.031279109178117	0.324435230190967	0.488872		Psmc1	4048.95	-0.0840139	0.0935552	-0.898015	0.369178	0.99724
Zfp407	723.65	-0.201442	0.0677616	-2.97281	0.00295086	0.0250799		Zfp810	652.462	-0.157573516190012	0.0732538019926237	-2.1510626329795	0.0314712563856765	0.324435230190967	0.488872		Myo18a	4053.38	-0.0251737	0.10679	-0.235732	0.813641	0.99724
Pcdhb20	424.915	-0.201733	0.0739931	-2.72637	0.00640343	0.0426914		Efna2	247.75	0.172964121851577	0.0804953399307314	2.14874702064017	0.0316544591452691	0.325415904843722	0.487561		Mapre3	4028.66	0.0383675	0.104203	0.368195	0.712728	0.99724
Cnep1r1	886.249	-0.202234	0.07284	-2.77641	0.00549627	0.038464		9030624G23Rik	189.65	-0.189367279982431	0.0881928621110469	-2.14719508415536	0.031777753911794	0.326301135408255	0.486381		Gprin1	4042.91	0.133466	0.0999742	1.335	0.181877	0.99724
Rpl15	6983.48	-0.202484	0.0382702	-5.29091	1.22e-07	8.77e-06		Etl4	5421.19	0.101299105087887	0.04718149486047	2.1470092329092	0.0317925465762772	0.326301135408255	0.486381		Rpl15	4041.03	0.074662	0.0802454	0.93042	0.352153	0.99724
Lsm6	1233.13	-0.202895	0.0591959	-3.42751	0.000609145	0.00789798		Gmfg	51.2747	0.201553347325034	0.0938971263139516	2.14653371447308	0.0318304219243768	0.326301135408255	0.486381		Kcnd2	4012.95	0.0718871	0.105451	0.681707	0.495424	0.99724
Bloc1s1	978.899	-0.203205	0.0733726	-2.7695	0.00561424	0.0389727		Gpam	2266.06	-0.112836702098551	0.0525647290872787	-2.14662386847265	0.0318232381299945	0.326301135408255	0.486381		Cmtm4	4021.97	-0.198409	0.123158	-1.61102	0.107175	0.99724
Cnih3	2825.39	-0.203379	0.0764296	-2.661	0.00779096	0.0492506		Pgm2	2884.92	0.148336084898309	0.06912765717065	2.14582832645585	0.031886677787349	0.326647307150234	0.485921		Ccny	4033.56	-0.138224	0.0944731	-1.4631	0.14344	0.99724
Pdpk1	7481.44	-0.20362	0.0725549	-2.80643	0.00500932	0.0359826		Epsti1	34.657	-0.183380488590577	0.0855071387874364	-2.14462197181507	0.0319830841105899	0.327404002671198	0.484916		Kpna3	4036.77	-0.0714624	0.103332	-0.691584	0.489199	0.99724
Gabra3	6979.44	-0.20417	0.0661775	-3.08519	0.00203421	0.0193318		2700094K13Rik	376.561	0.150587450438526	0.0703343720260596	2.1410221787824	0.032272249554709	0.3277115992225	0.484508		Timp3	4032.28	-0.0768023	0.120001	-0.640023	0.522158	0.99724
Rps21	4196.1	-0.204325	0.0753461	-2.71182	0.00669155	0.043969		Ajuba	82.2641	-0.203623133349868	0.0950899279844774	-2.14137435652604	0.0322438611817966	0.3277115992225	0.484508		Cyld	4019.34	-0.103917	0.0934818	-1.11163	0.266297	0.99724
Hsd17b12	2612.58	-0.204362	0.0700693	-2.91657	0.00353909	0.02853		Ccdc92	3704.11	0.090930693872558	0.0424619608611243	2.14146242963096	0.0322367651232987	0.3277115992225	0.484508		Map9	4000.94	-0.0591963	0.0891725	-0.663836	0.506795	0.99724
Tmem70	1095	-0.204923	0.0733789	-2.79266	0.00522759	0.0369431		Cthrc1	221.278	0.184877735831414	0.0862817806783535	2.142720448951	0.0321355523657402	0.3277115992225	0.484508		Wasf3	4000.39	-0.0757152	0.0975481	-0.77618	0.437643	0.99724
H2afv	934.523	-0.205094	0.0661565	-3.10014	0.00193432	0.0186731		Ctif	5065.4	0.103529873810081	0.0483572909052523	2.14093618298283	0.0322791847636017	0.3277115992225	0.484508		Hectd1	4014.61	-0.0395062	0.0915684	-0.431442	0.666147	0.99724
Ndufb8	3688.62	-0.205199	0.0705457	-2.90874	0.00362886	0.0289659		Ddc	374.389	0.203319211906005	0.0948577283368853	2.14341219709501	0.0320800145572887	0.3277115992225	0.484508		Slc2a3	4025.83	0.0780637	0.115491	0.675938	0.49908	0.99724
Atp5g3	6698.71	-0.205642	0.0530482	-3.8765	0.00010597	0.00204725		Epm2aip1	5918.88	0.117895289390342	0.0550667741503741	2.14095143958131	0.032277954288271	0.3277115992225	0.484508		Ptprj	4041.81	-0.0972179	0.142804	-0.680809	0.495992	0.99724
Pds5b	4342.27	-0.205649	0.0712074	-2.88803	0.00387667	0.0304816		Kcnk10	146.16	0.195284009250335	0.0911060071332762	2.14348115338498	0.0320744828325845	0.3277115992225	0.484508		Pcyox1	3991.78	-0.0542527	0.0913324	-0.594012	0.552504	0.99724
Rps16	4309.21	-0.205713	0.0602367	-3.41507	0.000637647	0.00813145		Ncald	22907.4	0.093266254825551	0.0435594058977476	2.1411277978512	0.0322637335565831	0.3277115992225	0.484508		Gpr158	3978.63	0.0237018	0.0981233	0.24155	0.809129	0.99724
Ralyl	2226.84	-0.205816	0.067429	-3.05234	0.00227065	0.0210038		Pak3	4653.64	0.151701277487412	0.0708593664821371	2.14087826378824	0.0322838564289823	0.3277115992225	0.484508		Sar1a	4004.41	0.014486	0.0983129	0.147347	0.882858	0.997859
Serp2	1825.54	-0.205861	0.0632672	-3.25383	0.00113859	0.01261		Por	3143.79	0.138022534510011	0.0644490095512138	2.14157727901671	0.0322275137076125	0.3277115992225	0.484508		Zbtb4	3972.77	0.0284217	0.10088	0.281736	0.778146	0.99724
Snx18	957.112	-0.205892	0.075997	-2.70921	0.0067443	0.0441844		Sgsm1	6394.06	0.159210515996949	0.0742853571537298	2.14322878824519	0.0320947317310968	0.3277115992225	0.484508		Nrd1	3994.68	-0.0164784	0.0939266	-0.17544	0.860734	0.997413
Gde1	6906.11	-0.206276	0.0587935	-3.50848	0.00045068	0.00634227		Kcnh4	1189.03	-0.186717761853611	0.0872891328425231	-2.13907225072869	0.0324298173684666	0.32896335690946	0.482852		Trnp1	4087.17	-0.0316472	0.134972	-0.234539	0.814567	0.99724
Mzt1	1860.17	-0.206586	0.0598801	-3.44999	0.000560599	0.00742386		Ehd1	1595.31	0.108559965670046	0.0507668852338979	2.13840114810822	0.0324841993806944	0.329285052480088	0.482428		Rragd	4016.99	0.0745302	0.136923	0.544331	0.586214	0.99724
Fam174b	1377.83	-0.206766	0.0760666	-2.71822	0.00656347	0.043385		Elp5	2294.16	0.0955150203585465	0.0446945275715575	2.13706298171792	0.0325928693314006	0.329798129316311	0.481752		Nudt4	3944.09	0.0154842	0.142067	0.10899	0.913211	0.999473
Fxyd6	3992.99	-0.206808	0.0560369	-3.69057	0.000223753	0.00368029		Iqce	1346.92	-0.15997396612923	0.0748626165206538	-2.13690054615036	0.0326060815828254	0.329798129316311	0.481752		Efhd2	4040.17	-0.101634	0.152536	-0.666619	0.505015	0.99724
Dolk	684.446	-0.206886	0.0725275	-2.85252	0.00433739	0.0328785		Trim72	37.7831	-0.193915916579868	0.090730297172981	-2.13727853453582	0.0325753436869799	0.329798129316311	0.481752		2025-09-04	3947.91	0.0692638	0.146679	0.472211	0.636776	0.99724
Psmb5	1781.38	-0.206935	0.0698269	-2.96354	0.00304125	0.0255399		Zfp57	385.52	-0.190555929752578	0.0891840079537437	-2.13666030631201	0.0326256307192302	0.329798129316311	0.481752		Nfib	3993.07	0.00911632	0.0994198	0.0916951	0.92694	0.999854
Pnma2	2969.02	-0.207969	0.0548731	-3.79	0.000150649	0.00272279		Gabarapl2	5004.29	0.0887341076678986	0.0415477669850843	2.13571303843488	0.0327028109968659	0.330348423185309	0.481028		Cul1	3972.85	0.0253462	0.0837451	0.302658	0.762151	0.99724
Mrps21	925.034	-0.208357	0.0755613	-2.75746	0.00582523	0.0399894		Timm17b	530.009	0.150955886677042	0.0706998285448636	2.1351662342611	0.0327474339427923	0.330481624984955	0.480853		Eif5b	3976.23	0.0325814	0.0907877	0.358874	0.71969	0.99724
Cox7b	3671.48	-0.208375	0.0764446	-2.72583	0.00641403	0.0427436		Ubl4	3346.35	0.108065569624352	0.050616333863144	2.13499401036311	0.0327614993789299	0.330481624984955	0.480853		Ap3m2	3969.72	0.00510331	0.0920517	0.0554388	0.955789	0.999854
Nme1	4792.76	-0.208635	0.0620626	-3.36168	0.00077469	0.00933362		Aqp9	61.2716	-0.200352556265054	0.0939031681967038	-2.13360805724217	0.032874877885438	0.331395195117192	0.479654		Atf2	3972.81	-0.0511543	0.0830468	-0.61597	0.537915	0.99724
Usp31	5730.81	-0.208769	0.0653795	-3.1932	0.00140707	0.0147107		Hfm1	74.0292	-0.202136160910412	0.0947990932804561	-2.1322583783835	0.0329856116520814	0.332280856350995	0.478495		Stmn4	3963.23	0.0935831	0.101633	0.920786	0.357162	0.99724
Fam49a	10302.6	-0.208939	0.0620995	-3.36458	0.000766593	0.00925047		E230016M11Rik	52.2281	-0.20207704630652	0.0948161564371649	-2.13125119072336	0.0330684537861432	0.332884518154897	0.477706		Ppp1r16b	3961.39	0.132197	0.111415	1.18652	0.235416	0.99724
Ppdpf	1215.56	-0.209537	0.0604657	-3.46539	0.000529472	0.00711503		Pnmal1	3494.5	0.120112201156052	0.0564205347791259	2.12887385109456	0.0332646987407386	0.334628125975047	0.475438		Casc4	3997.24	-0.230047	0.127827	-1.79974	0.0719011	0.99724
Prdx3	2166.49	-0.209842	0.074924	-2.80074	0.0050986	0.0362903		Zfp207	3801.57	-0.110057642749161	0.0517055660484116	-2.12854536097941	0.0332918931963964	0.334669924270487	0.475383		Sec23a	3973.59	-0.12792	0.0948746	-1.34831	0.177559	0.99724
Mrpl13	874.75	-0.210445	0.0718044	-2.9308	0.00338086	0.0275845		Cr1l	623.3	-0.147200571704973	0.0691751399950303	-2.12794035133934	0.033342029444709	0.334860975734621	0.475135		Vps26b	3966.53	0.053392	0.0924023	0.577822	0.563385	0.99724
Myo10	1760.66	-0.210502	0.0754674	-2.78931	0.00528209	0.0372173		Sec62	6059.65	0.120024725015107	0.0564089633833646	2.12775980652931	0.0333570034343932	0.334860975734621	0.475135		Stx7	3958.03	-0.0878755	0.0914196	-0.961233	0.336435	0.99724
Sephs2	1151.09	-0.210865	0.0588246	-3.58464	0.000337538	0.00513231		Atf4	4450.8	0.122778434124039	0.0577228666559636	2.12703285953929	0.0334173530576511	0.335235131571436	0.47465		Dnajc7	3952.58	0.0432898	0.0844294	0.512733	0.608138	0.99724
AI597468	1112.93	-0.211281	0.0765149	-2.76131	0.00575708	0.0396575		4933439C10Rik	940.375	-0.18400155002432	0.0865908051169487	-2.12495483528314	0.0335903817107218	0.335456506554182	0.474364		Gars	3948.1	0.0998497	0.115203	0.86673	0.38609	0.99724
D630045J12Rik	3072.04	-0.211491	0.0768553	-2.75181	0.00592672	0.0404556		Atp1b1	59295.2	0.0936515731931258	0.0440688878831447	2.12511768941066	0.0335767938884554	0.335456506554182	0.474364		Adcy2	3941.61	0.0420398	0.0940844	0.446829	0.654999	0.99724
Slc1a2	125043	-0.211759	0.0449561	-4.71036	2.47e-06	0.00010613		Gfpt2	339.324	-0.19697219049893	0.0926674025306905	-2.1255822988423	0.0335380547855501	0.335456506554182	0.474364		Lmo3	3923.32	-0.00732873	0.137302	-0.0533776	0.957431	0.999854
Scn2a1	13122.5	-0.211823	0.0701721	-3.01862	0.00253925	0.022624		Inpp5d	792.753	-0.158089222277192	0.0744077382179112	-2.12463415853618	0.0336171512977914	0.335456506554182	0.474364		Vdac3	3946.79	0.0308906	0.113813	0.271417	0.786071	0.99724
Casd1	2507.61	-0.212233	0.0699216	-3.0353	0.00240296	0.0218238		Oas1a	23.6211	-0.159783266104051	0.0751573911850483	-2.1259820702217	0.0335047524825095	0.335456506554182	0.474364		Rpl19	3943.41	0.083832	0.0959163	0.874014	0.382111	0.99724
Tceb2	3040.67	-0.212528	0.0562992	-3.77498	0.00016002	0.00285639		Rgl3	159.459	-0.193335533093536	0.09094047473623	-2.12595693671382	0.0335068453547782	0.335456506554182	0.474364		Gpr22	3969.82	-0.201451	0.117733	-1.71112	0.0870596	0.99724
Eif5a2	2333.19	-0.21275	0.0709108	-3.00024	0.00269765	0.0235611		Runx1	57.9765	-0.198564180358849	0.093441091759615	-2.12501990954549	0.033584951640332	0.335456506554182	0.474364		Csnk1d	3942.74	0.0485731	0.0948229	0.512252	0.608474	0.99724
Notch1	1433.46	-0.212755	0.073014	-2.9139	0.00356948	0.0286854		Tmem181a	2008.95	-0.114449133884511	0.0538698203003439	-2.12455013301353	0.0336241686316184	0.335456506554182	0.474364		Ube2k	3949.61	-0.0955473	0.102811	-0.929357	0.352704	0.99724
Snrpd2	1338.08	-0.212806	0.0664374	-3.20311	0.00135953	0.0143394		Cxxc4	908.126	0.150790365716268	0.0709989224121533	2.1238402019811	0.0336835080607312	0.335817871029637	0.473896		Scn1a	3882.62	0.0580286	0.141925	0.408861	0.682642	0.99724
1700025G04Rik	4420.12	-0.212982	0.0524637	-4.05961	4.92e-05	0.00113165		Mtfp1	2303.14	0.146833662696645	0.0691593468485835	2.12312101527101	0.0337437124210128	0.336187357083424	0.473419		Stxbp5	3948.02	0.0143759	0.121969	0.117866	0.906174	0.999456
Cplx2	59873.1	-0.213257	0.0758345	-2.81213	0.00492141	0.0356486		Dusp10	289.437	0.182614792369608	0.0861044477387703	2.12085202524773	0.0339342569833958	0.33632629510183	0.473239		Tpm3	3927.37	0.00522968	0.0881107	0.0593528	0.952671	0.999854
Elovl5	2724.84	-0.213549	0.0739658	-2.88713	0.00388769	0.0305102		F3	1652.51	0.135092590239776	0.0636928025521513	2.12100244967495	0.0339215962760107	0.33632629510183	0.473239		Usp46	3949.02	-0.223358	0.0990371	-2.2553	0.0241143	0.99724
Gria3	9985.41	-0.213634	0.062662	-3.4093	0.000651291	0.00823763		Pold1	307.674	-0.174453100401299	0.0822236201012613	-2.12169082541554	0.0338637095696559	0.33632629510183	0.473239		Reep1	3941.37	-0.0648235	0.12131	-0.534369	0.593086	0.99724
Akap11	12092.5	-0.214724	0.0778599	-2.75782	0.00581882	0.0399631		Ptpn23	3290.75	-0.141695308408648	0.0667775282415797	-2.12190106671873	0.0338460468608613	0.33632629510183	0.473239		Susd4	3947	0.00965406	0.134273	0.0718986	0.942683	0.999854
Kcnd2	4019.49	-0.214856	0.0793003	-2.7094	0.00674048	0.0441844		Rasgef1b	2730.01	-0.16779774279494	0.0791203356024442	-2.12079159570395	0.0339393442679035	0.33632629510183	0.473239		Fkbp3	3906.01	0.0644295	0.0988286	0.651926	0.514449	0.99724
Gabarapl2	4780.51	-0.214902	0.042361	-5.07309	3.91e-07	2.3e-05		Uqcrc1	8886.65	0.108212085687741	0.0510253962644816	2.1207495406178	0.0339428850763653	0.33632629510183	0.473239		Mlec	3936.11	-0.0692566	0.118602	-0.583947	0.559256	0.99724
Ndufa8	2964.54	-0.215203	0.0559303	-3.84769	0.000119236	0.00223662		Zc3hav1	203.552	-0.191661044319921	0.0903011816328142	-2.12246441136573	0.033798758201487	0.33632629510183	0.473239		Tmem130	3904.09	0.0365438	0.11262	0.324487	0.745569	0.99724
Reps2	8345.85	-0.215275	0.0708851	-3.03695	0.00238984	0.0217685		Zfp251	2234.92	0.120753429274498	0.056898281010419	2.1222684961675	0.033815197436795	0.33632629510183	0.473239		Ntm	3871.15	-0.0155404	0.145422	-0.106864	0.914897	0.999715
Zeb1	3265.26	-0.215305	0.0709237	-3.03573	0.00239953	0.0218238		Pycard	88.7119	-0.201401005397379	0.0950450304487097	-2.11900616419986	0.0340899460102727	0.336970371935979	0.472408		Lin7c	3906.23	0.091026	0.0991827	0.917762	0.358743	0.99724
Gatad1	2382.46	-0.215419	0.0604601	-3.56299	0.000366656	0.00546773		Ran	7704.17	0.102814795093652	0.048523198243887	2.11887919211105	0.0341006778704316	0.336970371935979	0.472408		Nudt3	3890.17	0.0561931	0.0935012	0.600984	0.547851	0.99724
Erh	1568.04	-0.215457	0.0482464	-4.46577	7.98e-06	0.000262449		Sdccag8	688.442	-0.140381313545771	0.066239952417488	-2.11928463747974	0.0340664191641937	0.336970371935979	0.472408		Socs5	3870.15	0.100505	0.0979628	1.02594	0.304922	0.99724
Atp5g1	4323.66	-0.215838	0.0650081	-3.32017	0.00089963	0.0104982		Uckl1	794.025	-0.138555961792165	0.065380674857924	-2.11921889905932	0.0340719718301202	0.336970371935979	0.472408		Atp2b3	3883.21	-0.0434992	0.116157	-0.374487	0.708042	0.99724
Celf4	16304.2	-0.215866	0.0584192	-3.69513	0.000219778	0.00363031		Cxx1c	4518.89	0.120646975371367	0.056956959870782	2.11821304446513	0.0341570289399791	0.337297758247543	0.471987		Eif4e	3893.9	-0.0681888	0.0868392	-0.785234	0.432316	0.99724
Tenm2	2511.11	-0.215939	0.0589876	-3.66076	0.00025147	0.00405862		Olig1	3549.36	0.150308014125198	0.0710214244181941	2.11637566208391	0.0343128703155852	0.338606490627846	0.470305		Anp32e	3896.24	0.0189555	0.119533	0.15858	0.873999	0.997592
Tmem183a	2103.51	-0.216436	0.0586085	-3.69292	0.000221696	0.00365033		Prrt4	159.405	-0.189061827899375	0.0893465108005861	-2.11605160856639	0.034340418517496	0.338648281999421	0.470251		D5Ertd579e	3885.53	0.0104901	0.100834	0.104033	0.917143	0.999715
Dync2h1	1764.68	-0.216526	0.0598012	-3.62077	0.000293729	0.0045739		Cdh8	1646.78	0.156543720436591	0.0740048306993626	2.11531759423294	0.0344028879036614	0.338653870994267	0.470244		Eloc	3887.51	-0.10088	0.0891343	-1.13177	0.25773	0.99724
Txn1	1471.28	-0.216831	0.05545	-3.91039	9.21e-05	0.00184462		Gabra1	15305.9	0.156388065597966	0.0739345443883598	2.11522322740637	0.0344109261728995	0.338653870994267	0.470244		Prrc2c	3868.85	0.0199703	0.0957059	0.208662	0.834712	0.99724
Tanc2	8753.85	-0.217239	0.0722263	-3.00776	0.00263185	0.0231983		Npr2	2354.32	-0.14313290961439	0.0676656480996391	-2.11529651505922	0.034404683311501	0.338653870994267	0.470244		Emc7	3885.04	-0.0485662	0.0895607	-0.542273	0.587631	0.99724
Spryd7	1303.37	-0.217325	0.0584156	-3.72032	0.000198971	0.00338776		Gmcl1	1064.42	-0.13081366417024	0.0618685546350733	-2.11438047877202	0.0344827836048952	0.339131289536024	0.469632		Gnb2	3872.23	0.0439782	0.102115	0.430671	0.666707	0.99724
Hsbp1	6932.19	-0.217485	0.0406833	-5.34581	9e-08	6.94e-06		BC031181	3192.02	0.0941771715186015	0.0445797745140438	2.11255378801732	0.0346389775925666	0.339228269500411	0.469508		Kcnb1	3850.53	-0.0506594	0.128495	-0.394247	0.693399	0.99724
Mfap3l	2910.08	-0.217722	0.0589088	-3.69592	0.000219093	0.00362674		Bnip2	1334.39	-0.120331908911703	0.0569820721055659	-2.11175031839443	0.0347078706197565	0.339228269500411	0.469508		Arfgef3	3871.09	-0.00614588	0.0905261	-0.0678911	0.945872	0.999854
Nab1	1102.34	-0.218135	0.0765075	-2.85116	0.00435594	0.0329606		Ccnl1	1185.35	-0.146701415355601	0.0694488704495567	-2.11236575060145	0.0346550902715673	0.339228269500411	0.469508		Atp2b4	3828.14	0.0268346	0.150796	0.177956	0.858757	0.997413
Cacybp	2041.67	-0.218359	0.0717688	-3.04253	0.002346	0.0214828		Cntnap4	1127.09	0.152151884789578	0.0720059600061947	2.11304570866756	0.0345968558222178	0.339228269500411	0.469508		Rpl14	3860.3	0.0843086	0.102164	0.825221	0.409246	0.99724
Ndn	6907.89	-0.218577	0.062973	-3.47096	0.000518606	0.00700547		Coro1c	4056.08	0.0948908552886638	0.0449314713110047	2.1119018033452	0.0346948726875973	0.339228269500411	0.469508		Cadm4	3856.47	0.0169828	0.0970233	0.175037	0.86105	0.997413
Phactr1	25008.6	-0.21868	0.06011	-3.63799	0.000274775	0.00434425		Gpr124	706.005	-0.147451657228054	0.0698192929993269	-2.11190418713457	0.034694668183463	0.339228269500411	0.469508		Rbm25	3865.53	-0.0419264	0.0943089	-0.444564	0.656635	0.99724
Bsg	13114.7	-0.218798	0.0771896	-2.83456	0.00458891	0.0340796		Ndufb3	1683.01	0.115513527293537	0.0547024968226229	2.11166827847179	0.034714911664484	0.339228269500411	0.469508		Etv1	3846.99	-0.0775742	0.149835	-0.517744	0.604637	0.99724
Ssbp4	2733.24	-0.218877	0.0737837	-2.96647	0.00301235	0.0254074		Nlrp1a	106.1	-0.198832714727054	0.0941649184547595	-2.11153705636756	0.034726176287148	0.339228269500411	0.469508		Ccdc47	3870.47	-0.0251831	0.0886175	-0.284179	0.776273	0.99724
Tcf20	5220.33	-0.218901	0.0803759	-2.72347	0.00646004	0.0429394		Plekhb2	12739.8	0.0928029586814262	0.0439216489322209	2.11292064249769	0.0346075607337265	0.339228269500411	0.469508		Pdxk	3842.64	0.0638015	0.116278	0.548691	0.583217	0.99724
Rps12	4655	-0.218947	0.0693813	-3.1557	0.00160112	0.0161958		Snrpd1	929.858	0.139940330440049	0.0662162826608697	2.11338246148249	0.0345680458681889	0.339228269500411	0.469508		D430041D05Rik	3859.88	-0.120039	0.108145	-1.10998	0.267007	0.99724
Nedd8	2698.07	-0.219274	0.0591229	-3.70878	0.000208257	0.00350732		Pcdha9	151.682	0.194657032038282	0.0922330266754301	2.11049164333818	0.0348160302162502	0.339877456264281	0.468678		Zc3h15	3876.12	-0.0441067	0.126214	-0.349464	0.726741	0.99724
Sorcs2	2631.14	-0.219343	0.0752849	-2.9135	0.00357401	0.0287069		Rad51ap1	61.3464	-0.200676561964715	0.0951006477654471	-2.11014926480476	0.0348455010003359	0.339936700826648	0.468602		Kpna4	3867.33	-0.132562	0.10861	-1.22055	0.222256	0.99724
Mrpl12	1528.72	-0.219478	0.0699626	-3.13707	0.00170645	0.017014		Irgm1	578.257	-0.16091116878312	0.0762868256605051	-2.10929170783975	0.0349194101104231	0.34020077214219	0.468265		Rps21	3829.94	0.0158333	0.117216	0.135077	0.892551	0.997881
Rbm12	787.158	-0.219493	0.0811399	-2.70511	0.00682812	0.0446015		Zxdb	175.538	0.193684787968742	0.0918208608220939	2.10937673895274	0.0349120756749867	0.34020077214219	0.468265		Neurl1a	3847.73	0.0909533	0.100443	0.905525	0.365187	0.99724
Vkorc1l1	638.195	-0.219567	0.0684847	-3.20607	0.0013456	0.0142312		Cartpt	277.739	0.200381385078146	0.09504400874952	2.10830106720597	0.0350049557068181	0.340259169885816	0.46819		Acsl4	3866.43	-0.00358742	0.126066	-0.028458	0.977297	0.999854
Ndufa2	1610.73	-0.219958	0.0771301	-2.85178	0.00434757	0.0329329		Gphn	3130.32	0.096735731068899	0.0458797296917123	2.10846340462144	0.0349909250065439	0.340259169885816	0.46819		Arsb	3829.89	0.166884	0.0854182	1.95371	0.0507354	0.99724
Pak6	3889.67	-0.220036	0.0656067	-3.35387	0.000796885	0.00954168		Slc25a5	7927.03	0.115919010531997	0.0549704377694362	2.10875181708028	0.0349660095779115	0.340259169885816	0.46819		Sfpq	3839.58	0.0450629	0.134583	0.334833	0.737751	0.99724
Pgrmc1	8558.06	-0.220176	0.0643974	-3.41901	0.000628487	0.00806775		Zswim8	6371.79	-0.12134635420469	0.0575609306317734	-2.10813746186563	0.0350191008522164	0.340259169885816	0.46819		Anapc5	3832.63	0.00860563	0.0923406	0.0931934	0.92575	0.999854
Polr1d	1392.62	-0.220204	0.0622427	-3.53784	0.000403422	0.00587606		Sat1	1244.53	-0.142653148131404	0.0677067723988433	-2.10692583736042	0.0351240085962053	0.341050366890694	0.467181		Ppme1	3857.98	-0.0121175	0.115243	-0.10515	0.916257	0.999715
Rps18	4385.52	-0.220238	0.0703973	-3.1285	0.00175701	0.0173624		Slc25a34	352.584	0.200254459983347	0.0950984594308637	2.10575924343897	0.0352252707764342	0.341805132463917	0.466221		Zfp638	3837.28	-0.056553	0.0880458	-0.642313	0.52067	0.99724
Kcnk2	2894.33	-0.220497	0.0734419	-3.00233	0.0026792	0.0234528		C1qb	2328.59	-0.200067073559943	0.0950271512442529	-2.10536747593013	0.0352593326510598	0.341907253731172	0.466092		Hdgfl3	3811.46	0.107314	0.118252	0.907487	0.364149	0.99724
Ldoc1l	3210.18	-0.220756	0.0746285	-2.95807	0.00309573	0.0258246		Bex1	1202.58	0.17002889402529	0.0807769331117999	2.10491891032754	0.0352983673000065	0.342057427218075	0.465901		Fyn	3854.26	-0.0647111	0.105705	-0.612194	0.540409	0.99724
Chd9	2765.18	-0.220846	0.0826818	-2.67103	0.00756179	0.0480765		2810403A07Rik	2375.27	-0.145080008102687	0.06895997881179	-2.10382907017197	0.0353933600136156	0.342065168035782	0.465891		Ap3b2	3829.23	0.0350784	0.102041	0.343765	0.731023	0.99724
Dnalc1	5506.66	-0.221325	0.0600055	-3.6884	0.000225665	0.00370387		Dolk	757.24	0.138861952345178	0.0660010567297163	2.10393528870057	0.0353840922036781	0.342065168035782	0.465891		Mtdh	3842.61	-0.0496657	0.101626	-0.488712	0.625046	0.99724
Rap2b	2194.06	-0.221398	0.0750318	-2.95072	0.00317036	0.0263528		Lct	84.8915	-0.12370897007432	0.0587989142503026	-2.10393289827939	0.0353843007506218	0.342065168035782	0.465891		Pnkd	3812.61	-0.0716608	0.127503	-0.562029	0.574096	0.99724
Tmsb4x	16876.9	-0.221638	0.0693019	-3.19815	0.00138314	0.0145193		Ndufa9	3857.64	0.0934282526468877	0.0444039827554091	2.10405118751441	0.0353739821292765	0.342065168035782	0.465891		Fgf12	3803.68	-0.103726	0.135072	-0.767929	0.442529	0.99724
Vps13a	2429.54	-0.222029	0.0702176	-3.16201	0.00156683	0.0159713		Adamts20	471.189	-0.160213597854069	0.0761696542175658	-2.10337830071338	0.0354327137323392	0.342120019231982	0.465822		Cdh2	3825.32	-0.000940903	0.091025	-0.0103373	0.991752	0.999854
Tubb4b	10125.5	-0.222245	0.0779829	-2.84992	0.00437303	0.0330452		Fam46c	64.6768	-0.195274430804268	0.0928696577557134	-2.10267201929313	0.0354944495994744	0.342120019231982	0.465822		5031439G07Rik	3815.33	0.0361751	0.108701	0.332794	0.739289	0.99724
Fopnl	1211.33	-0.222638	0.0588369	-3.78398	0.000154341	0.00276778		Maml2	412.18	-0.170842660552549	0.0812477213587711	-2.10273787000312	0.0354886897299875	0.342120019231982	0.465822		Pdhb	3829.44	-0.0735714	0.110952	-0.663103	0.507264	0.99724
Tram1l1	1079.41	-0.223311	0.0677629	-3.29548	0.000982541	0.011235		Rara	529.066	0.177744154983004	0.0845232279933942	2.10290306230253	0.0354742441000684	0.342120019231982	0.465822		Mtss1l	3796.28	-0.00117935	0.107844	-0.0109365	0.991274	0.999854
Mid2	1235.35	-0.2234	0.079098	-2.82435	0.00473772	0.0346746		Slc16a11	525.311	-0.184998524027983	0.0879932751737907	-2.10241661834501	0.0355167967094746	0.342120019231982	0.465822		Myo6	3796.29	-0.126716	0.101973	-1.24264	0.214001	0.99724
Cdh10	1872.27	-0.223564	0.0613421	-3.64454	0.00026787	0.00426994		BC023829	1769.76	0.124364938228667	0.0591887695889229	2.10115768738571	0.0356271263316071	0.34272823648538	0.46505		Actr10	3793.8	0.0194877	0.0872723	0.223298	0.823304	0.99724
Gja1	6786.81	-0.223844	0.0775836	-2.8852	0.00391164	0.030656		Vim	1457.75	-0.135949607552668	0.0646954480387345	-2.10137825262872	0.0356077754370033	0.34272823648538	0.46505		Kif3a	3785	0.00473244	0.086863	0.054481	0.956552	0.999854
Sptbn1	40054.5	-0.224037	0.0382364	-5.85925	4.65e-09	5.58e-07		Adam8	147.432	-0.199509586051752	0.0949737739641746	-2.10068082718298	0.0356689934681632	0.342903904115512	0.464828		Cops2	3798.27	-0.15374	0.109623	-1.40246	0.160778	0.99724
Grid1	2481.06	-0.224534	0.0579106	-3.87726	0.000105638	0.0020434		Hexdc	1159.92	-0.160544962447628	0.0764378323272361	-2.100333794924	0.0356994884129007	0.342970085109653	0.464744		Dbi	3805.96	-0.0598093	0.138184	-0.432832	0.665137	0.99724
Dgat2	2655.81	-0.224555	0.0602031	-3.72996	0.000191511	0.00329696		Scml4	184.531	0.198625020594816	0.094593348852436	2.09977787026726	0.0357483858124867	0.343212856782671	0.464436		Hipk1	3791.64	-0.188857	0.0870558	-2.16938	0.0300542	0.99724
Gpr125	865.873	-0.224567	0.0743665	-3.01974	0.00252991	0.0225667		Ccrn4l	2086.74	0.145688415654152	0.0694265538617838	2.09845379830017	0.0358650771542335	0.344080613138572	0.46334		Dync1i1	3769.16	0.0646215	0.103261	0.625804	0.531444	0.99724
Mettl9	1995.36	-0.224584	0.0727906	-3.08534	0.00203321	0.0193318		Cd274	182.761	-0.146814934440827	0.0700249718520427	-2.09660826070784	0.036028267422812	0.344080613138572	0.46334		Gprasp2	3746.65	0.139098	0.13054	1.06555	0.286625	0.99724
Ndufb9	4651.72	-0.224631	0.0752474	-2.98523	0.00283367	0.0243645		E130102H24Rik	161.193	-0.192134137886604	0.0916225803990849	-2.09701731876265	0.0359920422657945	0.344080613138572	0.46334		Gabrb2	3758.35	0.0199119	0.124353	0.160122	0.872785	0.997592
Hbegf	540.684	-0.224819	0.0794879	-2.82834	0.00467906	0.0344242		Eno3	330.413	-0.183102641154321	0.0872842174504091	-2.09777490711138	0.0359250341553195	0.344080613138572	0.46334		Kras	3774.8	-0.103844	0.109431	-0.948941	0.342651	0.99724
Cenpv	534.776	-0.22501	0.0772632	-2.91225	0.00358838	0.0287627		Panx1	622.017	0.13064717673634	0.0623053014952659	2.09688699999737	0.0360035795968905	0.344080613138572	0.46334		Ppfia3	3765.01	0.119736	0.10998	1.0887	0.276284	0.99724
2610507B11Rik	14042	-0.225525	0.0403213	-5.5932	2.23e-08	2.09e-06		Stx7	3956.89	0.113819024444617	0.054276233447617	2.09703248023771	0.0359907002006132	0.344080613138572	0.46334		Ptpa	3746.88	0.158022	0.123617	1.27831	0.201139	0.99724
Atxn7l3b	8179.45	-0.22568	0.0481274	-4.68921	2.74e-06	0.000114847		Tm6sf1	565.772	-0.140382079340083	0.0669490253474573	-2.09685023212088	0.0360068352867559	0.344080613138572	0.46334		Mkln1	3771.43	-0.0992045	0.0844314	-1.17497	0.240007	0.99724
Tulp4	8180.88	-0.225775	0.0759706	-2.97187	0.00295992	0.0251294		Zfp160	557.513	-0.142373319220498	0.067903938188348	-2.09668721754534	0.0360212727829647	0.344080613138572	0.46334		Ehmt2	3764.85	0.154841	0.105848	1.46285	0.143507	0.99724
Ndufa7	1711.8	-0.225939	0.0604068	-3.74029	0.000183805	0.00319986		Ccdc85a	1884.5	0.146833797760824	0.070053197116684	2.09603278371793	0.0360792828495916	0.34411533990359	0.463296		Zfp148	3761.01	-0.0453903	0.0977275	-0.464455	0.642321	0.99724
Lphn3	3829.18	-0.225981	0.0756685	-2.98646	0.00282227	0.0243205		Pbdc1	598.226	0.140263715657917	0.0669184566979721	2.09603930782473	0.0360787041494637	0.34411533990359	0.463296		Tacc1	3777.6	0.0696727	0.133737	0.520975	0.602384	0.99724
Timmdc1	640.733	-0.226317	0.0842507	-2.68623	0.00722632	0.0465787		Tulp3	857.815	-0.153879674206305	0.0734382286999045	-2.09536200600799	0.0361388243006149	0.344457061542475	0.462865		Amd1	3769.57	0.00884124	0.111907	0.0790047	0.937029	0.999854
Oxct1	11269.4	-0.226411	0.0747777	-3.02778	0.00246354	0.0221272		Oscar	82.9191	-0.197397414879488	0.0942257376581487	-2.09494157101371	0.0361761868197531	0.344587075241792	0.462701		Socs7	3761.33	-0.0126887	0.1025	-0.123793	0.901479	0.998779
Phactr3	5455.55	-0.226497	0.0546645	-4.14341	3.42e-05	0.000848284		Nxf7	108.846	-0.199055119888248	0.0950458652923512	-2.09430593614961	0.0362327358840114	0.344899555341514	0.462307		Gng7	3755.88	0.135141	0.113216	1.19366	0.232613	0.99724
Cdc34	1222.23	-0.22651	0.0796918	-2.84233	0.00447854	0.0334979		Clptm1l	4368.26	0.0936531783209097	0.044729363683682	2.09377399113495	0.0362801181077002	0.345124424120795	0.462024		Insyn1	3780.95	0.121542	0.135971	0.893909	0.371371	0.99724
Rpsa	12881.3	-0.226777	0.052117	-4.3513	1.35e-05	0.000409541		Sgpl1	1804.67	-0.105052342906553	0.0501801119714734	-2.09350554989342	0.036304049162116	0.34512605898488	0.462022		Serpina3n	3943.61	-0.0767698	0.0927856	-0.842189	0.399682	0.99724
Rgs8	5912.54	-0.2272	0.0609314	-3.72879	0.000192399	0.00330859		Capsl	50.7435	0.193223315445889	0.0923272333033556	2.09280954852209	0.0363661591047738	0.345417070841624	0.461656		Calb1	3767.6	0.122427	0.148816	0.823643	0.410142	0.99724
2610002M06Rik	2413.13	-0.22729	0.0852305	-2.66676	0.00765855	0.0486119		Itga5	328.239	-0.177195663794297	0.0846760705748269	-2.09262974287065	0.036382219357544	0.345417070841624	0.461656		Smim14	3753.2	-0.00277744	0.0901309	-0.0308164	0.975416	0.999854
Dock3	14466.8	-0.227301	0.0733078	-3.10064	0.00193103	0.0186625		Nphp4	818.363	-0.177928051462726	0.085045495872954	-2.092151378934	0.0364249762909185	0.345597129720367	0.46143		R3hdm1	3733.17	-0.146408	0.124269	-1.17815	0.238738	0.99724
Lix1l	855.745	-0.227306	0.0788718	-2.88197	0.00395201	0.0308632		Plcg1	3640.33	-0.107222893924942	0.0512654179291039	-2.09152481841117	0.0364810440398236	0.345903163004228	0.461045		4833439L19Rik	3759.38	-0.0943542	0.0938446	-1.00544	0.314686	0.99724
Cntn1	13563.9	-0.22737	0.0547406	-4.15359	3.27e-05	0.000825264		AI836003	1079.52	0.14689810839092	0.0702837792843731	2.09007127799089	0.0366113973107542	0.346440077950594	0.460372		Atl1	3760.56	-0.124218	0.100362	-1.2377	0.215826	0.99724
Samd4	1406.67	-0.227542	0.0853318	-2.66655	0.00766342	0.0486229		Ptprn2	18312	0.107926189309728	0.0516435244667582	2.08983004982933	0.0366330689613185	0.346440077950594	0.460372		Zmiz2	3728.3	0.0315552	0.110757	0.284902	0.775719	0.99724
Ndufs6	1342.6	-0.227597	0.0654613	-3.47682	0.000507399	0.00689617		Rnf34	2285.81	0.111591535008973	0.0533887819803832	2.09016821267763	0.0366026918909918	0.346440077950594	0.460372		Stim2	3765.45	-0.0174207	0.132297	-0.131682	0.895236	0.998143
Ppp1r12b	2078.4	-0.227824	0.0768117	-2.96601	0.00301691	0.0254254		Vwc2l	360.171	0.181235220748541	0.0867104387064944	2.0901199838465	0.0366070229603241	0.346440077950594	0.460372		Bcl11b	3735.12	-0.0274097	0.118038	-0.232214	0.816372	0.99724
Pard3	967.653	-0.228014	0.0712954	-3.19816	0.00138307	0.0145193		Gnl1	8222.84	0.101653183056927	0.0486895243412833	2.08778344894893	0.0368173732261271	0.347730275346373	0.458757		Usp11	3740.47	0.0965752	0.0931746	1.03649	0.299972	0.99724
Prdx4	417.334	-0.228426	0.0808824	-2.82418	0.00474022	0.0346766		Tmeff2	2822.97	0.0985682380835762	0.0472071249351911	2.08799494184187	0.0367982909605039	0.347730275346373	0.458757		Yme1l1	3753.81	-0.0719547	0.100276	-0.717574	0.47302	0.99724
Pdlim5	1232.86	-0.228826	0.0755521	-3.02872	0.00245591	0.0221139		Bbs2	1323.21	-0.125449099124803	0.0601296028535264	-2.08631178606638	0.0369503897452391	0.348173347765048	0.458204		Dazap2	3730.99	-0.0841446	0.0963711	-0.873127	0.382594	0.99724
Agps	1742.36	-0.229246	0.0730925	-3.13638	0.00171046	0.0170225		Fdxr	457.896	-0.182503572354367	0.0875117811144366	-2.08547432163119	0.0370262666707596	0.348173347765048	0.458204		Pcdh20	3739.69	0.00430801	0.138922	0.0310092	0.975262	0.999854
Mrps25	1228.8	-0.230411	0.0785041	-2.93502	0.00333531	0.0273127		Gpr176	725.018	0.138683381529346	0.0664885196744895	2.08582447328206	0.0369945256997023	0.348173347765048	0.458204		Ppp1r7	3718.44	0.0385071	0.0927181	0.41531	0.677915	0.99724
Ndufa3	2112.85	-0.230455	0.0814401	-2.82975	0.00465849	0.0343368		Naprt1	190.694	-0.193114532686926	0.0925883923387344	-2.08573156752109	0.0370029452745158	0.348173347765048	0.458204		Psmd1	3737.33	-0.00789386	0.0955826	-0.082588	0.934179	0.999854
Tmem35	2484.17	-0.230491	0.0865049	-2.66449	0.00771061	0.0488822		Prdx5	5559.96	0.114830698216224	0.0550559665592124	2.08570851431196	0.0370050347218287	0.348173347765048	0.458204		Cdk5r2	3698.65	0.149599	0.119372	1.2532	0.210132	0.99724
Akap6	10151.3	-0.230591	0.0730983	-3.15453	0.00160759	0.0162267		Th	146.871	0.146442159426506	0.0702222272190127	2.08541034977109	0.0370320681741015	0.348173347765048	0.458204		Rab11b	3701.34	0.0360107	0.0970339	0.371111	0.710555	0.99724
Cdkl5	2562.33	-0.230651	0.0806847	-2.85867	0.00425418	0.0324222		Uxs1	1528.57	0.11620746365966	0.0556994304712436	2.08633127262684	0.0369486257788456	0.348173347765048	0.458204		Tanc2	3692.81	-0.0284733	0.10866	-0.262039	0.793291	0.99724
Abcb7	1372.37	-0.230706	0.0769067	-2.99981	0.00270147	0.0235707		Dtx3	8256.65	-0.141922427277307	0.068065034897054	-2.08510033810986	0.0370601935900499	0.348202097803143	0.458169		Gatm	3691.39	-0.119354	0.119682	-0.997251	0.318643	0.99724
Ccm2	1996.64	-0.230873	0.0643974	-3.58514	0.000336904	0.00513231		Iqcc	535.002	-0.151845837824364	0.0728330372638033	-2.08484835356205	0.0370830679678826	0.348202097803143	0.458169		Extl3	3701.43	0.0965263	0.103405	0.933475	0.350575	0.99724
Ppp1ca	8033.23	-0.231476	0.0610893	-3.78914	0.000151173	0.00272439		Cd46	49.929	-0.192763362919736	0.0925056262246371	-2.08380150253388	0.0371782266192923	0.348662607299545	0.457595		Mag	3697.92	-0.0190895	0.123572	-0.154482	0.877229	0.997592
Cdk14	8483.78	-0.231623	0.0534646	-4.33227	1.48e-05	0.000438887		Ube2v2	2682.99	0.145247756217984	0.0697039540328066	2.08378072999448	0.0371801169425165	0.348662607299545	0.457595		Ndufv2	3693.39	-0.0582798	0.103762	-0.561667	0.574343	0.99724
Zfp827	2244.6	-0.232857	0.0654232	-3.55924	0.000371936	0.0055305		Fam83d	66.9598	0.189153525912056	0.0908060630536714	2.08304951840336	0.0372467101314539	0.348836693339458	0.457378		Rpl31	3675.33	-0.0542864	0.128426	-0.422703	0.672512	0.99724
Syt5	5924.56	-0.232876	0.0575642	-4.0455	5.22e-05	0.00118793		Strbp	7467.19	-0.123297211359559	0.059186894917772	-2.08318431860389	0.0372344259264896	0.348836693339458	0.457378		Rb1cc1	3678.73	-0.0673961	0.104193	-0.646833	0.51774	0.99724
Lin7a	2860.66	-0.233191	0.0762739	-3.05729	0.00223347	0.0207716		AU022754	70.1395	-0.196986280786202	0.094656093419603	-2.08107342770821	0.0374271856210415	0.350065015367925	0.455851		Fam8a1	3694	-0.103331	0.103857	-0.99494	0.319766	0.99724
Ube2e3	2025.6	-0.233193	0.0721215	-3.23334	0.00122352	0.0132846		Btbd10	3644.22	0.163523242490724	0.0785758390391273	2.08108808624108	0.0374258441286719	0.350065015367925	0.455851		Ubtf	3679.49	0.200058	0.10562	1.89413	0.0582081	0.99724
Nacc2	6513.11	-0.233388	0.0746116	-3.12804	0.00175975	0.0173666		Ccdc90a	1054.15	-0.125020631406176	0.0600919378665845	-2.0804892610344	0.0374806796230499	0.350065015367925	0.455851		Hdgf	3674.78	-0.00659803	0.090911	-0.0725769	0.942143	0.999854
Tmem164	1432.32	-0.233571	0.0806652	-2.89556	0.00378477	0.0299955		Cntfr	3163.08	0.103310282433843	0.0496559100938386	2.08052339064191	0.0374775524774973	0.350065015367925	0.455851		Atp6v0b	3690.13	-0.0891813	0.094692	-0.941809	0.346291	0.99724
Tmem126a	547.394	-0.233701	0.0704034	-3.31946	0.000901922	0.0105071		Nudt14	183.481	0.180283906530583	0.0866626075826412	2.08029635340322	0.0374983590742456	0.350065015367925	0.455851		Mllt6	3650.98	0.138676	0.11727	1.18252	0.237001	0.99724
Rps3	8658	-0.233787	0.0606061	-3.85749	0.000114559	0.00216725		Prelid1	3961.16	0.097197526054371	0.0467624778689972	2.07853669188928	0.0376599550570333	0.351347788797987	0.454263		Abcc5	3663.24	-0.0192512	0.101576	-0.189524	0.849682	0.99724
Rpl36	1896.08	-0.233951	0.0654587	-3.57402	0.000351548	0.00528311		Dph1	576.767	-0.156393054351007	0.0752556781323038	-2.07815620339052	0.037694974472642	0.351448779967649	0.454138		Micu3	3680.44	-0.107125	0.0879193	-1.21845	0.223053	0.99724
Scarb1	1118.38	-0.233971	0.0684491	-3.41818	0.000630423	0.00807922		Cdo1	1047.41	0.13232996808019	0.0637096161841529	2.07707997639932	0.0377941783421357	0.351969169482281	0.453495		Brsk2	3667.68	0.0751535	0.102489	0.733282	0.463387	0.99724
Parvb	1016.35	-0.234139	0.0681022	-3.43805	0.000585909	0.00767378		Gpr34	424.322	-0.184990172687432	0.08906497071337	-2.07702502123725	0.0377992499237476	0.351969169482281	0.453495		Cox7c	3672.98	0.0484835	0.109013	0.444751	0.656499	0.99724
Plcl2	3234.99	-0.234156	0.0784381	-2.98523	0.00283361	0.0243645		Carhsp1	2585.58	0.140628683481077	0.0677468732392931	2.07579592617291	0.0379128293162364	0.352772128684868	0.452506		Gm26723	3705.86	0.0746603	0.151971	0.491424	0.623126	0.99724
Mrpl53	632.321	-0.234259	0.0828098	-2.82888	0.00467113	0.0343985		Rbmxl1	1633.38	0.120417264791129	0.0580165749147282	2.0755665939969	0.0379340537660583	0.352772128684868	0.452506		R3hdm2	3647.53	-0.0455809	0.125425	-0.363409	0.7163	0.99724
Rap1b	1750.44	-0.23433	0.0559762	-4.18624	2.84e-05	0.000738546		Cyba	182.328	-0.196192516878516	0.0945658272226478	-2.07466610974169	0.0380174904027793	0.352889542159351	0.452361		Cacnb3	3654.55	0.0811171	0.130031	0.623824	0.532743	0.99724
Mdga2	1494.13	-0.23434	0.0789383	-2.96865	0.00299114	0.0253111		Dhx58	69.9752	-0.195533687694617	0.0942590270222238	-2.07442930265465	0.0380394582609625	0.352889542159351	0.452361		Slc38a2	3654.85	-0.0394912	0.131291	-0.300791	0.763574	0.99724
6330403K07Rik	9439.22	-0.234493	0.0515862	-4.54567	5.48e-06	0.000198718		Ptafr	35.3985	-0.186153429390645	0.0897251664514533	-2.07470698303319	0.0380136998064681	0.352889542159351	0.452361		Ube2d2a	3677.46	0.0140413	0.104444	0.134439	0.893056	0.997881
Mtx2	1112	-0.234641	0.0854082	-2.74728	0.00600911	0.0408894		Vwc2	255.687	0.169432344474326	0.0816784710003442	2.07438193197338	0.0380438539874394	0.352889542159351	0.452361		Luzp1	3656.19	0.0241718	0.0935433	0.258402	0.796097	0.99724
Cldn12	1840.91	-0.235606	0.0697727	-3.37676	0.000733445	0.00898339		Glis2	506.066	-0.144890555010149	0.0698735717272775	-2.07361025676015	0.0381155218612221	0.35332869850422	0.451821		Tmem33	3666.09	-0.133057	0.0819402	-1.62383	0.104413	0.99724
6030419C18Rik	6021.93	-0.235733	0.0636662	-3.70264	0.00021337	0.00355612		Ctps2	1850.95	-0.125422053362189	0.0605158758546595	-2.07254793210651	0.0382143710350596	0.354019103096477	0.450973		Slit1	3663.11	0.137181	0.132073	1.03869	0.29895	0.99724
Arhgef12	11573.2	-0.235881	0.07204	-3.2743	0.00105924	0.01191		Fam196a	537.957	0.177591798842685	0.0857530148207216	2.07096857427071	0.0383617329356553	0.354869882880824	0.449931		Kcnc3	3643.78	0.323906	0.125188	2.58745	0.00966881	0.99724
Rnf11	6279.56	-0.235922	0.0717386	-3.28864	0.00100673	0.0114273		Nfatc2ip	239.343	-0.181783216022342	0.0877849628581824	-2.07077852634073	0.0383794978662931	0.354869882880824	0.449931		Rheb	3674.91	0.0740095	0.144932	0.510664	0.609587	0.99724
Kitl	1797.27	-0.235945	0.0821125	-2.87344	0.00406028	0.0313765		Stmn3	13586.5	0.0811599538014797	0.0391833091494322	2.07128891263274	0.038331804790597	0.354869882880824	0.449931		Kcnip2	3640.86	0.0783021	0.148526	0.527204	0.598052	0.99724
Vti1b	4628.97	-0.235995	0.0658604	-3.58327	0.000339323	0.00515439		Cc2d1b	1272.45	-0.171898972418657	0.0830508103204578	-2.06980487915015	0.0384706202902521	0.35548615161336	0.449177		Dtx3	3626.48	0.167411	0.112139	1.49287	0.135472	0.99724
Usp46	4307.61	-0.236363	0.0720236	-3.28174	0.00103167	0.0116337		Fbrs	1756.7	-0.137042144345446	0.0662338014468021	-2.0690665695146	0.0385398402952431	0.355824003198916	0.448765		Gabarapl2	3647.99	0.0487195	0.109147	0.446367	0.655332	0.99724
Mrps36	631.895	-0.236427	0.0867036	-2.72684	0.00639436	0.0426909		Lrrc17	205.932	-0.109656695215763	0.0530092911563421	-2.06863160822787	0.038580669491828	0.355824003198916	0.448765		Fam81a	3606.96	-0.0493279	0.133844	-0.368541	0.71247	0.99724
[truncated: 27,198 more rows]

## Sheet: sFigure2CD
sFigure2CD_IPA_pathways_analysis_bulkseq
[truncated: 258 more rows]
