# Supplementary material for: DAP12 deletion reduces neuronal SLIT2 and demyelination and enhances brain resilience in female tauopathy mice
Source: Mol Neurodegener. 2025 Dec 2;20:124. doi: 10.1186/s13024-025-00903-3 (PMC12673724; doi:10.1186/s13024-025-00903-3)
Supplement: Supplementary file 3 — Supplementary Material 3 [file 13024_2025_903_MOESM3_ESM.xlsx]

## Sheet: Figure3A
Figure3A_snRNA_microglia_subcluster_ marker_genes	cutoff_|log2FC|>0.1
	p_val	avg_log2FC	pct.1	pct.2	p_val_adj	cluster
gene	4.36262e-29	0.843933	0.362	0.192	1.17869e-24	1
Bank1	2.32462e-13	0.751412	0.269	0.164	6.28067e-09	1
Oxr1	4.23251e-10	0.708679	0.252	0.164	1.14354e-05	1
Mir99ahg	6.54105e-12	0.636753	0.275	0.175	1.76726e-07	1
Apc	2.01678e-37	0.604594	0.619	0.401	5.44892e-33	1
Prkca	8.20744e-12	0.52608	0.335	0.227	2.21749e-07	1
Gab1	2.76906e-10	0.51816	0.293	0.198	7.48143e-06	1
Ifitm10	1.14707e-13	0.511938	0.31	0.199	3.09914e-09	1
Stab1	7.09146e-10	0.505184	0.326	0.228	1.91597e-05	1
Nos1ap	1.63401e-09	0.481566	0.264	0.177	4.41477e-05	1
Tjp1	1.63455e-22	0.470573	0.569	0.402	4.41623e-18	1
Fcrls	4.17706e-11	0.468477	0.286	0.19	1.12856e-06	1
Prkce	1.64734e-12	0.443951	0.33	0.224	4.45077e-08	1
Sdk1	5.48744e-13	0.43144	0.354	0.245	1.4826e-08	1
Tcf7l2	2.90142e-05	0.411272	0.254	0.19	0.783904	1
Gtf2i	1.15466e-15	0.375278	0.458	0.327	3.11967e-11	1
Plxna4	2.38408e-23	0.366901	0.755	0.595	6.44131e-19	1
Siglech	4.20751e-06	0.362699	0.305	0.231	0.113678	1
Ddx17	5.92428e-15	0.361271	0.508	0.376	1.60062e-10	1
Maf	2.39098e-13	0.348932	0.489	0.365	6.45996e-09	1
Pard3b	2.95743e-10	0.33466	0.342	0.243	7.99039e-06	1
Fat3	8.59824e-07	0.322163	0.281	0.209	0.0232307	1
Atxn1	5.66918e-09	0.319125	0.396	0.301	0.00015317	1
Cacnb2	1.70387e-18	0.316566	0.551	0.404	4.60353e-14	1
8030442B05Rik	2.98111e-07	0.315711	0.293	0.218	0.00805437	1
AW554918	2.30153e-10	0.307381	0.523	0.412	6.21828e-06	1
Zeb1	3.19299e-08	0.296162	0.299	0.221	0.000862683	1
Birc6	1.44433e-14	0.294002	0.684	0.554	3.9023e-10	1
Agmo	0.000156454	0.288964	0.274	0.216	1	1
Phip	2.42871e-06	0.282155	0.302	0.232	0.065619	1
Zfr	1.32033e-10	0.281578	0.46	0.353	3.56727e-06	1
Clasp2	9.33505e-09	0.27863	0.293	0.216	0.000252214	1
Sfpq	5.39713e-05	0.2785	0.291	0.228	1	1
Pafah1b1	0.00493554	0.272178	0.262	0.215	1	1
Dnajc1	2.26093e-11	0.270214	0.448	0.342	6.10859e-07	1
Arhgap12	1.27614e-06	0.269467	0.266	0.201	0.0344789	1
Nr6a1os	1.09833e-20	0.268851	0.982	0.942	2.96748e-16	1
Csmd3	8.95864e-09	0.264503	0.52	0.419	0.000242045	1
P3h2	4.12711e-11	0.26262	0.308	0.225	1.11506e-06	1
Zfand6	1.23699e-05	0.260718	0.313	0.243	0.33421	1
Nfat5	3.25222e-09	0.259624	0.4	0.305	8.78685e-05	1
Itga9	7.96598e-12	0.258981	0.736	0.624	2.15225e-07	1
Fchsd2	4.19987e-06	0.257299	0.339	0.266	0.113472	1
Rbm6	1.02701e-09	0.257294	0.562	0.454	2.77477e-05	1
Ptprm	1.35574e-05	0.256306	0.352	0.279	0.366294	1
Dennd1a	5.23642e-07	0.256041	0.331	0.256	0.0141478	1
Itsn2	2.60292e-06	0.254709	0.287	0.218	0.0703258	1
Zdhhc14	1.07942e-06	0.253864	0.34	0.266	0.0291638	1
Rbm5	6.52267e-05	0.251749	0.252	0.195	1	1
Calm2	1.99184e-14	0.248966	0.788	0.671	5.38156e-10	1
4933406I18Rik	2.34341e-05	0.248464	0.251	0.195	0.633143	1
Tle4	1.72328e-06	0.247056	0.323	0.252	0.0465595	1
Zfp638	7.04439e-09	0.243893	0.406	0.316	0.000190325	1
Snrnp70	7.0706e-12	0.243158	0.444	0.34	1.91033e-07	1
Mbnl2	0.000551767	0.241885	0.316	0.259	1	1
Atp6v0a1	1.32887e-05	0.240361	0.337	0.27	0.359034	1
Taf15	2.70273e-05	0.238917	0.271	0.213	0.730222	1
Ewsr1	6.70048e-08	0.236941	0.337	0.259	0.00181034	1
Brd4	0.000610429	0.233799	0.256	0.207	1	1
Cpsf6	5.67391e-09	0.233764	0.533	0.433	0.000153298	1
Mctp1	7.35498e-17	0.232434	0.925	0.847	1.98717e-12	1
Nav3	0.000901414	0.23054	0.263	0.213	1	1
Pnisr	1.38383e-05	0.229199	0.254	0.198	0.373883	1
Zdhhc20	1.86199e-05	0.229147	0.264	0.206	0.503073	1
Mdm4	3.62091e-09	0.227372	0.626	0.523	9.78298e-05	1
Large1	4.65092e-07	0.22445	0.505	0.418	0.0125658	1
Atp8a1	5.49563e-06	0.223241	0.296	0.232	0.148481	1
Tra2a	1.0853e-05	0.221913	0.33	0.262	0.293225	1
Kmt2e	1.73427e-05	0.219918	0.324	0.26	0.468566	1
Fam193a	1.04683e-05	0.218478	0.428	0.355	0.282832	1
Lrba	0.000919123	0.218354	0.256	0.209	1	1
Trappc9	2.62101e-06	0.218079	0.311	0.245	0.0708144	1
Cog5	4.40443e-06	0.217577	0.325	0.257	0.118999	1
Akap8l	2.49242e-11	0.21743	0.558	0.447	6.73402e-07	1
0610040J01Rik	6.49797e-08	0.214833	0.348	0.272	0.00175562	1
P2rx7	8.17487e-05	0.213705	0.274	0.219	1	1
Tra2b	1.02179e-06	0.212566	0.438	0.358	0.0276066	1
Atp2c1	6.72965e-07	0.212376	0.393	0.317	0.0181822	1
Mllt10	0.000358901	0.211782	0.26	0.209	1	1
Helz	2.14397e-12	0.210715	0.549	0.435	5.79257e-08	1
Abca9	1.64706e-05	0.205766	0.362	0.296	0.445001	1
Setd5	1.85925e-06	0.205388	0.53	0.446	0.0502333	1
Med12l	0.0038123	0.202742	0.363	0.311	1	1
Ambra1	9.08413e-06	0.202705	0.33	0.265	0.245435	1
Taok1	6.90467e-11	0.201724	0.583	0.476	1.8655e-06	1
Camk2d	2.54718e-11	0.201243	0.456	0.348	6.88197e-07	1
Pmepa1	0.00013105	0.199393	0.532	0.462	1	1
Bbs9	2.43466e-05	0.196998	0.294	0.234	0.657797	1
Tmcc1	1.325e-05	0.192993	0.299	0.238	0.357989	1
Kat6a	0.00113164	0.192934	0.273	0.225	1	1
Acin1	3.42935e-07	0.190097	0.338	0.264	0.00926543	1
Slc1a3	2.12812e-17	0.189059	0.976	0.93	5.74974e-13	1
Elmo1	1.79199e-10	0.188037	0.531	0.429	4.84159e-06	1
Rasgrp3	0.000558223	0.187029	0.306	0.253	1	1
Vps13b	5.91055e-10	0.186146	0.648	0.545	1.59691e-05	1
Gpr34	1.47347e-09	0.185562	0.547	0.446	3.98101e-05	1
Fam102b	8.66694e-07	0.185527	0.491	0.41	0.0234163	1
Hivep3	6.92037e-06	0.185132	0.344	0.278	0.186975	1
Rtn3	3.91915e-07	0.184851	0.44	0.358	0.0105888	1
Cdh23	1.1071e-12	0.184755	0.793	0.684	2.99115e-08	1
Csf1r	6.81067e-10	0.184411	0.467	0.369	1.84011e-05	1
Gtf2h2	1.2219e-06	0.182897	0.39	0.32	0.0330132	1
Arglu1	0.000899084	0.181919	0.304	0.252	1	1
Tsix	0.00147535	0.181605	0.29	0.242	1	1
P4ha1	2.31856e-05	0.181302	0.311	0.252	0.626429	1
Cables1	0.00198289	0.180886	0.317	0.269	1	1
Hk2	1.07636e-05	0.180745	0.43	0.359	0.290812	1
Crebbp	1.27367e-07	0.180484	0.32	0.251	0.0034412	1
Rffl	1.83402e-06	0.18005	0.324	0.255	0.0495516	1
Scamp2	0.00135883	0.180018	0.295	0.245	1	1
Ank2	1.70729e-05	0.179365	0.275	0.218	0.461276	1
Srsf11	2.0279e-07	0.177868	0.465	0.383	0.00547899	1
Sparc	6.6844e-19	0.177802	0.922	0.82	1.80599e-14	1
Mertk	4.93737e-07	0.177738	0.484	0.406	0.0133398	1
Acap2	9.57615e-05	0.176517	0.268	0.217	1	1
Stambpl1	8.17053e-10	0.176035	0.695	0.592	2.20752e-05	1
Chn2	3.62185e-08	0.17555	0.471	0.388	0.000978552	1
Man1a	0.00050173	0.175063	0.258	0.212	1	1
Tnpo1	1.25429e-06	0.174407	0.377	0.308	0.0338884	1
Hnrnph1	1.80345e-12	0.173724	0.865	0.771	4.87255e-08	1
Numb	2.36913e-07	0.172098	0.4	0.325	0.00640091	1
Spire1	1.52349e-12	0.17057	0.699	0.586	4.11617e-08	1
Lpcat2	0.000667376	0.169932	0.281	0.232	1	1
Atad2b	0.000251854	0.169593	0.251	0.204	1	1
Atg10	0.00282622	0.167855	0.259	0.216	1	1
Herc1	0.00135887	0.167181	0.367	0.312	1	1
Usp34	0.000935889	0.16516	0.354	0.302	1	1
Clk1	0.000100558	0.164813	0.322	0.266	1	1
Bptf	1.86112e-13	0.164554	0.747	0.631	5.02837e-09	1
Selplg	0.00313954	0.164	0.275	0.233	1	1
Usp9x	0.00729618	0.161579	0.284	0.243	1	1
Zmym4	3.11862e-06	0.161532	0.428	0.357	0.0842589	1
Kmt2c	5.29216e-09	0.160574	0.667	0.57	0.000142984	1
Cfh	1.5989e-05	0.160066	0.439	0.365	0.431992	1
Gm26542	8.63158e-05	0.159704	0.473	0.406	1	1
Tnrc6b	6.95532e-05	0.159669	0.31	0.255	1	1
Ccdc50	5.75409e-07	0.159466	0.26	0.204	0.0155464	1
Insr	2.79037e-06	0.158463	0.299	0.239	0.0753901	1
Fam168a	9.02908e-05	0.157988	0.32	0.264	1	1
Tcf4	1.95394e-08	0.157613	0.468	0.385	0.000527915	1
Arl15	1.64977e-09	0.157182	0.488	0.394	4.45734e-05	1
Gm32036	2.42097e-07	0.156777	0.809	0.731	0.00654099	1
P2ry12	1.174e-07	0.156655	0.307	0.239	0.00317191	1
Abl1	1.66847e-06	0.154522	0.393	0.321	0.0450787	1
Mtus1	6.54446e-13	0.153586	0.879	0.785	1.76818e-08	1
Maml3	0.000834766	0.15302	0.333	0.279	1	1
Ccr5	1.90838e-08	0.152845	0.365	0.289	0.000515607	1
Mvb12b	5.18004e-05	0.152468	0.272	0.219	1	1
Anks1	0.000291916	0.152383	0.323	0.27	1	1
Ncoa2	3.66502e-08	0.152086	0.514	0.427	0.000990214	1
Itpr2	1.97719e-06	0.151723	0.457	0.382	0.0534196	1
Pld1	4.8599e-14	0.151499	0.943	0.866	1.31305e-09	1
Zfhx3	0.000224416	0.147919	0.275	0.224	1	1
Bcas3	0.000198406	0.147388	0.646	0.579	1	1
Nfia	9.60889e-07	0.145274	0.628	0.546	0.0259613	1
St3gal6	0.00374461	0.140237	0.316	0.272	1	1
Rock1	2.23391e-07	0.139547	0.506	0.425	0.00603557	1
Slc24a3	6.40401e-15	0.138046	0.726	0.606	1.73024e-10	1
Slco2b1	4.37828e-05	0.137232	0.358	0.302	1	1
Ncor1	3.10022e-06	0.136909	0.326	0.266	0.0837617	1
Cd33	8.32028e-11	0.136886	0.801	0.702	2.24797e-06	1
Rreb1	0.00238677	0.134624	0.341	0.293	1	1
Hck	1.15071e-05	0.133623	0.374	0.312	0.3109	1
Gng2	0.0024054	0.130493	0.282	0.239	1	1
Kansl1l	2.36304e-06	0.129511	0.274	0.219	0.0638445	1
Thada	0.000583191	0.129274	0.427	0.37	1	1
Phf21a	0.00613475	0.128068	0.252	0.215	1	1
Nisch	1.14776e-07	0.12758	0.811	0.731	0.00310101	1
Cx3cr1	8.30222e-06	0.126836	0.25	0.199	0.224309	1
Ltc4s	6.60657e-10	0.126511	0.702	0.607	1.78496e-05	1
Adap2	0.00101526	0.125597	0.27	0.228	1	1
Fer	4.67374e-07	0.123952	0.754	0.673	0.0126275	1
Snx29	6.10017e-08	0.123858	0.712	0.625	0.00164815	1
Picalm	5.3432e-07	0.123809	0.785	0.707	0.0144363	1
Rapgef5	1.93736e-05	0.123532	0.258	0.21	0.523437	1
Arhgef6	0.00340445	0.12299	0.265	0.226	1	1
Scmh1	0.000309067	0.122681	0.32	0.27	1	1
Atrx	0.000657389	0.122573	0.332	0.284	1	1
Cdk13	1.66967e-05	0.121701	0.257	0.206	0.45111	1
Ythdf3	2.97202e-05	0.119735	0.355	0.296	0.802981	1
Sall1	5.00916e-05	0.119375	0.291	0.24	1	1
Rtn4rl1	0.000161915	0.119049	0.417	0.362	1	1
Ptpra	8.95573e-07	0.118624	0.593	0.515	0.0241966	1
Ppp1r9a	0.000115669	0.118601	0.317	0.265	1	1
Srsf5	4.45446e-07	0.118392	0.64	0.564	0.0120351	1
Kansl1	0.0088114	0.117338	0.282	0.245	1	1
Mbtd1	9.60692e-05	0.116387	0.349	0.293	1	1
B4galt1	7.47077e-10	0.115307	0.281	0.215	2.01845e-05	1
Cryl1	4.64245e-09	0.114611	0.357	0.284	0.00012543	1
Hpgd	2.39196e-06	0.11448	0.303	0.248	0.064626	1
Morc3	1.56564e-05	0.111058	0.276	0.225	0.423003	1
Igf1r	0.000121591	0.110864	0.316	0.268	1	1
Rapgef6	1.83855e-05	0.110126	0.845	0.784	0.49674	1
Mef2c	0.00168862	0.109844	0.275	0.232	1	1
Klf3	1.31656e-05	0.109822	0.363	0.303	0.355708	1
Rcsd1	8.03072e-06	0.109155	0.459	0.396	0.216974	1
Sbf2	2.61428e-05	0.109104	0.372	0.316	0.706326	1
Arih1	0.00246581	0.107933	0.257	0.219	1	1
Ppp2r5c	0.00341114	0.107551	0.313	0.272	1	1
R3hdm2	5.92975e-07	0.106548	0.779	0.702	0.016021	1
Arhgap5	3.31027e-08	0.106353	0.274	0.215	0.000894369	1
Csad	0.00700253	0.103641	0.566	0.519	1	1
Atp6v0b	5.09392e-07	0.102353	0.675	0.598	0.0137627	1
Serinc3	0.00272218	0.102149	0.502	0.451	1	1
Fhit	2.82324e-05	0.101718	0.328	0.278	0.762783	1
Tcf12	0.000960122	0.10105	0.279	0.236	1	1
Dcakd	7.97467e-09	0.100892	0.852	0.772	0.00021546	1
Frmd4a	3.55895e-05	-0.100322	0.791	0.761	0.961556	1
Lysmd4	1.00069e-05	-0.101137	0.517	0.493	0.270367	1
2024-03-01	1.02857e-06	-0.101598	0.762	0.724	0.02779	1
Gab2	3.43953e-06	-0.103268	0.434	0.403	0.0929292	1
Aftph	1.08905e-05	-0.103864	0.416	0.385	0.294239	1
Lhfpl2	0.000306725	-0.105514	0.708	0.688	1	1
Diaph2	0.0088115	-0.105967	0.332	0.321	1	1
Fermt3	9.69667e-05	-0.107502	0.312	0.284	1	1
Jak1	1.60074e-09	-0.108892	0.358	0.32	4.32487e-05	1
Tbc1d22a	2.87945e-05	-0.109018	0.541	0.521	0.77797	1
Magi1	2.04662e-05	-0.110848	0.272	0.242	0.552956	1
Nlrp1b	0.000294205	-0.111366	0.292	0.267	1	1
Ptp4a2	4.56409e-06	-0.112379	0.64	0.6	0.123313	1
C1qa	0.00128267	-0.113192	0.846	0.832	1	1
Tmcc3	1.81553e-05	-0.113346	0.291	0.27	0.490519	1
Rsbn1l	9.3454e-06	-0.113432	0.692	0.666	0.252494	1
Itgb5	6.5156e-07	-0.113894	0.473	0.437	0.0176039	1
Soga1	6.15157e-06	-0.114465	0.342	0.317	0.166203	1
Ptpn1	0.000898401	-0.114882	0.322	0.307	1	1
Setd2	9.38647e-05	-0.115658	0.325	0.3	1	1
Wsb1	4.10425e-06	-0.115861	0.299	0.277	0.110889	1
Pum2	0.00110421	-0.116435	0.314	0.301	1	1
Spi1	0.00102401	-0.11686	0.48	0.467	1	1
Blnk	0.000855455	-0.118408	0.335	0.316	1	1
Clint1	2.93869e-06	-0.119546	0.331	0.311	0.0793975	1
Ap3b1	2.48058e-05	-0.120883	0.304	0.278	0.670204	1
Asxl1	0.00290093	-0.122377	0.291	0.278	1	1
Cd180	6.80861e-07	-0.122598	0.668	0.636	0.0183955	1
Runx1	0.000215116	-0.122778	0.276	0.258	1	1
Vgll4	0.000423184	-0.123201	0.355	0.341	1	1
Sat1	1.01781e-06	-0.124775	0.383	0.353	0.0274992	1
Irf2	0.000880784	-0.124862	0.284	0.266	1	1
Myh9	4.22561e-06	-0.12502	0.546	0.52	0.114168	1
Ppm1h	3.7748e-06	-0.12532	0.52	0.502	0.101988	1
Fbxl17	0.000115205	-0.125322	0.363	0.345	1	1
Pros1	1.28408e-06	-0.125513	0.596	0.565	0.0346934	1
Bin1	5.24232e-06	-0.127137	0.298	0.272	0.141637	1
Ep300	6.55699e-06	-0.129507	0.263	0.243	0.177157	1
Nufip2	0.0015438	-0.129548	0.542	0.526	1	1
Etv6	5.88185e-05	-0.131258	0.481	0.463	1	1
Tgfbr2	0.000489271	-0.131511	0.281	0.267	1	1
Tab2	8.47931e-05	-0.131604	0.681	0.664	1	1
Dock2	2.17589e-08	-0.132215	0.396	0.361	0.000587882	1
Cdc42	1.52978e-11	-0.132692	0.613	0.562	4.13316e-07	1
Bmp2k	4.52239e-05	-0.133447	0.391	0.378	1	1
Abi1	0.00082588	-0.133653	0.325	0.309	1	1
Cd86	1.93851e-05	-0.133966	0.264	0.246	0.523746	1
Dhx9	0.000189136	-0.135021	0.393	0.371	1	1
4930444A19Rik	1.16539e-07	-0.135052	0.562	0.53	0.00314866	1
Mtdh	5.00056e-05	-0.135575	0.348	0.329	1	1
Rhoh	2.29131e-08	-0.135955	0.622	0.586	0.000619066	1
Lair1	3.80083e-07	-0.137211	0.44	0.414	0.0102691	1
Pnpla7	0.000152683	-0.14024	0.25	0.231	1	1
Smad3	0.000596591	-0.140259	0.284	0.269	1	1
Phkb	1.84592e-05	-0.140543	0.324	0.306	0.498732	1
Ncoa3	3.03739e-07	-0.14112	0.279	0.247	0.00820643	1
Taok3	0.00052622	-0.141146	0.299	0.289	1	1
Plgrkt	9.26593e-06	-0.141344	0.427	0.4	0.250347	1
Chd7	5.34107e-07	-0.142902	0.47	0.431	0.0144305	1
Adap2os	4.41739e-08	-0.143505	0.386	0.355	0.00119349	1
Cflar	1.75145e-06	-0.14721	0.25	0.231	0.0473206	1
St6gal1	1.64296e-06	-0.148639	0.307	0.285	0.0443896	1
Fbxl20	0.000223969	-0.150106	0.321	0.312	1	1
Nr3c1	0.000154666	-0.150534	0.453	0.443	1	1
Wwox	6.41785e-05	-0.150981	0.256	0.243	1	1
Rab14	1.07845e-06	-0.151402	0.488	0.46	0.0291375	1
Cux1	4.37863e-08	-0.153035	0.39	0.364	0.00118302	1
Ppcdc	8.82398e-05	-0.153797	0.273	0.254	1	1
E2f3	5.85439e-07	-0.15417	0.25	0.234	0.0158174	1
Trappc8	2.5675e-09	-0.155205	0.422	0.391	6.93686e-05	1
Cd84	9.93901e-05	-0.155697	0.264	0.25	1	1
Cmtm7	6.07652e-07	-0.158061	0.255	0.238	0.0164175	1
Skil	0.00650411	-0.158781	0.27	0.259	1	1
Syngr1	1.25948e-08	-0.158783	0.336	0.306	0.000340286	1
Camk1	0.000193993	-0.160733	0.373	0.363	1	1
Rbm47	1.68076e-06	-0.161735	0.368	0.345	0.0454109	1
Nfkb1	0.000201624	-0.161946	0.272	0.261	1	1
Arpc2	0.00173018	-0.166643	0.261	0.249	1	1
Plek	3.41923e-06	-0.167007	0.25	0.233	0.0923809	1
Tg	0.000239856	-0.168032	0.274	0.264	1	1
Smad7	0.000235131	-0.168437	0.314	0.303	1	1
Mafb	5.7031e-06	-0.168478	0.671	0.673	0.154086	1
Ddx5	8.44742e-06	-0.169846	0.39	0.367	0.228232	1
Gm16337	2.43715e-08	-0.170364	0.616	0.594	0.000658469	1
Asap1	0.000400089	-0.170446	0.282	0.275	1	1
Clta	5.70216e-06	-0.171359	0.388	0.369	0.154061	1
Gdi2	4.82477e-07	-0.172192	0.352	0.33	0.0130356	1
Evl	0.00506275	-0.173077	0.269	0.265	1	1
Dock1	0.000143171	-0.173286	0.296	0.292	1	1
Tnfrsf11a	7.23837e-06	-0.173474	0.337	0.322	0.195566	1
Pak2	0.000399189	-0.174827	0.391	0.384	1	1
Acer3	4.68921e-07	-0.175208	0.687	0.689	0.0126693	1
Rsrp1	2.98609e-10	-0.175935	0.754	0.717	8.06782e-06	1
Arhgap45	5.60914e-07	-0.176425	0.529	0.515	0.0151548	1
Akap13	3.26632e-09	-0.176592	0.519	0.49	8.82494e-05	1
Skap2	1.63775e-07	-0.177035	0.418	0.392	0.00442487	1
Cerk	2.45557e-08	-0.177093	0.692	0.66	0.000663446	1
Ctss	1.61213e-06	-0.177864	0.313	0.299	0.0435566	1
Kpna4	0.000617174	-0.178103	0.389	0.394	1	1
Plcg2	8.19903e-07	-0.178308	0.257	0.242	0.0221521	1
Stx16	0.000139713	-0.179103	0.386	0.374	1	1
Pou2f2	0.0044217	-0.179729	0.288	0.287	1	1
Ubac2	0.000163795	-0.180737	0.333	0.324	1	1
Elk3	0.000226994	-0.181719	0.313	0.307	1	1
Rb1	7.40924e-06	-0.182367	0.331	0.324	0.200183	1
Cul1	8.47001e-05	-0.183727	0.368	0.359	1	1
Rap1a	4.47492e-06	-0.184769	0.302	0.29	0.120903	1
Senp2	0.000411815	-0.186638	0.275	0.275	1	1
Snd1	1.51101e-06	-0.188594	0.387	0.379	0.0408243	1
Srsf7	7.53897e-06	-0.191747	0.261	0.248	0.203688	1
Plekhm3	5.39921e-11	-0.192312	0.596	0.547	1.45876e-06	1
C1qb	4.77894e-09	-0.193023	0.692	0.691	0.000129117	1
Camk1d	6.65546e-07	-0.195081	0.354	0.339	0.0179817	1
Asph	1.9872e-05	-0.196696	0.255	0.245	0.536901	1
Canx	7.18975e-06	-0.196975	0.39	0.383	0.194253	1
Extl3	7.72737e-10	-0.197851	0.453	0.428	2.08778e-05	1
Cd37	3.40521e-05	-0.202891	0.311	0.296	0.920021	1
Usp50	9.15428e-05	-0.204765	0.29	0.289	1	1
Lamp2	0.000689313	-0.205815	0.402	0.413	1	1
Cacna1a	0.00036379	-0.209099	0.3	0.295	1	1
Gm16599	0.000292866	-0.211315	0.374	0.372	1	1
Ptbp3	8.82602e-06	-0.214681	0.471	0.48	0.238461	1
Tns3	2.1818e-05	-0.214852	0.426	0.422	0.589478	1
Anxa3	0.0019795	-0.214868	0.308	0.312	1	1
Mknk1	2.03297e-08	-0.216044	0.288	0.268	0.000549267	1
Hps3	0.00100072	-0.217217	0.259	0.257	1	1
Cradd	0.00592793	-0.217502	0.34	0.35	1	1
Wipf1	2.92541e-07	-0.218701	0.255	0.237	0.00790388	1
Dpy19l4	0.000105826	-0.22318	0.296	0.297	1	1
Tpm3	3.49848e-08	-0.225491	0.282	0.259	0.000945219	1
Ncf1	1.1993e-06	-0.228781	0.379	0.371	0.0324027	1
Eml4	1.71599e-06	-0.233466	0.31	0.296	0.0463626	1
Snx5	4.90218e-06	-0.235371	0.358	0.352	0.132447	1
P2ry6	1.34021e-07	-0.237416	0.415	0.399	0.00362097	1
Cmss1	4.0349e-05	-0.238547	0.284	0.278	1	1
Rin2	1.12379e-07	-0.239877	0.708	0.723	0.00303625	1
Fyb	6.10976e-06	-0.240577	0.363	0.359	0.165074	1
Retreg1	4.74034e-07	-0.251062	0.686	0.678	0.0128074	1
Gm42418	3.28406e-05	-0.256135	0.399	0.409	0.887287	1
Gm37240	1.92242e-05	-0.258336	0.257	0.259	0.5194	1
Lcp1	9.60558e-08	-0.259681	0.398	0.389	0.00259524	1
Irak2	1.73701e-06	-0.264349	0.709	0.727	0.0469306	1
Ly86	2.77507e-07	-0.267504	0.383	0.388	0.0074977	1
Arhgap17	1.56616e-07	-0.268271	0.343	0.342	0.00423144	1
Cmip	0.00472246	-0.270485	0.24	0.255	1	1
Lrrc4	5.40186e-06	-0.270642	0.261	0.263	0.145947	1
Fam13b	0.000149929	-0.271662	0.386	0.388	1	1
Parp8	7.49141e-05	-0.27269	0.26	0.261	1	1
Elf1	4.95392e-05	-0.276077	0.427	0.454	1	1
Psap	1.05834e-07	-0.281122	0.355	0.353	0.00285942	1
Man2b1	0.000553652	-0.282994	0.278	0.289	1	1
Gsap	3.30815e-07	-0.296748	0.29	0.292	0.00893795	1
Pvt1	1.336e-05	-0.298577	0.278	0.278	0.36096	1
Mir142hg	1.51539e-08	-0.307479	0.474	0.494	0.000409428	1
Sh3kbp1	5.59294e-07	-0.315408	0.438	0.454	0.015111	1
Mitf	2.31265e-05	-0.317525	0.375	0.385	0.624833	1
Gm2245	1.37892e-05	-0.32096	0.271	0.284	0.372556	1
Ctsh	3.83691e-09	-0.328531	0.597	0.649	0.000103666	1
Gm20388	1.86777e-07	-0.329055	0.267	0.27	0.00504635	1
Prkcd	6.91449e-11	-0.329371	0.754	0.773	1.86816e-06	1
Lrmda	8.80928e-07	-0.333369	0.26	0.253	0.0238009	1
Gm17231	0.000837031	-0.334666	0.392	0.424	1	1
Fgf13	1.889e-05	-0.340139	0.252	0.266	0.510369	1
Vps54	4.40541e-07	-0.344111	0.35	0.375	0.0119025	1
Pik3ap1	2.02581e-07	-0.364628	0.269	0.274	0.00547333	1
Arhgap25	6.33186e-07	-0.372655	0.263	0.269	0.0171074	1
Ctsb	4.83124e-13	-0.396609	0.507	0.533	1.3053e-08	1
Myo1f	4.61675e-07	-0.430687	0.275	0.296	0.0124735	1
Cd9	2.04113e-05	-0.456743	0.237	0.259	0.551472	1
Ctsz	8.36572e-06	-0.463099	0.243	0.276	0.226025	1
Phactr2	4.36553e-20	-0.565112	0.474	0.548	1.17948e-15	1
Ptprc	2.55577e-11	-0.768199	0.192	0.265	6.90518e-07	1
AU020206	6.40532e-30	-1.4281	0.142	0.284	1.73059e-25	1
Gm26740	6.138e-13	0.819541	0.27	0.184	1.65836e-08	2
Gm26740	3.89754e-08	0.360118	0.253	0.259	0.00105304	2
Gm17231	1.81721e-05	0.354114	0.274	0.252	0.490975	2
Phactr2	1.51566e-09	0.338421	0.269	0.269	4.095e-05	2
Prkcd	6.45398e-07	0.332248	0.389	0.375	0.0174374	2
Gm2245	2.1463e-09	0.329448	0.275	0.279	5.79888e-05	2
Hps3	6.84487e-09	0.317213	0.461	0.449	0.000184935	2
Soga1	3.42018e-11	0.314889	0.441	0.439	9.24065e-07	2
Cd37	1.0036e-07	0.312399	0.405	0.383	0.00271152	2
Plcg2	1.52346e-08	0.311899	0.354	0.356	0.000411609	2
P2ry6	1.65475e-08	0.309875	0.383	0.377	0.00044708	2
Pou2f2	4.11415e-10	0.30766	0.378	0.393	1.11156e-05	2
Parp8	6.86206e-11	0.30262	0.262	0.275	1.85399e-06	2
Ncf1	1.39249e-05	0.301288	0.305	0.291	0.376224	2
Tpm3	1.22732e-10	0.299487	0.258	0.277	3.31599e-06	2
Gm26827	3.93911e-10	0.286569	0.367	0.371	1.06427e-05	2
Cflar	6.09187e-09	0.282487	0.256	0.268	0.00016459	2
E2f3	1.71424e-06	0.282477	0.337	0.321	0.0463154	2
Cul1	2.77952e-09	0.274226	0.317	0.321	7.50972e-05	2
Camk1	5.2675e-16	0.271792	0.724	0.742	1.42317e-11	2
Arhgap45	2.25139e-08	0.264863	0.365	0.362	0.000608281	2
Pik3ap1	9.22002e-08	0.263505	0.266	0.275	0.00249107	2
Arhgap25	2.83951e-09	0.260563	0.443	0.453	7.67179e-05	2
Adap2os	2.34628e-06	0.260176	0.272	0.274	0.0633918	2
Tab2	1.69285e-07	0.25807	0.726	0.714	0.00457375	2
Ly86	7.14067e-06	0.255875	0.342	0.335	0.192927	2
Rhoh	1.01123e-06	0.255472	0.269	0.277	0.0273214	2
Eef2k	5.34331e-07	0.253253	0.257	0.259	0.0144365	2
Lcp1	2.15273e-08	0.252548	0.374	0.38	0.000581623	2
Gm16337	2.05257e-08	0.249503	0.339	0.349	0.000554564	2
Wipf1	3.67841e-07	0.247716	0.289	0.295	0.00993832	2
Sipa1	3.71458e-11	0.247188	0.285	0.302	1.0036e-06	2
Fbxl20	3.59222e-08	0.246418	0.25	0.263	0.000970545	2
Cradd	1.00141e-11	0.245399	0.493	0.513	2.7056e-07	2
Ulk2	2.11051e-11	0.242674	0.57	0.586	5.70217e-07	2
Bin1	5.858e-09	0.241778	0.723	0.711	0.000158271	2
Fyb	8.52202e-09	0.240948	0.321	0.333	0.000230248	2
Ptpn1	1.06399e-05	0.239841	0.259	0.267	0.287468	2
Syngr1	9.97035e-05	0.239717	0.265	0.258	1	2
Mark2	5.44985e-11	0.238618	0.375	0.393	1.47244e-06	2
Extl3	6.86556e-10	0.234968	0.681	0.676	1.85494e-05	2
Itgb5	3.43608e-09	0.232922	0.274	0.288	9.28359e-05	2
Daglb	1.91975e-07	0.232257	0.286	0.295	0.00518678	2
Pvt1	4.68134e-08	0.230708	0.283	0.295	0.0012648	2
Asxl1	5.56044e-06	0.228741	0.275	0.279	0.150232	2
Ctsh	0.000184399	0.228177	0.31	0.305	1	2
Spi1	2.88786e-14	0.227974	0.572	0.595	7.80242e-10	2
Bmp2k	1.48733e-05	0.227832	0.309	0.31	0.401847	2
Mknk1	1.30655e-07	0.226063	0.286	0.304	0.00353005	2
F11r	3.35851e-10	0.225922	0.674	0.671	9.07402e-06	2
Ddx5	1.44242e-11	0.224854	0.379	0.403	3.89712e-07	2
Irak2	6.83578e-07	0.22318	0.326	0.331	0.0184689	2
Pak2	3.0549e-11	0.221568	0.471	0.492	8.25372e-07	2
Herc2	6.50438e-05	0.220463	0.257	0.256	1	2
Cmtm7	0.00154415	0.220458	0.286	0.279	1	2
B430010I23Rik	5.58953e-09	0.218695	0.348	0.362	0.000151018	2
Rab8b	1.90975e-09	0.217635	0.391	0.412	5.15976e-05	2
Cerk	0.000379764	0.216223	0.29	0.285	1	2
Sh3pxd2a	5.58075e-08	0.21621	0.238	0.256	0.00150781	2
Casp8	2.39553e-06	0.214896	0.373	0.387	0.0647224	2
4930444A19Rik	2.69894e-11	0.214499	0.309	0.339	7.29199e-07	2
Itgav	1.28636e-09	0.212848	0.331	0.35	3.47549e-05	2
Cmip	1.33604e-08	0.208179	0.784	0.769	0.000360971	2
Lysmd4	5.96368e-07	0.205431	0.272	0.286	0.0161127	2
Rin2	3.31046e-05	0.205393	0.441	0.45	0.894421	2
Fkbp5	2.65297e-07	0.204736	0.254	0.271	0.00716779	2
Rps6ka1	7.00873e-10	0.20469	0.48	0.494	1.89362e-05	2
Map4k4	6.19974e-07	0.201126	0.26	0.27	0.0167505	2
Vgll4	1.07381e-06	0.199541	0.349	0.358	0.0290122	2
Fmnl3	2.56426e-10	0.199322	0.304	0.33	6.92811e-06	2
Col27a1	2.86741e-10	0.198347	0.511	0.529	7.74716e-06	2
Akap13	1.85188e-05	0.197858	0.264	0.272	0.500341	2
Smad7	7.88734e-07	0.197243	0.52	0.509	0.02131	2
Ptprc	1.29028e-05	0.19672	0.25	0.26	0.348607	2
Gfm2	4.54706e-06	0.195583	0.249	0.258	0.122852	2
Dhx9	3.24299e-09	0.194505	0.454	0.471	8.76191e-05	2
Tmem135	0.000530071	0.193826	0.265	0.267	1	2
Fam117b	0.000580567	0.192642	0.331	0.323	1	2
Fermt3	8.32747e-12	0.191782	0.685	0.707	2.24992e-07	2
Lgmn	4.42757e-06	0.190777	0.295	0.308	0.119624	2
Usp50	2.63932e-05	0.190432	0.26	0.27	0.713091	2
Arpc2	3.84944e-09	0.18984	0.298	0.317	0.000104004	2
Rb1	7.54598e-09	0.189654	0.669	0.677	0.000203877	2
Ivns1abp	1.70808e-07	0.188604	0.357	0.374	0.00461489	2
Rbm47	5.10394e-06	0.188261	0.263	0.272	0.137898	2
Ntpcr	3.42721e-06	0.188225	0.256	0.266	0.0925963	2
Fam13b	3.33662e-05	0.188203	0.242	0.254	0.901487	2
Pik3r5	1.86909e-06	0.187537	0.276	0.293	0.050499	2
Arhgap31	2.12932e-09	0.187462	0.361	0.384	5.753e-05	2
Lrp1	2.63196e-07	0.187095	0.261	0.279	0.00711103	2
Slc7a7	1.23389e-11	0.186638	0.318	0.353	3.33372e-07	2
Rcbtb2	3.14906e-10	0.186586	0.593	0.612	8.50814e-06	2
Asap1	6.71944e-08	0.18645	0.297	0.315	0.00181546	2
Mafb	2.3656e-10	0.186035	0.36	0.389	6.39137e-06	2
Cdc42	8.63295e-08	0.185361	0.838	0.834	0.00233245	2
Pag1	2.45856e-06	0.185046	0.354	0.375	0.0664254	2
Itga6	6.91424e-08	0.185016	0.367	0.38	0.00186809	2
Eml4	9.03825e-09	0.184409	0.352	0.377	0.000244195	2
Usp24	3.17815e-06	0.183902	0.343	0.351	0.0858672	2
Laptm5	5.18158e-07	0.183663	0.304	0.325	0.0139996	2
Cd86	1.58602e-06	0.182795	0.239	0.25	0.042851	2
Skil	1.68456e-06	0.182716	0.626	0.623	0.0455134	2
Gm20388	6.40904e-08	0.182653	0.325	0.342	0.00173159	2
Tmem243	0.000210522	0.182407	0.246	0.252	1	2
Rab14	8.99337e-08	0.180544	0.375	0.388	0.00242983	2
Srsf7	2.50245e-06	0.180219	0.267	0.287	0.0676111	2
Ptp4a2	1.19656e-06	0.1796	0.351	0.367	0.0323286	2
Retreg1	1.66419e-07	0.178364	0.41	0.422	0.0044963	2
Aftph	2.49161e-06	0.17823	0.329	0.34	0.0673183	2
Rhobtb1	2.30199e-05	0.176991	0.272	0.277	0.62195	2
Snd1	5.0204e-07	0.176159	0.248	0.266	0.0135641	2
Vps54	6.13416e-07	0.175933	0.363	0.379	0.0165733	2
Ptbp3	1.37224e-08	0.175679	0.767	0.781	0.000370751	2
Dock8	2.81808e-05	0.174222	0.243	0.252	0.76139	2
4930517O19Rik	6.17358e-09	0.174143	0.662	0.684	0.000166798	2
Ctss	1.03139e-07	0.172439	0.365	0.386	0.00278661	2
Gdi2	1.46796e-06	0.172403	0.476	0.49	0.0396614	2
Sh3kbp1	6.21581e-06	0.172393	0.322	0.333	0.167939	2
Tubgcp5	2.96768e-06	0.17187	0.28	0.295	0.0801809	2
Pacs1	1.96659e-09	0.171116	0.639	0.658	5.31334e-05	2
Lrch1	3.59256e-07	0.170923	0.517	0.535	0.00970638	2
Fgd2	1.86367e-05	0.170658	0.275	0.288	0.503526	2
Sdccag8	1.04886e-05	0.170527	0.441	0.441	0.28338	2
Psap	8.02195e-06	0.168677	0.238	0.251	0.216737	2
Tbc1d14	1.21284e-07	0.168333	0.248	0.269	0.00327686	2
Elf1	2.26122e-08	0.16756	0.596	0.614	0.000610935	2
Atp8a2	2.9611e-05	0.167393	0.28	0.292	0.80003	2
Khdrbs1	1.61164e-09	0.166308	0.587	0.612	4.35432e-05	2
Lair1	1.07853e-06	0.165339	0.417	0.428	0.0291398	2
Fam105a	2.67763e-07	0.164437	0.299	0.321	0.00723441	2
Tbc1d16	1.37012e-05	0.163415	0.241	0.252	0.37018	2
Whrn	9.01156e-10	0.163345	0.252	0.281	2.43474e-05	2
Tnrc18	2.49654e-08	0.163201	0.383	0.41	0.000674514	2
Lhfpl2	3.27675e-07	0.163166	0.417	0.431	0.00885312	2
Plekho1	1.14631e-10	0.162995	0.347	0.38	3.0971e-06	2
Irf2	4.80135e-09	0.162712	0.36	0.385	0.000129723	2
Ski	1.19725e-07	0.162279	0.29	0.311	0.00323474	2
Smarca2	2.90874e-08	0.161977	0.275	0.296	0.000785884	2
Pum2	1.40228e-06	0.161933	0.285	0.3	0.0378868	2
Tnfrsf11a	6.72656e-05	0.161736	0.763	0.765	1	2
Lrmda	1.18177e-08	0.161621	0.662	0.679	0.000319292	2
Dock2	9.67299e-09	0.161602	0.268	0.3	0.000261345	2
Pik3cd	1.84767e-05	0.161194	0.347	0.358	0.499205	2
Vrk2	1.2604e-05	0.160005	0.266	0.285	0.340534	2
Creb1	1.26609e-08	0.15915	0.315	0.338	0.000342072	2
Capn3	0.000266304	0.158531	0.291	0.296	1	2
Plgrkt	6.93469e-09	0.158126	0.388	0.415	0.000187362	2
Gm37240	2.74005e-11	0.158021	0.321	0.353	7.40308e-07	2
Evl	1.9226e-06	0.157694	0.302	0.322	0.0519448	2
Ncoa3	2.20852e-05	0.157492	0.325	0.344	0.596699	2
Rab31	8.53204e-07	0.157009	0.411	0.433	0.0230519	2
Anxa3	6.12011e-11	0.156943	0.373	0.408	1.65353e-06	2
Crlf3	8.37396e-08	0.155746	0.43	0.46	0.00226248	2
Rgs10	1.0368e-09	0.155574	0.358	0.388	2.80124e-05	2
Ppcdc	1.65989e-06	0.155443	0.248	0.266	0.044847	2
Ddx6	7.16887e-07	0.155323	0.282	0.307	0.0193688	2
Jak1	5.44148e-08	0.154479	0.281	0.303	0.00147018	2
Ppp1r21	1.73248e-05	0.153755	0.301	0.319	0.468081	2
Wsb1	5.26516e-11	0.153364	0.618	0.659	1.42254e-06	2
Entpd1	6.97272e-06	0.151837	0.378	0.39	0.188389	2
Arhgap17	0.0011151	0.150901	0.262	0.27	1	2
Dock1	2.30538e-06	0.150465	0.343	0.361	0.0622869	2
Pros1	3.03284e-09	0.148994	0.48	0.509	8.19414e-05	2
Arhgap22	7.33134e-08	0.148405	0.3	0.322	0.00198078	2
Setd2	6.30152e-08	0.148317	0.267	0.288	0.00170255	2
Rsbn1l	2.24387e-14	0.147711	0.513	0.566	6.06249e-10	2
Mtdh	2.47261e-06	0.147383	0.231	0.25	0.0668049	2
Dyrk1a	2.80377e-09	0.147063	0.248	0.278	7.57522e-05	2
Mlxip	6.89906e-06	0.146685	0.341	0.361	0.186399	2
Comt	0.000116605	0.14617	0.254	0.265	1	2
Tet3	0.000240248	0.145929	0.559	0.565	1	2
Smap2	1.24575e-05	0.145511	0.305	0.321	0.336578	2
Tm6sf1	5.09119e-08	0.145163	0.445	0.463	0.00137554	2
Arhgap39	1.87435e-08	0.144768	0.682	0.692	0.000506411	2
Rsrp1	2.03007e-05	0.144182	0.872	0.878	0.548484	2
Ldlrad4	1.01963e-05	0.143167	0.319	0.339	0.275483	2
Ptgs1	5.52049e-05	0.142183	0.269	0.284	1	2
Clta	1.94512e-07	0.141753	0.501	0.523	0.00525531	2
Pitpnc1	1.84227e-07	0.139845	0.393	0.416	0.00497745	2
Prex1	2.1066e-05	0.139608	0.469	0.476	0.56916	2
Blnk	7.47499e-07	0.138785	0.496	0.512	0.0201959	2
Cttnbp2nl	0.000655316	0.136924	0.241	0.254	1	2
Ctsz	4.79419e-10	0.136753	0.232	0.26	1.29529e-05	2
Stx16	1.51697e-06	0.136708	0.279	0.309	0.0409855	2
Gm16599	1.77701e-09	0.136042	0.259	0.291	4.80111e-05	2
Rapgef1	0.000196996	0.13535	0.262	0.277	1	2
Tbc1d9	2.48963e-07	0.134173	0.59	0.614	0.00672649	2
Unc93b1	2.41591e-07	0.133473	0.279	0.307	0.00652731	2
Senp2	1.98675e-06	0.133208	0.551	0.571	0.0536779	2
Nrip1	0.000104945	0.133073	0.292	0.31	1	2
Snx5	1.82494e-07	0.132724	0.252	0.272	0.00493062	2
Syk	7.56085e-08	0.132224	0.413	0.435	0.00204279	2
Pnpla7	1.29793e-09	0.13201	0.235	0.27	3.50675e-05	2
Nlrp1b	5.5879e-09	0.132004	0.542	0.588	0.000150974	2
C1qb	3.43678e-05	0.131877	0.436	0.459	0.928549	2
Vsir	2.42475e-07	0.130158	0.591	0.615	0.00655119	2
C1qc	3.76669e-07	0.128842	0.438	0.461	0.0101768	2
Ints6l	3.50055e-11	0.128415	0.669	0.712	9.45778e-07	2
Ptprj	4.1027e-05	0.127835	0.307	0.327	1	2
B4galt1	4.31721e-06	0.127034	0.329	0.348	0.116642	2
Gng2	6.15159e-06	0.126853	0.349	0.373	0.166204	2
Rap1a	7.91498e-06	0.126666	0.354	0.373	0.213847	2
Actr2	1.3469e-07	0.125892	0.266	0.296	0.00363904	2
Ep300	1.7362e-11	0.125364	0.623	0.669	4.69085e-07	2
Runx1	1.90261e-07	0.125346	0.324	0.349	0.00514046	2
Adam10	0.000204502	0.124934	0.83	0.844	1	2
Tmcc3	7.83442e-07	0.124893	0.425	0.45	0.021167	2
Pten	5.92019e-06	0.123913	0.71	0.712	0.159952	2
Mycbp2	8.78915e-10	0.123511	0.387	0.423	2.37465e-05	2
Mylip	0.0029846	0.123049	0.926	0.916	1	2
Inpp5d	1.52779e-10	0.122639	0.357	0.4	4.12779e-06	2
Zmiz1	1.66808e-05	0.122458	0.25	0.277	0.450682	2
Tspan14	7.23177e-10	0.122006	0.499	0.545	1.95388e-05	2
Csf3r	1.54802e-06	0.121471	0.688	0.708	0.0418244	2
Dennd4a	4.51037e-06	0.121419	0.317	0.338	0.121861	2
Marcks	3.28137e-05	0.121338	0.605	0.627	0.88656	2
C1qa	6.04414e-06	0.12033	0.311	0.331	0.163301	2
Havcr2	0.000126623	0.120188	0.241	0.252	1	2
Dennd5a	6.12824e-05	0.120125	0.333	0.352	1	2
Mapk14	1.04035e-08	0.119735	0.283	0.315	0.000281082	2
Gna15	2.73498e-09	0.119643	0.725	0.767	7.38937e-05	2
Dip2b	2.38955e-06	0.118041	0.699	0.724	0.0645609	2
Ikzf1	1.0655e-05	0.117857	0.342	0.358	0.287876	2
Wdfy2	3.29819e-09	0.117748	0.382	0.413	8.91105e-05	2
Itch	1.1009e-06	0.117382	0.307	0.335	0.0297441	2
Erbin	1.58127e-11	0.116959	0.307	0.349	4.27228e-07	2
Grb2	2.60823e-12	0.116923	0.603	0.658	7.04692e-08	2
Zfp710	9.72136e-06	0.116736	0.494	0.51	0.262652	2
2024-03-01	1.22344e-08	0.116337	0.688	0.722	0.000330548	2
Ccnd3	6.34456e-05	0.116202	0.277	0.293	1	2
Atf7ip	4.40824e-09	0.115691	0.252	0.291	0.000119102	2
Pla2g4a	0.000619956	0.11502	0.789	0.805	1	2
Gm35188	1.32314e-08	0.114222	0.222	0.256	0.000357487	2
Csad	3.1348e-08	0.11356	0.283	0.314	0.000846959	2
Wdr26	2.19181e-08	0.113343	0.272	0.3	0.000592182	2
Lamp2	3.78954e-08	0.113069	0.225	0.259	0.00102386	2
Cryl1	3.27667e-07	0.112964	0.896	0.906	0.00885292	2
Zfhx3	2.50521e-07	0.112161	0.464	0.487	0.00676858	2
Wdfy3	5.05007e-07	0.112009	0.405	0.433	0.0136443	2
Gns	5.57814e-09	0.111283	0.27	0.305	0.00015071	2
Sik2	2.25398e-07	0.111219	0.514	0.547	0.0060898	2
Cyth4	3.50021e-06	0.111068	0.379	0.407	0.0945687	2
Cdh23	1.68681e-05	0.110944	0.283	0.302	0.455742	2
Slc16a6	5.16263e-12	0.11075	0.525	0.587	1.39484e-07	2
Rnf216	0.000625073	0.110346	0.319	0.33	1	2
Ankhd1	4.18915e-13	0.110053	0.647	0.699	1.13182e-08	2
Wnk1	2.24276e-06	0.109798	0.421	0.445	0.060595	2
Nek7	1.31514e-10	0.108941	0.455	0.502	3.55324e-06	2
Rptor	5.13662e-07	0.108041	0.5	0.53	0.0138781	2
Nr6a1	8.01011e-07	0.107146	0.238	0.264	0.0216417	2
Slc38a9	2.59756e-06	0.107074	0.337	0.365	0.0701808	2
Man2b1	9.27134e-11	0.106055	0.466	0.507	2.50493e-06	2
Pik3r1	1.11895e-08	0.105981	0.243	0.277	0.000302318	2
Tbl1x	9.75148e-11	0.105911	0.341	0.386	2.63466e-06	2
Bin2	2.38364e-09	0.104895	0.442	0.484	6.44012e-05	2
Mgat5	1.3893e-08	0.103847	0.554	0.588	0.000375362	2
Son	0.00238563	0.102561	0.257	0.268	1	2
Atxn7	0.00688666	0.102224	0.784	0.781	1	2
Plcl1	9.99538e-06	0.102157	0.828	0.849	0.270055	2
Mbnl1	2.38884e-06	0.101651	0.273	0.3	0.0645416	2
Sfmbt1	1.64034e-05	0.101395	0.517	0.544	0.443188	2
Etv6	0.000471131	0.100005	0.241	0.263	1	2
Plek	0.000372685	-0.101051	0.238	0.282	1	2
P4ha1	2.63363e-06	-0.10397	0.237	0.286	0.0711554	2
Wdfy4	2.20686e-07	-0.10782	0.271	0.329	0.00596248	2
Cdk13	5.09005e-06	-0.109751	0.235	0.288	0.137523	2
Fam168a	9.46186e-11	-0.112091	0.522	0.622	2.55641e-06	2
Zbtb20	0.000103442	-0.115621	0.236	0.28	1	2
Mbtd1	6.20547e-09	-0.1167	0.193	0.253	0.000167659	2
Ythdf3	2.01945e-06	-0.120363	0.351	0.414	0.0545614	2
Lrba	1.37792e-05	-0.120499	0.254	0.306	0.372287	2
Atp6v0a1	2.13194e-07	-0.122514	0.286	0.35	0.00576007	2
Rtn4	3.34904e-07	-0.123313	0.345	0.416	0.00904843	2
Plxna4	1.3037e-10	-0.124148	0.205	0.27	3.52235e-06	2
Thada	2.24094e-05	-0.124635	0.208	0.255	0.605457	2
Ppp2r5c	2.49349e-05	-0.127027	0.204	0.251	0.67369	2
Helz	1.83951e-07	-0.127104	0.235	0.292	0.00496998	2
Rab2a	6.84019e-09	-0.127856	0.239	0.305	0.000184808	2
Dnajc7	2.69621e-06	-0.128874	0.217	0.271	0.0728462	2
Ext1	1.43725e-15	-0.130134	0.394	0.509	3.88315e-11	2
Ppp3ca	1.80896e-06	-0.132866	0.232	0.289	0.0488745	2
Kat6a	8.55693e-06	-0.134359	0.21	0.259	0.231191	2
St6gal1	8.20804e-10	-0.135711	0.372	0.457	2.21765e-05	2
Arl15	3.92006e-11	-0.138295	0.607	0.71	1.05912e-06	2
Siglech	8.12599e-07	-0.139028	0.392	0.467	0.0219548	2
Maf	8.36701e-05	-0.141613	0.22	0.267	1	2
Igf1r	0.000111312	-0.142646	0.228	0.279	1	2
Kansl1l	6.79497e-09	-0.142778	0.354	0.439	0.000183586	2
Cmss1	4.04814e-06	-0.143043	0.254	0.314	0.109373	2
Itsn2	9.66273e-08	-0.143181	0.261	0.327	0.00261068	2
Rbm5	2.28128e-06	-0.14369	0.432	0.503	0.0616356	2
Stag1	4.40185e-05	-0.146398	0.208	0.255	1	2
Fndc3b	7.83315e-05	-0.147002	0.214	0.262	1	2
Phip	4.93176e-13	-0.147786	0.399	0.505	1.33246e-08	2
Luc7l2	0.00051373	-0.147868	0.304	0.356	1	2
Ambra1	2.16456e-06	-0.148274	0.307	0.371	0.0584822	2
Asph	4.85316e-06	-0.148739	0.433	0.509	0.131123	2
Mctp1	4.54841e-08	-0.149914	0.586	0.675	0.00122889	2
Chn2	1.21604e-11	-0.150196	0.305	0.392	3.28549e-07	2
Snrnp70	0.000540425	-0.150347	0.228	0.272	1	2
Lcorl	1.06742e-06	-0.15132	0.32	0.391	0.0288395	2
Arid1b	1.41848e-07	-0.156216	0.451	0.539	0.00383244	2
Ptprm	1.58558e-05	-0.158212	0.42	0.492	0.428393	2
Zeb1	7.3339e-07	-0.158811	0.214	0.269	0.0198147	2
Acin1	3.55526e-06	-0.15898	0.252	0.313	0.096056	2
Srsf5	2.13141e-06	-0.159546	0.263	0.326	0.0575864	2
Cep170	0.000209738	-0.1597	0.217	0.268	1	2
Bcas3	1.65714e-08	-0.160289	0.203	0.267	0.000447726	2
Fndc3a	4.90885e-06	-0.161374	0.522	0.603	0.132627	2
Large1	5.558e-09	-0.161435	0.193	0.254	0.000150166	2
Insr	9.58725e-06	-0.161977	0.22	0.277	0.259028	2
Atad2b	9.95066e-07	-0.162276	0.199	0.255	0.0268847	2
Mdm4	4.1311e-08	-0.163193	0.203	0.264	0.00111614	2
Ewsr1	5.39847e-08	-0.167071	0.225	0.286	0.00145856	2
Zmym4	3.94171e-09	-0.169223	0.282	0.356	0.000106497	2
Setd5	4.43181e-11	-0.171716	0.362	0.462	1.19739e-06	2
Pard3b	0.000146732	-0.171923	0.206	0.252	1	2
Gnb1	2.26876e-06	-0.180639	0.217	0.275	0.0612973	2
Usp9x	6.47908e-08	-0.180981	0.331	0.411	0.00175052	2
Rbm25	3.00366e-06	-0.183376	0.201	0.259	0.0811528	2
Pnisr	5.05608e-05	-0.187811	0.259	0.318	1	2
Ncoa2	3.01959e-08	-0.192035	0.339	0.423	0.000815832	2
Kmt2c	3.13143e-06	-0.19349	0.237	0.302	0.0846051	2
Tsix	4.05153e-07	-0.194015	0.253	0.322	0.0109464	2
Brd4	0.000147782	-0.198383	0.239	0.293	1	2
Wac	2.78559e-06	-0.202385	0.238	0.3	0.0752611	2
Cog5	5.25761e-05	-0.202489	0.254	0.313	1	2
Fam193a	3.75887e-09	-0.203734	0.256	0.33	0.000101557	2
Taf15	1.04378e-06	-0.207849	0.216	0.277	0.0282008	2
AW554918	6.44316e-07	-0.208157	0.267	0.34	0.0174081	2
Prpf4b	2.02024e-07	-0.212754	0.205	0.27	0.00545828	2
Tra2b	1.01577e-08	-0.216345	0.339	0.427	0.000274441	2
Crebbp	7.45399e-07	-0.219088	0.284	0.357	0.0201392	2
Ncor1	2.762e-07	-0.219967	0.249	0.322	0.00746236	2
Atrx	2.2606e-06	-0.224558	0.226	0.291	0.061077	2
Myo9a	1.33528e-09	-0.225131	0.185	0.25	3.60766e-05	2
Zdhhc20	9.48833e-06	-0.225366	0.199	0.256	0.256356	2
Tnpo1	1.4003e-06	-0.227464	0.196	0.253	0.0378332	2
Trappc9	0.000199367	-0.227988	0.21	0.263	1	2
Ifitm10	1.74597e-07	-0.228929	0.304	0.384	0.00471726	2
Mllt10	4.49273e-08	-0.230422	0.294	0.378	0.00121385	2
Cacnb2	1.55863e-05	-0.232203	0.237	0.298	0.421111	2
Nos1ap	6.06102e-06	-0.237225	0.277	0.345	0.163757	2
Nsd3	6.28198e-07	-0.239368	0.21	0.274	0.0169726	2
Bmpr2	3.14086e-09	-0.23956	0.201	0.273	8.48597e-05	2
Srsf11	2.80107e-05	-0.240318	0.296	0.365	0.756792	2
Usp34	6.14537e-12	-0.241004	0.243	0.33	1.66036e-07	2
Tcf7l2	1.56267e-08	-0.241514	0.214	0.292	0.000422201	2
Tmcc1	3.68247e-10	-0.243574	0.255	0.344	9.94929e-06	2
Rtn3	2.25828e-07	-0.245871	0.249	0.323	0.00610143	2
Kmt2e	7.32566e-08	-0.246088	0.23	0.305	0.00197925	2
Nfat5	1.10436e-07	-0.248996	0.232	0.307	0.00298376	2
Gab1	1.11114e-07	-0.250042	0.257	0.331	0.00300208	2
Tcf12	5.75156e-14	-0.252107	0.408	0.526	1.55396e-09	2
Fcrls	1.90842e-06	-0.257383	0.191	0.253	0.0515618	2
Cacna1d	3.18328e-07	-0.258092	0.404	0.494	0.00860058	2
Atp8a1	9.47677e-11	-0.259743	0.227	0.311	2.56043e-06	2
Trip12	1.43808e-10	-0.260319	0.243	0.328	3.8854e-06	2
Taok1	3.676e-07	-0.267392	0.2	0.27	0.00993182	2
Atxn1	1.06593e-08	-0.270778	0.337	0.428	0.000287993	2
Celf2	1.5648e-08	-0.27691	0.251	0.331	0.000422778	2
Cdkal1	8.83408e-12	-0.287943	0.208	0.296	2.38679e-07	2
Tra2a	7.26052e-07	-0.291567	0.246	0.319	0.0196165	2
Rapgef6	5.81178e-10	-0.292865	0.203	0.284	1.57023e-05	2
Sfpq	1.4004e-08	-0.295142	0.247	0.333	0.000378361	2
Rbm6	7.91098e-08	-0.306538	0.211	0.288	0.00213739	2
Pafah1b1	5.12287e-07	-0.309272	0.194	0.263	0.013841	2
Herc1	1.83743e-08	-0.314767	0.203	0.282	0.000496436	2
Stab1	2.52909e-14	-0.316104	0.315	0.436	6.83309e-10	2
Mbnl2	4.27982e-11	-0.322796	0.218	0.309	1.15632e-06	2
Sdk1	8.70977e-14	-0.341189	0.327	0.452	2.35321e-09	2
Clasp2	6.94298e-06	-0.345391	0.191	0.255	0.187585	2
Cpsf6	4.29106e-14	-0.348827	0.223	0.332	1.15936e-09	2
Fat3	1.07231e-09	-0.351707	0.255	0.351	2.89718e-05	2
Dennd1a	7.55596e-08	-0.366652	0.218	0.301	0.00204147	2
Ank2	4.98713e-11	-0.372477	0.227	0.323	1.34742e-06	2
Zfp638	2.48852e-07	-0.378611	0.217	0.297	0.00672349	2
Ddx17	8.17138e-07	-0.388455	0.193	0.265	0.0220774	2
Dnajc1	6.70746e-20	-0.39132	0.409	0.564	1.81222e-15	2
Prkca	1.01153e-09	-0.395695	0.183	0.268	2.73294e-05	2
Prkce	3.4207e-07	-0.399234	0.199	0.273	0.00924205	2
Apbb2	2.04998e-08	-0.416803	0.224	0.313	0.000553862	2
Vps13b	4.13525e-11	-0.439937	0.206	0.303	1.11726e-06	2
Zfr	2.01005e-10	-0.440531	0.229	0.329	5.43076e-06	2
Tcf4	2.62761e-11	-0.465335	0.196	0.296	7.09928e-07	2
Birc6	2.63294e-15	-0.50611	0.201	0.317	7.11369e-11	2
Bank1	7.25562e-10	-0.559504	0.167	0.257	1.96032e-05	2
Apc	1.82904e-14	-0.81936	0.146	0.256	4.94171e-10	2
Oxr1	2.24199e-38	2.37754	0.411	0.153	6.0574e-34	3
Apoe	2.7405e-19	1.52152	0.373	0.189	7.40428e-15	3
Cadm1	1.90434e-25	1.4914	0.408	0.228	5.14514e-21	3
Apbb2	1.42946e-11	1.37832	0.291	0.15	3.86211e-07	3
Gm20663	2.56987e-16	1.15393	0.528	0.397	6.94327e-12	3
Fgf13	8.81845e-22	1.0377	0.579	0.391	2.38257e-17	3
Cacna1a	1.8718e-07	0.998058	0.31	0.2	0.00505723	3
Arhgap24	4.90943e-11	0.989677	0.386	0.215	1.32643e-06	3
AU020206	3.38828e-23	0.971157	0.687	0.505	9.15444e-19	3
Myo1f	7.34974e-07	0.946655	0.278	0.171	0.0198575	3
Rassf3	8.46363e-15	0.937067	0.456	0.335	2.2867e-10	3
Asph	2.27051e-09	0.927201	0.358	0.279	6.13445e-05	3
Cd9	9.52286e-08	0.927004	0.339	0.206	0.00257289	3
Gm26740	2.41436e-19	0.866205	0.658	0.499	6.52311e-15	3
Ptprc	3.14886e-05	0.846828	0.294	0.209	0.850759	3
Ctsc	9.32871e-05	0.845643	0.253	0.186	1	3
Apobec3	1.64804e-05	0.833222	0.272	0.177	0.445267	3
Myo9b	1.17514e-15	0.819353	0.551	0.436	3.17499e-11	3
Mitf	9.21496e-09	0.713032	0.339	0.296	0.00024897	3
Cdkal1	7.98044e-07	0.701607	0.358	0.276	0.0215616	3
Gsap	1.41246e-05	0.69155	0.32	0.261	0.381617	3
Ctsb	0.0001123	0.684607	0.275	0.228	1	3
Fnip2	0.000143478	0.675766	0.282	0.204	1	3
Slf2	0.000925202	0.671897	0.316	0.242	1	3
Ctsz	9.31248e-05	0.66972	0.25	0.198	1	3
Usp12	1.85597e-08	0.639325	0.462	0.38	0.000501445	3
Acer3	0.000442083	0.639242	0.316	0.243	1	3
Bmpr2	2.60455e-16	0.629942	0.832	0.757	7.03697e-12	3
Lrmda	0.00158486	0.625452	0.259	0.2	1	3
Fam196b	1.62112e-06	0.623242	0.424	0.347	0.0437995	3
Man2b1	0.00370546	0.610719	0.278	0.209	1	3
Pign	0.00094043	0.606414	0.275	0.21	1	3
Spag9	2.22791e-06	0.589516	0.266	0.238	0.0601937	3
St6gal1	6.58916e-08	0.58338	0.563	0.468	0.00178026	3
Tns3	0.0019478	0.580827	0.323	0.239	1	3
Osbpl8	0.000234742	0.570442	0.282	0.235	1	3
Susd6	0.00143218	0.568636	0.263	0.222	1	3
Tec	6.92121e-07	0.56532	0.446	0.374	0.0186997	3
Dnmt3a	0.000548082	0.562236	0.294	0.241	1	3
Dpy19l4	6.19954e-08	0.554909	0.424	0.357	0.00167499	3
Arid1b	0.00529198	0.547757	0.25	0.2	1	3
Actr3	0.000991361	0.537102	0.275	0.227	1	3
Gm44686	0.00955137	0.532797	0.256	0.218	1	3
Pbx3	0.00026533	0.523935	0.335	0.287	1	3
Pvt1	0.00113502	0.504266	0.326	0.273	1	3
Ctsh	0.000138355	0.502875	0.389	0.322	1	3
Elk3	1.03669e-05	0.501909	0.5	0.417	0.280093	3
Anxa3	0.000828556	0.49935	0.259	0.226	1	3
Cacna1d	4.305e-10	0.497462	0.778	0.609	1.16312e-05	3
Gm20388	8.67344e-05	0.496633	0.5	0.397	1	3
Cmss1	2.6233e-06	0.494582	0.446	0.401	0.0708762	3
Cd84	7.25861e-05	0.492298	0.383	0.33	1	3
Kdm2a	0.00142647	0.489581	0.285	0.251	1	3
Plekhm3	1.58969e-06	0.481055	0.288	0.27	0.0429503	3
Wac	0.00643942	0.479562	0.313	0.275	1	3
Mir142hg	0.00359326	0.468514	0.285	0.258	1	3
Phactr2	2.20916e-07	0.461694	0.535	0.48	0.00596872	3
Sh3kbp1	1.64897e-06	0.457191	0.494	0.469	0.0445519	3
Tgfbr2	3.76335e-07	0.455977	0.522	0.502	0.0101678	3
Skap2	0.000683882	0.45461	0.418	0.358	1	3
Pik3ap1	0.000457986	0.448519	0.323	0.301	1	3
Snx5	0.00691296	0.447665	0.358	0.288	1	3
Tnfrsf11a	9.49003e-05	0.444583	0.256	0.249	1	3
Canx	0.00404107	0.444366	0.278	0.26	1	3
Taok3	0.00274618	0.4258	0.329	0.284	1	3
Ubac2	0.000659639	0.421081	0.37	0.335	1	3
Tbc1d22a	0.00132479	0.406786	0.266	0.253	1	3
Plek	0.00575072	0.406454	0.37	0.331	1	3
Dock11	0.000146175	0.40343	0.434	0.411	1	3
Chd7	0.000743652	0.402402	0.487	0.444	1	3
Wwox	4.55308e-06	0.399132	0.392	0.385	0.123015	3
Arhgap17	3.78121e-05	0.383778	0.364	0.355	1	3
Nfkb1	0.00104858	0.378464	0.342	0.318	1	3
Ap3b1	0.00416472	0.373451	0.402	0.366	1	3
Abca1	3.66187e-08	0.369571	0.734	0.687	0.000989364	3
Camk1d	0.000108724	0.362726	0.478	0.473	1	3
Cux1	0.00636003	0.358495	0.282	0.27	1	3
Arhgap25	0.00329488	0.35474	0.278	0.261	1	3
Fam13b	0.000694497	0.353812	0.383	0.374	1	3
Eml4	0.00357633	0.350528	0.418	0.391	1	3
Irak2	0.00351274	0.339874	0.326	0.317	1	3
Nsd3	0.00108073	0.338913	0.377	0.362	1	3
Rap1a	0.00457295	0.333767	0.282	0.269	1	3
Rab2a	0.00105779	0.333694	0.538	0.531	1	3
Ppm1h	0.00158271	0.326426	0.294	0.29	1	3
Rapgef6	0.00214805	0.324477	0.342	0.341	1	3
Evl	0.00614955	0.322463	0.301	0.292	1	3
Rps6ka3	0.000500173	0.318814	0.364	0.361	1	3
Retreg1	0.00882504	0.30425	0.339	0.324	1	3
Clint1	0.00439996	0.296368	0.307	0.308	1	3
Rnf111	0.00514639	0.286157	0.282	0.278	1	3
Trip12	8.08004e-05	0.284356	0.351	0.359	1	3
Sft2d1	0.00407886	0.284269	0.554	0.531	1	3
Etv6	0.000483147	0.280772	0.278	0.293	1	3
Man1c1	0.00115485	0.273607	0.411	0.428	1	3
Pnpla7	0.00425708	0.272873	0.402	0.378	1	3
Rbm25	0.00613364	0.27235	0.266	0.266	1	3
Myo9a	0.000746627	0.269405	0.373	0.376	1	3
Ppcdc	0.00970322	0.265463	0.383	0.366	1	3
Dgkd	0.00806383	0.264204	0.361	0.353	1	3
Pros1	0.00420385	0.262972	0.316	0.311	1	3
Prpf4b	0.00105055	0.256503	0.741	0.716	1	3
Ly86	0.00735742	0.25146	0.247	0.255	1	3
Tbc1d23	5.87086e-05	0.25001	0.769	0.739	1	3
Gab2	0.00407624	0.243431	0.535	0.53	1	3
Magi1	0.000573684	0.23942	0.491	0.481	1	3
Fus	0.00336291	0.23507	0.377	0.383	1	3
Snx24	0.000659038	0.228818	0.696	0.688	1	3
Rsrp1	0.00452707	0.228591	0.367	0.382	1	3
Sipa1l2	0.0003171	0.22649	0.68	0.699	1	3
Diaph2	0.00513113	0.224307	0.737	0.714	1	3
Fyb	0.00557905	0.215427	0.32	0.325	1	3
Rtn4	0.000489842	0.211565	0.453	0.46	1	3
Smyd3	0.00473229	0.20892	0.389	0.408	1	3
Il6ra	0.00289397	0.208076	0.57	0.585	1	3
Gnaq	0.0025567	0.205046	0.829	0.814	1	3
Zeb2	0.00401084	0.204295	0.861	0.836	1	3
Tmcc3	0.00924857	0.2024	0.487	0.474	1	3
Stag1	0.00198171	0.198252	0.297	0.323	1	3
Tsc22d4	0.00321908	0.198191	0.373	0.383	1	3
Eif4g3	0.000610505	0.197161	0.544	0.579	1	3
Abhd12	0.00558807	0.19577	0.44	0.44	1	3
Ppp1r12a	0.00246427	0.193727	0.494	0.512	1	3
Fbxl17	0.000379794	0.181756	0.339	0.365	1	3
Nrros	0.00829137	0.174765	0.247	0.265	1	3
Osbpl9	0.00165371	0.171058	0.247	0.261	1	3
Cep68	0.000474445	0.169222	0.434	0.461	1	3
Atp8a1	0.00276462	0.168285	0.585	0.604	1	3
Lair1	0.00626919	0.165953	0.259	0.284	1	3
Nuak1	0.00606697	0.161187	0.301	0.329	1	3
Cltc	0.000235531	0.159935	0.222	0.253	1	3
Sesn1	0.00881912	0.158715	0.443	0.457	1	3
Arhgap39	0.00361425	0.15375	0.307	0.331	1	3
Pak2	0.00304022	0.141008	0.342	0.381	1	3
Gm16337	0.000598024	0.136674	0.291	0.322	1	3
Med13l	0.000361317	0.128443	0.392	0.432	1	3
Fcho2	0.00367501	0.127551	0.566	0.608	1	3
Asap1	0.00675126	0.127528	0.272	0.296	1	3
Plgrkt	0.00145134	0.126239	0.228	0.267	1	3
Disc1	0.00438766	0.123207	0.244	0.285	1	3
Pkn1	0.00460751	0.123088	0.282	0.303	1	3
Cep170	0.00281249	0.120135	0.301	0.335	1	3
Grb2	0.00568524	0.118094	0.253	0.283	1	3
Arid4a	0.00291353	0.117076	0.256	0.287	1	3
Ep300	0.000993678	0.115323	0.339	0.371	1	3
Sppl3	0.00724281	0.114539	0.345	0.379	1	3
Stard9	0.00184459	0.110171	0.291	0.325	1	3
Heatr5a	2.0081e-05	0.108372	0.421	0.468	0.542547	3
Luc7l2	0.00348644	0.107167	0.225	0.258	1	3
Zc3h7a	0.000201947	0.104238	0.459	0.509	1	3
2024-03-01	0.00994101	0.10028	0.367	0.395	1	3
Crebbp	0.00589247	0.100061	0.288	0.33	1	3
Fermt3	8.86208e-05	-0.100627	0.228	0.302	1	3
Brd4	0.000435619	-0.103116	0.278	0.348	1	3
Arih1	0.0087415	-0.103897	0.604	0.685	1	3
Itgb5	0.000473478	-0.113664	0.823	0.897	1	3
Slc8a1	0.00689994	-0.114186	0.329	0.401	1	3
Crlf3	0.0086498	-0.116063	0.215	0.271	1	3
Gm48678	0.00562318	-0.117695	0.487	0.571	1	3
Nrip1	0.00226231	-0.118557	0.272	0.338	1	3
Mtmr3	0.000525541	-0.118781	0.886	0.944	1	3
Nav2	0.000504579	-0.118916	0.446	0.536	1	3
Fgd2	0.00617156	-0.12091	0.858	0.913	1	3
Hexb	0.000964663	-0.12322	0.592	0.693	1	3
Plcl2	0.00682743	-0.126012	0.291	0.361	1	3
Foxp1	0.0016086	-0.127231	0.228	0.292	1	3
Atf7ip	2.48802e-06	-0.127715	0.241	0.337	0.0672214	3
Tubgcp5	0.000619178	-0.128946	0.203	0.273	1	3
Vgll4	0.000288168	-0.13801	0.604	0.707	1	3
Pip4k2a	0.00259365	-0.139373	0.873	0.925	1	3
Inpp5d	1.19567e-05	-0.139837	0.209	0.295	0.323045	3
Sh3pxd2a	0.00179835	-0.141443	0.231	0.294	1	3
Gsk3b	0.00829961	-0.143672	0.785	0.85	1	3
Chd9	0.000533948	-0.144186	0.509	0.615	1	3
C1qc	0.00412401	-0.144282	0.342	0.425	1	3
Baz2b	0.000581685	-0.150479	0.361	0.447	1	3
Cd37	0.00661924	-0.151483	0.25	0.312	1	3
Cdk13	0.000147285	-0.153093	0.392	0.501	1	3
Pik3r1	0.00209449	-0.154892	0.968	0.966	1	3
Tanc2	0.00658416	-0.155394	0.193	0.253	1	3
Dennd5a	4.09641e-05	-0.15875	0.782	0.876	1	3
Mertk	0.00463754	-0.158872	0.63	0.719	1	3
Snx29	9.43319e-07	-0.16032	0.222	0.324	0.0254866	3
Tm6sf1	0.00219483	-0.160994	0.206	0.275	1	3
Ntpcr	9.01486e-05	-0.162685	0.196	0.273	1	3
Fam117b	0.0070599	-0.165776	0.421	0.498	1	3
Fam172a	0.00694461	-0.165981	0.57	0.659	1	3
Hpgds	7.48255e-05	-0.167995	0.37	0.472	1	3
Slc24a3	0.00146913	-0.169835	0.665	0.759	1	3
Dip2b	0.00756227	-0.172924	0.212	0.269	1	3
Rtn4rl1	0.00278993	-0.174805	0.696	0.783	1	3
Dock8	0.000955168	-0.178174	0.32	0.41	1	3
Map3k3	0.00290883	-0.178379	0.196	0.262	1	3
Cmtm7	0.00204189	-0.17946	0.332	0.414	1	3
Uvrag	0.000793551	-0.179558	0.358	0.449	1	3
Pten	0.00158059	-0.182007	0.652	0.747	1	3
Arhgap5	9.03019e-07	-0.182234	0.788	0.893	0.0243978	3
Nav3	0.00509213	-0.182845	0.301	0.377	1	3
Cflar	8.18764e-05	-0.183293	0.927	0.959	1	3
Srgap2	0.00289225	-0.184665	0.222	0.294	1	3
Scamp2	0.00945548	-0.185618	0.772	0.841	1	3
Foxn3	0.000113729	-0.186375	0.234	0.32	1	3
Tbc1d16	0.00198801	-0.189306	0.228	0.299	1	3
Sipa1	2.60095e-05	-0.192371	0.823	0.907	0.702724	3
Qk	0.00650393	-0.195027	0.636	0.722	1	3
Ikzf1	0.000390502	-0.198779	0.75	0.837	1	3
Maml3	0.0045984	-0.19896	0.335	0.423	1	3
Gtf2h2	0.00274893	-0.199718	0.206	0.28	1	3
Sdk1	3.96812e-05	-0.200588	0.794	0.884	1	3
Ldlrad4	6.23517e-05	-0.204699	0.744	0.845	1	3
Pag1	0.000223053	-0.209796	0.709	0.808	1	3
Pde3b	0.00973442	-0.211324	0.266	0.335	1	3
Ptpn1	0.00853136	-0.211607	0.218	0.289	1	3
Rffl	0.000229813	-0.212046	0.725	0.817	1	3
Frmd4a	0.000732106	-0.212065	0.411	0.514	1	3
Ptprm	0.000837826	-0.212887	0.212	0.283	1	3
Hps4	0.00827729	-0.214655	0.241	0.306	1	3
Rbm6	0.00350311	-0.215926	0.383	0.476	1	3
Itpr2	0.00243272	-0.22071	0.399	0.494	1	3
Med12l	0.00439518	-0.229481	0.348	0.431	1	3
Arl15	0.00261519	-0.23221	0.294	0.376	1	3
Bin2	0.00506939	-0.236268	0.32	0.402	1	3
Atp2c1	0.000105654	-0.239796	0.18	0.261	1	3
Slc38a9	0.000747802	-0.240455	0.427	0.536	1	3
Camk2d	0.00273242	-0.243555	0.37	0.462	1	3
Soga1	2.86809e-05	-0.24837	0.386	0.51	0.774901	3
0610040J01Rik	0.00724914	-0.249025	0.351	0.433	1	3
Git2	0.000949469	-0.250646	0.25	0.339	1	3
Rcsd1	0.00161963	-0.251172	0.351	0.444	1	3
Nek7	1.2327e-05	-0.25268	0.209	0.299	0.33305	3
Itsn2	0.0029914	-0.252811	0.199	0.267	1	3
Tet3	2.73494e-08	-0.257966	0.503	0.666	0.000738927	3
Adap2	0.000236344	-0.261408	0.342	0.447	1	3
Gm32036	0.0050045	-0.262322	0.367	0.456	1	3
Hivep3	0.00426518	-0.26842	0.316	0.396	1	3
Mbnl2	5.0792e-06	-0.269638	0.573	0.71	0.13723	3
Ankrd44	0.00233526	-0.272716	0.203	0.277	1	3
Tbc1d9	0.00531816	-0.273921	0.187	0.254	1	3
Fer	0.000137846	-0.275256	0.266	0.365	1	3
Golm1	0.000317775	-0.277054	0.655	0.758	1	3
Rreb1	1.12721e-05	-0.277688	0.161	0.253	0.30455	3
Rassf2	0.00484127	-0.278815	0.364	0.45	1	3
Acap2	0.000131738	-0.280944	0.174	0.255	1	3
Whrn	0.00365184	-0.281949	0.253	0.334	1	3
Clk1	0.00060275	-0.286232	0.323	0.426	1	3
Pld1	1.14792e-05	-0.290816	0.288	0.402	0.310145	3
Arhgap12	0.000697389	-0.291569	0.206	0.289	1	3
B430010I23Rik	0.00046134	-0.296602	0.212	0.303	1	3
Ppp1r21	0.000244939	-0.298599	0.68	0.777	1	3
Cx3cr1	7.88176e-06	-0.298837	0.335	0.464	0.212949	3
Ints6l	0.000813504	-0.304058	0.307	0.409	1	3
Gm26542	0.00206017	-0.304957	0.231	0.313	1	3
Pkig	0.00859798	-0.31203	0.278	0.361	1	3
Vrk2	2.57809e-06	-0.312803	0.63	0.761	0.0696548	3
Dock10	6.95229e-07	-0.314768	0.611	0.747	0.0187837	3
Csf1r	0.00979813	-0.315418	0.222	0.292	1	3
Atp6v0a1	0.000193585	-0.316437	0.256	0.361	1	3
Wdfy2	0.00759737	-0.321052	0.225	0.299	1	3
Bptf	3.9315e-06	-0.322862	0.722	0.824	0.106221	3
Numb	0.00184758	-0.326581	0.241	0.332	1	3
Sall1	0.00299021	-0.32694	0.259	0.348	1	3
Hnrnph1	0.00131477	-0.32735	0.421	0.528	1	3
Nr6a1	1.24327e-08	-0.328209	0.804	0.913	0.000335908	3
Cst3	6.22976e-05	-0.334483	0.203	0.303	1	3
Cd33	0.00188241	-0.336141	0.263	0.354	1	3
Cacnb2	2.67214e-07	-0.344775	0.5	0.657	0.00721958	3
Entpd1	0.00851661	-0.344857	0.278	0.362	1	3
Fmnl3	0.000887229	-0.345344	0.351	0.458	1	3
Rgs10	0.0013514	-0.349929	0.241	0.333	1	3
Mvb12b	0.000271291	-0.365526	0.215	0.313	1	3
Ccr5	0.00364973	-0.366231	0.241	0.326	1	3
Hpgd	3.62379e-14	-0.371108	0.468	0.681	9.79076e-10	3
Slco2b1	0.000594479	-0.371536	0.528	0.618	1	3
Nfia	3.55729e-06	-0.373258	0.339	0.479	0.0961109	3
P3h2	4.27471e-05	-0.373309	0.532	0.647	1	3
Zfp710	0.00112453	-0.378661	0.196	0.284	1	3
Pla2g4a	4.36221e-10	-0.37892	0.611	0.783	1.17858e-05	3
P2ry12	3.11383e-10	-0.379787	0.465	0.656	8.41296e-06	3
Lpcat2	3.52702e-06	-0.383722	0.472	0.617	0.0952931	3
Unc93b1	2.49181e-05	-0.387533	0.383	0.517	0.673237	3
Ulk2	1.7455e-05	-0.389557	0.228	0.341	0.471599	3
Ptgs1	1.60683e-08	-0.394721	0.342	0.503	0.000434134	3
Abca9	0.000292431	-0.401888	0.345	0.461	1	3
Vsir	0.0048019	-0.401896	0.285	0.375	1	3
Itga6	8.43129e-06	-0.405285	0.174	0.28	0.227797	3
Abl1	0.000233451	-0.405603	0.259	0.365	1	3
Fnbp1	0.00146799	-0.4063	0.196	0.281	1	3
Morc3	2.61004e-06	-0.407992	0.449	0.598	0.0705181	3
St3gal6	6.8832e-06	-0.408047	0.506	0.647	0.18597	3
Serinc3	4.00748e-07	-0.413552	0.329	0.477	0.0108274	3
Zeb1	0.00226808	-0.419332	0.266	0.361	1	3
Arglu1	8.13971e-05	-0.429568	0.187	0.283	1	3
Eef2k	3.07657e-06	-0.441563	0.297	0.439	0.0831228	3
Man1a	4.21921e-06	-0.445838	0.275	0.41	0.113995	3
Pmepa1	0.00388876	-0.451188	0.196	0.277	1	3
Gm26827	1.32939e-06	-0.451537	0.222	0.347	0.0359176	3
Rhobtb1	0.000546277	-0.455758	0.392	0.505	1	3
Bbs9	4.8606e-07	-0.461272	0.601	0.738	0.0131324	3
4933406I18Rik	9.20921e-11	-0.461917	0.601	0.758	2.48814e-06	3
Rapgef5	3.97584e-21	-0.466891	0.861	0.961	1.07419e-16	3
Elmo1	0.00549979	-0.468706	0.237	0.323	1	3
Hck	0.0051761	-0.471959	0.225	0.31	1	3
Smarca2	2.01114e-07	-0.47246	0.222	0.361	0.00543371	3
Laptm5	0.00198498	-0.48576	0.215	0.307	1	3
Slc1a3	1.21709e-06	-0.497916	0.244	0.379	0.0328835	3
Usp24	0.00318581	-0.511172	0.171	0.253	1	3
Cryl1	0.000448433	-0.523327	0.259	0.368	1	3
Snrnp70	0.00995439	-0.542929	0.196	0.271	1	3
Syk	9.83316e-06	-0.552575	0.206	0.331	0.265672	3
Col27a1	6.43639e-10	-0.555934	0.506	0.686	1.73898e-05	3
Siglech	1.1591e-06	-0.557578	0.354	0.507	0.0313164	3
Fam102b	2.44264e-09	-0.558486	0.519	0.689	6.59953e-05	3
Ivns1abp	9.21852e-05	-0.563935	0.234	0.351	1	3
Gng2	6.88905e-14	-0.5641	0.484	0.705	1.86128e-09	3
Selplg	1.10055e-20	-0.572848	0.769	0.915	2.97346e-16	3
Zfhx3	0.000424596	-0.573347	0.165	0.258	1	3
Pik3r5	0.000302053	-0.576546	0.158	0.251	1	3
Atxn1	2.97856e-13	-0.583405	0.481	0.696	8.04746e-09	3
Fchsd2	0.000420372	-0.586772	0.196	0.298	1	3
Akap8l	9.68582e-06	-0.592005	0.187	0.307	0.261691	3
Tcf7l2	0.000159052	-0.596405	0.155	0.251	1	3
Csad	1.59088e-09	-0.608527	0.275	0.454	4.29824e-05	3
Maf	5.177e-09	-0.610939	0.43	0.609	0.000139872	3
Gpr34	4.85886e-08	-0.615028	0.25	0.41	0.00131277	3
Cdh23	5.44642e-07	-0.630175	0.282	0.435	0.0147151	3
Sparc	0.000662959	-0.634941	0.177	0.273	1	3
Zfand6	0.000870267	-0.641719	0.168	0.26	1	3
Nlk	0.00027339	-0.658726	0.158	0.257	1	3
Bcas3	3.79241e-31	-0.658907	0.896	0.967	1.02463e-26	3
Csmd3	1.10084e-09	-0.694904	0.31	0.497	2.97424e-05	3
Fcrls	7.9405e-06	-0.696517	0.203	0.331	0.214536	3
B4galt1	6.59514e-09	-0.722558	0.123	0.263	0.000178187	3
Stab1	1.23046e-08	-0.733608	0.203	0.364	0.000332446	3
Itga9	5.16904e-14	-0.748256	0.411	0.635	1.39657e-09	3
Agmo	5.00113e-13	-0.815462	0.275	0.492	1.35121e-08	3
8030442B05Rik	1.00957e-05	-0.821071	0.168	0.289	0.272765	3
Gab1	4.62244e-08	-0.869716	0.12	0.254	0.00124889	3
Ifitm10	1.84417e-05	-0.893225	0.149	0.26	0.498257	3
Zdhhc14	1.70294e-16	-0.952858	0.278	0.525	4.601e-12	3
Prkca	4.28946e-13	-1.0099	0.199	0.407	1.15893e-08	3
Plxna4	1.75954e-14	-1.27835	0.101	0.289	4.75391e-10	3
Bank1	1.30016e-11	-1.36085	0.117	0.289	3.51277e-07	3
Nos1ap	1.67001e-84	12.7698	0.339	0	4.51202e-80	4
mt-Atp6	1.67619e-84	12.5925	0.339	0	4.52873e-80	4
mt-Co1	1.49021e-92	11.0997	0.382	0.001	4.02625e-88	4
mt-Co3	1.06492e-69	10.1673	0.285	0	2.87721e-65	4
mt-Co2	1.05677e-20	2.48185	0.306	0.064	2.85519e-16	4
Fth1	1.27033e-14	1.55583	0.285	0.083	3.43217e-10	4
Tulp4	5.66555e-10	1.51499	0.323	0.131	1.53072e-05	4
Gphn	1.30049e-12	1.48201	0.296	0.1	3.51368e-08	4
Strbp	2.34471e-11	1.47475	0.296	0.103	6.33495e-07	4
Dync1i2	6.14537e-06	1.44911	0.301	0.155	0.166035	4
Pde4d	8.8076e-11	1.4176	0.274	0.095	2.37964e-06	4
Arhgef12	4.06651e-11	1.34612	0.301	0.111	1.09869e-06	4
Fryl	1.47609e-12	1.32664	0.339	0.125	3.9881e-08	4
Ankrd12	1.27319e-14	1.29406	0.43	0.172	3.4399e-10	4
Lncpint	1.59646e-11	1.23448	0.285	0.101	4.31331e-07	4
Luc7l3	1.83438e-11	1.20726	0.371	0.156	4.95613e-07	4
Fgfr2	1.67687e-14	1.17515	0.871	0.671	4.53056e-10	4
Gm42418	6.21218e-10	1.16623	0.339	0.143	1.67841e-05	4
Tnrc6c	1.2336e-11	1.15897	0.306	0.116	3.33294e-07	4
Gpatch8	1.82235e-07	1.11352	0.296	0.135	0.00492363	4
Rasal2	1.9155e-08	1.10806	0.323	0.145	0.000517531	4
Ogt	3.16102e-06	1.09682	0.349	0.19	0.0854046	4
Msi2	1.10285e-07	1.07658	0.344	0.167	0.00297969	4
Apoe	7.17762e-08	1.05245	0.253	0.109	0.00193925	4
Fxr1	2.41556e-08	1.03338	0.602	0.381	0.000652635	4
Celf2	1.13609e-06	0.950819	0.285	0.137	0.0306948	4
Nptn	6.81976e-10	0.946646	0.28	0.116	1.84256e-05	4
Csnk1a1	2.54734e-07	0.93971	0.263	0.123	0.0068824	4
Lonp2	1.09361e-05	0.919252	0.274	0.141	0.295472	4
Trip11	1.98816e-09	0.918696	0.28	0.119	5.37162e-05	4
Hnrnpu	6.81102e-06	0.912983	0.253	0.123	0.18402	4
Srek1	3.63922e-07	0.911308	0.28	0.133	0.00983243	4
Dip2c	8.18711e-07	0.900139	0.306	0.153	0.0221199	4
Phf20l1	1.84754e-11	0.894442	0.527	0.277	4.9917e-07	4
Tcf4	3.52664e-05	0.878403	0.258	0.134	0.952828	4
Rtn1	4.08627e-06	0.855385	0.306	0.16	0.110403	4
Nrd1	1.95525e-07	0.852308	0.306	0.149	0.00528269	4
Nktr	3.68299e-07	0.839417	0.29	0.143	0.0099507	4
Trpm7	8.19421e-05	0.827686	0.323	0.186	1	4
Wdr33	1.00822e-06	0.827637	0.323	0.17	0.0272401	4
Gnas	3.85369e-06	0.80249	0.349	0.203	0.104119	4
Actb	0.000538927	0.801934	0.269	0.154	1	4
Psme4	1.31624e-08	0.769732	0.29	0.139	0.000355621	4
Arid4b	0.000247788	0.766869	0.274	0.156	1	4
Chd6	0.000528344	0.760677	0.253	0.144	1	4
Paxbp1	4.81852e-07	0.753121	0.29	0.146	0.0130187	4
Gm26804	1.68871e-08	0.752069	0.349	0.175	0.000456255	4
Huwe1	3.89624e-05	0.746553	0.317	0.183	1	4
Dmxl1	0.000370733	0.733186	0.258	0.147	1	4
Pnn	8.31391e-05	0.732163	0.554	0.398	1	4
Cmss1	8.46075e-05	0.725251	0.387	0.24	1	4
Bcas3	0.000702354	0.724634	0.28	0.168	1	4
Aff4	7.1359e-08	0.718321	0.366	0.194	0.00192798	4
Exoc6b	1.90826e-10	0.707748	0.473	0.257	5.15574e-06	4
Ank2	1.44477e-06	0.700909	0.296	0.156	0.0390348	4
Bclaf1	2.30382e-07	0.695687	0.339	0.181	0.00622446	4
Lyst	0.00585616	0.649822	0.333	0.229	1	4
Pcm1	8.72415e-05	0.647163	0.28	0.158	1	4
Ttc14	8.50737e-07	0.635933	0.258	0.137	0.0229852	4
Pou2f1	1.40615e-06	0.634456	0.269	0.147	0.0379913	4
Xpr1	1.07117e-07	0.634101	0.29	0.152	0.00289409	4
Rmdn1	6.59312e-06	0.627654	0.392	0.242	0.178133	4
Ext1	1.55942e-05	0.624614	0.296	0.169	0.421325	4
Kdm6a	1.99279e-05	0.623922	0.355	0.208	0.538411	4
Spag9	0.000876932	0.619835	0.285	0.176	1	4
Ssbp2	0.000777087	0.617113	0.28	0.173	1	4
Xrn1	1.6407e-07	0.611078	0.484	0.292	0.00443284	4
Tcf12	1.11643e-06	0.608019	0.301	0.165	0.0301636	4
Zmynd8	2.9647e-12	0.607666	0.344	0.169	8.01003e-08	4
Prpf40a	1.98534e-10	0.589023	0.452	0.251	5.36399e-06	4
Tra2a	1.16298e-09	0.58013	0.403	0.227	3.14215e-05	4
Herc1	1.1141e-05	0.57103	0.253	0.143	0.301009	4
Arid5b	6.5635e-07	0.569094	0.452	0.276	0.0177333	4
Zfp638	0.000112197	0.568416	0.306	0.185	1	4
Prrc2c	2.3921e-06	0.55739	0.312	0.177	0.0646298	4
Zfp950	0.000334314	0.55727	0.333	0.216	1	4
Apc	2.23836e-06	0.554252	0.565	0.379	0.0604759	4
Mbnl2	0.000544668	0.544926	0.317	0.2	1	4
Cadm1	4.16017e-06	0.544519	0.258	0.143	0.112399	4
Nrp1	3.05765e-08	0.544465	0.532	0.345	0.000826115	4
Foxp1	6.62764e-07	0.544074	0.425	0.253	0.0179066	4
Tmcc1	0.000468523	0.53672	0.382	0.25	1	4
Birc6	0.000651922	0.528465	0.301	0.192	1	4
Ly6e	2.29274e-06	0.528431	0.28	0.155	0.0619454	4
Rabgap1	2.83713e-05	0.527842	0.376	0.238	0.766535	4
Srsf11	2.15406e-05	0.514625	0.339	0.206	0.581984	4
Oxr1	6.51135e-05	0.50618	0.624	0.459	1	4
AY036118	1.89354e-07	0.504488	0.253	0.137	0.00511596	4
Rapgef2	0.0041492	0.502279	0.328	0.23	1	4
Prkce	3.0479e-05	0.497941	0.317	0.197	0.823483	4
Nudcd3	0.000259194	0.497731	0.296	0.196	1	4
Stk4	7.37566e-08	0.497729	0.355	0.202	0.00199276	4
Mbd5	8.36672e-08	0.497508	0.274	0.149	0.00226052	4
Zfp609	4.29298e-06	0.491281	0.317	0.187	0.115988	4
Sltm	1.09007e-05	0.486666	0.274	0.168	0.294514	4
Ndfip1	5.14648e-06	0.485926	0.398	0.258	0.139048	4
Zfr	4.66801e-05	0.481754	0.258	0.156	1	4
Hspa4	2.10712e-05	0.474771	0.28	0.169	0.569302	4
Fnbp4	7.83259e-06	0.472484	0.441	0.286	0.211621	4
Atrx	0.000111533	0.465454	0.253	0.153	1	4
Ranbp9	0.00475172	0.461366	0.36	0.254	1	4
Kansl1l	2.47294e-06	0.456564	0.29	0.172	0.0668138	4
Chic2	2.34354e-07	0.447323	0.656	0.454	0.00633179	4
Ppp3ca	1.47401e-07	0.445964	0.263	0.146	0.00398249	4
Dym	2.15311e-05	0.445176	0.742	0.574	0.581726	4
Zbtb20	0.000622332	0.443665	0.301	0.193	1	4
Fto	6.49398e-08	0.440109	0.376	0.227	0.00175454	4
Fubp1	0.000265544	0.432948	0.253	0.159	1	4
Smad4	1.62521e-05	0.431605	0.296	0.184	0.439099	4
Glg1	4.13798e-07	0.42812	0.468	0.305	0.01118	4
Dennd1a	4.75768e-06	0.427117	0.339	0.216	0.128543	4
Thoc2	1.28099e-07	0.420362	0.371	0.23	0.00346098	4
Dnajc1	8.74535e-05	0.418858	0.446	0.304	1	4
Prpf4b	3.44259e-05	0.413624	0.258	0.16	0.930119	4
Zfp532	0.00979361	0.403186	0.269	0.188	1	4
Kmt5b	9.18092e-05	0.397319	0.28	0.181	1	4
Epc1	7.10547e-06	0.396387	0.532	0.415	0.191976	4
Bach2	6.29024e-08	0.389434	0.387	0.228	0.0016995	4
Pnisr	5.77983e-05	0.388434	0.36	0.236	1	4
Atxn1	2.96794e-05	0.384877	0.253	0.153	0.801878	4
Rngtt	3.14657e-05	0.38311	0.29	0.186	0.850141	4
Pcmtd1	0.00071757	0.37993	0.473	0.349	1	4
Fnbp1	6.00619e-06	0.378311	0.333	0.215	0.162275	4
Hectd1	0.000838878	0.373149	0.263	0.175	1	4
Eef1a1	6.85295e-07	0.373076	0.446	0.292	0.0185153	4
Rbm6	2.46529e-06	0.368757	0.355	0.23	0.0666071	4
Rsrc2	7.15245e-09	0.364273	0.425	0.27	0.000193245	4
Trip12	0.000829037	0.363605	0.274	0.183	1	4
Xrn2	1.66385e-06	0.361839	0.462	0.31	0.0449539	4
Nsd3	0.000547902	0.359468	0.301	0.213	1	4
Gm26740	9.39909e-06	0.352025	0.323	0.213	0.253945	4
Ktn1	1.11051e-05	0.344494	0.285	0.183	0.300036	4
Gon4l	1.27343e-08	0.342293	0.253	0.137	0.000344054	4
Eps15	0.000143746	0.340846	0.253	0.162	1	4
Xpo7	0.00608611	0.340221	0.274	0.191	1	4
Gpcpd1	0.00207686	0.339249	0.371	0.273	1	4
Vps13b	0.00164233	0.335968	0.263	0.178	1	4
Vps13d	0.000241108	0.335752	0.398	0.288	1	4
Kmt2e	1.6931e-10	0.335678	0.317	0.18	4.57442e-06	4
Btaf1	8.27256e-05	0.333934	0.452	0.322	1	4
Ncor1	1.06219e-08	0.325263	0.317	0.192	0.000286982	4
Tnks	0.000743195	0.319325	0.441	0.332	1	4
Usp34	0.000129759	0.318044	0.253	0.169	1	4
Caprin1	1.44665e-06	0.317697	0.258	0.158	0.0390855	4
Ubr3	4.1626e-05	0.315437	0.301	0.195	1	4
Atp13a3	0.000780257	0.30757	0.269	0.183	1	4
Ets1	0.00333515	0.303124	0.285	0.205	1	4
Hook3	4.73073e-09	0.299208	0.366	0.227	0.000127815	4
Gnb1	2.6409e-05	0.286832	0.602	0.469	0.713518	4
Stag1	5.63632e-07	0.286175	0.29	0.178	0.0152282	4
Pbrm1	0.00926107	0.285351	0.28	0.207	1	4
Usp15	7.0738e-09	0.268352	0.333	0.213	0.00019112	4
Med13	4.33779e-06	0.265489	0.387	0.27	0.117198	4
Nfat5	5.53224e-05	0.263555	0.355	0.252	1	4
Pafah1b1	0.00458873	0.257196	0.489	0.395	1	4
Cd81	0.000178689	0.255168	0.36	0.255	1	4
Atp9b	0.00208004	0.254767	0.253	0.178	1	4
Marf1	7.05535e-05	0.251065	0.28	0.188	1	4
Cyld	0.00360871	0.241961	0.29	0.216	1	4
Gtf2i	4.58345e-06	0.241106	0.441	0.319	0.123836	4
Rtn4	0.000235561	0.240534	0.253	0.178	1	4
Zkscan3	2.95164e-08	0.240228	0.419	0.271	0.000797474	4
Rabep1	6.05208e-05	0.239988	0.274	0.181	1	4
Rab10	8.07605e-08	0.23604	0.398	0.26	0.00218199	4
Larp4b	0.000236614	0.23557	0.29	0.21	1	4
Zmynd11	1.52221e-05	0.234742	0.317	0.21	0.411269	4
Notch2	5.56905e-06	0.233362	0.618	0.455	0.150465	4
Luc7l2	0.00087498	0.232177	0.409	0.311	1	4
Nr3c1	1.00379e-07	0.230628	0.376	0.253	0.00271204	4
Mark3	2.72353e-08	0.229674	0.301	0.191	0.000735845	4
Ttc17	1.83857e-06	0.227832	0.28	0.179	0.0496746	4
Stxbp5	3.0448e-07	0.22684	0.323	0.208	0.00822643	4
Kctd12	6.26601e-07	0.222773	0.296	0.19	0.0169295	4
Srsf2	0.000731816	0.220357	0.328	0.235	1	4
St6gal1	2.11098e-06	0.21765	0.435	0.302	0.0570344	4
Rtn3	8.05635e-05	0.217436	0.656	0.538	1	4
Itm2b	0.000848603	0.21493	0.5	0.396	1	4
Ash1l	1.88139e-05	0.214138	0.312	0.22	0.508315	4
Zdhhc20	2.93268e-05	0.213638	0.328	0.229	0.792351	4
Kdm7a	6.23436e-07	0.212385	0.495	0.351	0.016844	4
Snrnp70	9.06326e-05	0.211533	0.538	0.411	1	4
Baz2b	1.40867e-08	0.210528	0.392	0.25	0.000380594	4
Cradd	0.000150818	0.208926	0.387	0.285	1	4
Rapgef6	5.75049e-08	0.206814	0.253	0.152	0.00155367	4
Svil	6.47273e-05	0.204664	0.253	0.156	1	4
Gm46367	2.15201e-05	0.203917	0.468	0.351	0.581431	4
Cnot4	3.61368e-07	0.199505	0.28	0.173	0.00976345	4
Pdia3	2.12595e-09	0.197992	0.339	0.218	5.74389e-05	4
Scaper	0.00576565	0.197103	0.258	0.19	1	4
Dennd1b	1.36778e-06	0.196746	0.258	0.16	0.0369546	4
Tm9sf2	0.000406424	0.196677	0.355	0.261	1	4
Myo9a	0.00177203	0.196622	0.349	0.265	1	4
Rab2a	0.000149987	0.196452	0.36	0.261	1	4
Gm48678	0.000316345	0.196101	0.624	0.502	1	4
Zcchc7	5.90155e-06	0.194592	0.258	0.169	0.159448	4
Dpp8	4.58436e-05	0.193117	0.548	0.417	1	4
Arl15	4.13452e-06	0.191468	0.349	0.234	0.111706	4
Znrf2	0.000110179	0.189976	0.274	0.185	1	4
Cdk14	0.00572641	0.185763	0.344	0.268	1	4
Wac	4.3529e-07	0.18483	0.328	0.217	0.0117607	4
Rbm33	0.000234782	0.182106	0.516	0.397	1	4
Clasp2	0.00553977	0.181516	0.323	0.245	1	4
Hipk2	1.7822e-05	0.177869	0.306	0.221	0.481515	4
Znrf1	1.01717e-07	0.175896	0.301	0.192	0.0027482	4
Map3k14	0.000258297	0.175773	0.301	0.219	1	4
Pum1	7.46729e-08	0.170105	0.403	0.283	0.00201751	4
Srsf5	1.13804e-08	0.169701	0.328	0.208	0.000307475	4
Map4k3	5.41512e-06	0.167327	0.317	0.222	0.146306	4
Btbd7	6.3261e-06	0.163095	0.355	0.254	0.170919	4
Vps54	2.40517e-06	0.161769	0.425	0.316	0.064983	4
Strn3	0.000823072	0.161493	0.28	0.204	1	4
Evi5	1.46547e-05	0.161241	0.301	0.203	0.395941	4
Elf2	2.48001e-05	0.160189	0.253	0.181	0.67005	4
Phf3	7.40811e-06	0.15741	0.317	0.224	0.200152	4
Cacna1d	3.02282e-06	0.153447	0.339	0.237	0.0816706	4
Fndc3a	2.85484e-06	0.149372	0.43	0.316	0.077132	4
Ankrd17	0.000197681	0.14622	0.263	0.191	1	4
Ehmt1	1.06991e-05	0.145681	0.376	0.285	0.28907	4
Fat3	1.21892e-05	0.14491	0.462	0.345	0.329328	4
Vti1a	0.000109331	0.144011	0.323	0.239	1	4
Fcer1g	3.2441e-05	0.143476	0.317	0.222	0.876492	4
Fars2	0.00115317	0.143409	0.366	0.279	1	4
Rsrc1	1.97099e-11	0.139107	0.398	0.248	5.32521e-07	4
Vav1	2.39275e-10	0.132823	0.435	0.299	6.46473e-06	4
Cdk13	6.90669e-10	0.13089	0.387	0.256	1.86605e-05	4
Zmym4	4.26161e-05	0.13078	0.29	0.205	1	4
9930021J03Rik	6.7603e-06	0.130363	0.28	0.19	0.18265	4
Clip1	2.66996e-07	0.130293	0.312	0.21	0.00721369	4
Dnajc13	3.02469e-06	0.129105	0.382	0.278	0.081721	4
Cdk12	2.56589e-05	0.127968	0.366	0.261	0.693253	4
Ctsb	6.66702e-05	0.126383	0.296	0.213	1	4
Top1	3.93994e-07	0.124974	0.306	0.21	0.0106449	4
Spred1	0.000494145	0.124095	0.5	0.435	1	4
Hdac9	0.000118929	0.123994	0.371	0.283	1	4
Gsk3b	0.00083359	0.122338	0.29	0.22	1	4
Nsmce2	3.07322e-06	0.121944	0.495	0.373	0.0830322	4
Rbm25	1.38313e-06	0.121323	0.296	0.204	0.0373693	4
Mapkap1	0.000147467	0.119908	0.253	0.178	1	4
Scaf8	0.000382855	0.119351	0.296	0.221	1	4
Lrch3	6.95575e-05	0.117728	0.376	0.284	1	4
Akap8l	1.4669e-05	0.116366	0.328	0.239	0.396328	4
Galnt1	0.00461882	0.115714	0.328	0.262	1	4
Ddx17	0.00356248	0.115637	0.253	0.191	1	4
Mysm1	3.82695e-06	0.110289	0.473	0.364	0.103397	4
Chd2	1.56572e-06	0.104491	0.274	0.182	0.0423027	4
Stx8	0.000440916	0.103717	0.274	0.21	1	4
Tpr	0.000266562	0.103303	0.425	0.32	1	4
Arid1a	0.000635558	0.101831	0.333	0.255	1	4
Pds5a	2.65143e-05	0.100971	0.344	0.26	0.716362	4
Syk	0.00041091	-0.102494	0.328	0.277	1	4
Rsbn1l	2.71289e-06	-0.10302	0.435	0.364	0.0732968	4
Irf2	5.53229e-06	-0.104208	0.511	0.433	0.149471	4
Zfand3	1.06631e-06	-0.104228	0.376	0.305	0.0288095	4
Stag2	6.24115e-09	-0.104407	0.457	0.358	0.000168623	4
Arid1b	0.00114132	-0.106209	0.43	0.418	1	4
Prkcb	0.000297129	-0.108179	0.269	0.222	1	4
Sema4d	0.000117757	-0.110004	0.387	0.342	1	4
Trem2	8.78087e-06	-0.110955	0.323	0.251	0.237242	4
Zc3h7a	0.000117745	-0.111397	0.333	0.278	1	4
Ifngr1	0.00192765	-0.112855	0.317	0.282	1	4
Lnpep	8.08339e-06	-0.113637	0.398	0.326	0.218397	4
Cdk19	8.02854e-05	-0.115788	0.355	0.292	1	4
Brd4	5.12877e-05	-0.116827	0.28	0.227	1	4
Rnf130	1.47956e-05	-0.116862	0.489	0.417	0.399747	4
Sparc	5.62936e-06	-0.119228	0.306	0.252	0.152094	4
Atad2b	0.00175797	-0.119461	0.28	0.246	1	4
Fer	5.67919e-05	-0.119918	0.333	0.285	1	4
Ubac2	2.30089e-05	-0.122152	0.28	0.22	0.621655	4
Ccdc93	4.71188e-05	-0.123129	0.328	0.263	1	4
Mlxip	7.69595e-05	-0.123347	0.263	0.221	1	4
Zfc3h1	0.00127166	-0.123727	0.253	0.221	1	4
Sgms1	0.000129092	-0.124017	0.398	0.34	1	4
Cmip	5.09392e-06	-0.126383	0.392	0.327	0.137627	4
Rcsd1	2.64883e-06	-0.12746	0.258	0.2	0.071566	4
Cep350	1.33778e-06	-0.128025	0.387	0.322	0.036144	4
Ankhd1	0.000239736	-0.130075	0.317	0.269	1	4
Arhgap25	0.000143801	-0.131627	0.269	0.216	1	4
Epb41	2.04338e-05	-0.132593	0.296	0.239	0.55208	4
Dyrk1a	0.000255322	-0.13275	0.651	0.596	1	4
Srrm2	8.40294e-05	-0.132972	0.344	0.288	1	4
Capza2	0.00111804	-0.135609	0.376	0.332	1	4
Kdm2a	0.000486657	-0.136365	0.339	0.309	1	4
Babam2	0.000565167	-0.137427	0.301	0.248	1	4
Stab1	1.56624e-05	-0.138023	0.344	0.299	0.423166	4
Rbm5	1.17431e-05	-0.140092	0.457	0.381	0.317275	4
Arhgap17	4.86677e-08	-0.140671	0.333	0.242	0.0013149	4
Rhoq	8.25905e-07	-0.143482	0.301	0.239	0.0223143	4
Ccny	0.000131629	-0.144565	0.618	0.577	1	4
Hnrnpa2b1	1.08277e-05	-0.146048	0.274	0.219	0.292543	4
Stk3	0.000264794	-0.147527	0.409	0.35	1	4
Arglu1	5.65895e-09	-0.148356	0.565	0.477	0.000152893	4
Fus	4.32244e-06	-0.14965	0.36	0.294	0.116784	4
Jak1	0.00102249	-0.149732	0.263	0.227	1	4
Ccnl1	1.19724e-09	-0.151234	0.398	0.315	3.2347e-05	4
Xiap	0.000887999	-0.154424	0.29	0.245	1	4
Lrrc4	0.00104429	-0.155746	0.296	0.256	1	4
Lcp1	0.00148173	-0.156484	0.301	0.274	1	4
Cog5	3.50432e-06	-0.157289	0.333	0.281	0.0946798	4
Gsap	6.49732e-05	-0.158073	0.28	0.244	1	4
Herc4	4.47268e-05	-0.160643	0.328	0.273	1	4
Hps4	0.000111737	-0.161794	0.263	0.221	1	4
Asah1	1.24547e-07	-0.161865	0.339	0.262	0.00336501	4
Vgll4	0.00397203	-0.162866	0.263	0.224	1	4
Ube2d3	6.43099e-05	-0.164272	0.392	0.348	1	4
Celf1	2.99968e-06	-0.164647	0.253	0.191	0.0810453	4
Dleu2	7.58578e-07	-0.168794	0.419	0.355	0.0204953	4
Tbl1xr1	0.000726363	-0.168801	0.462	0.425	1	4
Man1a	9.04987e-08	-0.170942	0.253	0.191	0.00244509	4
Setd3	1.94553e-05	-0.171647	0.565	0.52	0.525644	4
Akap13	3.37514e-06	-0.173042	0.28	0.223	0.0911896	4
Atg10	0.000123327	-0.17355	0.366	0.318	1	4
Ap3b1	1.21847e-10	-0.174233	0.575	0.461	3.29205e-06	4
Itpr2	2.30115e-08	-0.174512	0.382	0.31	0.000621724	4
Setd2	3.38215e-06	-0.175069	0.366	0.31	0.091379	4
Fnip1	0.000360818	-0.175353	0.258	0.228	1	4
Serpine2	5.11869e-06	-0.175402	0.344	0.281	0.138297	4
Ep300	7.67703e-10	-0.175522	0.36	0.282	2.07418e-05	4
Atp6v0a1	0.00035059	-0.177498	0.833	0.815	1	4
Zeb2	3.17472e-05	-0.177935	0.575	0.507	0.857745	4
Fbxl17	1.63329e-06	-0.179211	0.559	0.48	0.0441282	4
Sh3kbp1	0.00266916	-0.179587	0.473	0.462	1	4
Slc24a3	9.39979e-10	-0.179992	0.328	0.248	2.53963e-05	4
Nlk	1.33188e-07	-0.180766	0.306	0.239	0.00359848	4
Usp8	5.0657e-09	-0.180975	0.398	0.315	0.000136865	4
Atxn7l1	0.00105659	-0.185626	0.29	0.257	1	4
Ddx6	1.86502e-07	-0.186681	0.608	0.531	0.0050389	4
Tacc1	1.49976e-08	-0.18685	0.403	0.332	0.000405204	4
Ambra1	9.23984e-05	-0.192809	0.274	0.237	1	4
Kif21b	2.25074e-05	-0.193413	0.269	0.222	0.608105	4
Tpp2	2.92793e-06	-0.194401	0.382	0.325	0.0791068	4
Elk3	1.47732e-06	-0.194839	0.597	0.51	0.0399142	4
Pitpnc1	0.00517849	-0.195337	0.29	0.266	1	4
Dock1	7.88096e-08	-0.195433	0.548	0.474	0.00212928	4
Wdfy3	3.47831e-05	-0.196088	0.312	0.267	0.939771	4
Tnrc18	4.72773e-06	-0.198968	0.489	0.422	0.127734	4
Git2	0.00142199	-0.199717	0.478	0.449	1	4
Vsir	3.21244e-09	-0.201195	0.559	0.463	8.67937e-05	4
Mgat5	0.000380075	-0.201488	0.28	0.238	1	4
Smad3	2.50599e-08	-0.20167	0.29	0.217	0.000677067	4
Fbrsl1	2.41339e-06	-0.202098	0.43	0.364	0.065205	4
Dnm2	2.43962e-06	-0.202411	0.473	0.398	0.0659137	4
Map3k3	3.62348e-05	-0.204846	0.495	0.462	0.978993	4
Zeb1	7.09364e-08	-0.205283	0.527	0.476	0.00191656	4
Ankrd11	5.65997e-07	-0.205782	0.28	0.208	0.0152921	4
Tor1aip1	4.70981e-07	-0.206136	0.618	0.568	0.012725	4
Nsd1	3.96628e-07	-0.206372	0.28	0.217	0.0107161	4
Stx7	0.000130039	-0.20723	0.392	0.339	1	4
Rnf13	0.000358791	-0.208678	0.28	0.242	1	4
Pitpna	6.88864e-06	-0.208686	0.382	0.323	0.186117	4
Cltc	2.20395e-05	-0.211926	0.64	0.598	0.595463	4
Kansl1	2.6219e-05	-0.212732	0.43	0.385	0.708385	4
Acer3	0.00417886	-0.215953	0.263	0.242	1	4
Phip	6.27602e-05	-0.217614	0.435	0.378	1	4
4930444A19Rik	0.000193461	-0.21905	0.29	0.261	1	4
Fam13b	1.03718e-07	-0.219855	0.763	0.709	0.00280226	4
Mycbp2	1.10211e-05	-0.221138	0.495	0.457	0.297767	4
Atp8a1	2.79051e-05	-0.221361	0.371	0.322	0.753941	4
Erbin	0.00011807	-0.222381	0.328	0.285	1	4
Pum2	7.28854e-07	-0.227534	0.355	0.293	0.0196922	4
Tcf7l2	1.66802e-05	-0.229425	0.339	0.304	0.450666	4
Kpna4	5.93315e-10	-0.230816	0.349	0.288	1.60302e-05	4
R3hdm2	1.33119e-05	-0.230861	0.349	0.293	0.35966	4
Tpm3	0.00111262	-0.231525	0.495	0.474	1	4
Fhit	5.61985e-06	-0.231749	0.301	0.251	0.151837	4
Plekhm3	0.000274418	-0.232069	0.554	0.572	1	4
Large1	4.04038e-06	-0.233262	0.296	0.247	0.109163	4
Pik3r5	0.000448776	-0.233594	0.306	0.279	1	4
Arid4a	0.0049016	-0.234876	0.349	0.334	1	4
Dock11	0.00576585	-0.234955	0.28	0.254	1	4
Pacsin2	6.39504e-06	-0.235556	0.484	0.438	0.172781	4
Pten	3.7319e-07	-0.235799	0.344	0.288	0.0100828	4
Itsn2	7.40646e-06	-0.237445	0.301	0.246	0.200108	4
Bmpr2	1.44368e-05	-0.2376	0.28	0.238	0.390053	4
Ewsr1	5.10643e-08	-0.241733	0.731	0.686	0.00137966	4
Rsrp1	0.000226206	-0.241911	0.855	0.911	1	4
Hexb	3.66747e-06	-0.243221	0.554	0.502	0.0990876	4
Ptprm	8.76417e-06	-0.243325	0.441	0.402	0.23679	4
Apba1	2.75403e-06	-0.244039	0.371	0.325	0.0744083	4
Il10ra	0.000558985	-0.247906	0.29	0.253	1	4
Frrs1	2.53876e-05	-0.249653	0.543	0.502	0.685922	4
2024-03-01	1.02881e-05	-0.249905	0.688	0.642	0.277964	4
Jmjd1c	8.71468e-06	-0.251043	0.349	0.306	0.235453	4
Mafb	4.54263e-09	-0.25138	0.5	0.424	0.000122733	4
Fcho2	1.25489e-06	-0.253599	0.349	0.293	0.0339047	4
Phc2	6.67773e-09	-0.258116	0.608	0.537	0.000180419	4
Atp6v0b	0.000590404	-0.258659	0.269	0.253	1	4
Slc38a9	0.000129595	-0.25933	0.301	0.28	1	4
Papola	0.00338848	-0.259786	0.366	0.345	1	4
Gna12	6.98105e-05	-0.260937	0.253	0.22	1	4
Smchd1	0.000863996	-0.261386	0.306	0.278	1	4
Cables1	1.53002e-06	-0.261854	0.409	0.358	0.041338	4
Retreg1	0.00404873	-0.262781	0.468	0.452	1	4
Ttc28	2.17074e-05	-0.263662	0.296	0.254	0.586491	4
Dcakd	3.34914e-07	-0.263866	0.511	0.478	0.00904871	4
Fcrls	6.73506e-08	-0.264001	0.414	0.37	0.00181968	4
Ptbp3	0.000316156	-0.264246	0.839	0.841	1	4
Mbnl1	4.01638e-05	-0.267448	0.317	0.277	1	4
Ptp4a2	5.13341e-05	-0.26883	0.269	0.234	1	4
Ifngr2	3.22227e-06	-0.269855	0.392	0.342	0.0870593	4
Mapk14	2.46762e-05	-0.270209	0.274	0.229	0.6667	4
Atg16l2	1.01047e-05	-0.270912	0.355	0.31	0.27301	4
St3gal5	0.00226788	-0.271647	0.285	0.262	1	4
Disc1	4.22114e-06	-0.271776	0.672	0.641	0.114047	4
Fli1	7.0777e-06	-0.272553	0.538	0.502	0.191225	4
Skap2	1.00903e-08	-0.272648	0.446	0.391	0.00027262	4
Crlf3	7.12668e-08	-0.274328	0.296	0.234	0.00192549	4
Mia2	5.08376e-08	-0.274781	0.511	0.457	0.00137353	4
Smyd3	0.00131388	-0.275535	0.312	0.299	1	4
Sh3glb1	0.00153906	-0.275796	0.414	0.415	1	4
Gtf2h2	1.55823e-08	-0.277331	0.323	0.251	0.000421002	4
Tbc1d23	0.00103542	-0.277434	0.269	0.241	1	4
Csad	5.04205e-08	-0.280477	0.339	0.277	0.00136226	4
Ccdc50	6.83285e-06	-0.280531	0.339	0.297	0.18461	4
Agps	0.000593775	-0.280648	0.296	0.274	1	4
Snd1	7.57252e-13	-0.283308	0.79	0.723	2.04594e-08	4
Rbm39	3.58213e-07	-0.283591	0.43	0.375	0.00967819	4
Cdc42	0.000317925	-0.285334	0.344	0.318	1	4
B4galt1	0.000382018	-0.285949	0.484	0.472	1	4
Cux1	0.00235476	-0.286855	0.376	0.367	1	4
Dgkd	1.26862e-09	-0.287091	0.253	0.183	3.42755e-05	4
Gm37494	5.79958e-07	-0.287125	0.376	0.305	0.0156693	4
Peli1	0.000186654	-0.287603	0.704	0.715	1	4
Ikzf1	5.89637e-07	-0.289373	0.425	0.364	0.0159308	4
Rbm47	8.01923e-09	-0.290868	0.323	0.255	0.000216664	4
Capza1	4.20816e-07	-0.291651	0.715	0.697	0.0113696	4
Ankrd44	0.000122341	-0.293502	0.28	0.262	1	4
Mbtd1	3.27833e-12	-0.29445	0.473	0.391	8.85738e-08	4
Atp2c1	2.72592e-06	-0.295353	0.651	0.602	0.0736488	4
Asap1	3.0843e-05	-0.295693	0.522	0.489	0.833317	4
Pik3r1	4.52521e-06	-0.295743	0.489	0.454	0.122262	4
Nf1	0.000105683	-0.296112	0.269	0.253	1	4
AW554918	1.77706e-05	-0.296165	0.371	0.326	0.480127	4
Ptpn1	0.00385015	-0.298629	0.328	0.328	1	4
Tubgcp5	9.1662e-09	-0.298855	0.29	0.224	0.000247652	4
Acvr1	5.81651e-05	-0.299059	0.468	0.447	1	4
Wwox	0.000293351	-0.300899	0.301	0.293	1	4
Plgrkt	1.09456e-06	-0.301265	0.667	0.632	0.0295729	4
Serinc3	1.42053e-05	-0.303297	0.366	0.341	0.383798	4
Lrrk1	5.50525e-08	-0.304539	0.602	0.542	0.00148741	4
Mtdh	4.99895e-10	-0.308047	0.441	0.385	1.35062e-05	4
Ptpra	2.84422e-10	-0.308899	0.409	0.327	7.68451e-06	4
Ube2h	1.44449e-07	-0.309753	0.43	0.387	0.00390273	4
Sf3b1	7.67948e-05	-0.31007	0.71	0.814	1	4
Frmd4a	5.14229e-07	-0.310431	0.64	0.609	0.0138934	4
Nfia	0.000152521	-0.311515	0.371	0.336	1	4
Osbpl11	9.60843e-07	-0.312174	0.269	0.244	0.0259601	4
Rassf2	3.10873e-05	-0.313619	0.253	0.232	0.839917	4
Mdm4	0.000755565	-0.314406	0.634	0.65	1	4
Tbc1d5	2.67819e-08	-0.316379	0.419	0.364	0.000723593	4
Usp24	5.29458e-08	-0.316527	0.468	0.429	0.00143049	4
Map4	5.14049e-07	-0.316845	0.57	0.53	0.0138886	4
Ppm1h	0.000431593	-0.316848	0.263	0.249	1	4
Canx	0.000119592	-0.317356	0.306	0.278	1	4
Dnajc7	1.69949e-06	-0.31806	0.366	0.339	0.0459167	4
Hnrnph1	1.61048e-08	-0.321699	0.747	0.694	0.000435118	4
Diaph2	3.49559e-10	-0.322537	0.333	0.275	9.44439e-06	4
Slmap	8.41015e-06	-0.322573	0.462	0.434	0.227226	4
Nek7	2.43405e-07	-0.322716	0.344	0.299	0.00657631	4
Wdr26	0.000179558	-0.322912	0.28	0.266	1	4
Kat6a	0.00247006	-0.323339	0.468	0.511	1	4
Pid1	1.98139e-05	-0.325327	0.339	0.321	0.535333	4
Wapl	1.10668e-06	-0.325545	0.312	0.264	0.0299003	4
Fam117b	1.89108e-06	-0.326839	0.333	0.289	0.0510931	4
Kcnk13	2.25447e-11	-0.32689	0.366	0.298	6.09113e-07	4
Taf15	3.60082e-09	-0.327857	0.597	0.543	9.7287e-05	4
Phf14	2.78229e-11	-0.328052	0.414	0.341	7.51719e-07	4
Wipf1	0.000263996	-0.32825	0.253	0.231	1	4
Helz	7.53522e-05	-0.330031	0.484	0.473	1	4
Lims1	0.000398866	-0.331556	0.274	0.267	1	4
Wdfy4	4.89036e-05	-0.332337	0.403	0.389	1	4
Lrba	4.24836e-11	-0.332477	0.392	0.321	1.14782e-06	4
Clint1	2.41854e-07	-0.333267	0.731	0.743	0.00653441	4
Gab2	0.000506982	-0.334056	0.296	0.29	1	4
Fam193a	0.00043705	-0.334935	0.274	0.243	1	4
Ubl3	0.00065573	-0.336133	0.29	0.281	1	4
Pkn1	1.24431e-06	-0.336801	0.409	0.361	0.0336187	4
Rap1a	8.55937e-05	-0.338322	0.366	0.335	1	4
Rab31	2.99332e-07	-0.339113	0.29	0.236	0.00808735	4
Btk	3.77764e-05	-0.339217	0.694	0.698	1	4
Pip4k2a	4.97755e-06	-0.340047	0.392	0.373	0.134483	4
Mkln1	1.32521e-07	-0.340154	0.57	0.523	0.00358046	4
Camk2d	3.45009e-05	-0.340573	0.753	0.769	0.932144	4
Cx3cr1	0.00159984	-0.341924	0.28	0.263	1	4
Zfand6	0.00657723	-0.342257	0.274	0.274	1	4
Tlr7	1.89551e-07	-0.34232	0.28	0.226	0.00512129	4
Fkbp15	9.57447e-06	-0.343345	0.349	0.316	0.258683	4
Arsb	1.22403e-06	-0.345586	0.527	0.505	0.0330709	4
Zfp652	0.000245781	-0.346195	0.349	0.348	1	4
Laptm5	0.000402032	-0.346707	0.285	0.265	1	4
Arpc2	2.45412e-08	-0.346856	0.575	0.528	0.000663054	4
Magi1	4.60563e-14	-0.347328	0.5	0.381	1.24435e-09	4
Parp8	0.000441179	-0.349023	0.446	0.439	1	4
Cd37	2.24518e-07	-0.350093	0.387	0.338	0.00606604	4
Gm5086	4.89254e-09	-0.35081	0.414	0.344	0.000132187	4
Sat1	0.000501335	-0.350984	0.661	0.677	1	4
Fchsd2	3.05147e-11	-0.351098	0.64	0.581	8.24445e-07	4
Gnaq	0.00115354	-0.35178	0.43	0.438	1	4
Maf	9.9675e-07	-0.352354	0.328	0.293	0.0269302	4
Tcf20	8.42183e-06	-0.354277	0.253	0.24	0.227541	4
Zfp407	0.000643276	-0.355307	0.57	0.585	1	4
Maml2	2.19979e-06	-0.35563	0.376	0.344	0.059434	4
Asph	9.34741e-09	-0.358182	0.344	0.293	0.000252548	4
Fbxl20	2.3865e-10	-0.359323	0.301	0.242	6.44786e-06	4
Thada	7.77676e-05	-0.35972	0.301	0.272	1	4
Morc3	1.98458e-06	-0.360486	0.349	0.31	0.0536193	4
Tmem164	0.000124475	-0.360506	0.296	0.274	1	4
Akap10	6.3169e-05	-0.364508	0.312	0.289	1	4
Asxl1	3.53019e-05	-0.364686	0.28	0.259	0.953786	4
Phactr2	2.24464e-06	-0.365172	0.726	0.735	0.0606456	4
Csf1r	1.48574e-06	-0.365329	0.323	0.29	0.0401418	4
Man1c1	1.4021e-06	-0.366103	0.677	0.672	0.0378819	4
Ddx5	0.0023833	-0.366303	0.306	0.308	1	4
Rnf111	1.52781e-06	-0.366708	0.409	0.386	0.0412785	4
Smg1	0.00011511	-0.366754	0.328	0.296	1	4
Gm16599	1.64326e-08	-0.36732	0.554	0.503	0.000443976	4
Ulk2	4.4372e-05	-0.368939	0.317	0.287	1	4
Rap1b	2.52498e-08	-0.369938	0.591	0.553	0.0006822	4
Specc1	0.00217484	-0.370724	0.403	0.445	1	4
Park2	1.51914e-07	-0.371378	0.376	0.327	0.00410443	4
Marcks	7.79009e-10	-0.372154	0.317	0.261	2.10473e-05	4
Syngr1	5.91627e-07	-0.372172	0.554	0.517	0.0159846	4
Nr6a1	2.86633e-05	-0.37284	0.435	0.453	0.774426	4
Ints6l	0.000853228	-0.374282	0.253	0.262	1	4
Tet3	0.000619414	-0.374319	0.355	0.354	1	4
Man2b1	3.83648e-06	-0.374515	0.452	0.448	0.103654	4
Hivep3	4.90835e-09	-0.375614	0.667	0.639	0.000132614	4
Chn2	1.17054e-06	-0.376125	0.586	0.561	0.0316257	4
Smap2	3.33753e-07	-0.376756	0.608	0.588	0.00901734	4
Ubash3b	6.6042e-07	-0.37852	0.866	0.892	0.0178432	4
Slc8a1	5.19743e-05	-0.378672	0.409	0.407	1	4
Prex1	5.23111e-06	-0.378995	0.323	0.293	0.141334	4
Ppp1r21	9.56594e-08	-0.382163	0.495	0.462	0.00258452	4
Tmem135	1.06225e-05	-0.382846	0.624	0.615	0.286998	4
Agmo	1.67834e-09	-0.385337	0.677	0.65	4.53454e-05	4
Runx1	1.29712e-07	-0.385422	0.565	0.556	0.00350455	4
Rrbp1	0.00134519	-0.385465	0.317	0.328	1	4
Cul1	1.57961e-08	-0.387185	0.548	0.533	0.00042678	4
Etv6	2.10989e-07	-0.388026	0.849	0.844	0.00570049	4
Chd9	3.15604e-08	-0.388147	0.597	0.585	0.000852698	4
Bmp2k	1.27097e-09	-0.38886	0.43	0.397	3.4339e-05	4
Pmepa1	6.03024e-05	-0.389593	0.419	0.444	1	4
Acap2	6.5514e-07	-0.390221	0.468	0.471	0.0177006	4
Rock2	8.73856e-05	-0.391535	0.371	0.381	1	4
Dnmt3a	1.30147e-05	-0.391967	0.355	0.326	0.35163	4
Itgav	5.48767e-05	-0.392753	0.274	0.247	1	4
4930517O19Rik	7.07827e-07	-0.394846	0.747	0.734	0.0191241	4
Arhgap45	6.86897e-07	-0.395358	0.565	0.575	0.0185586	4
Son	7.70184e-08	-0.396834	0.849	0.902	0.00208088	4
Qk	2.27218e-05	-0.397473	0.392	0.377	0.613897	4
Gdi2	2.19027e-06	-0.399981	0.43	0.407	0.0591767	4
Nckap1l	6.83905e-11	-0.400691	0.78	0.732	1.84778e-06	4
Fam49b	1.12909e-07	-0.401318	0.344	0.318	0.00305058	4
Med13l	3.75025e-08	-0.40565	0.516	0.474	0.00101324	4
Tns3	1.28766e-06	-0.406037	0.591	0.575	0.03479	4
Abhd12	6.28775e-12	-0.406965	0.817	0.773	1.69883e-07	4
Dock8	0.00231566	-0.410174	0.28	0.284	1	4
Lcp2	8.27496e-07	-0.410804	0.392	0.374	0.0223573	4
Lrp1	1.31338e-08	-0.412597	0.634	0.605	0.000354849	4
Atp8a2	7.38853e-12	-0.413306	0.774	0.705	1.99623e-07	4
Ccnd3	1.82056e-09	-0.415358	0.79	0.792	4.91879e-05	4
Lyn	7.47967e-11	-0.41541	0.677	0.672	2.02086e-06	4
Dock2	2.8868e-05	-0.415598	0.645	0.701	0.779956	4
Lgmn	0.00108785	-0.416941	0.328	0.371	1	4
Abca1	1.15957e-06	-0.417494	0.677	0.701	0.0313293	4
Dennd4a	2.32926e-08	-0.417958	0.392	0.351	0.00062932	4
Comt	0.003009	-0.422984	0.269	0.276	1	4
A830008E24Rik	0.00158995	-0.423563	0.312	0.325	1	4
Mvb12b	1.06868e-06	-0.423924	0.597	0.605	0.0288735	4
Unc93b1	0.000293562	-0.424425	0.285	0.309	1	4
P2rx7	0.0028745	-0.424471	0.306	0.324	1	4
Kdm3b	2.38967e-06	-0.42476	0.699	0.717	0.064564	4
Fyb	1.17492e-06	-0.42476	0.398	0.372	0.031744	4
Gtdc1	3.09581e-07	-0.428829	0.532	0.523	0.00836425	4
Cyfip1	2.09447e-05	-0.430119	0.414	0.424	0.565883	4
Pard3b	8.92838e-07	-0.431182	0.349	0.322	0.0241227	4
Sall1	2.55134e-06	-0.431725	0.478	0.471	0.0689321	4
Tgfbr2	0.000716726	-0.433542	0.425	0.408	1	4
Fgf13	2.30191e-08	-0.434198	0.398	0.37	0.000621931	4
Pias1	2.04117e-06	-0.434542	0.253	0.223	0.0551484	4
Capzb	3.91529e-10	-0.435058	0.522	0.482	1.05783e-05	4
Herc2	3.78495e-07	-0.43631	0.511	0.492	0.0102262	4
Fam102b	1.60048e-06	-0.437389	0.747	0.765	0.0432418	4
Lrmda	1.21577e-09	-0.437509	0.441	0.383	3.28478e-05	4
Extl3	3.07556e-08	-0.437835	0.452	0.421	0.000830956	4
Gns	8.75783e-09	-0.43885	0.661	0.635	0.000236619	4
Zfp710	1.22862e-05	-0.441209	0.715	0.771	0.331949	4
P2ry12	7.53564e-07	-0.441823	0.317	0.31	0.0203598	4
Mknk1	2.63646e-05	-0.442532	0.306	0.285	0.712318	4
Arhgap31	4.20844e-08	-0.442893	0.382	0.355	0.00113704	4
Rab8b	3.52893e-07	-0.444103	0.301	0.282	0.00953446	4
Sdccag8	1.11111e-07	-0.447583	0.694	0.712	0.003002	4
Snx29	1.8111e-06	-0.447908	0.371	0.357	0.0489324	4
Sft2d1	1.49086e-11	-0.448308	0.462	0.41	4.02799e-07	4
Chd7	6.15984e-07	-0.448371	0.796	0.841	0.0166426	4
Tmcc3	1.1639e-11	-0.449235	0.688	0.652	3.14463e-07	4
Rap1gds1	4.23703e-05	-0.449681	0.317	0.304	1	4
Ccr5	1.50369e-05	-0.450321	0.28	0.253	0.406267	4
Plek	2.32309e-07	-0.450397	0.306	0.275	0.00627653	4
Tsix	1.48768e-07	-0.451696	0.71	0.719	0.00401941	4
Ly86	0.000156434	-0.451735	0.36	0.37	1	4
Cflar	1.93998e-09	-0.452535	0.828	0.835	5.24144e-05	4
Foxn3	7.13429e-11	-0.453817	0.495	0.464	1.92754e-06	4
Rbm26	9.72245e-08	-0.453885	0.382	0.375	0.00262681	4
Eml4	2.19929e-07	-0.454923	0.376	0.359	0.00594203	4
Spire1	7.20071e-11	-0.455931	0.495	0.443	1.94549e-06	4
Mitf	0.000815081	-0.456044	0.28	0.295	1	4
Slc16a6	4.01532e-05	-0.459481	0.296	0.277	1	4
Gab1	2.17303e-05	-0.461879	0.317	0.321	0.587108	4
Map3k5	5.9599e-06	-0.462047	0.274	0.264	0.161025	4
Rtn4rl1	3.95651e-08	-0.462464	0.726	0.745	0.00106897	4
Rapgef5	4.0116e-05	-0.463133	0.333	0.339	1	4
Adam10	1.49927e-08	-0.463348	0.833	0.929	0.000405072	4
Tgfbr1	7.28715e-06	-0.463518	0.296	0.303	0.196884	4
Gna15	1.58633e-05	-0.465518	0.344	0.339	0.428596	4
Rcbtb2	1.66471e-07	-0.466425	0.355	0.331	0.0044977	4
Grb2	4.34055e-06	-0.467145	0.339	0.336	0.117273	4
Rhobtb1	6.00747e-07	-0.467546	0.785	0.8	0.016231	4
Gm35188	4.31172e-10	-0.467716	0.57	0.563	1.16494e-05	4
Rnf216	3.10891e-09	-0.469019	0.575	0.585	8.39965e-05	4
St3gal6	3.96604e-06	-0.469144	0.306	0.288	0.107155	4
Pacs1	7.84241e-08	-0.470104	0.339	0.314	0.00211886	4
Hck	1.49044e-06	-0.471214	0.376	0.367	0.0402688	4
Sppl3	4.70371e-05	-0.471449	0.28	0.271	1	4
Bank1	2.38692e-06	-0.471688	0.301	0.28	0.0644898	4
Rin2	2.776e-07	-0.472604	0.656	0.679	0.0075002	4
Itgb5	2.39745e-06	-0.472738	0.258	0.236	0.0647743	4
Ankfy1	2.51446e-06	-0.472772	0.306	0.323	0.0679358	4
Heatr5a	1.04445e-06	-0.472952	0.618	0.653	0.0282189	4
Lrch1	3.78674e-07	-0.473291	0.656	0.67	0.010231	4
Siglech	5.86802e-07	-0.474247	0.344	0.322	0.0158542	4
Aim2	5.00748e-06	-0.474369	0.651	0.687	0.135292	4
Selplg	8.41473e-05	-0.475654	0.446	0.474	1	4
Man1a2	5.83249e-07	-0.475726	0.409	0.418	0.0157582	4
Aftph	2.15723e-08	-0.476201	0.554	0.551	0.000582839	4
Ppp1r9a	8.19639e-08	-0.476241	0.683	0.696	0.0022145	4
Ptprj	0.000311834	-0.477627	0.263	0.269	1	4
Smad7	1.51737e-05	-0.477817	0.296	0.272	0.409963	4
Sdk1	1.96006e-07	-0.478262	0.575	0.604	0.00529569	4
Lair1	8.51599e-07	-0.47972	0.409	0.408	0.0230085	4
Pwwp2a	1.94974e-09	-0.479964	0.769	0.784	5.2678e-05	4
Apbb1ip	3.48157e-09	-0.480438	0.505	0.484	9.40651e-05	4
Med12l	1.36591e-09	-0.480803	0.731	0.752	3.69041e-05	4
Dip2b	2.28197e-06	-0.481962	0.398	0.391	0.0616542	4
Plcg2	7.00657e-05	-0.483831	0.28	0.273	1	4
Tab2	1.55648e-09	-0.483947	0.565	0.561	4.20531e-05	4
Pan3	6.16066e-09	-0.488152	0.543	0.547	0.000166449	4
Wasf2	1.93382e-09	-0.488562	0.715	0.74	5.2248e-05	4
Ophn1	0.00103929	-0.490534	0.237	0.254	1	4
Cdk6	5.94233e-05	-0.49158	0.425	0.449	1	4
Rnf180	2.99951e-10	-0.49331	0.849	0.869	8.10407e-06	4
Ssh2	2.20046e-09	-0.493886	0.328	0.305	5.9452e-05	4
Pkig	5.39852e-06	-0.496662	0.317	0.297	0.145857	4
Slc1a3	2.33101e-07	-0.499628	0.742	0.785	0.00629792	4
Plcl1	1.02681e-06	-0.499996	0.285	0.278	0.0277424	4
Rapgef1	6.90122e-08	-0.500206	0.376	0.363	0.00186457	4
Pik3ap1	1.45453e-07	-0.501023	0.29	0.262	0.00392986	4
E2f3	4.37312e-08	-0.503857	0.683	0.728	0.00118153	4
4933406I18Rik	7.52023e-10	-0.50444	0.419	0.392	2.03181e-05	4
Irak2	2.18973e-07	-0.506556	0.382	0.385	0.00591622	4
Slc7a8	3.82776e-08	-0.50713	0.527	0.534	0.00103418	4
Cyth4	3.08295e-06	-0.507249	0.43	0.426	0.0832951	4
Pnpla7	2.53116e-11	-0.507938	0.677	0.641	6.8387e-07	4
Entpd1	2.22297e-06	-0.508308	0.263	0.266	0.0600601	4
Trim44	1.48219e-13	-0.509468	0.887	0.971	4.00458e-09	4
Plxdc2	2.67616e-05	-0.509562	0.269	0.288	0.723046	4
Khdrbs1	1.73992e-06	-0.51187	0.382	0.381	0.0470091	4
Gm2245	1.50989e-14	-0.513931	0.925	0.953	4.07943e-10	4
Elmo1	7.58382e-08	-0.514456	0.306	0.29	0.002049	4
Sik2	5.07971e-07	-0.515043	0.398	0.399	0.0137244	4
Smg6	8.55743e-10	-0.516267	0.495	0.472	2.31205e-05	4
8030442B05Rik	9.19463e-12	-0.516288	0.887	0.96	2.48421e-07	4
Srgap2	4.12795e-16	-0.51718	0.876	0.971	1.11529e-11	4
Tanc2	9.66746e-06	-0.517595	0.258	0.26	0.261195	4
Cep68	2.27946e-12	-0.519685	0.656	0.62	6.15864e-08	4
AC149090.1	1.31426e-05	-0.51981	0.263	0.256	0.355086	4
Gfm2	2.69144e-07	-0.521818	0.285	0.26	0.00727174	4
Taok3	1.02473e-07	-0.523366	0.688	0.752	0.00276861	4
Rreb1	0.000883396	-0.524121	0.269	0.282	1	4
Nuak1	0.000243603	-0.525129	0.333	0.355	1	4
Vrk2	5.46048e-05	-0.525397	0.387	0.4	1	4
Lhfpl2	9.05104e-06	-0.525808	0.355	0.369	0.244541	4
Cnot2	2.7357e-09	-0.525826	0.774	0.8	7.39131e-05	4
Pde3b	8.05952e-10	-0.526031	0.699	0.727	2.17752e-05	4
Slc9a9	2.93677e-07	-0.526361	0.387	0.376	0.00793456	4
Stard9	4.33679e-06	-0.530482	0.29	0.281	0.117172	4
B430010I23Rik	5.36573e-10	-0.531322	0.489	0.489	1.44971e-05	4
Map4k4	0.000154431	-0.531395	0.28	0.305	1	4
Usp50	5.86918e-05	-0.532654	0.312	0.307	1	4
Spi1	2.27997e-07	-0.532905	0.495	0.497	0.00616001	4
Arhgap22	5.36288e-09	-0.535042	0.645	0.681	0.000144894	4
Wnk1	3.11889e-05	-0.537618	0.349	0.367	0.842661	4
Actr2	7.51627e-05	-0.538469	0.328	0.339	1	4
Tbc1d22a	1.94251e-06	-0.540666	0.355	0.357	0.0524828	4
Golm1	5.84851e-06	-0.541974	0.28	0.276	0.158015	4
Pla2g4a	6.16996e-10	-0.544168	0.796	0.831	1.667e-05	4
Maml3	8.7441e-14	-0.544499	0.871	0.907	2.36248e-09	4
Mef2a	1.33579e-07	-0.54456	0.392	0.375	0.00360903	4
Ppcdc	2.13471e-07	-0.545111	0.446	0.449	0.00576755	4
Rgs10	1.48751e-09	-0.54535	0.785	0.889	4.01897e-05	4
Nav3	2.32848e-05	-0.545418	0.263	0.264	0.629109	4
Atxn7	3.34993e-08	-0.546294	0.28	0.268	0.000905085	4
Ascc3	8.28042e-09	-0.546574	0.575	0.58	0.00022372	4
Bin1	0.000380656	-0.548607	0.317	0.339	1	4
Rhoh	0.000397714	-0.54881	0.306	0.319	1	4
Hpgd	1.62995e-07	-0.550317	0.425	0.417	0.00440381	4
Pld1	6.10629e-07	-0.551158	0.468	0.485	0.016498	4
Rptor	1.23267e-10	-0.551454	0.699	0.75	3.33044e-06	4
Dst	1.26466e-09	-0.552461	0.516	0.512	3.41685e-05	4
Mgat4a	1.56696e-05	-0.554421	0.274	0.278	0.42336	4
Ctsh	3.96946e-11	-0.554633	0.78	0.817	1.07247e-06	4
Numb	1.98107e-06	-0.555252	0.478	0.523	0.0535245	4
Myo1f	5.88917e-10	-0.55582	0.634	0.687	1.59114e-05	4
Plcl2	5.88227e-05	-0.556737	0.274	0.29	1	4
Sfmbt1	1.43687e-14	-0.556847	0.839	0.967	3.88213e-10	4
Csmd3	2.14731e-06	-0.55837	0.409	0.449	0.0580159	4
Basp1	8.18302e-09	-0.560972	0.43	0.417	0.000221089	4
Rnf169	5.19836e-08	-0.56189	0.608	0.654	0.00140449	4
Hpgds	0.00276179	-0.562412	0.242	0.272	1	4
Abl1	9.87901e-11	-0.562601	0.785	0.814	2.66911e-06	4
Mef2c	1.54641e-06	-0.562855	0.28	0.264	0.041781	4
P4ha1	8.84559e-07	-0.563056	0.323	0.314	0.023899	4
Tm6sf1	4.41888e-05	-0.563678	0.376	0.405	1	4
Cerk	1.22823e-06	-0.564539	0.258	0.244	0.0331842	4
Tra2b	8.7937e-07	-0.566023	0.532	0.58	0.0237588	4
Sirpa	0.00295911	-0.568098	0.226	0.251	1	4
Rab14	2.36347e-06	-0.568147	0.317	0.33	0.0638563	4
Pak2	4.15015e-09	-0.568928	0.694	0.78	0.000112129	4
Lysmd4	8.55453e-06	-0.569559	0.29	0.293	0.231126	4
Sipa1	8.1075e-08	-0.575512	0.253	0.248	0.00219048	4
Dennd5a	1.64725e-08	-0.57677	0.613	0.668	0.000445054	4
Frmd4b	1.77548e-11	-0.576932	0.382	0.339	4.797e-07	4
Evl	1.66119e-08	-0.57702	0.403	0.391	0.00044882	4
Arhgap12	1.20571e-12	-0.579753	0.839	0.945	3.25759e-08	4
Nav2	5.0607e-05	-0.580021	0.285	0.313	1	4
Wsb1	1.18036e-07	-0.581156	0.5	0.529	0.00318909	4
Csf3r	0.000363586	-0.581737	0.36	0.408	1	4
Cd84	7.44967e-08	-0.582275	0.274	0.251	0.00201275	4
Klf3	4.82656e-06	-0.582935	0.409	0.458	0.130404	4
Arhgap39	3.28416e-12	-0.582964	0.634	0.615	8.87314e-08	4
Cfh	1.66694e-06	-0.586903	0.387	0.4	0.0450375	4
Gm26542	6.5697e-05	-0.59049	0.317	0.342	1	4
Gng2	2.00834e-10	-0.590763	0.79	0.872	5.42615e-06	4
Mertk	5.6884e-07	-0.591868	0.366	0.369	0.0153689	4
Bin2	2.48342e-05	-0.59205	0.344	0.364	0.670971	4
Nrros	1.71393e-05	-0.59225	0.247	0.271	0.463069	4
Ncf1	1.19485e-07	-0.599871	0.376	0.384	0.00322825	4
Zmiz1	4.7997e-12	-0.606672	0.796	0.843	1.29678e-07	4
Epb41l2	1.02688e-10	-0.609886	0.269	0.236	2.77442e-06	4
Btbd1	1.29649e-10	-0.610284	0.403	0.409	3.50286e-06	4
Mylip	1.19945e-06	-0.610823	0.43	0.447	0.0324066	4
Fkbp5	2.76731e-10	-0.611014	0.489	0.495	7.47673e-06	4
Bbs9	1.3582e-12	-0.611359	0.812	0.907	3.66957e-08	4
Zfhx3	1.38208e-07	-0.612148	0.489	0.522	0.00373409	4
Tbxas1	4.64098e-08	-0.613344	0.435	0.475	0.0012539	4
Blnk	2.26112e-05	-0.614093	0.263	0.269	0.610908	4
Ntpcr	1.05076e-05	-0.621431	0.355	0.382	0.283895	4
Sipa1l2	7.08211e-15	-0.625477	0.844	0.925	1.91344e-10	4
Dock4	2.75791e-12	-0.628368	0.79	0.88	7.45132e-08	4
Ldlrad4	4.73405e-07	-0.629883	0.349	0.377	0.0127905	4
Ski	7.6003e-07	-0.635999	0.403	0.44	0.0205345	4
Gm32036	3.3589e-06	-0.640539	0.301	0.322	0.0907507	4
Tsc22d4	1.39415e-08	-0.640914	0.591	0.67	0.00037667	4
Picalm	1.38154e-05	-0.64143	0.344	0.356	0.373264	4
P2ry6	8.26958e-10	-0.642253	0.677	0.741	2.23428e-05	4
Arhgap5	1.84903e-11	-0.643771	0.629	0.664	4.99571e-07	4
Slco2b1	9.91343e-10	-0.645999	0.366	0.349	2.67841e-05	4
Itga9	2.52028e-05	-0.646202	0.258	0.256	0.680929	4
Gm17231	1.73323e-09	-0.646679	0.522	0.565	4.68284e-05	4
Nrip1	0.000401968	-0.649982	0.247	0.276	1	4
Eef2k	1.39471e-07	-0.650511	0.581	0.656	0.00376823	4
Adap2	2.71342e-10	-0.651456	0.462	0.467	7.33111e-06	4
P3h2	0.000191286	-0.65227	0.253	0.272	1	4
Tbc1d9	6.43217e-06	-0.653968	0.306	0.337	0.173784	4
Tmem243	2.93782e-09	-0.660903	0.452	0.49	7.9374e-05	4
Abca9	9.534e-06	-0.661734	0.253	0.27	0.25759	4
Prkcd	4.16245e-06	-0.669721	0.274	0.304	0.112461	4
Smarca2	6.34179e-07	-0.670146	0.317	0.354	0.0171342	4
Wdfy2	9.89508e-07	-0.673312	0.366	0.41	0.0267345	4
Cacna1a	1.59137e-06	-0.673729	0.269	0.288	0.0429957	4
Scamp2	3.66605e-06	-0.676663	0.274	0.299	0.0990493	4
Wdr44	1.81263e-06	-0.682035	0.355	0.384	0.0489737	4
Snx24	4.77434e-08	-0.69339	0.306	0.313	0.00128993	4
Tbc1d16	1.07553e-15	-0.694225	0.833	0.925	2.90586e-11	4
Inpp5d	2.73132e-09	-0.694423	0.586	0.679	7.37948e-05	4
Ivns1abp	4.62447e-08	-0.694583	0.317	0.316	0.00124944	4
Cd86	5.35543e-08	-0.696184	0.339	0.355	0.00144693	4
Pros1	7.63731e-07	-0.703791	0.306	0.327	0.0206345	4
Fermt3	4.05098e-13	-0.704601	0.532	0.528	1.09449e-08	4
Fgd2	5.3304e-06	-0.709062	0.36	0.427	0.144017	4
Fam105a	2.06645e-05	-0.710139	0.253	0.313	0.558314	4
Cd2ap	2.62339e-09	-0.710824	0.457	0.502	7.08787e-05	4
0610040J01Rik	4.40204e-06	-0.710837	0.285	0.297	0.118934	4
F11r	2.82405e-07	-0.712364	0.371	0.408	0.00763001	4
Il6ra	6.8116e-06	-0.712374	0.382	0.482	0.184036	4
Rasgrp3	3.05347e-11	-0.724734	0.274	0.255	8.24987e-07	4
Nlrp1b	5.95222e-05	-0.730063	0.226	0.256	1	4
Dhx9	3.19325e-13	-0.730396	0.72	0.842	8.62753e-09	4
Pag1	4.33716e-06	-0.734417	0.274	0.288	0.117181	4
Sh3pxd2a	9.14023e-08	-0.736257	0.237	0.261	0.00246951	4
Mon2	3.95569e-10	-0.75159	0.333	0.333	1.06875e-05	4
Abi3	4.30144e-07	-0.751972	0.333	0.386	0.0116216	4
Dapp1	3.19967e-06	-0.762296	0.371	0.458	0.0864488	4
Soga1	0.000135968	-0.762795	0.226	0.275	1	4
Slc7a7	1.6344e-09	-0.768339	0.43	0.51	4.41581e-05	4
Cttnbp2nl	5.21366e-10	-0.772658	0.575	0.642	1.40863e-05	4
Lpcat2	2.65127e-10	-0.77821	0.382	0.397	7.16321e-06	4
Cdh23	1.88536e-10	-0.783968	0.355	0.379	5.09387e-06	4
Gm16337	5.64406e-06	-0.79358	0.301	0.37	0.152491	4
Itga6	5.38618e-09	-0.79723	0.28	0.269	0.000145524	4
Gm26827	1.14839e-09	-0.802486	0.398	0.452	3.10271e-05	4
Adap2os	1.11819e-07	-0.808124	0.285	0.325	0.00302112	4
Havcr2	2.2918e-10	-0.809015	0.376	0.427	6.192e-06	4
Anxa3	0.000760705	-0.809521	0.226	0.286	1	4
Rffl	6.58321e-08	-0.823072	0.296	0.331	0.00177865	4
Capn3	1.18151e-05	-0.826029	0.296	0.358	0.319222	4
Fmnl3	1.2907e-06	-0.830752	0.263	0.293	0.0348721	4
Pvt1	1.24102e-06	-0.831751	0.28	0.322	0.03353	4
Col27a1	6.40778e-08	-0.851524	0.296	0.358	0.00173125	4
Mtus1	0.000172554	-0.853444	0.22	0.281	1	4
Hps3	3.5377e-06	-0.86285	0.242	0.297	0.0955816	4
Cd33	2.47017e-06	-0.874468	0.226	0.267	0.0667392	4
Rps6ka1	5.60903e-09	-0.879883	0.36	0.429	0.000151545	4
Plekho1	1.87682e-06	-0.880145	0.258	0.323	0.0507078	4
Camk1	1.83624e-06	-0.971705	0.226	0.286	0.0496115	4
Daglb	1.27653e-11	-0.989665	0.344	0.382	3.44892e-07	4
Pou2f2	2.28536e-06	-1.01017	0.237	0.297	0.0617459	4
Tnfrsf11a	1.69435e-06	-1.03301	0.231	0.295	0.045778	4
Hk2

## Sheet: Figure3B
Figure3B_snRNA_microglia_cell_ratio
Microglia cell ratio of different clusters
Raw counts
	WT_1	WT_2	WT_3	KO_1	KO_2	KO_3	DAP12WT_1	DAP12WT_2	DAP12WT_3	DAP12KO_1	DAP12KO_2	DAP12KO_3
1	135	153	107	74	85	68	192	215	136	184	166	142
2	138	140	90	49	20	35	158	216	147	122	179	86
3	20	4	7	2	2	4	39	157	30	14	29	8
4	4	17	31	8	11	3	22	50	19	9	7	5
SUM	297	314	235	133	118	110	411	638	332	329	381	241
Cell Ratio
	WT_1	WT_2	WT_3	KO_1	KO_2	KO_3	DAP12WT_1	DAP12WT_2	DAP12WT_3	DAP12KO_1	DAP12KO_2	DAP12KO_3
1	0.454545	0.487261	0.455319	0.556391	0.720339	0.618182	0.467153	0.336991	0.409639	0.559271	0.435696	0.589212
2	0.464646	0.44586	0.382979	0.368421	0.169492	0.318182	0.384428	0.338558	0.442771	0.370821	0.469816	0.356846
3	0.0673401	0.0127389	0.0297872	0.0150376	0.0169492	0.0363636	0.0948905	0.246082	0.0903614	0.0425532	0.0761155	0.033195
4	0.013468	0.0541401	0.131915	0.0601504	0.0932203	0.0272727	0.053528	0.0783699	0.0572289	0.0273556	0.0183727	0.0207469

## Sheet: Figure3C
Figure3C_snRNA_microglia_Homeostatic_DAM1_DAM2_marker_genes
Combine	Type	Homeostatic	Dam1	Dam2
Hexb	Homeostatic	Hexb	Cx3cr1	Trem2
Mertk	Homeostatic	Cst3	P2ry12	Axl
Cx3cr1	Homeostatic	Cx3cr1	Tmem119	Cst7
P2ry12	Homeostatic	Ctsd	Tyrobp	Ctsl
Csf1r	Homeostatic	Csf1r	Ctsb	Lpl
Cd33	Homeostatic	Ctss	Ctsd	Cd9
Teme119	Homeostatic	Sparc	Apoe	Csf
Apoe	Dam1	Tmsb4x	B2m	Ccl6
Ctsb	Dam1	P2ry12	Fth1	Itgax
Tyrobp	Dam1	C1qa	Lyz2	Clec7a
Fth1	Dam1	C1qb		Lilrb4
B2m	Dam1			Timp2
Apbb2	Dam2
Cadm1	Dam2
Cd9	Dam2
Trem2	Dam2
Ank	Dam2
Timp2	Dam2
Lpl	Dam2
Spp1	Dam2

## Sheet: Figure3D
Figure3D_MG3_vs_MG1_DEGs
	p_val	avg_log2FC	pct.1	pct.2	p_val_adj	-log10Padj	assign value to make graph looks better
Apoe	2e-50	3.21217	0.411	0.12	5.4e-46	45.2675	avg_log2FC=0.9, -log10Padj=25
Csmd3	1.09e-37	-0.747605	0.896	0.982	2.94e-33	32.5318
Elmo1	2.64e-28	-0.528277	0.861	0.976	7.13e-24	23.1467
Prkca	3.44e-28	-1.17913	0.278	0.619	9.3e-24	23.0315
Ptprc	2.71e-27	1.0916	0.658	0.474	7.32e-23	22.1358
Myo1f	1.43e-26	1.07682	0.687	0.507	3.86e-22	21.4139
Zfhx3	1.03e-24	-0.608583	0.769	0.943	2.77e-20	19.557
Apbb2	2.08e-24	1.48924	0.408	0.242	5.62e-20	19.25
Bank1	1.27e-22	-1.58803	0.101	0.362	3.43e-18	17.465
Lrmda	2.82e-20	0.745535	0.832	0.754	7.62e-16	15.1179
Cacna1a	1.13e-19	1.02116	0.579	0.402	3.06e-15	14.5148
Slco2b1	1.8e-19	-0.413355	0.468	0.726	4.85e-15	14.3139
Agmo	5.72e-19	-0.84403	0.411	0.684	1.54e-14	13.8111
Cadm1	6.92e-19	1.57974	0.373	0.194	1.87e-14	13.7283
8030442B05Rik	7.11e-19	-0.918416	0.275	0.551	1.92e-14	13.7163
Selplg	1.96e-18	-0.606964	0.484	0.747	5.29e-14	13.2768
Gm26740	3.01e-18	1.74074	0.339	0.142	8.13e-14	13.0902
Plxna4	6.68e-18	-1.13093	0.199	0.458	1.81e-13	12.7433
Mitf	9.65e-18	0.900331	0.551	0.438	2.61e-13	12.5839
Siglech	1.94e-17	-0.697606	0.506	0.755	5.24e-13	12.2805
Fchsd2	2.02e-17	-0.67183	0.481	0.736	5.45e-13	12.2637
Mir99ahg	5.67e-17	-2.35128	0.06	0.252	1.53e-12	11.8149
Fcrls	1.83e-16	-0.875892	0.31	0.569	4.93e-12	11.307
Fgf13	1.45e-15	1.19172	0.528	0.392	3.93e-11	10.4059
Asph	2.84e-15	0.930823	0.456	0.354	7.68e-11	10.1144
AU020206	3.61e-15	1.32628	0.386	0.192	9.76e-11	10.0108
Nos1ap	9.45e-15	-1.52654	0.117	0.326	2.55e-10	9.59312
Lpcat2	2.31e-14	-0.437851	0.465	0.699	6.23e-10	9.20564
Maf	3.22e-14	-0.744327	0.275	0.508	8.7e-10	9.06041
Rapgef5	6.31e-13	-0.4907	0.601	0.785	1.7e-08	7.7683
Stab1	6.51e-13	-0.920467	0.123	0.31	1.76e-08	7.75449
Gm20663	1.01e-12	1.56199	0.291	0.146	2.74e-08	7.56301
P2ry12	1.47e-12	-0.430101	0.611	0.809	3.98e-08	7.40059
Gm20388	1.6e-12	0.629333	0.778	0.597	4.32e-08	7.36443
Abca9	1.82e-12	-0.471768	0.342	0.549	4.91e-08	7.30867
Cst3	2.41e-12	-0.294359	0.804	0.939	6.5e-08	7.18676
Nav3	3.86e-12	-0.285799	0.788	0.925	1.04e-07	6.98202
Gpr34	5.64e-12	-0.661761	0.43	0.648	1.52e-07	6.81692
4933406I18Rik	1.01e-11	-0.552618	0.601	0.788	2.73e-07	6.5642
Itga9	1.82e-11	-0.813559	0.203	0.4	4.91e-07	6.30888
Adap2	1.84e-11	-0.302612	0.503	0.702	4.97e-07	6.30392
Cd9	2.15e-11	1.06038	0.358	0.275	5.81e-07	6.23582
Mertk	3e-11	-0.237084	0.782	0.922	8.09e-07	6.09184
Ifitm10	3.78e-11	-1.06251	0.12	0.293	1.02e-06	5.99126
Camk1d	4.28e-11	0.438292	0.734	0.692	1.16e-06	5.9368
Ivns1abp	5.54e-11	-0.560967	0.519	0.718	1.5e-06	5.82507
Csf1r	8.74e-11	-0.384593	0.611	0.793	2.36e-06	5.62684
Sh3kbp1	1.32e-10	0.58553	0.535	0.474	3.58e-06	5.44615
Zeb1	2.43e-10	-0.536371	0.329	0.523	6.57e-06	5.18225
Il10ra	2.62e-10	-0.0478642	0.247	0.357	7.09e-06	5.14929
Cdh23	3.55e-10	-0.664956	0.25	0.44	9.6e-06	5.01761
Numb	4.49e-10	-0.386572	0.722	0.865	1.21e-05	4.91628
Ltc4s	5.81e-10	-0.796186	0.111	0.25	1.57e-05	4.80396
Skap2	7.72e-10	0.505463	0.522	0.519	2.09e-05	4.68046
Entpd1	7.95e-10	-0.338885	0.5	0.687	2.15e-05	4.66815
Apc	1.36e-09	-1.30987	0.117	0.275	3.68e-05	4.43473
Pmepa1	1.68e-09	-0.514696	0.275	0.456	4.53e-05	4.34363
Cdkal1	1.85e-09	0.650777	0.339	0.323	5e-05	4.30135
Fam102b	2.41e-09	-0.611383	0.354	0.547	6.52e-05	4.18593
Acer3	2.73e-09	0.664826	0.462	0.391	7.39e-05	4.13163
Tcf7l2	3.01e-09	-0.761312	0.187	0.354	8.14e-05	4.08955
Tns3	3.47e-09	0.638695	0.563	0.471	9.38e-05	4.02768
Dock10	4.32e-09	-0.296019	0.63	0.797	0.00011663	3.9332
Gab1	5.01e-09	-1.01988	0.168	0.335	0.00013536	3.8685
Sparc	5.46e-09	-0.675702	0.282	0.465	0.0001476	3.83092
Laptm5	5.8e-09	-0.446614	0.222	0.376	0.00015678	3.8047
Arhgap12	6.41e-09	-0.404485	0.288	0.448	0.00017319	3.76147
P3h2	6.59e-09	-0.478196	0.339	0.52	0.00017795	3.74971
Man2b1	1.12e-08	0.711542	0.424	0.355	0.00030356	3.51775
Luc7l2	1.13e-08	0.0702276	0.421	0.509	0.00030497	3.51574
Cd84	1.24e-08	0.527454	0.446	0.422	0.0003342	3.47599
Pid1	1.29e-08	-0.0543456	0.405	0.547	0.00034955	3.45649
0610040J01Rik	1.43e-08	-0.33939	0.386	0.558	0.00038522	3.41429
Tubgcp5	1.45e-08	-0.0783856	0.241	0.351	0.00039247	3.40619
Arhgap24	1.51e-08	1.12412	0.31	0.199	0.00040815	3.38918
Tm6sf1	1.68e-08	-0.149477	0.222	0.339	0.00045517	3.34183
Arhgap17	1.85e-08	0.507047	0.392	0.383	0.00049892	3.30197
Man1a	1.88e-08	-0.497883	0.297	0.471	0.00050814	3.29401
Usp24	2.5e-08	-0.470878	0.244	0.398	0.00067439	3.17109
St3gal6	2.73e-08	-0.451336	0.449	0.628	0.00073877	3.13149
Qk	2.91e-08	-0.207227	0.823	0.932	0.00078527	3.10498
Rassf3	3.66e-08	1.09169	0.278	0.171	0.00098782	3.00532
Arid1b	3.75e-08	0.521647	0.424	0.377	0.0010123	2.99469
Rhobtb1	4.02e-08	-0.437114	0.222	0.363	0.00108546	2.96439
Tjp1	4.18e-08	-1.20496	0.12	0.264	0.00112883	2.94737
Abl1	5.36e-08	-0.454571	0.174	0.307	0.00144792	2.83926
Ints6l	5.46e-08	-0.291672	0.335	0.488	0.00147397	2.83151
Col27a1	5.52e-08	-0.558831	0.206	0.36	0.00149095	2.82654
Gsap	5.6e-08	0.780465	0.358	0.278	0.00151435	2.81977
Maml3	5.77e-08	-0.261739	0.75	0.879	0.0015592	2.8071
Ankrd44	6.03e-08	-0.272472	0.573	0.736	0.00162933	2.78799
Nrros	6.24e-08	0.190522	0.339	0.4	0.00168642	2.77303
Ctsb	6.42e-08	0.824482	0.32	0.263	0.0017338	2.761
Prkce	6.91e-08	-1.03282	0.139	0.286	0.00186681	2.7289
St6gal1	8.55e-08	0.606068	0.266	0.25	0.00231024	2.63634
Dnmt3a	9.07e-08	0.552159	0.446	0.397	0.0024494	2.61094
Bmp2k	9.18e-08	0.0160026	0.497	0.613	0.0024798	2.60558
Slc9a9	9.89e-08	0.0484554	0.652	0.769	0.00267307	2.57299
Unc93b1	9.9e-08	-0.383699	0.472	0.643	0.00267349	2.57292
Itsn2	1.03e-07	-0.362322	0.209	0.331	0.00277671	2.55647
Serinc3	1.05e-07	-0.429482	0.506	0.675	0.00283001	2.54821
Tgfbr2	1.29e-07	0.481226	0.494	0.481	0.00348146	2.45824
Pde3b	1.56e-07	-0.242249	0.709	0.847	0.00422771	2.37389
Wac	1.99e-07	0.448003	0.288	0.288	0.00538933	2.26847
Wasf2	2.15e-07	0.079741	0.475	0.579	0.00580686	2.23606
Rreb1	2.4e-07	-0.325543	0.655	0.801	0.00648184	2.1883
Chd2	2.57e-07	0.100413	0.307	0.387	0.0069419	2.15852
Nfkb1	3.13e-07	0.433304	0.364	0.368	0.00844809	2.07324
Golm1	3.22e-07	-0.295686	0.266	0.396	0.00870171	2.0604
Anxa3	3.22e-07	0.567504	0.5	0.426	0.00870217	2.06037
Cdk6	3.79e-07	-0.0732219	0.196	0.282	0.01025	1.98928
Ctsc	3.88e-07	1.0744	0.294	0.189	0.0104896	1.97924
Gm32036	4.81e-07	-0.321352	0.342	0.488	0.0130075	1.88581
Slc24a3	4.82e-07	-0.226291	0.37	0.506	0.0130104	1.88571
Slc16a6	4.9e-07	-0.0753607	0.225	0.319	0.0132455	1.87793
Atp8a2	5.1e-07	-0.0559745	0.506	0.632	0.0137772	1.86084
Zdhhc14	5.63e-07	-0.962342	0.149	0.287	0.0152088	1.81791
Pik3r1	5.7e-07	-0.14017	0.392	0.527	0.0154125	1.81213
Rassf2	5.86e-07	-0.23445	0.161	0.263	0.0158316	1.80048
Frmd4a	5.86e-07	-0.247104	0.725	0.852	0.0158346	1.80039
Rapgef1	6.84e-07	-0.0266106	0.222	0.305	0.0184761	1.73339
B4galt1	7.4e-07	-0.707047	0.203	0.349	0.0199986	1.699
Brd4	7.59e-07	-0.213068	0.228	0.337	0.0205051	1.68814
Ldlrad4	8.35e-07	-0.197859	0.794	0.903	0.0225616	1.64663
Camk2d	8.55e-07	-0.324297	0.427	0.583	0.023091	1.63656
Slc38a9	9.21e-07	-0.229936	0.18	0.279	0.0248906	1.60396
Ptgs1	9.23e-07	-0.356263	0.228	0.354	0.0249344	1.6032
Nav2	9.35e-07	-0.145679	0.886	0.963	0.0252694	1.5974
Ubash3b	1.04e-06	-0.0044682	0.522	0.632	0.0281194	1.55099
Oxr1	1.05e-06	-0.836117	0.139	0.269	0.0284927	1.54527
Cux1	1.22e-06	0.408851	0.478	0.488	0.0330358	1.48102
Srgap2	1.22e-06	-0.210752	0.927	0.97	0.0330811	1.48042
Sft2d1	1.28e-06	0.241581	0.351	0.389	0.0345148	1.46199
Cd33	1.3e-06	-0.378763	0.203	0.326	0.0351686	1.45385
Garnl3	1.31e-06	-0.34077	0.146	0.25	0.0353555	1.45154
Whrn	1.35e-06	-0.264199	0.174	0.273	0.0365929	1.4366
Sh3pxd2a	1.36e-06	-0.102548	0.209	0.301	0.0368048	1.4341
Gab2	1.39e-06	0.280757	0.769	0.762	0.0374307	1.42677
Zfp710	1.4e-06	-0.382468	0.532	0.681	0.0377183	1.42345
Chn2	1.4e-06	-0.0038334	0.576	0.695	0.0378034	1.42247
Tbc1d16	1.47e-06	-0.177039	0.234	0.34	0.0398374	1.39971
Ulk2	1.52e-06	-0.325184	0.383	0.533	0.0411492	1.38564
Cx3cr1	1.53e-06	-0.34075	0.68	0.811	0.0414659	1.38231
Pitpnc1	1.56e-06	-0.0088209	0.43	0.532	0.0421196	1.37552
Cdc42	1.56e-06	0.0838507	0.326	0.396	0.0421437	1.37527
Eef2k	1.57e-06	-0.387258	0.187	0.298	0.0423112	1.37354
Sesn1	1.65e-06	0.178008	0.222	0.27	0.0444847	1.35179
Ptprm	1.67e-06	-0.325447	0.411	0.562	0.0452138	1.34473
Pag1	1.81e-06	-0.188029	0.744	0.864	0.0490322	1.30952
Tmem119	1.97e-06	-0.665977	0.142	0.263	0.0532654	1.27355
Med13l	1.97e-06	0.126534	0.291	0.349	0.053295	1.27331
Csad	2.17e-06	-0.607694	0.155	0.274	0.0587592	1.23092
Pvt1	2.2e-06	0.633964	0.335	0.29	0.0595443	1.22516
Usp12	2.37e-06	0.801644	0.25	0.196	0.0639418	1.19422
Fnbp1	2.46e-06	-0.4199	0.259	0.39	0.0665599	1.17679
Myo9b	2.5e-06	0.948774	0.272	0.174	0.0674116	1.17127
Chd7	2.66e-06	0.439339	0.434	0.427	0.0719076	1.14323
Canx	2.7e-06	0.50675	0.256	0.255	0.0729344	1.13707
Snrnp70	2.72e-06	-0.608148	0.259	0.406	0.0734687	1.1339
Fnip2	2.91e-06	0.782176	0.275	0.231	0.0786761	1.10416
Rock2	3.05e-06	-0.0689174	0.405	0.505	0.082528	1.0834
Zfand6	3.19e-06	-0.722024	0.177	0.308	0.0862949	1.06402
Snx5	3.4e-06	0.531131	0.323	0.31	0.0919435	1.03648
Tpm3	3.59e-06	0.0427891	0.231	0.296	0.0968917	1.01371
Ppcdc	3.76e-06	0.326594	0.373	0.39	0.10146	0.993707
Atxn1	3.81e-06	-0.695815	0.158	0.281	0.1029	0.987584
Ttc28	3.83e-06	0.0862893	0.411	0.481	0.103509	0.985024
Cd37	3.93e-06	-0.0290827	0.361	0.453	0.10605	0.974491
Fcho2	4.13e-06	0.155263	0.392	0.448	0.11147	0.952843
Sdk1	4.18e-06	-0.402004	0.206	0.33	0.112813	0.947641
Smyd3	4.39e-06	0.229532	0.453	0.482	0.118679	0.925626
Slc8a1	4.39e-06	-0.148336	0.823	0.918	0.118737	0.925412
Pik3ap1	4.4e-06	0.600803	0.418	0.35	0.118898	0.924826
Rsrp1	4.53e-06	0.302659	0.696	0.687	0.1223	0.912572
Retreg1	4.67e-06	0.42021	0.364	0.363	0.126238	0.89881
Srsf5	5.01e-06	-0.0719939	0.237	0.317	0.135229	0.86893
Mbnl2	5.35e-06	-0.370577	0.316	0.444	0.144609	0.839805
Gng2	5.43e-06	-0.591159	0.234	0.374	0.146761	0.83339
2025-03-01	5.46e-06	0.149283	0.459	0.517	0.147548	0.831066
Cmss1	5.58e-06	0.575744	0.5	0.415	0.150813	0.821562
Pip4k2a	5.62e-06	-0.132848	0.604	0.73	0.151813	0.81869
Tmem243	6.29e-06	-0.0348033	0.275	0.359	0.17003	0.769475
Abhd12	6.3e-06	0.227854	0.544	0.599	0.170202	0.769034
Wdfy2	6.57e-06	-0.338427	0.256	0.383	0.177545	0.750691
C1qc	6.76e-06	-0.0969677	0.509	0.637	0.18255	0.738619
Eml4	6.82e-06	0.444606	0.383	0.379	0.184238	0.734621
Ly86	6.85e-06	0.378229	0.741	0.709	0.184987	0.732858
Mgat4a	7.24e-06	-0.0847801	0.421	0.54	0.195642	0.708538
Apobec3	7.6e-06	0.985732	0.253	0.182	0.205446	0.687303
Tbc1d22a	7.95e-06	0.436996	0.37	0.358	0.214792	0.667981
Dpy19l4	8.22e-06	0.62253	0.294	0.255	0.222103	0.653446
Cacnb2	8.28e-06	-0.470011	0.263	0.396	0.22383	0.650083
Dip2b	8.49e-06	-0.166461	0.665	0.791	0.229429	0.639352
Pld1	9.09e-06	-0.341556	0.323	0.457	0.24564	0.609702
Kdm2a	9.46e-06	0.483746	0.383	0.348	0.255464	0.59267
Plcl2	9.75e-06	-0.143465	0.592	0.724	0.263502	0.579215
Elk3	9.84e-06	0.549053	0.389	0.333	0.265887	0.575303
Mvb12b	1.09e-05	-0.401176	0.241	0.365	0.293511	0.532375
Lair1	1.13e-05	0.226326	0.585	0.622	0.305004	0.515694
Grb2	1.16e-05	0.147599	0.301	0.357	0.312201	0.505566
Pard3b	1.19e-05	-0.52793	0.345	0.489	0.320879	0.493659
Pla2g4a	1.19e-05	-0.396944	0.196	0.311	0.321923	0.492248
Rap1gds1	1.22e-05	-0.0990352	0.579	0.696	0.328634	0.483288
Fus	1.26e-05	0.231984	0.491	0.506	0.34111	0.467106
Arih1	1.31e-05	-0.151194	0.278	0.372	0.3532	0.45198
Arhgap5	1.32e-05	-0.222338	0.652	0.779	0.357911	0.446225
Akap8l	1.33e-05	-0.65468	0.196	0.325	0.360308	0.443326
Ubl3	1.42e-05	0.0666881	0.209	0.269	0.383165	0.416615
Arid1a	1.45e-05	0.0192719	0.275	0.349	0.39109	0.407723
Bin2	1.46e-05	-0.248914	0.294	0.406	0.393794	0.404731
Gtf2h2	1.47e-05	-0.277396	0.335	0.467	0.396598	0.401649
Man1c1	1.48e-05	0.279323	0.278	0.311	0.40121	0.396628
Srrm2	1.63e-05	-0.0930021	0.541	0.646	0.439949	0.356598
Erbin	1.73e-05	0.0168037	0.272	0.343	0.467729	0.330005
Diaph2	1.77e-05	0.261827	0.68	0.708	0.477554	0.320977
Ppp1r21	1.83e-05	-0.276839	0.212	0.318	0.495734	0.304751
Pnpla7	1.87e-05	0.321542	0.411	0.44	0.506291	0.2956
Map3k3	1.95e-05	-0.16776	0.32	0.43	0.525646	0.279306
Gm26542	1.96e-05	-0.362275	0.307	0.439	0.529993	0.27573
Irak2	1.98e-05	0.459412	0.418	0.398	0.534779	0.271825
Ctsz	2.01e-05	0.85814	0.316	0.237	0.543653	0.264678
Cttnbp2nl	2.11e-05	0.0429655	0.453	0.533	0.570609	0.243661
Susd6	2.22e-05	0.658635	0.282	0.234	0.600806	0.221265
Sppl3	2.24e-05	0.110576	0.339	0.391	0.605087	0.218182
Fam117b	2.24e-05	-0.107342	0.196	0.276	0.605971	0.217548
Ccr5	2.27e-05	-0.415752	0.215	0.333	0.614455	0.21151
Ctsh	2.34e-05	0.630863	0.326	0.271	0.631814	0.199411
Vsir	2.37e-05	-0.385032	0.345	0.479	0.640077	0.193768
Bcas3	2.38e-05	-0.687486	0.158	0.275	0.643434	0.191496
Fgd2	2.46e-05	-0.101473	0.446	0.553	0.665358	0.176944
Hexb	2.51e-05	-0.145272	0.858	0.937	0.678766	0.16828
Capn3	2.52e-05	-0.063507	0.272	0.355	0.68194	0.166254
Itpr2	2.57e-05	-0.276785	0.383	0.514	0.693314	0.15907
Evl	2.57e-05	0.386468	0.342	0.352	0.694299	0.158454
Asap1	2.6e-05	0.208787	0.566	0.616	0.702495	0.153357
Pan3	2.72e-05	0.0389018	0.509	0.592	0.733764	0.134444
Disc1	2.73e-05	0.161068	0.228	0.281	0.738905	0.131411
Bbs9	2.79e-05	-0.523032	0.392	0.532	0.753299	0.123033
Il6ra	2.81e-05	0.159853	0.389	0.448	0.758836	0.119852
Arhgap25	2.81e-05	0.527894	0.282	0.269	0.759927	0.119228
Rcsd1	2.82e-05	-0.287315	0.25	0.363	0.761249	0.118473
Pten	2.95e-05	-0.153554	0.358	0.464	0.795838	0.0991754
Rgs10	2.95e-05	-0.3412	0.351	0.482	0.798283	0.0978433
Slc1a3	3.08e-05	-0.546422	0.215	0.338	0.832785	0.079467
Fyb	3.19e-05	0.335305	0.737	0.708	0.860865	0.0650652
Arl15	3.3e-05	-0.292081	0.348	0.468	0.89061	0.0503125
Sirpa	3.31e-05	0.0738114	0.544	0.615	0.89317	0.0490657
C1qb	3.36e-05	0.258189	0.557	0.596	0.908288	0.0417765
Rap1a	3.41e-05	0.405806	0.377	0.368	0.922565	0.0350031
Hpgd	3.43e-05	-0.396871	0.241	0.357	0.926804	0.0330123
Ppm1h	3.45e-05	0.368384	0.538	0.546	0.931383	0.0308718
Gtf2i	0.00024683	-0.793136	0.152	0.254	1	0
Calm2	9.04e-05	-0.692388	0.146	0.252	1	0
Nlk	0.00025014	-0.680236	0.168	0.273	1	0
Pnisr	0.00028176	-0.59294	0.161	0.263	1	0
Nisch	0.00588303	-0.572013	0.171	0.252	1	0
Pik3r5	0.00010619	-0.541884	0.165	0.266	1	0
Cryl1	4.41e-05	-0.532388	0.171	0.281	1	0
Syk	0.00743915	-0.504211	0.196	0.279	1	0
Hck	0.00088041	-0.502548	0.237	0.341	1	0
Phip	0.0123132	-0.488891	0.196	0.274	1	0
Smarca2	0.00042258	-0.481732	0.225	0.331	1	0
Arglu1	6e-05	-0.480838	0.266	0.39	1	0
Cables1	0.00705711	-0.454172	0.225	0.311	1	0
Il6st	0.00022834	-0.440542	0.168	0.261	1	0
Morc3	4.4e-05	-0.434077	0.196	0.303	1	0
Sfpq	0.00164904	-0.422755	0.203	0.293	1	0
Nfia	9.4e-05	-0.418489	0.528	0.646	1	0
Atp6v0a1	0.00087874	-0.413467	0.222	0.316	1	0
Rbm5	0.00078911	-0.411469	0.244	0.34	1	0
Tra2a	0.0010944	-0.410267	0.206	0.296	1	0
Tmcc1	0.00174513	-0.408984	0.206	0.294	1	0
Itga6	0.00018552	-0.403616	0.285	0.4	1	0
Nfat5	0.00165039	-0.400885	0.218	0.313	1	0
Gm26827	0.00022706	-0.396934	0.196	0.292	1	0
Hnrnph1	6.49e-05	-0.390698	0.259	0.377	1	0
Nr6a1os	0.00104194	-0.387551	0.18	0.266	1	0
Kansl1l	0.0408666	-0.382675	0.215	0.282	1	0
Bptf	0.00043535	-0.380417	0.225	0.322	1	0
Sik2	0.00408774	-0.374462	0.231	0.319	1	0
Sall1	8.63e-05	-0.362681	0.241	0.355	1	0
AW554918	0.00029118	-0.35699	0.199	0.293	1	0
Acap2	7.03e-05	-0.347786	0.364	0.484	1	0
Clk1	0.00035332	-0.34437	0.253	0.354	1	0
Fmnl3	0.0006679	-0.337415	0.278	0.38	1	0
Hivep3	7.71e-05	-0.336429	0.367	0.491	1	0
Nr6a1	0.00014434	-0.332596	0.421	0.549	1	0
Anks1	0.00432471	-0.332428	0.193	0.272	1	0
Srsf11	0.0167821	-0.330904	0.203	0.275	1	0
Rbm6	0.00022908	-0.327837	0.241	0.339	1	0
Atp2c1	8.31e-05	-0.325808	0.32	0.438	1	0
Pkig	9.91e-05	-0.324167	0.231	0.334	1	0
Mctp1	0.00015966	-0.320716	0.411	0.533	1	0
Fer	0.00058158	-0.316898	0.187	0.27	1	0
Lrrk1	0.0002885	-0.312451	0.278	0.382	1	0
Kmt2e	0.00249978	-0.310416	0.244	0.33	1	0
Med12l	3.7e-05	-0.307894	0.399	0.53	1	0
Zdhhc20	0.0246752	-0.304853	0.19	0.254	1	0
Mlxip	0.00296006	-0.30466	0.209	0.285	1	0
Phf21a	0.00370838	-0.302258	0.332	0.427	1	0
Vrk2	0.0011778	-0.301398	0.278	0.376	1	0
Atg10	0.0616595	-0.295481	0.196	0.251	1	0
Fat3	0.0050063	-0.290858	0.253	0.342	1	0
Pafah1b1	0.0434936	-0.288112	0.228	0.291	1	0
Ddx17	0.0325042	-0.287639	0.237	0.305	1	0
Rffl	0.00014154	-0.287088	0.218	0.32	1	0
P2rx7	0.00035593	-0.285056	0.253	0.348	1	0
Acin1	0.0664388	-0.284786	0.212	0.273	1	0
Tbc1d9	0.00015776	-0.281822	0.203	0.293	1	0
Scamp2	5.11e-05	-0.26205	0.222	0.324	1	0
Tnrc6b	0.00260668	-0.260104	0.377	0.473	1	0
Ccdc50	0.00071643	-0.257634	0.225	0.31	1	0
Strn3	0.00038639	-0.253526	0.259	0.352	1	0
Snx13	0.00404864	-0.252615	0.272	0.353	1	0
Git2	0.00028725	-0.25188	0.351	0.456	1	0
Lcp2	0.00076446	-0.250397	0.231	0.313	1	0
B430010I23Rik	0.00032626	-0.249039	0.206	0.291	1	0
AY036118	0.00346629	-0.247178	0.402	0.498	1	0
Nek7	9.6e-05	-0.246099	0.351	0.461	1	0
Hps4	0.00010469	-0.242051	0.212	0.298	1	0
Lrba	0.010971	-0.241941	0.348	0.428	1	0
Mtus1	0.0005337	-0.241366	0.294	0.393	1	0
Casp8	0.0759107	-0.23989	0.212	0.266	1	0
Ewsr1	0.0492728	-0.238981	0.215	0.271	1	0
Zfp638	0.00695701	-0.237565	0.247	0.323	1	0
Tet3	0.00021163	-0.233825	0.199	0.279	1	0
Ddx6	0.003609	-0.228712	0.199	0.276	1	0
Kif21b	0.00401488	-0.226681	0.193	0.262	1	0
Fam168a	0.00023232	-0.226079	0.218	0.299	1	0
Setd5	0.00540092	-0.225814	0.285	0.362	1	0
Pds5a	0.310653	-0.225614	0.237	0.278	1	0
Ppp1r9a	0.00052338	-0.224533	0.478	0.593	1	0
Stambpl1	0.00199677	-0.222738	0.199	0.268	1	0
Itgav	0.0235532	-0.222064	0.282	0.348	1	0
Rtn4rl1	0.00033693	-0.22055	0.212	0.291	1	0
Spire1	0.00490665	-0.21815	0.316	0.4	1	0
Ankhd1	0.00743473	-0.215911	0.259	0.337	1	0
Dennd1a	0.0152512	-0.211757	0.275	0.352	1	0
Snx29	4.51e-05	-0.209965	0.63	0.754	1	0
Mef2a	0.00107977	-0.209956	0.88	0.926	1	0
Sbf2	0.00706956	-0.20965	0.377	0.459	1	0
Large1	0.00017096	-0.209442	0.509	0.626	1	0
Fkbp5	0.00449723	-0.204199	0.373	0.467	1	0
Pacsin2	0.00378706	-0.20289	0.206	0.282	1	0
Foxn3	0.00031537	-0.202859	0.772	0.864	1	0
Cdk13	0.00060345	-0.202469	0.25	0.332	1	0
St3gal5	0.00079306	-0.201894	0.25	0.339	1	0
Helz	0.0480312	-0.19949	0.206	0.26	1	0
Scmh1	0.103376	-0.198069	0.215	0.265	1	0
Hpgds	7.88e-05	-0.194678	0.57	0.695	1	0
Igf1r	0.00062652	-0.192727	0.203	0.276	1	0
Fhit	0.0231785	-0.192539	0.424	0.502	1	0
Uvrag	0.00016981	-0.190807	0.332	0.433	1	0
Rock1	0.00816799	-0.184912	0.25	0.316	1	0
Ambra1	0.00421921	-0.183204	0.288	0.363	1	0
Lgmn	0.00292436	-0.178392	0.633	0.728	1	0
Ikzf1	0.00042056	-0.178321	0.636	0.744	1	0
Tanc2	0.00046993	-0.1768	0.968	0.979	1	0
Map4k4	0.00101092	-0.176534	0.415	0.51	1	0
Gsk3b	6.24e-05	-0.174037	0.231	0.313	1	0
Fam172a	0.00014184	-0.173568	0.421	0.522	1	0
Fam49b	0.00049991	-0.172334	0.665	0.767	1	0
Zmym4	0.139695	-0.171466	0.237	0.284	1	0
Mdm4	0.0110296	-0.169516	0.206	0.264	1	0
Kdm3b	0.0333045	-0.164849	0.288	0.344	1	0
Dnajc1	0.223944	-0.164066	0.222	0.262	1	0
Smg1	0.00010223	-0.163679	0.326	0.423	1	0
Picalm	0.00049756	-0.162417	0.601	0.712	1	0
Soga1	0.00011485	-0.16172	0.37	0.473	1	0
Epb41l2	0.0408835	-0.161226	0.804	0.855	1	0
Dennd5a	0.00119465	-0.158331	0.193	0.264	1	0
Dock4	0.00121415	-0.155139	0.902	0.943	1	0
Clasp2	0.00112307	-0.153913	0.37	0.46	1	0
4930517O19Rik	0.186643	-0.152064	0.215	0.256	1	0
Chd9	0.00090785	-0.147631	0.785	0.868	1	0
Inpp5d	0.00050431	-0.147375	0.873	0.934	1	0
Mllt10	0.00247914	-0.144137	0.32	0.393	1	0
Ank2	0.00187357	-0.142023	0.228	0.295	1	0
Birc6	0.0022903	-0.141215	0.231	0.299	1	0
Zcchc7	0.0154467	-0.141044	0.453	0.529	1	0
Tle4	0.104664	-0.13943	0.212	0.251	1	0
Herc1	0.00224001	-0.138797	0.199	0.259	1	0
Tlr7	0.00491883	-0.138097	0.237	0.302	1	0
Cfh	0.00123383	-0.1378	0.57	0.667	1	0
Ythdf3	0.00357277	-0.137748	0.196	0.257	1	0
Dock8	0.00104001	-0.136673	0.696	0.793	1	0
Kansl1	0.00040892	-0.136136	0.538	0.64	1	0
Atrx	0.0192068	-0.135377	0.263	0.32	1	0
Ntpcr	0.00016202	-0.131756	0.206	0.285	1	0
Ptpn1	0.00060766	-0.131664	0.266	0.342	1	0
Rps6ka1	0.0002751	-0.130154	0.212	0.288	1	0
Cbl	0.00106949	-0.129417	0.269	0.346	1	0
Sipa1	9.31e-05	-0.12725	0.228	0.308	1	0
Rasgrp3	0.00040653	-0.126153	0.43	0.531	1	0
Wdr26	0.081302	-0.125349	0.269	0.319	1	0
Rere	0.00010944	-0.123198	0.446	0.551	1	0
Kat6a	0.0104646	-0.122957	0.241	0.299	1	0
Usp34	0.0366572	-0.121014	0.31	0.367	1	0
Ubn2	9.45e-05	-0.120095	0.326	0.413	1	0
F11r	0.388312	-0.119544	0.278	0.311	1	0
Zfr	0.0116594	-0.118957	0.25	0.302	1	0
Dcakd	5.04e-05	-0.11813	0.203	0.279	1	0
Baz2b	0.00018078	-0.118075	0.342	0.441	1	0
Herc2	0.00123642	-0.117374	0.411	0.504	1	0
Mark3	0.00041952	-0.117121	0.218	0.278	1	0
Xiap	0.00367146	-0.116261	0.278	0.346	1	0
Nrip1	0.00024987	-0.115672	0.487	0.593	1	0
A830008E24Rik	0.185955	-0.110483	0.247	0.29	1	0
Cask	0.00013659	-0.110291	0.383	0.487	1	0
Gm48678	0.00039964	-0.109952	0.215	0.286	1	0
Usp9x	0.228566	-0.108345	0.241	0.275	1	0
Fbxo11	0.00307069	-0.107417	0.263	0.329	1	0
Rcbtb2	0.0142305	-0.107107	0.301	0.365	1	0
Dyrk1a	0.00015228	-0.106846	0.187	0.256	1	0
C1qa	0.0106645	-0.105646	0.563	0.64	1	0
Cog5	0.00084906	-0.105308	0.244	0.311	1	0
Rtn3	0.0100299	-0.10457	0.288	0.344	1	0
Insr	0.0100102	-0.103648	0.209	0.26	1	0
Cdk12	0.037962	-0.101342	0.247	0.293	1	0
Inpp4b	0.00012444	-0.100707	0.677	0.784	1	0
Cd81	0.0179723	-0.099832	0.351	0.413	1	0
Mbnl1	0.00424017	-0.0990146	0.788	0.862	1	0
Celf2	0.00021386	-0.0967201	0.339	0.426	1	0
Slc7a7	0.00238598	-0.0963666	0.234	0.294	1	0
Mgat5	0.00266964	-0.0960666	0.408	0.49	1	0
Tcf12	0.00058517	-0.0956739	0.253	0.328	1	0
Gfm2	0.0111599	-0.09507	0.212	0.269	1	0
Tnrc18	0.00120424	-0.0947013	0.225	0.288	1	0
Taf15	0.00238123	-0.0941106	0.275	0.337	1	0
Specc1	0.0819858	-0.0935953	0.528	0.585	1	0
Washc4	0.00023863	-0.0926606	0.187	0.253	1	0
Ext1	0.0664237	-0.0918759	0.225	0.266	1	0
Btbd1	0.00984943	-0.0913689	0.199	0.256	1	0
Arhgef6	0.00370024	-0.0902477	0.206	0.258	1	0
Cflar	0.00012848	-0.0893414	0.301	0.386	1	0
Mtmr3	0.00048728	-0.0881602	0.272	0.343	1	0
Atf7ip	8.2e-05	-0.0862284	0.228	0.302	1	0
Ncor1	0.0010963	-0.0858442	0.294	0.358	1	0
Foxp1	0.0001824	-0.0858214	0.291	0.378	1	0
Ppp3ca	7.45e-05	-0.0852556	0.418	0.511	1	0
Larp1	0.0142909	-0.084344	0.199	0.25	1	0
Tbl1x	0.0095093	-0.0843338	0.228	0.283	1	0
Babam2	0.0791536	-0.0826815	0.291	0.333	1	0
Cradd	0.0248697	-0.0822408	0.206	0.259	1	0
Tmem135	0.00207744	-0.0819318	0.399	0.482	1	0
Malat1	0.196733	-0.0784813	1	1	1	0
Cmtm7	0.00032631	-0.0784344	0.196	0.264	1	0
Mef2c	0.00439706	-0.0773597	0.769	0.845	1	0
Park2	0.778804	-0.0763455	0.459	0.457	1	0
Trappc9	0.00576844	-0.0755258	0.206	0.256	1	0
Ccnd3	8.38e-05	-0.074652	0.62	0.736	1	0
R3hdm2	0.00406908	-0.0741473	0.253	0.313	1	0
Jmjd1c	0.0344851	-0.0728662	0.608	0.676	1	0
Rab8b	0.0126792	-0.0724597	0.313	0.369	1	0
Bach2	0.0107328	-0.072113	0.373	0.439	1	0
Ash1l	0.00027784	-0.071045	0.345	0.419	1	0
Asxl2	0.00167595	-0.070635	0.225	0.281	1	0
Wnk1	0.00034938	-0.0695218	0.63	0.718	1	0
Crlf3	0.0001455	-0.0694837	0.329	0.418	1	0
Atad2b	0.00903502	-0.0693256	0.237	0.281	1	0
Rnf13	0.0002717	-0.0678981	0.294	0.365	1	0
P4ha1	0.00617783	-0.0674474	0.237	0.29	1	0
Kmt2c	0.00403441	-0.0639798	0.367	0.428	1	0
Trim44	0.00122031	-0.0613896	0.228	0.285	1	0
Sdccag8	0.0110601	-0.0613443	0.241	0.295	1	0
Tspan14	0.00603007	-0.060524	0.225	0.28	1	0
Fli1	0.0081881	-0.0590474	0.595	0.675	1	0
Tcf4	0.00279538	-0.0552029	0.259	0.32	1	0
Gm35188	0.161478	-0.0522758	0.778	0.812	1	0
Vgll4	6.13e-05	-0.0513001	0.203	0.276	1	0
Slc7a8	0.0055585	-0.0510887	0.348	0.415	1	0
Exoc4	0.0126998	-0.05047	0.453	0.512	1	0
Zbtb20	8.11e-05	-0.0500464	0.535	0.625	1	0
Dapp1	0.00019234	-0.0498429	0.335	0.421	1	0
Larp4b	0.00710243	-0.0483204	0.228	0.276	1	0
Taok1	0.0226411	-0.0458678	0.282	0.33	1	0
Mapk14	0.00034415	-0.0458403	0.285	0.361	1	0
Nipbl	0.00011807	-0.0451829	0.44	0.53	1	0
Rabep1	0.0376227	-0.0446719	0.247	0.294	1	0
Asxl1	0.00424792	-0.0423571	0.241	0.304	1	0
Gna12	8.49e-05	-0.0410226	0.301	0.384	1	0
Ccny	0.00197241	-0.0387636	0.206	0.258	1	0
Itch	0.119119	-0.0378502	0.377	0.414	1	0
Tab2	0.0158628	-0.0367262	0.237	0.281	1	0
Arhgap31	0.169079	-0.036464	0.266	0.297	1	0
Arhgap22	0.0002806	-0.0336194	0.437	0.524	1	0
Itgb5	0.00100251	-0.0334883	0.604	0.692	1	0
Ankfy1	0.0631978	-0.0318243	0.225	0.254	1	0
Vav1	0.00094697	-0.0313633	0.215	0.272	1	0
Plcg2	0.0238254	-0.0293936	0.342	0.389	1	0
Fam193a	0.00073981	-0.0286872	0.266	0.324	1	0
Gtdc1	0.00015357	-0.0283693	0.323	0.398	1	0
Ptpra	0.00965261	-0.0279456	0.367	0.417	1	0
Maml2	0.0144703	-0.027761	0.535	0.607	1	0
Vti1a	0.00719622	-0.0276558	0.313	0.366	1	0
Cnot2	0.00031269	-0.027393	0.323	0.394	1	0
Gna15	0.00165954	-0.0270446	0.266	0.326	1	0
Ncoa2	0.0117002	-0.0248684	0.275	0.323	1	0
Rnf216	0.0153819	-0.0241195	0.532	0.6	1	0
Dnm2	0.00025555	-0.0232137	0.326	0.398	1	0
Cd2ap	0.352895	-0.022823	0.307	0.339	1	0
Hk2	0.137327	-0.0204778	0.294	0.317	1	0
4930444A19Rik	0.00129691	-0.0203448	0.323	0.393	1	0
Hipk2	0.00251812	-0.0196067	0.222	0.273	1	0
Marcks	0.00119979	-0.019257	0.285	0.344	1	0
Creb1	0.15927	-0.0190543	0.263	0.293	1	0
E2f3	0.00865658	-0.0166573	0.225	0.273	1	0
Tbxas1	0.132784	-0.016495	0.509	0.547	1	0
Lrp1	0.00086158	-0.0164128	0.326	0.394	1	0
Prex1	0.0016343	-0.0158621	0.361	0.427	1	0
Tgfbr1	0.00710497	-0.0145041	0.896	0.944	1	0
Gm5086	0.00745565	-0.0114737	0.307	0.364	1	0
Fnip1	0.0103717	-0.0110686	0.297	0.342	1	0
Osbpl11	0.00430288	-0.0064267	0.307	0.362	1	0
Tmsb4x	0.00102111	-0.0062796	0.361	0.435	1	0
Tnpo1	0.00153926	-0.0045295	0.212	0.258	1	0
Adam10	0.00027703	-0.0044339	0.297	0.36	1	0
Rbm26	0.00101528	-0.0037607	0.434	0.494	1	0
Gns	0.00162237	-0.0032466	0.38	0.441	1	0
Crebbp	0.00104723	-0.0022562	0.367	0.43	1	0
Btk	0.00013781	-0.0018211	0.203	0.262	1	0
Ppp2r5c	0.0375536	-0.0003931	0.225	0.257	1	0
Pik3cd	0.0015801	0.00021354	0.263	0.313	1	0
Phf14	6.55e-05	0.00167302	0.491	0.578	1	0
Zfp292	0.150745	0.00280168	0.335	0.366	1	0
Gm42418	0.647836	0.00347133	0.699	0.686	1	0
Fbxl20	0.0005837	0.00369307	0.253	0.307	1	0
Dst	0.203175	0.00591927	0.731	0.768	1	0
Papola	0.00780591	0.00742658	0.259	0.305	1	0
Arsb	0.00012943	0.00827168	0.272	0.342	1	0
Atp6v0b	0.13072	0.00867796	0.544	0.566	1	0
Ifngr1	0.00664357	0.0101319	0.253	0.296	1	0
Ophn1	0.00186015	0.0102746	0.706	0.772	1	0
Dennd4a	0.00195342	0.0110689	0.649	0.722	1	0
Macf1	0.00190055	0.012138	0.782	0.838	1	0
Galnt1	0.016882	0.0154445	0.218	0.252	1	0
Rptor	0.113707	0.0163257	0.481	0.51	1	0
Rhoh	0.00026666	0.0167007	0.278	0.348	1	0
Sf3b1	0.00150931	0.0172676	0.345	0.4	1	0
Bin1	0.00438607	0.0178562	0.541	0.596	1	0
Pwwp2a	0.00094459	0.0183916	0.386	0.446	1	0
Atxn7l1	0.00199912	0.0184315	0.297	0.348	1	0
Ssh2	0.0044241	0.0188727	0.829	0.894	1	0
Apbb1ip	0.00110829	0.0204625	0.737	0.807	1	0
Jak1	0.00044929	0.0204831	0.25	0.312	1	0
Klf3	0.081789	0.0212831	0.244	0.275	1	0
Ptp4a2	0.00460775	0.0233583	0.241	0.292	1	0
Spi1	0.00023494	0.0236991	0.256	0.314	1	0
Plxdc2	0.00056791	0.0263516	0.949	0.987	1	0
Frmd4b	0.00074425	0.0265557	0.627	0.702	1	0
Pacs1	0.246279	0.0268017	0.278	0.297	1	0
Lyn	0.00017674	0.0273335	0.747	0.823	1	0
Mon2	0.065207	0.0273473	0.253	0.282	1	0
Ski	0.0074861	0.0278095	0.345	0.397	1	0
Hdac9	0.0394047	0.0286557	0.421	0.463	1	0
Klf12	0.00016993	0.0297495	0.43	0.492	1	0
Wdfy3	0.0004284	0.0298721	0.43	0.491	1	0
Comt	0.00128613	0.0300765	0.31	0.368	1	0
Cdk19	0.00032419	0.0304146	0.278	0.351	1	0
Cul1	7.94e-05	0.0307596	0.269	0.331	1	0
Wdr44	0.00647091	0.0315273	0.272	0.316	1	0
Lcorl	0.0565736	0.0317996	0.247	0.271	1	0
Lcor	0.121109	0.0320163	0.304	0.324	1	0
Atp9b	0.0225525	0.0320587	0.241	0.27	1	0
Irf2	0.0030268	0.0323661	0.332	0.383	1	0
AC149090.1	0.00224976	0.0332727	0.589	0.645	1	0
Zfand3	0.00091185	0.0347478	0.408	0.465	1	0
Rsbn1l	0.0135449	0.0351343	0.25	0.291	1	0
Lysmd4	0.00031334	0.0377961	0.699	0.791	1	0
Peli2	0.0688209	0.0380196	0.244	0.279	1	0
Atp8a1	7.55e-05	0.0382754	0.434	0.505	1	0
Apba1	0.00169597	0.041679	0.377	0.425	1	0
Arhgap45	0.00049047	0.0417881	0.671	0.754	1	0
Mark2	0.107595	0.0420348	0.231	0.257	1	0
Agps	0.0134026	0.0500258	0.282	0.323	1	0
Daglb	0.00460288	0.0504215	0.259	0.301	1	0
Btbd9	0.0210874	0.0505186	0.478	0.517	1	0
Rsf1	0.00011333	0.0522257	0.222	0.267	1	0
Gapvd1	0.0678899	0.0530847	0.256	0.281	1	0
Rbm39	5.19e-05	0.0532627	0.69	0.759	1	0
Plcl1	0.0490759	0.0533024	0.747	0.792	1	0
Nckap1l	0.0001431	0.053317	0.367	0.439	1	0
Xist	0.146343	0.0546427	0.842	0.863	1	0
Abi3	0.00107852	0.0547633	0.304	0.355	1	0
Peak1	0.00602362	0.0550337	0.266	0.301	1	0
Hnrnpa2b1	0.00025641	0.0550853	0.535	0.597	1	0
Cnot4	0.0856226	0.0557004	0.358	0.374	1	0
Smurf2	0.0305536	0.0558118	0.269	0.302	1	0
Zc3h7a	0.00013253	0.0559842	0.225	0.281	1	0
Khdrbs1	0.0434181	0.0584873	0.266	0.299	1	0
Cyfip1	0.0207307	0.0596776	0.513	0.552	1	0
Cep170	0.00032089	0.0612297	0.282	0.328	1	0
Immp2l	0.288842	0.0619557	0.288	0.298	1	0
Mbtd1	0.226625	0.0633926	0.269	0.282	1	0
Lims1	0.249753	0.0643934	0.478	0.498	1	0
Nsd1	0.00337641	0.0647159	0.551	0.587	1	0
Syngr1	0.00047879	0.065857	0.225	0.27	1	0
Pum2	0.00245877	0.0669426	0.256	0.299	1	0
Ankrd17	0.00039356	0.0698712	0.301	0.342	1	0
Lrch1	0.0310135	0.0716815	0.62	0.67	1	0
Map4	0.00119579	0.0717159	0.402	0.461	1	0
Thada	0.00027964	0.0738134	0.231	0.274	1	0
Setd2	0.0204786	0.0767174	0.291	0.322	1	0
Aim2	0.11669	0.0774136	0.326	0.344	1	0
Rab31	0.00176234	0.0774255	0.307	0.349	1	0
Actr2	0.181157	0.0805009	0.361	0.378	1	0
Itm2b	0.00611346	0.0819142	0.509	0.558	1	0
Zfp652	0.0012282	0.084747	0.478	0.538	1	0
Rsrc1	0.00820283	0.0860016	0.259	0.291	1	0
Ube2h	0.0109187	0.0861969	0.31	0.345	1	0
Phc2	0.00644251	0.0867348	0.282	0.313	1	0
Rhoq	0.00243499	0.0869198	0.215	0.259	1	0
Tbc1d14	0.00034554	0.0871791	0.212	0.263	1	0
Sh3glb1	0.131636	0.0888083	0.304	0.325	1	0
Tbc1d5	0.00010716	0.089653	0.623	0.681	1	0
Son	0.00223132	0.0898264	0.563	0.595	1	0
Tacc1	0.000693	0.0908329	0.494	0.555	1	0
Aftph	4.4e-05	0.0924058	0.37	0.434	1	0
Mkln1	0.00700221	0.0934591	0.354	0.391	1	0
Tra2b	0.0347329	0.101698	0.256	0.274	1	0
Nf1	0.0323312	0.105134	0.456	0.464	1	0
Rsrc2	0.00334483	0.109053	0.225	0.25	1	0
Stard9	0.00056124	0.10917	0.345	0.396	1	0
Mycbp2	0.324797	0.110769	0.706	0.708	1	0
Cep68	5.82e-05	0.110832	0.247	0.287	1	0
Tsix	0.0415729	0.1112	0.285	0.304	1	0
Pias1	0.00388424	0.114923	0.351	0.383	1	0
Ascc3	0.465115	0.115405	0.285	0.283	1	0
Kcnk13	0.0378559	0.115765	0.282	0.308	1	0
Heatr5a	0.00013633	0.11662	0.291	0.338	1	0
Arid4a	0.00032016	0.116894	0.253	0.298	1	0
Mylip	0.00644546	0.118187	0.389	0.432	1	0
Adap2os	5.87e-05	0.12026	0.399	0.47	1	0
Basp1	0.00956943	0.122048	0.434	0.473	1	0
Man1a2	0.00395776	0.122259	0.465	0.5	1	0
Pkn1	0.00014005	0.123375	0.244	0.304	1	0
Fam105a	0.375616	0.123491	0.453	0.43	1	0
Rnf169	0.0020053	0.124814	0.399	0.439	1	0
Lnpep	0.0141722	0.12858	0.282	0.304	1	0
Cpsf6	0.0191676	0.128778	0.241	0.256	1	0
Tbl1xr1	0.0130418	0.129333	0.354	0.372	1	0
Ddx5	0.0283758	0.131103	0.665	0.671	1	0
Cyth4	0.0036445	0.131553	0.522	0.553	1	0
Slmap	0.0369895	0.132015	0.272	0.285	1	0
Nuak1	7.49e-05	0.13324	0.259	0.312	1	0
Zfp148	0.03301	0.134086	0.307	0.326	1	0
Akap13	0.00492138	0.141504	0.506	0.529	1	0
Csf3r	0.00012277	0.142503	0.5	0.559	1	0
Rnf180	0.00198678	0.142533	0.437	0.477	1	0
Tmem164	0.0328709	0.143196	0.316	0.324	1	0
Rasa1	0.0104925	0.144558	0.263	0.283	1	0
Rb1	0.0101847	0.145487	0.285	0.313	1	0
Fermt3	0.00136572	0.148158	0.288	0.332	1	0
Wdfy4	0.00535585	0.14944	0.263	0.292	1	0
Smg6	0.00652473	0.15188	0.418	0.43	1	0
Usp8	0.0155158	0.152669	0.234	0.254	1	0
Lhfpl2	0.0311669	0.153005	0.392	0.416	1	0
Ptprj	6.95e-05	0.153941	0.68	0.722	1	0
Ncoa3	0.0285253	0.155813	0.31	0.324	1	0
Rrbp1	0.00346163	0.15601	0.551	0.579	1	0
Myh9	0.00044007	0.156461	0.244	0.284	1	0
Cltc	0.00025341	0.159298	0.301	0.346	1	0
Camk1	5.22e-05	0.160274	0.285	0.336	1	0
Ctss	0.00122321	0.160709	0.646	0.692	1	0
Pou2f2	0.00217678	0.162931	0.351	0.386	1	0
Tcf20	0.0433776	0.167223	0.301	0.306	1	0
Clta	0.00949903	0.169071	0.263	0.282	1	0
Rbm47	0.00743805	0.171765	0.351	0.373	1	0
Gpr183	0.154949	0.173519	0.259	0.258	1	0
Nufip2	0.00703741	0.173621	0.244	0.263	1	0
Ep300	4.69e-05	0.175229	0.256	0.298	1	0
Tsc22d4	7.61e-05	0.175379	0.297	0.345	1	0
Srsf7	0.00119646	0.17578	0.361	0.387	1	0
A630001G21Rik	0.00020263	0.176024	0.209	0.256	1	0
Capza2	0.00369799	0.179237	0.288	0.304	1	0
Stag1	0.00192696	0.181277	0.487	0.495	1	0
Ankrd11	0.0004946	0.181375	0.478	0.492	1	0
Zfp644	0.00085147	0.18164	0.282	0.308	1	0
Havcr2	0.0010801	0.183313	0.313	0.339	1	0
Plekho1	0.0104554	0.183973	0.424	0.44	1	0
Mafb	0.0529111	0.185056	0.301	0.314	1	0
Eif4g3	0.00085483	0.186935	0.373	0.395	1	0
Osbpl9	0.0006442	0.188777	0.247	0.278	1	0
Hps3	0.00178059	0.189852	0.266	0.288	1	0
Plgrkt	0.00053268	0.192446	0.272	0.299	1	0
Map3k5	0.00471233	0.192845	0.313	0.348	1	0
Gnaq	0.00018541	0.194733	0.57	0.611	1	0
Arhgap39	0.00012745	0.195906	0.443	0.473	1	0
Arpc2	0.00228428	0.196421	0.25	0.272	1	0
Atxn7	0.00433873	0.197851	0.256	0.271	1	0
Rtn4	0.00030346	0.200109	0.32	0.346	1	0
Dock2	0.00182459	0.200415	0.668	0.681	1	0
Dnajc7	0.00236706	0.200469	0.297	0.307	1	0
Mtdh	0.0145005	0.20087	0.563	0.562	1	0
Prkcb	0.00845675	0.202397	0.449	0.441	1	0
Ncf1	0.0023922	0.202731	0.253	0.282	1	0
Smad3	0.00271268	0.203149	0.222	0.25	1	0
Myo9a	0.00100016	0.207085	0.266	0.289	1	0
Zeb2	0.00059716	0.208079	0.829	0.833	1	0
Vps13b	0.0250952	0.208159	0.313	0.306	1	0
Wipf1	0.130617	0.210742	0.358	0.34	1	0
Stag2	0.00175055	0.211817	0.297	0.316	1	0
Celf1	0.00406777	0.213812	0.361	0.36	1	0
Tg	0.00057089	0.218244	0.222	0.25	1	0
Extl3	0.00462363	0.218904	0.383	0.39	1	0
Phkb	0.036339	0.219115	0.272	0.284	1	0
Ppp1r12a	0.00022975	0.219756	0.44	0.453	1	0
Rbm25	0.00128588	0.220231	0.402	0.403	1	0
Gm16337	5.09e-05	0.220646	0.342	0.39	1	0
Zmiz1	0.00827874	0.22327	0.399	0.403	1	0
Fndc3a	0.0459423	0.223622	0.253	0.261	1	0
Trip12	0.00035913	0.226139	0.282	0.304	1	0
P2ry6	0.00436537	0.226516	0.351	0.358	1	0
Snx24	6.01e-05	0.230524	0.377	0.409	1	0
Sipa1l2	0.00017412	0.232798	0.367	0.403	1	0
Prpf4b	0.00034539	0.232969	0.316	0.333	1	0
Wsb1	0.00194362	0.233094	0.307	0.325	1	0
Pak2	7.91e-05	0.234176	0.307	0.337	1	0
Rapgef6	0.0004698	0.236189	0.294	0.316	1	0
Dhx9	0.00119093	0.236637	0.244	0.264	1	0
Parp8	0.0009284	0.238567	0.37	0.386	1	0
Smap2	0.0153978	0.241122	0.56	0.564	1	0
Wapl	0.00475542	0.242218	0.329	0.336	1	0
Trappc8	0.0376577	0.242583	0.253	0.25	1	0
Trem2	0.00259715	0.242728	0.358	0.36	1	0
Fbxl17	5.95e-05	0.243328	0.494	0.52	1	0
Tmcc3	0.00060998	0.246128	0.861	0.846	1	0
Smad7	0.00590214	0.247842	0.266	0.274	1	0
Nr3c1	0.0102667	0.249115	0.313	0.321	1	0
Runx1	0.0006812	0.24973	0.668	0.668	1	0
Rap1b	0.00316018	0.25072	0.297	0.307	1	0
Cd86	0.0177288	0.252587	0.326	0.325	1	0
Lcp1	0.0104967	0.252662	0.25	0.257	1	0
Tbc1d23	0.00052893	0.253047	0.247	0.271	1	0
Sfmbt1	0.00126989	0.25417	0.278	0.307	1	0
Cerk	0.00195885	0.256701	0.405	0.418	1	0
Frrs1	0.120974	0.257808	0.275	0.269	1	0
Stx16	0.00130994	0.263371	0.247	0.257	1	0
Dock1	0.0232491	0.263653	0.266	0.269	1	0
Rab14	0.00048463	0.26678	0.241	0.256	1	0
Dgkd	0.00118886	0.268507	0.383	0.383	1	0
Snd1	0.0139294	0.277869	0.275	0.275	1	0
Magi1	0.00018272	0.278944	0.535	0.541	1	0
Blnk	0.00305038	0.28043	0.478	0.48	1	0
Oxct1	0.00882377	0.287287	0.307	0.295	1	0
Gdi2	0.00091913	0.28844	0.373	0.388	1	0
Abi1	0.00052549	0.288952	0.389	0.391	1	0
Rnf111	0.00023652	0.29485	0.307	0.326	1	0
Nsd3	0.00153072	0.29555	0.326	0.335	1	0
Peli1	0.00130658	0.296764	0.313	0.322	1	0
Senp2	0.00154958	0.297234	0.304	0.302	1	0
Mknk1	0.00831016	0.302387	0.32	0.308	1	0
Pros1	0.00043764	0.306541	0.361	0.363	1	0
Fndc3b	0.00026058	0.310897	0.247	0.26	1	0
Pik3cb	0.0350424	0.311188	0.259	0.25	1	0
Nlrp1b	0.00053294	0.31638	0.256	0.272	1	0
Rab2a	0.00019819	0.322219	0.282	0.288	1	0
Etv6	0.00037857	0.32682	0.554	0.542	1	0
Rps6ka3	0.00027372	0.337945	0.301	0.308	1	0
Clint1	0.00073901	0.338494	0.339	0.335	1	0
Ptbp3	0.00138405	0.345611	0.386	0.374	1	0
Cd180	0.00733622	0.357144	0.304	0.291	1	0
Sat1	0.00288933	0.357147	0.37	0.355	1	0
Akap10	0.00642235	0.365334	0.301	0.29	1	0
Abca1	0.00035672	0.36559	0.402	0.392	1	0
Cmip	0.00078587	0.366465	0.358	0.343	1	0
Capza1	0.00058379	0.377966	0.266	0.275	1	0
Lamp2	0.00187521	0.378767	0.307	0.29	1	0
Gm2245	0.0001844	0.379988	0.37	0.375	1	0
Skil	0.00134647	0.382453	0.259	0.255	1	0
Usp50	0.00178372	0.385337	0.313	0.311	1	0
Gm37240	0.00159988	0.391275	0.44	0.399	1	0
Dock11	0.00145671	0.392196	0.37	0.351	1	0
Ap3b1	4e-05	0.405136	0.342	0.331	1	0
Gm17231	0.00010837	0.405583	0.253	0.26	1	0
Psap	0.00121012	0.430522	0.475	0.427	1	0
Msn	0.0146546	0.432395	0.256	0.221	1	0
Rin2	0.00057325	0.433342	0.291	0.284	1	0
Elf1	0.00278965	0.43353	0.282	0.26	1	0
Cacna1d	0.00049227	0.435953	0.259	0.244	1	0
Wwox	7.69e-05	0.443546	0.487	0.453	1	0
Kpna4	0.00048784	0.447162	0.351	0.313	1	0
Prkcd	0.00048604	0.449024	0.285	0.267	1	0
Plek	0.00010431	0.456433	0.266	0.261	1	0
Gm16599	0.00284603	0.465402	0.345	0.3	1	0
Fam13b	3.79e-05	0.469482	0.278	0.261	1	0
Taok3	7.28e-05	0.475391	0.278	0.279	1	0
Samsn1	0.0107815	0.478112	0.253	0.229	1	0
Fkbp15	0.00137492	0.479253	0.25	0.221	1	0
Ubac2	0.00039495	0.480595	0.329	0.288	1	0
Tnfrsf11a	0.00167972	0.496276	0.358	0.296	1	0
Lrrc4	0.00452933	0.504539	0.269	0.24	1	0
Vps54	0.00048749	0.51967	0.291	0.252	1	0
Plekhm3	5e-05	0.54358	0.285	0.261	1	0
Bmpr2	0.00163116	0.558979	0.316	0.263	1	0
Tec	0.00016435	0.561274	0.263	0.24	1	0
Pbx3	0.00258478	0.571117	0.256	0.227	1	0
Spag9	0.00084634	0.59021	0.275	0.221	1	0
Mir142hg	0.00016001	0.596065	0.313	0.278	1	0
Osbpl8	0.00241439	0.60258	0.323	0.244	1	0
Gm44686	4.34e-05	0.631873	0.275	0.228	1	0
Elf2	0.003173	0.632091	0.256	0.207	1	0
Pign	0.00349114	0.63356	0.278	0.214	1	0
Slf2	7.38e-05	0.670697	0.282	0.218	1	0
Actr3	0.00013328	0.674564	0.25	0.204	1	0
Phactr2	4.78e-05	0.684491	0.285	0.243	1	0
Fam196b	0.00025052	0.709876	0.259	0.2	1	0

## Sheet: Figure3H-K
Figure3H-K_p2ry12_staining
P2ry12 positive area				Branch length
WTB6	Dap12+/+ tau+	Dap12-/- tau+		WTB6	Dap12+/+ tau+	Dap12-/- tau+
0.946042	0.801682	0.71617		33.2732	31.144	48.2461
0.776919	0.425317	0.853251		50.1762	29.6887	29.4262
1.02625	0.663902	0.615124		29.5809	28.2866	18.5927
1.25079	0.580058	0.681117		39.6177	29.8687	41.1611
1.03625	0.810997	0.754954		36.0233	5.35782	35.0989
	0.666979	0.808734			17.1927	45.5058
	0.360111	0.631971			19.6585	49.0357
	0.523954	0.674957			31.2959	67.7861
	0.431047	0.742239			27.9993	25.9641
	0.6	0.758282			17.0052	37.6253
	0.53	0.822181			12.1885	34.868
		0.571602				39.3498

## Sheet: sFigure4B
sFigure4B_correlation_of_MG1_vs _others_to_homeostatic_microglia_vs_DAM
	p_val	avg_log2FC	pct.1	pct.2	p_val_adj	gene	damlogFC	color
Prkca	2.02e-37	0.529897	0.619	0.401	5.45e-33	Prkca	0.925677	red
Fcrls	1.64e-22	0.415206	0.569	0.402	4.43e-18	Fcrls	0.411256	red
Gab1	8.22e-12	0.410999	0.335	0.227	2.22e-07	Gab1	2.22029	red
Stab1	1.16e-13	0.385724	0.31	0.199	3.13e-09	Stab1	2.52621	red
Siglech	2.39e-23	0.341267	0.755	0.595	6.44e-19	Siglech	0.917863	red
Tjp1	1.65e-09	0.315234	0.264	0.177	4.46e-05	Tjp1	1.80201	red
Maf	5.97e-15	0.313961	0.508	0.376	1.61e-10	Maf	2.25239	red
Plxna4	1.17e-15	0.310655	0.458	0.327	3.17e-11	Plxna4	3.05475	red
Zeb1	2.31e-10	0.264093	0.523	0.412	6.23e-06	Zeb1	1.905	red
Fchsd2	7.97e-12	0.242272	0.736	0.624	2.15e-07	Fchsd2	1.79772	red
Ptprm	1.03e-09	0.23003	0.562	0.454	2.78e-05	Ptprm	-1.29387	NC
Nav3	7.49e-17	0.225685	0.925	0.847	2.02e-12	Nav3	1.27803	red
Arhgap12	2.31e-11	0.225669	0.448	0.342	6.23e-07	Arhgap12	1.263	red
Itga9	3.29e-09	0.212786	0.4	0.305	8.9e-05	Itga9	1.9402	red
Itsn2	5.35e-07	0.192522	0.331	0.256	0.0144619	Itsn2	1.00676	red
0610040J01Rik	2.52e-11	0.192084	0.558	0.447	6.81e-07	0610040J01Rik	0.983298	red
Abca9	2.18e-12	0.185093	0.549	0.435	5.9e-08	Abca9	1.46002	red
Elmo1	2.19e-17	0.185091	0.976	0.93	5.93e-13	Elmo1	1.46357	red
Csf1r	1.11e-12	0.173475	0.793	0.684	2.99e-08	Csf1r	0.468992	red
Mertk	6.69e-19	0.171848	0.922	0.82	1.81e-14	Mertk	0.261147	red
Gpr34	5.94e-10	0.171182	0.648	0.545	1.6e-05	Gpr34	0.85822	red
Pmepa1	2.59e-11	0.170825	0.456	0.348	6.99e-07	Pmepa1	1.11316	red
P2rx7	6.71e-08	0.16969	0.348	0.272	0.00181299	P2rx7	1.40717	red
Numb	1.81e-12	0.166226	0.865	0.771	4.88e-08	Numb	1.13655	red
Fam102b	1.49e-09	0.163905	0.547	0.446	4.02e-05	Fam102b	0.688795	red
Lpcat2	1.53e-12	0.156886	0.699	0.586	4.15e-08	Lpcat2	1.31157	red
Gtf2h2	6.96e-10	0.15553	0.467	0.369	1.88e-05	Gtf2h2	1.28286	red
Selplg	1.87e-13	0.153263	0.747	0.631	5.05e-09	Selplg	1.2253	red
Slc1a3	3.51e-07	0.152379	0.338	0.264	0.00947534	Slc1a3	1.46195	red
Sparc	2.06e-07	0.151738	0.465	0.383	0.00556786	Sparc	0.83641	red
Man1a	3.71e-08	0.151435	0.471	0.388	0.00100253	Man1a	1.16456	red
Acap2	5.06e-07	0.149628	0.484	0.406	0.013663	Acap2	1.87966	red
P2ry12	2.42e-07	0.148536	0.809	0.731	0.00654109	P2ry12	2.05155	red
Zfhx3	4.86e-14	0.146679	0.943	0.866	1.31e-09	Zfhx3	1.97609	red
Hnrnph1	1.3e-06	0.13795	0.377	0.308	0.0350349	Hnrnph1	0.656563	red
St3gal6	9.66e-07	0.132279	0.628	0.546	0.0261011	St3gal6	1.05862	red
Rreb1	8.33e-11	0.129239	0.801	0.702	2.25e-06	Rreb1	2.1835	red
Slco2b1	6.48e-15	0.128357	0.726	0.606	1.75e-10	Slco2b1	1.27008	red
Mtus1	1.71e-06	0.127027	0.393	0.321	0.0460876	Mtus1	0.792919	red
Cx3cr1	1.15e-07	0.120595	0.811	0.731	0.00310137	Cx3cr1	1.35991	red
Abl1	1.23e-07	0.119325	0.307	0.239	0.00333568	Abl1	1.28807	red
Rapgef5	5.35e-07	0.116926	0.785	0.707	0.0144473	Rapgef5	2.78777	red
Adap2	6.68e-10	0.116739	0.702	0.607	1.8e-05	Adap2	1.26435	red
Picalm	6.13e-08	0.115157	0.712	0.625	0.00165574	Picalm	1.00996	red
Ppp1r9a	9.06e-07	0.106803	0.593	0.515	0.0244836	Ppp1r9a	1.831	red
Arhgap5	5.94e-07	0.100589	0.779	0.702	0.016061	Arhgap5	0.809996	red
Irf2	1.1e-06	-0.103	0.383	0.353	0.0295888	Irf2	0.785588	NC
Bin1	1.34e-06	-0.113588	0.596	0.565	0.0361061	Bin1	1.17032	NC
Bmp2k	1.64e-11	-0.119997	0.613	0.562	4.44e-07	Bmp2k	0.94647	NC
Mtdh	1.23e-07	-0.120659	0.562	0.53	0.00331939	Mtdh	0.436684	NC
Lair1	2.41e-08	-0.123542	0.622	0.586	0.000651625	Lair1	0.693422	NC
Camk1	1.41e-08	-0.127353	0.336	0.306	0.000380737	Camk1	0.512593	NC
Ppcdc	4.77e-08	-0.12738	0.39	0.364	0.00128898	Ppcdc	1.21027	NC
Cd84	2.83e-09	-0.132182	0.422	0.391	7.64e-05	Cd84	-0.399617	blue
Cux1	1.14e-06	-0.132347	0.488	0.46	0.0307463	Cux1	-0.295032	blue
Asap1	2.57e-08	-0.155404	0.616	0.594	0.000694446	Asap1	-0.912999	blue
Akap13	5.95e-07	-0.156196	0.529	0.515	0.0160733	Akap13	1.52619	NC
Ctss	2.55e-08	-0.165063	0.692	0.66	0.000689239	Ctss	-0.387942	blue
Hps3	2.34e-08	-0.166526	0.288	0.268	0.000631702	Hps3	2.28056	NC
Cd37	8.5e-10	-0.170261	0.453	0.428	2.3e-05	Cd37	-0.359621	blue
Ncf1	3.94e-08	-0.174577	0.282	0.259	0.00106453	Ncf1	0.981819	NC
C1qb	5.66e-11	-0.176914	0.596	0.547	1.53e-06	C1qb	0.49408	NC
Man2b1	1.17e-07	-0.230435	0.355	0.353	0.00316224	Man2b1	-0.627151	blue
Prkcd	2.14e-07	-0.248924	0.267	0.27	0.00579025	Prkcd	1.6225	NC
Sh3kbp1	1.63e-08	-0.270047	0.474	0.494	0.000441527	Sh3kbp1	-0.501507	blue
Pik3ap1	4.79e-07	-0.283204	0.35	0.375	0.0129534	Pik3ap1	1.0139	NC
Ctsb	7.12e-07	-0.286081	0.263	0.269	0.0192275	Ctsb	-2.04363	blue
Cd9	5.05e-07	-0.342878	0.275	0.296	0.0136535	Cd9	-2.06811	blue
Myo1f	5.36e-13	-0.353327	0.507	0.533	1.45e-08	Myo1f	-0.594321	blue
Ptprc	5.03e-20	-0.499539	0.474	0.548	1.36e-15	Ptprc	-0.31096	blue
Snx5	1.9e-06	-0.182686	0.31	0.296	0.0512467	Snx5	0.607802	NC
St6gal1	2e-06	-0.107998	0.25	0.231	0.0539282	St6gal1	-1.31418	blue
C1qa	4.66e-06	-0.104243	0.64	0.6	0.125947	C1qa	0.215596	NC
P2ry6	5.25e-06	-0.194785	0.358	0.352	0.141972	P2ry6	0.5238	NC
Ddx5	5.95e-06	-0.155238	0.671	0.673	0.160632	Ddx5	0.697837	NC
Plekhm3	8.32e-06	-0.143878	0.261	0.248	0.224858	Plekhm3	-0.294788	blue
Tns3	9.26e-06	-0.187341	0.471	0.48	0.250277	Tns3	-0.460236	blue
Ctsh	1.51e-05	-0.247879	0.271	0.284	0.408716	Ctsh	-0.398422	blue
Ctsz	2.21e-05	-0.342722	0.237	0.259	0.598243	Ctsz	-1.68437	blue
Anxa3	2.3e-05	-0.183633	0.426	0.422	0.621449	Anxa3	-0.715602	blue
Psap	5.17e-05	-0.235686	0.427	0.454	1	Psap	-0.420527	blue
Rhoh	5.31e-05	-0.110178	0.348	0.329	1	Rhoh	1.01258	NC
Tgfbr2	6.13e-05	-0.114621	0.481	0.463	1	Tgfbr2	-0.644069	blue
Rab14	7.02e-05	-0.110486	0.256	0.243	1	Rab14	0.640263	NC
Rap1a	8.96e-05	-0.150814	0.368	0.359	1	Rap1a	1.04047	NC
E2f3	9.48e-05	-0.11714	0.273	0.254	1	E2f3	3.19432	NC
Lamp2	9.89e-05	-0.158088	0.29	0.289	1	Lamp2	-0.750789	blue
Tpm3	0.000113265	-0.173984	0.296	0.297	1	Tpm3	0.977822	NC
Tnfrsf11a	0.000152993	-0.136788	0.296	0.292	1	Tnfrsf11a	1.7835	NC
Smad3	0.000163683	-0.103939	0.25	0.231	1	Smad3	1.0454	NC
Nr3c1	0.000237933	-0.119428	0.321	0.312	1	Nr3c1	1.79942	NC
Rb1	0.000243837	-0.141765	0.313	0.307	1	Rb1	1.46022	NC
Smad7	0.000256615	-0.129604	0.274	0.264	1	Smad7	1.47843	NC
Acer3	0.00041573	-0.147803	0.391	0.384	1	Acer3	-0.165088	blue
Snd1	0.000445376	-0.140436	0.275	0.275	1	Snd1	-0.314025	blue
Plek	0.00182782	-0.125632	0.261	0.249	1	Plek	-0.642127	blue
Syngr1	0.00677601	-0.120977	0.27	0.259	1	Syngr1	-1.68316	blue
Smap2	0.0137242	-0.123774	0.564	0.562	1	Smap2	0.41002	NC

## Sheet: sFigure4C
sFigure4C_correlation_of_MG3_vs _MG1_to_homeostatic_microglia_vs_DAM
	p_val	avg_log2FC	pct.1	pct.2	p_val_adj	gene	damlogFC	color
Tjp1	4.18e-08	-1.20496	0.12	0.264	0.00112883	Tjp1	1.80201	blue
Prkca	3.44e-28	-1.17913	0.278	0.619	9.3e-24	Prkca	0.925677	blue
Plxna4	6.68e-18	-1.13093	0.199	0.458	1.81e-13	Plxna4	3.05475	blue
Gab1	5.01e-09	-1.01988	0.168	0.335	0.00013536	Gab1	2.22029	blue
Stab1	6.51e-13	-0.920467	0.123	0.31	1.76e-08	Stab1	2.52621	blue
Fcrls	1.83e-16	-0.875892	0.31	0.569	4.93e-12	Fcrls	0.411256	blue
Itga9	1.82e-11	-0.813559	0.203	0.4	4.91e-07	Itga9	1.9402	blue
Ltc4s	5.81e-10	-0.796186	0.111	0.25	1.57e-05	Ltc4s	1.53053	blue
Maf	3.22e-14	-0.744327	0.275	0.508	8.7e-10	Maf	2.25239	blue
B4galt1	7.4e-07	-0.707047	0.203	0.349	0.0199986	B4galt1	0.913787	blue
Siglech	1.94e-17	-0.697606	0.506	0.755	5.24e-13	Siglech	0.917863	blue
Sparc	5.46e-09	-0.675702	0.282	0.465	0.0001476	Sparc	0.83641	blue
Fchsd2	2.02e-17	-0.67183	0.481	0.736	5.45e-13	Fchsd2	1.79772	blue
Gpr34	5.64e-12	-0.661761	0.43	0.648	1.52e-07	Gpr34	0.85822	blue
Fam102b	2.41e-09	-0.611383	0.354	0.547	6.52e-05	Fam102b	0.688795	blue
Zfhx3	1.03e-24	-0.608583	0.769	0.943	2.77e-20	Zfhx3	1.97609	blue
Selplg	1.96e-18	-0.606964	0.484	0.747	5.29e-14	Selplg	1.2253	blue
Ivns1abp	5.54e-11	-0.560967	0.519	0.718	1.5e-06	Ivns1abp	1.27435	blue
Zeb1	2.43e-10	-0.536371	0.329	0.523	6.57e-06	Zeb1	1.905	blue
Elmo1	2.64e-28	-0.528277	0.861	0.976	7.13e-24	Elmo1	1.46357	blue
Pmepa1	1.68e-09	-0.514696	0.275	0.456	4.53e-05	Pmepa1	1.11316	blue
Man1a	1.88e-08	-0.497883	0.297	0.471	0.00050814	Man1a	1.16456	blue
Rapgef5	6.31e-13	-0.4907	0.601	0.785	1.7e-08	Rapgef5	2.78777	blue
Abca9	1.82e-12	-0.471768	0.342	0.549	4.91e-08	Abca9	1.46002	blue
Usp24	2.5e-08	-0.470878	0.244	0.398	0.00067439	Usp24	2.44796	blue
Abl1	5.36e-08	-0.454571	0.174	0.307	0.00144792	Abl1	1.28807	blue
St3gal6	2.73e-08	-0.451336	0.449	0.628	0.00073877	St3gal6	1.05862	blue
Laptm5	5.8e-09	-0.446614	0.222	0.376	0.00015678	Laptm5	0.129962	blue
Lpcat2	2.31e-14	-0.437851	0.465	0.699	6.23e-10	Lpcat2	1.31157	blue
P2ry12	1.47e-12	-0.430101	0.611	0.809	3.98e-08	P2ry12	2.05155	blue
Serinc3	1.05e-07	-0.429482	0.506	0.675	0.00283001	Serinc3	0.907111	blue
Slco2b1	1.8e-19	-0.413355	0.468	0.726	4.85e-15	Slco2b1	1.27008	blue
Arhgap12	6.41e-09	-0.404485	0.288	0.448	0.00017319	Arhgap12	1.263	blue
Eef2k	1.57e-06	-0.387258	0.187	0.298	0.0423112	Eef2k	2.44759	blue
Numb	4.49e-10	-0.386572	0.722	0.865	1.21e-05	Numb	1.13655	blue
Csf1r	8.74e-11	-0.384593	0.611	0.793	2.36e-06	Csf1r	0.468992	blue
Unc93b1	9.9e-08	-0.383699	0.472	0.643	0.00267349	Unc93b1	0.502722	blue
Zfp710	1.4e-06	-0.382468	0.532	0.681	0.0377183	Zfp710	1.79028	blue
Cd33	1.3e-06	-0.378763	0.203	0.326	0.0351686	Cd33	1.36926	blue
Itsn2	1.03e-07	-0.362322	0.209	0.331	0.00277672	Itsn2	1.00676	blue
Ptgs1	9.23e-07	-0.356263	0.228	0.354	0.0249344	Ptgs1	1.03224	blue
Garnl3	1.31e-06	-0.34077	0.146	0.25	0.0353555	Garnl3	1.30554	blue
Cx3cr1	1.53e-06	-0.34075	0.68	0.811	0.0414659	Cx3cr1	1.35991	blue
0610040J01Rik	1.43e-08	-0.33939	0.386	0.558	0.00038522	0610040J01Rik	0.983298	blue
Entpd1	7.95e-10	-0.338885	0.5	0.687	2.15e-05	Entpd1	1.18936	blue
Rreb1	2.4e-07	-0.325543	0.655	0.801	0.00648184	Rreb1	2.1835	blue
Ptprm	1.67e-06	-0.325447	0.411	0.562	0.0452138	Ptprm	-1.29387	NC
Adap2	1.84e-11	-0.302612	0.503	0.702	4.97e-07	Adap2	1.26435	blue
Dock10	4.32e-09	-0.296019	0.63	0.797	0.00011663	Dock10	1.36682	blue
Golm1	3.22e-07	-0.295686	0.266	0.396	0.00870171	Golm1	0.806389	blue
Cst3	2.41e-12	-0.294359	0.804	0.939	6.5e-08	Cst3	0.22888	blue
Nav3	3.86e-12	-0.285799	0.788	0.925	1.04e-07	Nav3	1.27803	blue
Frmd4a	5.86e-07	-0.247104	0.725	0.852	0.0158346	Frmd4a	1.284	blue
Pde3b	1.56e-07	-0.242249	0.709	0.847	0.00422771	Pde3b	1.00721	blue
Mertk	3e-11	-0.237084	0.782	0.922	8.09e-07	Mertk	0.261147	blue
Srgap2	1.22e-06	-0.210752	0.927	0.97	0.0330811	Srgap2	1.73653	blue
Qk	2.91e-08	-0.207227	0.823	0.932	0.00078527	Qk	0.540553	blue
Pag1	1.81e-06	-0.188029	0.744	0.864	0.0490322	Pag1	1.08746	blue
Tm6sf1	1.68e-08	-0.149477	0.222	0.339	0.00045517	Tm6sf1	1.82995	blue
Pik3r1	5.7e-07	-0.14017	0.392	0.527	0.0154125	Pik3r1	2.07831	blue
Chd2	2.57e-07	0.100413	0.307	0.387	0.0069419	Chd2	0.525255	NC
Sesn1	1.65e-06	0.178008	0.222	0.27	0.0444847	Sesn1	1.58752	NC
Cux1	1.22e-06	0.408851	0.478	0.488	0.0330358	Cux1	-0.295032	red
Tgfbr2	1.29e-07	0.481226	0.494	0.481	0.00348146	Tgfbr2	-0.644069	red
Cd84	1.24e-08	0.527454	0.446	0.422	0.0003342	Cd84	-0.399617	red
Anxa3	3.22e-07	0.567504	0.5	0.426	0.00870217	Anxa3	-0.715602	red
Sh3kbp1	1.32e-10	0.58553	0.535	0.474	3.58e-06	Sh3kbp1	-0.501507	red
St6gal1	8.55e-08	0.606068	0.266	0.25	0.00231024	St6gal1	-1.31418	red
Tns3	3.47e-09	0.638695	0.563	0.471	9.38e-05	Tns3	-0.460236	red
Acer3	2.73e-09	0.664826	0.462	0.391	7.39e-05	Acer3	-0.165088	red
Man2b1	1.12e-08	0.711542	0.424	0.355	0.00030356	Man2b1	-0.627151	red
Ctsb	6.42e-08	0.824482	0.32	0.263	0.0017338	Ctsb	-2.04363	red
Cd9	2.15e-11	1.06038	0.358	0.275	5.81e-07	Cd9	-2.06811	red
Ctsc	3.88e-07	1.0744	0.294	0.189	0.0104896	Ctsc	-0.223483	red
Myo1f	1.43e-26	1.07682	0.687	0.507	3.86e-22	Myo1f	-0.594321	red
Ptprc	2.71e-27	1.0916	0.658	0.474	7.32e-23	Ptprc	-0.31096	red
Rassf3	3.66e-08	1.09169	0.278	0.171	0.00098782	Rassf3	-0.420465	red
Apbb2	2.08e-24	1.48924	0.408	0.242	5.62e-20	Apbb2	-2.65193	red
Cadm1	6.92e-19	1.57974	0.373	0.194	1.87e-14	Cadm1	-2.49255	red
Apoe	2e-50	3.21217	0.411	0.12	5.4e-46	Apoe	-3.42899	red
Tmem119	1.97e-06	-0.665977	0.142	0.263	0.0532654	Tmem119	2.45611	blue
Csad	2.17e-06	-0.607694	0.155	0.274	0.0587592	Csad	2.13151	blue
Gng2	5.43e-06	-0.591159	0.234	0.374	0.146761	Gng2	1.25438	blue
Pip4k2a	5.62e-06	-0.132848	0.604	0.73	0.151813	Pip4k2a	1.11263	blue
Dip2b	8.49e-06	-0.166461	0.665	0.791	0.229429	Dip2b	0.860929	blue
Pld1	9.09e-06	-0.341556	0.323	0.457	0.24564	Pld1	2.34849	blue
Plcl2	9.75e-06	-0.143465	0.592	0.724	0.263502	Plcl2	0.970614	blue
Arhgap5	1.32e-05	-0.222338	0.652	0.779	0.357911	Arhgap5	0.809996	blue
Gtf2h2	1.47e-05	-0.277396	0.335	0.467	0.396598	Gtf2h2	1.28286	blue
Ccr5	2.27e-05	-0.415752	0.215	0.333	0.614455	Ccr5	2.34084	blue
Fgd2	2.46e-05	-0.101473	0.446	0.553	0.665358	Fgd2	1.81676	blue
Rcsd1	2.82e-05	-0.287315	0.25	0.363	0.761249	Rcsd1	0.835871	blue
Pten	2.95e-05	-0.153554	0.358	0.464	0.795838	Pten	1.97954	blue
Rgs10	2.95e-05	-0.3412	0.351	0.482	0.798283	Rgs10	0.485482	blue
Slc1a3	3.08e-05	-0.546422	0.215	0.338	0.832785	Slc1a3	1.46195	blue
Hpgd	3.43e-05	-0.396871	0.241	0.357	0.926804	Hpgd	0.976939	blue
Med12l	3.7e-05	-0.307894	0.399	0.53	1	Med12l	3.53626	blue
Morc3	4.4e-05	-0.434077	0.196	0.303	1	Morc3	1.0419	blue
Scamp2	5.11e-05	-0.26205	0.222	0.324	1	Scamp2	0.98273	blue
Gsk3b	6.24e-05	-0.174037	0.231	0.313	1	Gsk3b	0.708932	blue
Hnrnph1	6.49e-05	-0.390698	0.259	0.377	1	Hnrnph1	0.656563	blue
Acap2	7.03e-05	-0.347786	0.364	0.484	1	Acap2	1.87966	blue
Hpgds	7.88e-05	-0.194678	0.57	0.695	1	Hpgds	1.13114	blue
Sall1	8.63e-05	-0.362681	0.241	0.355	1	Sall1	1.18953	blue
Calm2	9.04e-05	-0.692388	0.146	0.252	1	Calm2	1.31888	blue
Sipa1	9.31e-05	-0.12725	0.228	0.308	1	Sipa1	1.11913	blue
Nfia	9.4e-05	-0.418489	0.528	0.646	1	Nfia	1.02681	blue
Smg1	0.00010223	-0.163679	0.326	0.423	1	Smg1	0.622802	blue
Pik3r5	0.00010619	-0.541884	0.165	0.266	1	Pik3r5	1.00136	blue
Rere	0.00010944	-0.123198	0.446	0.551	1	Rere	1.52467	blue
Inpp4b	0.00012444	-0.100707	0.677	0.784	1	Inpp4b	1.84046	blue
Cask	0.00013659	-0.110291	0.383	0.487	1	Cask	0.909845	blue
Dyrk1a	0.00015228	-0.106846	0.187	0.256	1	Dyrk1a	0.90924	blue
Ntpcr	0.00016203	-0.131756	0.206	0.285	1	Ntpcr	1.12209	blue
Itga6	0.00018552	-0.403616	0.285	0.4	1	Itga6	0.904468	blue
Gtf2i	0.00024683	-0.793136	0.152	0.254	1	Gtf2i	1.33085	blue
Nrip1	0.00024987	-0.115672	0.487	0.593	1	Nrip1	1.51085	blue
Rps6ka1	0.0002751	-0.130154	0.212	0.288	1	Rps6ka1	1.44806	blue
Git2	0.00028725	-0.25188	0.351	0.456	1	Git2	1.23053	blue
Rtn4rl1	0.00033693	-0.22055	0.212	0.291	1	Rtn4rl1	1.17602	blue
Clk1	0.00035332	-0.34437	0.253	0.354	1	Clk1	1.6506	blue
P2rx7	0.00035593	-0.285056	0.253	0.348	1	P2rx7	1.40717	blue
Ikzf1	0.00042056	-0.178321	0.636	0.744	1	Ikzf1	1.01904	blue
Bptf	0.00043535	-0.380417	0.225	0.322	1	Bptf	1.51145	blue
Tanc2	0.00046993	-0.1768	0.968	0.979	1	Tanc2	0.956633	blue
Picalm	0.00049756	-0.162417	0.601	0.712	1	Picalm	1.00996	blue
Fam49b	0.00049991	-0.172334	0.665	0.767	1	Fam49b	0.846747	blue
Inpp5d	0.00050431	-0.147375	0.873	0.934	1	Inpp5d	0.829083	blue
Ppp1r9a	0.00052338	-0.224533	0.478	0.593	1	Ppp1r9a	1.831	blue
Mtus1	0.0005337	-0.241366	0.294	0.393	1	Mtus1	0.792919	blue
Ptpn1	0.00060766	-0.131664	0.266	0.342	1	Ptpn1	1.15722	blue
Fmnl3	0.0006679	-0.337415	0.278	0.38	1	Fmnl3	1.11078	blue
Ccdc50	0.00071643	-0.257634	0.225	0.31	1	Ccdc50	0.740553	blue
Lcp2	0.00076446	-0.250397	0.231	0.313	1	Lcp2	1.05143	blue
St3gal5	0.00079306	-0.201894	0.25	0.339	1	St3gal5	0.62747	blue
Hck	0.00088041	-0.502548	0.237	0.341	1	Hck	1.06993	blue
Chd9	0.00090785	-0.147631	0.785	0.868	1	Chd9	2.49433	blue
Mef2a	0.00107977	-0.209956	0.88	0.926	1	Mef2a	0.930809	blue
Dock4	0.00121416	-0.155139	0.902	0.943	1	Dock4	1.3263	blue
Herc2	0.00123642	-0.117374	0.411	0.504	1	Herc2	0.841641	blue
Tmcc1	0.00174513	-0.408984	0.206	0.294	1	Tmcc1	1.65346	blue
Stambpl1	0.00199677	-0.222738	0.199	0.268	1	Stambpl1	3.11145	blue
Herc1	0.00224001	-0.138797	0.199	0.259	1	Herc1	1.57048	blue
Tnrc6b	0.00260668	-0.260104	0.377	0.473	1	Tnrc6b	1.89076	blue
Lgmn	0.00292436	-0.178392	0.633	0.728	1	Lgmn	0.652843	blue
Ddx6	0.003609	-0.228712	0.199	0.276	1	Ddx6	0.698034	blue
Xiap	0.00367146	-0.116261	0.278	0.346	1	Xiap	0.697408	blue
Pacsin2	0.00378706	-0.20289	0.206	0.282	1	Pacsin2	0.745223	blue
Kif21b	0.00401488	-0.226681	0.193	0.262	1	Kif21b	1.63169	blue
Tlr7	0.00491883	-0.138097	0.237	0.302	1	Tlr7	0.270329	blue
Setd5	0.00540092	-0.225814	0.285	0.362	1	Setd5	1.45855	blue
Sbf2	0.00706956	-0.20965	0.377	0.459	1	Sbf2	1.67336	blue
C1qa	0.0106645	-0.105646	0.563	0.64	1	C1qa	0.215596	blue
Lrba	0.010971	-0.241941	0.348	0.428	1	Lrba	2.64669	blue
Mdm4	0.0110296	-0.169516	0.206	0.264	1	Mdm4	2.77007	blue
Rcbtb2	0.0142305	-0.107107	0.301	0.365	1	Rcbtb2	-0.257159	NC
Srsf11	0.0167821	-0.330904	0.203	0.275	1	Srsf11	0.880404	blue
Atrx	0.0192068	-0.135377	0.263	0.32	1	Atrx	0.704373	blue
Itgav	0.0235532	-0.222064	0.282	0.348	1	Itgav	1.27017	blue
Ddx17	0.0325042	-0.287639	0.237	0.305	1	Ddx17	0.907667	blue
Kdm3b	0.0333045	-0.164849	0.288	0.344	1	Kdm3b	1.25343	blue
Pafah1b1	0.0434936	-0.288112	0.228	0.291	1	Pafah1b1	1.22636	blue
Helz	0.0480312	-0.19949	0.206	0.26	1	Helz	2.4201	blue
Ewsr1	0.0492728	-0.238981	0.215	0.271	1	Ewsr1	0.909505	blue
Acin1	0.0664388	-0.284786	0.212	0.273	1	Acin1	0.822623	blue
Casp8	0.0759107	-0.23989	0.212	0.266	1	Casp8	1.25659	blue
Wdr26	0.081302	-0.125349	0.269	0.319	1	Wdr26	0.736189	blue
F11r	0.388312	-0.119544	0.278	0.311	1	F11r	0.874201	blue

## Sheet: sFigure4D
sFigure4D_p2ry12_branch_points
P2ry12 positive area
WTB6	Dap12+/+ tau+	Dap12-/- tau+
2.84663	2.71795	4.54118
3.46565	2.26984	2.41935
4.3494	2.11811	1.20253
2.55224	2.45536	3.37179
3.02326	0.169492	2.91429
	1.12879	4.29897
	1.5	4.58955
	2.46154	6.94175
	2.13158	2.0155
	0.970874	3.01266
	0.578947	3.13924
		3.72727
Cd84	4.94988e-09	0.126556	0.382	0.422	0.000133736
Fbxl17	1.9498e-07	0.125684	0.493	0.52	0.00526798
Ski	1.01117e-08	0.125215	0.36	0.397	0.000273198
2024-03-01	1.71392e-06	0.124751	0.494	0.517	0.0463067
Slc7a7	1.04679e-07	0.122812	0.261	0.294	0.00282822
Chd7	6.6766e-09	0.121994	0.384	0.427	0.000180388
Ptprj	1.31572e-11	0.121309	0.669	0.722	3.55482e-07
Zmiz1	7.00061e-10	0.119628	0.357	0.403	1.89143e-05
Taok3	1.72305e-10	0.118265	0.234	0.279	4.65533e-06
Nufip2	5.80909e-08	0.115129	0.233	0.263	0.0015695
Tmem119	2.45915e-07	0.113687	0.228	0.263	0.00664413
Trappc8	1.20778e-08	0.113498	0.22	0.25	0.000326318
Magi1	1.48657e-07	0.113037	0.51	0.541	0.00401641
C1qc	1.92805e-08	0.112912	0.591	0.637	0.00052092
Sat1	5.16988e-07	0.111553	0.325	0.355	0.013968
Prex1	1.50347e-07	0.111349	0.393	0.427	0.00406208
Nfkb1	3.16078e-07	0.110366	0.329	0.368	0.00853979
Itch	2.77777e-08	0.110137	0.382	0.414	0.000750497
Gm42418	7.98567e-07	0.109967	0.647	0.686	0.0215757
Abhd12	4.40691e-08	0.109045	0.553	0.599	0.00119066
Abi1	2.48615e-07	0.108923	0.362	0.391	0.00671707
Grb2	4.41371e-12	0.108825	0.307	0.357	1.1925e-07
Clint1	7.35691e-07	0.108525	0.301	0.335	0.0198769
Arhgap22	4.67724e-09	0.107529	0.48	0.524	0.00012637
Ppm1h	3.99314e-08	0.107283	0.509	0.546	0.00107887
Sfmbt1	5.80043e-07	0.106329	0.273	0.307	0.0156716
Csf3r	1.6811e-10	0.105876	0.499	0.559	4.542e-06
Disc1	2.99741e-07	0.105633	0.247	0.281	0.00809842
Erbin	3.82974e-07	0.105194	0.307	0.343	0.0103472
Wdfy3	6.37251e-07	0.104143	0.464	0.491	0.0172172
Gab2	3.1586e-08	0.10142	0.713	0.762	0.000853391
Mylip	4.13014e-09	0.101341	0.387	0.432	0.000111588

## Sheet: sFigure4F_H
sFigure4F_H_P2RY12_intensity
Dap12+/+ Tau-(WT)	Dap12-/- Tau-(Dap12KO)
0.727474	0.663724
1.35799	1.12581
0.810802	1.03941
1.15638	0.892581
0.947344	0.810439
