# Supplementary material for: DAP12 deletion reduces neuronal SLIT2 and demyelination and enhances brain resilience in female tauopathy mice
Source: Mol Neurodegener. 2025 Dec 2;20:124. doi: 10.1186/s13024-025-00903-3 (PMC12673724; doi:10.1186/s13024-025-00903-3)
Supplement: Supplementary file 4 — Supplementary Material 4 [file 13024_2025_903_MOESM4_ESM.xlsx]

## Sheet: Figure4A
Figure4A_venn_diagram_exitatory_neurons
Names	total	elements			Tau_up Dap12ko_down	total	elements			Names	total	elements			Tau_down Dap12ko_up	total	elements
Tau_up Dap12ko_down	77	Slc9a9				77	Slc9a9			Tau_down Dap12ko_up	37	Foxp1				37	Foxp1
		Fam19a5					Fam19a5					Gm28198					Gm28198
		Kcnd3					Kcnd3					C1ql3					C1ql3
		AC165953.2					AC165953.2					Ndfip1					Ndfip1
		Apbb2					Apbb2					Glis3					Glis3
		Ptprn2					Ptprn2					Prickle1					Prickle1
		AI314180					AI314180					Prr14l					Prr14l
		Sv2b					Sv2b					Gm15398					Gm15398
		Dopey1					Dopey1					Ube3a					Ube3a
		Hdac9					Hdac9					AY036118					AY036118
		Peg3					Peg3					4930567K20Rik					4930567K20Rik
		Fam19a2					Fam19a2					R3hdm2					R3hdm2
		Zfp973					Zfp973					P4ha1					P4ha1
		Dpyd					Dpyd					Ywhag					Ywhag
		Mkl2					Mkl2					9330159F19Rik					9330159F19Rik
		Celf4					Celf4					Gm26835					Gm26835
		Nol4l					Nol4l					Srsf7					Srsf7
		Fhit					Fhit					Gm44257					Gm44257
		Pcdh7					Pcdh7					Gm20319					Gm20319
		Gm28928					Gm28928					Tmem243					Tmem243
		2210408I21Rik					2210408I21Rik					Chd2					Chd2
		Car10					Car10					Ddx5					Ddx5
		Chchd6					Chchd6					4933413L06Rik					4933413L06Rik
		Epb41l4b					Epb41l4b					Ip6k1					Ip6k1
		Fgf12					Fgf12					Arpc2					Arpc2
		Ppp2r2b					Ppp2r2b					Pigk					Pigk
		Gnao1					Gnao1					Clstn2					Clstn2
		Ankrd12					Ankrd12					Actr3					Actr3
		Kcnb2					Kcnb2					Homer1					Homer1
		Fras1					Fras1					Mat2a					Mat2a
		Park2					Park2					Smim14					Smim14
		Rbfox1					Rbfox1					Acp1					Acp1
		2900011O08Rik					2900011O08Rik					Gm35188					Gm35188
		Gm26691					Gm26691					Hspa4					Hspa4
		Dopey2					Dopey2					Tox					Tox
		Grk3					Grk3					Spred1					Spred1
		AC129186.1					AC129186.1					Dpp10					Dpp10
		Nr6a1					Nr6a1			Tau_down	323	Gm48765
		Camk2d					Camk2d					Psmc6
		Myo16					Myo16					Gm16351
		Gsg1l					Gsg1l					Clvs2
		Gm42418					Gm42418					Cnksr2
		Kcnq3					Kcnq3					Ntrk3
		Shank2					Shank2					Hspa5
		Ablim2					Ablim2					Spink10
		Esrrg					Esrrg					Cox7c
		Robo1					Robo1					Sorcs2
		Frmd4a					Frmd4a					Etv1
		Tmem178b					Tmem178b					Lrrc40
		Cmip					Cmip					Fth1
		Csmd1					Csmd1					Kdm7a
		Cadps					Cadps					6530409C15Rik
		Gm20696					Gm20696					Efr3a
		A330008L17Rik					A330008L17Rik					Canx
		Jakmip1					Jakmip1					Dnajc3
		Fam19a1					Fam19a1					Pkp2
		2310035C23Rik					2310035C23Rik					Brip1os
		Unc5d					Unc5d					Pde4a
		Mdga2					Mdga2					Gm44151
		2410089E03Rik					2410089E03Rik					Dusp11
		Dync1i1					Dync1i1					Flrt2
		Kcnma1					Kcnma1					Gm15594
		4933427D14Rik					4933427D14Rik					Gm47167
		Pdzrn4					Pdzrn4					9630028H03Rik
		Nrxn3					Nrxn3					1500035N22Rik
		Spock1					Spock1					Ociad2
		Xkr4					Xkr4					Ccnt2
		Zfp697					Zfp697					Gm48747
		Rgs6					Rgs6					Rpl6
		Farp1					Farp1					Apobec4
		Gm2163					Gm2163					Gm37459
		Cacna1b					Cacna1b					Far1os
		2010111I01Rik					2010111I01Rik					R3hdm1
		Lcorl					Lcorl					Slc24a3
		Brinp2					Brinp2					Rapgef5
		Nav1					Nav1					Hectd2
		Wwc1					Wwc1					Nfia
Tau_up	325	Cntln										Ercc6
		Sergef										Lysmd4
		Arhgap44										Chst9
		Epo										Mical2
		Ankrd27										Ptpra
		Hecw1										Hnrnpa3
		Meg3										Gm3448
		Pcbp3										Ly6h
		Grid2										Pcsk5
		Rasgrf1										Hsp90ab1
		Hs6st3										Cacna1a
		Egfem1										Gm42477
		Ralyl										Pwwp2a
		Fmn1										Nudt5
		Hdac7										Chrd
		Stxbp6										Hacd4
		Mcu										Gm43376
		Atp5o										Disp2
		Slit3										Spon1
		Thy1										Rnft1
		Myo18a										Btaf1
		Acadsb										Atp1a1
		Cntnap2										Sphkap
		Bcas3										Clk4
		Grm8										4930599N23Rik
		Kcnq5										Sh3bp5
		Slc35f1										Xrcc6
		Tmem57										Sdk2
		Wnk1										Ptprn
		Cry2										Rnf112
		Nav3										Prox1
		Npepps										Fxr1
		Pacs1										Gm20642
		Nell1										Arhgef4
		Dcaf6										P2ry14
		Dgki										Gm28750
		Plppr1										Prdm5
		Hmgcll1										Myt1l
		Mapt										Mir124a-1hg
		Crim1										Gm14330
		Brinp3										Zmiz1
		Chd4										Atp2a2
		Tspoap1										Nrp1
		Gcn1l1										Ccnl2
		Osbpl10										Grik4
		Atp8a2										Arhgef28
		D17Wsu92e										Hcfc2
		Dcc										Sparcl1
		Ephb2										Fam155a
		AW554918										Prkag2
		Elmod1										Epha10
		Mgat4c										Sipa1l2
		Fbxl20										Polb
		Map7										Pcbp2
		Ank2										Klhl2
		4930578G10Rik										Ankrd33b
		Abr										4930415C11Rik
		Cacng3										Gm31763
		Fchsd2										Gm12709
		Il1rapl1										6530403H02Rik
		Tom1l2										Pdlim7
		Ube4b										Gm15414
		Cntnap5a										Galnt17
		Galnt13										Ewsr1
		Ncam2										Gm48678
		Foxn3										Sorcs3
		Ralgapa2										Soga3
		Ppp1r14c										Ccdc66
		Snrnp70										Tnr
		Shc3										Sycp2
		Lmbr1										Hpca
		Rasgef1b										Sorl1
		Cadm2										Large1
		Ccdc88c										Pdia6
		Nav2										Nr3c2
		Garnl3										Gsdme
		Arhgap32										Man1a
		Arhgap23										Zbtb16
		Adcy8										Nvl
		Papd4										AC165271.1
		Ube2o										Atp2b1
		Ubp1										Tmtc1
		Dab1										Lpp
		Csgalnact1										Magi2
		Kcnk10										4930570B17Rik
		Srcin1										Gm5441
		Zfyve28										Pla2g3
		Crebrf										Zbtb20
		Epb41l3										Tra2a
		Dnm1										3110021N24Rik
		Sun1										Wipf3
		Ptprr										Cnot3
		Scn2a										St18
		Gm26565										Ccnjl
		Gm20754										Airn
		Agbl4										Cblb
		Plekha6										Zcchc7
		Adam23										Tanc1
		Nrxn1										Ndfip2
		Ppargc1b										Srek1
		Spata7										Gprasp1
		Lrrtm4										Slc22a17
		Ctdspl										Sec24d
		Tmem181a										Gm10848
		Itfg1										Cpne6
		Dagla										Dtx3
		Camk4										Nebl
		Thsd7a										Sel1l
		Apc										Pdia3
		Grb10										Tnrc6a
		St3gal3										Brd9
		Aig1										Plxna4os3
		Trpc6										Gm42303
		Caskin1										Igf2bp3
		Camta1										Pgbd5
		Camk2g										Ago3
		Papd5										Slc25a42
		Grin1										Ttc14
		Smyd3										Tia1
		Pde4b										Pdzd2
		2900055J20Rik										Lamc1
		Atp2b4										Gm6994
		Arfgef2										Malat1
		St6galnac5										Gm37240
		Bach2										Tspan5
		Syne1										Lrrc4
		Sptbn4										Gm26936
		Grik5										Csmd2
		Kcnb1										Slc17a7
		Gm21992										Brinp1
		Nkain2										Preb
		Trps1										Plk2
		Phactr1										Grin2a
		Ccdc57										Tulp4
		Lingo2										Csnk1a1
		Syt7										Garem1
		Ntng1										Phf20l1
		4732471J01Rik										2024-03-04
		Kif1b										Mapk1ip1
		Tiam1										Srsf5
		Fam69a										Fndc9
		Cntn1										Aff2
		Zcchc11										Abi1
		Nrg2										Cpt1c
		Ranbp17										Inpp4b
		Fto										Il1rap
		Apba2										4921534H16Rik
		Spock3										Gm44511
		Vgll4										Tsga10
		Zfp280c										4930419G24Rik
		Pde4d										Lrp1b
		Pkd1										Clk1
		Aak1										Gm42439
		Sh3d19										Hsp90b1
		Sh3pxd2a										Arhgap15
		Scaper										Nedd4l
		Atp9a										Zeb2
		Man2a2										Nrn1
		Gria4										Paxbp1
		Rasgef1a										Wwp1
		Vwa8										1600010M07Rik
		Fam208a										Cap1
		Shank3										Trpm3
		Ulk2										Pard3
		Trhde										4833422C13Rik
		Pcdh9										Clk2
		Tjp1										Rmdn1
		Dock3										Olfm1
		Pcca										Erc2
		Cacnb4										Crebzf
		Myo9a										Pcdh15
		Ano6										Nkain3
		Evi5l										Cacng8
		Stxbp1										Nrg3os
		Macf1										Rsrc2
		Itga8										Lgi1
		9030624J02Rik										Pak1
		Zkscan3										Mysm1
		Npas2										Gm26749
		Oxct1										Iqgap2
		Kcnt2										Tenm1
		Tcte2										Gnptg
		Slc8a3										Manf
		Dnajc13										4930545L23Rik
		Gm28905										Wasl
		Magi3										Slc25a3
		Asic2										Gm36975
		Rap1gap2										Ror1
		Etl4										Nrd1
		9330182L06Rik										Slc35f3
		Kcnip4										4921511C10Rik
		Plec										Fkbp5
		Tenm2										Hnrnpll
		Rasal1										Plxna4
		Arsb										Kirrel3
		Syt16										Araf
		Rtl4										Rgs7bp
		Chd5										Galnt11
		Grm5										5031425E22Rik
		Ispd										Ddx50
		Hectd4										Slc4a7
		Kcnh7										Psd3
		Ddx17										Fgfr2
		Adarb2										Kcnj6
		Csnk1g1										Rbm28
		Epb41										P2ry12
		Pacsin1										Gm44686
		Pbx1										1700085D07Rik
		Ksr2										Cacna1h
		Gtdc1										Qk
		Neto1										Lurap1l
		Acaca										Lrpap1
		Ergic1										Sh3gl1
		4930402H24Rik										Exoc6b
		Hnrnpu										Usp50
		Arhgap21										Hnrnph1
		Hlf										Atp6v0b
		Tmem132b										Grm1
		Cadps2										Trpc4
		Cntn5										Smoc2
		Kif5a										Rnf19a
		Cdc42bpb										Gm13269
		Usp29										Orc4
		Astn2										4930473A02Rik
		Tmem117										Arl15
		Klf12										Aff3
		Fgf13										Synpr
		Anks1b										Cnih3
		Shisa9										Glp2r
		Akt3										AC149090.1
		Robo2										1700109K24Rik
		Gtf2i										Sdk1
		Kif1a										Tle1
		Ncoa2										Xpr1
		Ptprd										Hmgcr
		Slc16a2										Gm49003
		Ankrd11										C630031E19Rik
		Cacna2d1										Psip1
		Frmpd4										Gm47271
		Tef										Ubash3b
		Eif4g1										Snca
		Babam2										Gm15489
		Arfgef3										Nos1ap
		Wwox										Napepld
		Thra										Tmem178
		5730522E02Rik										Top1
		Arhgap26										A330015K06Rik
		A530046M15Rik										Atp1b1
		Slc4a3										Map2
		Naaladl2										Slc4a4
		Nova2										Hnrnpa2b1
		Catspere2										Timmdc1
		Hecw2										4930567K12Rik
		Ppfia2										Etnk1
		Dtd1										Ctnna3
		Efr3b										Dhx36
		Dcaf5										Ccsap
		Baz1b										Maml3
		Mtus2										Prpf4b
		Phf24										Rfx3
		Pknox2										Ifrd1
		Rapgef4										Dpf3
		Map2k5										St7
		Gnas										Cstf3
		Dtnb										Macrod2os1
		Grik3										Fam133b
		Nwd2										Hnrnpdl
		Tmem132d										Gabrb1
		Adamts3										Vps13c
		Ccdc148										Ssbp4
		Bckdhb										Trim2
		Prkg1										Prrt1
		Rps6ka2										A930015D03Rik
		Mark2										Ankrd10
		Rufy1										Tsix
		Susd4										Kbtbd11
		Odf2										Snrnp48
		Adcy1										Ap2b1
		Dnmt3a										Krit1
		Zfp804b										Arhgef25
		Zfp385b										Srpr
		Tsc1										2024-03-01
		Ppp2r5c										Pcsk1n
		Ntng2								Dap12ko_up	58	Abi2
		Prkcz										Ppp1r1a
		Sobp										Rbm39
		Ncald										Cdh12
		Nrbp2										Ogt
		Prkar2a										Gm48512
		Slc6a6										Gm15563
		Nxpe4										Gm28376
		Scn1a										Aff4
		Gm47283										Pnisr
		Cit										Zfp507
		Thrb										Alcam
		Ntm										Pip5k1a
		Dmd										Ftx
		Luzp2										Synpo
		Sil1										Ina
		Cntn4										Spred2
		D130043K22Rik										Mlip
		Pdss2										Zfp280d
		Slc25a23										Zmat4
		Kif16b										Scai
		Wdr17										Ano3
		Snx10										Rnf138
		Gabra2										Kcnj3
		9130011E15Rik										Prr16
		Sfxn5										Satb2
		Kctd16										D830024N08Rik
		Apba1										Vmp1
		Sema4d										Ube2d2a
		Adk										Cdh9
		Mblac2										Ywhae
		Gabrg3										Snx3
		Cpeb1										Rhobtb2
		Atxn1										Trpm7
		Pcnx2										Gm15478
		Rora										Ptpn9
		Cdh18										Slc24a5
		Pacrg										Cdh10
		Eda										Rab6a
		Cpne4										Vsnl1
		Fam189a1										Traf3ip2
		Cul9										5031415H12Rik
Dap12ko_down	78	Fat3										Gm13963
		Dlgap2										Galnt1
		Atxn7l1										Zfp608
		Hivep3										Cpsf6
		Prkca										Kmt5b
		Nin										Tra2b
		Rnf150										Tshz2
		Shisa6										Luzp1
		Amph										Fam131a
		Lrfn2										Calm2
		Dapk1										Pafah1b1
		Slc24a3										Gm3764
		Pde10a										Grm3
		Ntrk2										Gm47283
		Specc1										Kctd16
		Ksr1										Rheb
		Gm20275
		Enox1
		Galnt18
		Pclo
		Dgkg
		Prkag2
		Epha10
		Camk1d
		Gabbr2
		6530403H02Rik
		Cmss1
		Kcnq1
		Cacna2d3
		Jazf1
		Large1
		Negr1
		Gm26804
		Ptprk
		Slc24a4
		Kcnq2
		Ak5
		Dgkb
		Slc24a2
		Caln1
		Cntnap5c
		Pdzd2
		Slco3a1
		Camk2a
		Ptprg
		Vps13a
		Rgl1
		Gm26917
		Srgap3
		Pkp4
		Cyfip2
		Sh3rf3
		9530059O14Rik
		Flnb
		Otud7a
		Peak1
		Mcph1
		Gria1
		Gpc5
		Mkl1
		Fbxl17
		Chst11
		Slc8a1
		Palm2
		Cep112
		Wnk2
		C230004F18Rik
		Kcnc2
		Kcnq1ot1
		Lncpint
		Gm49353
		Dscaml1
		Trim2
		Slc7a14
		Zdhhc14
		Gm48321
		Sipa1l3
		Dner

## Sheet: Figure4B
Figure4B_DEGs_of_different_exitatory_neurons
Dap12+/+ tau+ vs Dap12+/+ tau-							Dap12-/- tau+ vs Dap12+/+ tau+
	p_val	avg_log2FC	pct.1	pct.2	p_val_adj			p_val	avg_log2FC	pct.1	pct.2	p_val_adj
Zfp804b	2.10313e-78	0.577856	0.37	0.282	5.65888e-74		Gm42418	1.53535e-296	-0.515147	0.86	0.933	4.13117e-292
Fam19a1	2.32334e-189	0.525631	0.769	0.607	6.25141e-185		Cmss1	1.77578e-142	-0.381467	0.582	0.673	4.77808e-138
Gm47283	9.75174e-262	0.521871	0.358	0.199	2.6239e-257		Park2	1.81483e-190	-0.334077	0.766	0.895	4.88317e-186
Park2	9.75174e-262	0.487604	0.895	0.708	2.6239e-258		Robo1	1.58872e-38	-0.298191	0.515	0.572	4.27477e-34
Fam19a2	4.22463e-133	0.465056	0.679	0.531	1.13672e-128		Fam19a5	1.73925e-73	-0.273074	0.493	0.601	4.67979e-69
Kcnb2	9.21793e-199	0.423006	0.892	0.82	2.48027e-194		Fam19a2	3.80963e-76	-0.2686	0.562	0.679	1.02506e-71
Gm2163	1.19035e-186	0.397405	0.745	0.574	3.20286e-182		Dscaml1	7.23967e-77	-0.256396	0.794	0.823	1.94798e-72
Prkar2a	3.06092e-175	0.375179	0.343	0.201	8.23601e-171		Fam19a1	1.1441e-73	-0.246208	0.662	0.769	3.07843e-69
2210408I21Rik	2.58999e-145	0.371577	0.616	0.529	6.96888e-141		Kcnd3	7.9183e-52	-0.234274	0.697	0.732	2.13058e-47
Hdac9	1.26215e-103	0.360734	0.762	0.699	3.39605e-99		Spock1	1.72822e-20	-0.221189	0.386	0.426	4.65011e-16
Gm28928	1.76233e-19	0.349535	0.29	0.237	4.7419e-15		Gm28928	4.38436e-35	-0.209247	0.234	0.29	1.1797e-30
AC129186.1	9.28632e-54	0.345256	0.403	0.308	2.49867e-49		Sipa1l3	4.6876e-37	-0.197551	0.591	0.624	1.26129e-32
Brinp3	9.02718e-34	0.319564	0.444	0.385	2.42894e-29		Kcnq3	3.27468e-50	-0.194985	0.923	0.938	8.81117e-46
Kcnh7	2.49303e-62	0.318182	0.745	0.667	6.70798e-58		Camk2d	1.41734e-23	-0.194854	0.252	0.271	3.81363e-19
Galnt13	1.18305e-91	0.317382	0.71	0.615	3.18324e-87		Kcnq1ot1	2.13596e-50	-0.187846	0.853	0.877	5.74723e-46
Rora	1.57654e-104	0.317101	0.901	0.855	4.24199e-100		Slc9a9	2.70453e-36	-0.187827	0.521	0.539	7.27708e-32
Lrrtm4	1.81616e-22	0.300414	0.816	0.771	4.88675e-18		2210408I21Rik	3.71683e-46	-0.187197	0.58	0.616	1.00009e-41
Ntng1	1.23433e-43	0.299068	0.563	0.514	3.32121e-39		Palm2	1.02311e-37	-0.183917	0.503	0.584	2.75287e-33
Ppp2r2b	4.66355e-68	0.298872	0.748	0.694	1.25482e-63		Camk1d	2.38587e-40	-0.182755	0.869	0.885	6.41965e-36
Kcnq5	2.21997e-40	0.29776	0.623	0.555	5.97327e-36		Cntnap5c	7.60826e-11	-0.176937	0.316	0.342	2.04715e-06
Mtus2	1.01418e-92	0.294848	0.688	0.603	2.72886e-88		Frmd4a	4.27451e-49	-0.17452	0.961	0.972	1.15014e-44
Robo2	1.24079e-79	0.293191	0.829	0.812	3.3386e-75		Rgs6	8.45761e-09	-0.172463	0.263	0.282	0.000227569
Dpyd	9.30195e-61	0.284132	0.6	0.564	2.50288e-56		Brinp2	1.46246e-25	-0.171164	0.404	0.44	3.93503e-21
2010111I01Rik	3.48107e-122	0.284108	0.744	0.606	9.36652e-118		Shank2	1.30901e-46	-0.170601	0.755	0.772	3.52215e-42
Adarb2	8.33465e-29	0.284086	0.392	0.411	2.2426e-24		Zfp973	3.21372e-35	-0.170002	0.337	0.405	8.64717e-31
Esrrg	6.25039e-64	0.283086	0.489	0.41	1.68179e-59		Kcnc2	3.06854e-11	-0.168482	0.307	0.335	8.25651e-07
Syt7	5.74485e-80	0.281288	0.744	0.696	1.54577e-75		Zfp697	1.65231e-33	-0.166081	0.39	0.426	4.44588e-29
Myo16	2.37379e-67	0.279989	0.272	0.195	6.38717e-63		Gm26691	1.62099e-21	-0.164596	0.281	0.323	4.3616e-17
Car10	1.66081e-33	0.278081	0.612	0.566	4.46873e-29		Ppp2r2b	3.10445e-23	-0.16379	0.726	0.748	8.35314e-19
4930578G10Rik	2.29862e-78	0.275285	0.593	0.477	6.1849e-74		Mkl1	3.72955e-45	-0.160088	0.579	0.667	1.00351e-40
Thra	2.83421e-90	0.272025	0.535	0.458	7.62602e-86		Zdhhc14	1.34087e-36	-0.158558	0.647	0.662	3.60787e-32
Rasgef1b	1.5018e-38	0.263698	0.453	0.387	4.04089e-34		Car10	4.77094e-12	-0.157997	0.604	0.612	1.28372e-07
Gabra2	2.50168e-81	0.262137	0.804	0.755	6.73126e-77		2900011O08Rik	2.0861e-34	-0.157092	0.465	0.544	5.61306e-30
Asic2	8.32785e-46	0.259652	0.907	0.876	2.24077e-41		Jazf1	2.77785e-39	-0.156479	0.694	0.712	7.47436e-35
Fgf12	6.72035e-101	0.258162	0.932	0.905	1.80825e-96		Dpyd	1.39593e-15	-0.154923	0.575	0.6	3.75603e-11
Camk4	5.56162e-52	0.257749	0.565	0.49	1.49646e-47		Rnf150	3.04271e-32	-0.154149	0.663	0.684	8.18701e-28
Slc9a9	7.70706e-65	0.257675	0.539	0.508	2.07374e-60		2010111I01Rik	5.7955e-47	-0.152729	0.658	0.744	1.5594e-42
Fam19a5	7.83666e-84	0.256436	0.601	0.477	2.10861e-79		2310035C23Rik	6.13821e-32	-0.151805	0.451	0.524	1.65161e-27
Mkl2	3.92753e-156	0.254834	0.826	0.679	1.05678e-151		Otud7a	7.17093e-38	-0.151089	0.907	0.916	1.92948e-33
Luzp2	2.95937e-26	0.252155	0.256	0.213	7.96278e-22		Myo16	5.8074e-19	-0.147242	0.236	0.272	1.5626e-14
Kcnt2	6.59259e-53	0.252111	0.641	0.586	1.77387e-48		Slc24a4	2.75543e-24	-0.144437	0.414	0.435	7.41404e-20
2410089E03Rik	4.2255e-132	0.251791	0.759	0.613	1.13696e-127		4933427D14Rik	9.97922e-27	-0.144405	0.246	0.303	2.68511e-22
Pknox2	5.30615e-55	0.250754	0.454	0.39	1.42773e-50		Gpc5	1.98865e-09	-0.144055	0.242	0.276	5.35086e-05
Unc5d	8.68584e-19	0.249478	0.508	0.465	2.3371e-14		Jakmip1	3.05594e-28	-0.143302	0.635	0.684	8.22261e-24
Dcc	1.59181e-22	0.249323	0.754	0.727	4.28308e-18		6530403H02Rik	9.47809e-12	-0.143087	0.311	0.326	2.55027e-07
Ablim2	6.2963e-75	0.248638	0.67	0.616	1.69414e-70		Wwc1	5.27795e-24	-0.142902	0.399	0.435	1.42014e-19
Cdh18	7.33931e-10	0.245344	0.458	0.434	1.97479e-05		Lcorl	1.09093e-20	-0.141832	0.402	0.434	2.93538e-16
Tmem178b	6.08925e-56	0.244462	0.765	0.726	1.63843e-51		AI314180	5.40355e-40	-0.141494	0.593	0.676	1.45393e-35
Camk2d	7.64332e-28	0.244111	0.271	0.22	2.05659e-23		Prkca	5.79751e-20	-0.140967	0.766	0.768	1.55994e-15
Etl4	7.28473e-20	0.243414	0.582	0.527	1.9601e-15		Chst11	4.99785e-26	-0.14064	0.416	0.443	1.34477e-21
Cadps	5.47751e-90	0.242741	0.949	0.932	1.47383e-85		Dgkb	1.08845e-14	-0.140248	0.726	0.753	2.9287e-10
Dync1i1	1.06116e-83	0.241842	0.852	0.8	2.85526e-79		Gsg1l	1.37301e-22	-0.139051	0.271	0.282	3.69436e-18
Farp1	5.621e-44	0.241754	0.416	0.343	1.51244e-39		Pdzrn4	4.52874e-12	-0.13789	0.358	0.355	1.21855e-07
Peg3	7.92349e-58	0.240297	0.542	0.486	2.13197e-53		Slco3a1	2.01319e-32	-0.137322	0.496	0.51	5.41688e-28
Spock1	1.73777e-23	0.239925	0.426	0.37	4.67582e-19		Rgl1	8.50132e-33	-0.136304	0.63	0.644	2.28745e-28
Tmem132d	1.07802e-25	0.236897	0.321	0.273	2.90062e-21		9530059O14Rik	9.136e-23	-0.136005	0.743	0.755	2.45822e-18
Frmd4a	9.96385e-109	0.23445	0.972	0.955	2.68097e-104		Unc5d	1.20341e-11	-0.136	0.467	0.508	3.23801e-07
Zfp697	7.01305e-67	0.233218	0.426	0.381	1.887e-62		Galnt18	2.10061e-22	-0.135303	0.797	0.817	5.65212e-18
Adk	3.91212e-51	0.233177	0.488	0.434	1.05264e-46		Mkl2	1.49593e-66	-0.135212	0.733	0.826	4.0251e-62
AI314180	3.97558e-94	0.232127	0.676	0.548	1.06971e-89		Dopey1	3.17619e-24	-0.135131	0.358	0.42	8.54618e-20
Robo1	3.13022e-27	0.232032	0.572	0.563	8.42247e-23		Atxn7l1	8.90603e-29	-0.135074	0.584	0.607	2.39635e-24
2310035C23Rik	4.006e-69	0.231746	0.524	0.414	1.07789e-64		Ptprn2	1.32923e-27	-0.134905	0.912	0.919	3.57657e-23
Grin1	7.04243e-90	0.231723	0.878	0.849	1.89491e-85		Lncpint	7.53952e-31	-0.134645	0.922	0.924	2.02866e-26
Jakmip1	3.93026e-69	0.23074	0.684	0.599	1.05752e-64		Amph	5.75817e-31	-0.133961	0.731	0.746	1.54935e-26
Egfem1	7.30756e-30	0.22855	0.826	0.815	1.96625e-25		C230004F18Rik	2.67782e-84	-0.133878	0.756	0.856	7.2052e-80
Pdzrn4	9.53766e-27	0.228258	0.355	0.299	2.5663e-22		Negr1	6.4313e-12	-0.131728	0.949	0.956	1.73047e-07
Ctdspl	4.99994e-63	0.227023	0.534	0.479	1.34533e-58		Hdac9	3.19127e-19	-0.131394	0.757	0.762	8.58675e-15
Cpne4	8.0817e-42	0.226737	0.517	0.451	2.17454e-37		Fat3	1.46978e-18	-0.131377	0.765	0.773	3.95474e-14
Rtl4	1.39411e-42	0.226349	0.63	0.591	3.75112e-38		Cadps	4.16079e-22	-0.13003	0.944	0.949	1.11954e-17
Fmn1	1.82935e-52	0.225326	0.443	0.355	4.92224e-48		Dync1i1	2.30054e-29	-0.129907	0.843	0.852	6.19007e-25
Ranbp17	1.53255e-53	0.220117	0.346	0.282	4.12363e-49		Rbfox1	8.50753e-33	-0.128884	0.987	0.995	2.28912e-28
Hecw2	2.52835e-51	0.217914	0.675	0.61	6.80304e-47		Epb41l4b	3.06028e-22	-0.128723	0.34	0.366	8.2343e-18
Phactr1	1.40407e-84	0.21714	0.971	0.948	3.77793e-80		Sh3rf3	9.36862e-22	-0.12869	0.636	0.66	2.52081e-17
Dmd	1.69132e-51	0.217003	0.921	0.886	4.55084e-47		Dner	2.2106e-15	-0.128628	0.282	0.309	5.94807e-11
Nav1	2.39093e-64	0.216818	0.626	0.581	6.43326e-60		Slc24a3	5.47858e-13	-0.127784	0.655	0.67	1.47412e-08
Csgalnact1	8.12388e-38	0.216815	0.345	0.291	2.18589e-33		Ak5	1.8627e-20	-0.127178	0.804	0.817	5.01198e-16
AC165953.2	2.25656e-58	0.216079	0.418	0.32	6.07174e-54		A330008L17Rik	1.31764e-14	-0.12713	0.334	0.343	3.54537e-10
Rbfox1	5.03003e-96	0.215748	0.995	0.989	1.35343e-91		Peak1	3.33004e-16	-0.127112	0.427	0.458	8.96013e-12
Ralgapa2	2.46664e-48	0.213282	0.691	0.645	6.63698e-44		Gabbr2	8.68014e-25	-0.126952	0.869	0.871	2.33556e-20
Ksr2	3.58707e-66	0.210788	0.806	0.773	9.65173e-62		Nrxn3	5.7739e-17	-0.126744	0.933	0.954	1.55358e-12
Vwa8	6.6915e-53	0.209163	0.561	0.509	1.80048e-48		Gm48321	1.02556e-14	-0.126479	0.256	0.286	2.75948e-10
Gabrg3	5.63736e-29	0.208871	0.584	0.531	1.51685e-24		Lrfn2	8.39334e-28	-0.12646	0.676	0.689	2.2584e-23
Rap1gap2	1.27112e-41	0.208033	0.521	0.46	3.42019e-37		Fbxl17	4.45218e-27	-0.125991	0.837	0.85	1.19795e-22
Gm20696	3.45826e-50	0.207804	0.442	0.349	9.30514e-46		Vps13a	1.41456e-24	-0.123937	0.721	0.739	3.80616e-20
Gm20754	6.48965e-34	0.207116	0.759	0.752	1.74617e-29		Celf4	1.58495e-17	-0.123787	0.883	0.888	4.26461e-13
Gria4	1.07958e-30	0.205922	0.648	0.592	2.90484e-26		Pcdh7	2.95275e-10	-0.123699	0.513	0.552	7.94495e-06
Thsd7a	6.38674e-17	0.204823	0.444	0.412	1.71848e-12		Fras1	5.26636e-09	-0.123509	0.265	0.288	0.000141702
Hmgcll1	2.81944e-41	0.203483	0.366	0.299	7.58627e-37		Ankrd12	3.75587e-25	-0.122423	0.696	0.713	1.01059e-20
Gm26691	1.25643e-31	0.202016	0.323	0.273	3.38068e-27		AC165953.2	4.57461e-19	-0.122404	0.362	0.418	1.23089e-14
Mapt	3.24598e-66	0.201592	0.851	0.826	8.73396e-62		AC129186.1	1.71169e-13	-0.122266	0.355	0.403	4.60564e-09
Cntn1	2.50466e-67	0.200902	0.901	0.869	6.73928e-63		Ptprk	5.26236e-16	-0.122047	0.704	0.733	1.41594e-11
9130011E15Rik	1.39242e-53	0.199962	0.447	0.35	3.7466e-49		Cacna1b	8.41367e-34	-0.121549	0.662	0.666	2.26387e-29
Dopey2	2.1079e-54	0.199557	0.444	0.345	5.67172e-50		Ablim2	5.22172e-22	-0.121057	0.659	0.67	1.40501e-17
Kcnip4	5.74635e-28	0.199159	0.952	0.955	1.54617e-23		Fhit	1.25285e-14	-0.120259	0.451	0.481	3.37105e-10
Pde4b	2.98417e-30	0.198674	0.529	0.457	8.02949e-26		Enox1	4.7898e-21	-0.119963	0.875	0.889	1.28879e-16
Hs6st3	4.37944e-28	0.197992	0.803	0.748	1.17838e-23		Epha10	4.83901e-16	-0.118766	0.296	0.317	1.30203e-11
Wwc1	8.68272e-46	0.19793	0.435	0.385	2.33626e-41		Ptprg	2.84674e-18	-0.11762	0.729	0.748	7.65973e-14
Ptprn2	6.85269e-60	0.197593	0.919	0.906	1.84385e-55		Srgap3	3.21729e-28	-0.117528	0.885	0.886	8.65677e-24
Il1rapl1	1.73843e-34	0.197443	0.955	0.947	4.67759e-30		Ntrk2	7.87346e-16	-0.117131	0.825	0.808	2.11851e-11
Gtdc1	7.70454e-52	0.197198	0.657	0.618	2.07306e-47		Peg3	1.45346e-21	-0.116955	0.535	0.542	3.91083e-17
Usp29	8.14067e-26	0.195981	0.467	0.43	2.19041e-21		Kcnq2	8.91865e-37	-0.116751	0.569	0.574	2.39974e-32
Fras1	2.7788e-25	0.195322	0.288	0.233	7.4769e-21		Csmd1	1.19756e-53	-0.116396	0.994	0.997	3.22227e-49
Fchsd2	4.00065e-46	0.195219	0.426	0.372	1.07645e-41		Pclo	9.73487e-24	-0.116357	0.878	0.888	2.61936e-19
Nol4l	7.88404e-51	0.195208	0.48	0.434	2.12136e-46		Gm20696	3.82268e-16	-0.11624	0.39	0.442	1.02857e-11
2900055J20Rik	1.82996e-41	0.192709	0.413	0.329	4.92388e-37		Fgf12	2.09694e-22	-0.115951	0.922	0.932	5.64223e-18
Sobp	9.48435e-50	0.192078	0.88	0.855	2.55195e-45		Specc1	2.76531e-24	-0.1151	0.723	0.727	7.44063e-20
Epb41l4b	4.94447e-47	0.191961	0.366	0.322	1.33041e-42		Dapk1	1.31466e-15	-0.114432	0.787	0.798	3.53736e-11
Ank2	1.67998e-108	0.19173	0.989	0.98	4.52032e-104		Grk3	1.36346e-17	-0.114334	0.324	0.351	3.66866e-13
Ptprd	2.85466e-31	0.191249	0.987	0.983	7.68104e-27		Pdzd2	2.67618e-07	-0.114106	0.497	0.508	0.00720081
Thy1	5.78421e-55	0.190478	0.272	0.199	1.55636e-50		Cacna2d3	1.91536e-08	-0.113498	0.83	0.838	0.000515366
Eda	5.37974e-29	0.190473	0.28	0.233	1.44753e-24		Dgkg	1.32643e-14	-0.113449	0.815	0.824	3.56901e-10
Slc4a3	1.92195e-46	0.189567	0.382	0.327	5.17139e-42		Gm26804	2.59571e-90	-0.113195	0.794	0.889	6.98427e-86
Cntn4	1.50009e-14	0.189075	0.497	0.459	4.03628e-10		2410089E03Rik	1.02013e-46	-0.113071	0.674	0.759	2.74487e-42
Tmem57	2.46721e-44	0.189018	0.461	0.376	6.63853e-40		Dopey2	1.56822e-18	-0.112797	0.386	0.444	4.2196e-14
Slc8a3	1.84929e-29	0.188653	0.324	0.281	4.97588e-25		Gm26917	1.08444e-19	-0.112796	0.425	0.443	2.9179e-15
Nxpe4	1.50297e-38	0.188205	0.356	0.305	4.04404e-34		Camk2a	4.86624e-19	-0.112081	0.957	0.966	1.30936e-14
Sfxn5	4.23915e-38	0.186457	0.309	0.256	1.14063e-33		Flnb	4.31284e-22	-0.111465	0.559	0.578	1.16046e-17
9030624J02Rik	2.51655e-47	0.185761	0.334	0.248	6.77129e-43		Gnao1	6.44764e-23	-0.111343	0.705	0.714	1.73487e-18
Mblac2	1.02754e-47	0.185681	0.353	0.304	2.76481e-43		Cyfip2	3.96036e-26	-0.111208	0.639	0.648	1.06561e-21
Nrxn1	2.91927e-57	0.18564	0.995	0.989	7.85487e-53		Cep112	3.02038e-09	-0.109994	0.494	0.503	8.12695e-05
Shank2	9.33795e-58	0.185151	0.772	0.758	2.51256e-53		Shisa6	1.12022e-09	-0.109137	0.733	0.742	3.01418e-05
Ncoa2	1.39922e-49	0.18376	0.711	0.682	3.76488e-45		Gm49353	1.40054e-14	-0.109082	0.288	0.331	3.76842e-10
Kcnd3	2.26429e-37	0.183503	0.732	0.719	6.09253e-33		Ksr1	3.15456e-25	-0.109081	0.582	0.582	8.48798e-21
Babam2	3.72271e-39	0.183024	0.561	0.513	1.00167e-34		Dlgap2	8.35687e-20	-0.108147	0.97	0.98	2.24858e-15
A330008L17Rik	2.05129e-25	0.182674	0.343	0.332	5.51939e-21		Kcnma1	3.39787e-22	-0.108108	0.977	0.983	9.14265e-18
Klf12	3.50663e-34	0.182399	0.608	0.557	9.43528e-30		Nr6a1	2.0014e-17	-0.107654	0.547	0.57	5.38518e-13
Wdr17	1.29048e-32	0.182324	0.522	0.501	3.47229e-28		Slc7a14	2.96998e-11	-0.107541	0.641	0.652	7.99132e-07
Scaper	1.70865e-43	0.181859	0.648	0.602	4.59747e-39		Sv2b	1.28065e-10	-0.107502	0.512	0.549	3.44585e-06
Zfyve28	3.67149e-42	0.181785	0.486	0.446	9.87888e-38		Nol4l	3.6039e-20	-0.107437	0.467	0.48	9.69703e-16
Atxn1	3.07821e-61	0.181375	0.938	0.91	8.28254e-57		Gm2163	1.25626e-49	-0.106936	0.657	0.745	3.38021e-45
Epo	3.51267e-48	0.181184	0.485	0.39	9.45155e-44		Gm20275	3.73623e-20	-0.106573	0.726	0.726	1.00531e-15
Mgat4c	4.55266e-10	0.181174	0.503	0.461	1.22499e-05		Trim2	4.04356e-14	-0.106006	0.834	0.837	1.088e-09
Crim1	3.97079e-36	0.181131	0.467	0.428	1.06842e-31		Prkag2	4.12255e-18	-0.105382	0.812	0.811	1.10925e-13
4930402H24Rik	5.67581e-60	0.181031	0.865	0.844	1.52719e-55		Pkp4	2.67237e-24	-0.104868	0.698	0.701	7.19055e-20
Slit3	8.34704e-36	0.179664	0.932	0.93	2.24594e-31		Kcnq1	5.3596e-19	-0.1047	0.606	0.663	1.44211e-14
Tjp1	7.19539e-54	0.178655	0.862	0.848	1.93606e-49		Nin	2.88663e-22	-0.104658	0.591	0.602	7.76705e-18
Ccdc148	1.74654e-39	0.176363	0.475	0.427	4.69941e-35		Cmip	1.06151e-22	-0.104426	0.713	0.714	2.8562e-18
Nav2	1.86781e-49	0.175938	0.929	0.909	5.02572e-45		Slc8a1	2.44493e-14	-0.104352	0.746	0.766	6.57858e-10
4732471J01Rik	3.1964e-34	0.175892	0.482	0.44	8.60056e-30		Mdga2	3.53235e-26	-0.103706	0.97	0.978	9.50448e-22
Chd5	8.22006e-35	0.175493	0.397	0.344	2.21177e-30		Nav1	1.17323e-22	-0.103511	0.619	0.626	3.15681e-18
Acaca	2.14232e-41	0.175453	0.525	0.485	5.76435e-37		Slc24a2	1.55652e-10	-0.103373	0.921	0.922	4.18813e-06
Epb41l3	1.80405e-31	0.175327	0.473	0.431	4.85416e-27		Wnk2	9.87304e-25	-0.103025	0.578	0.585	2.65654e-20
Adam23	4.55715e-43	0.175322	0.567	0.527	1.22619e-38		Mcph1	1.49983e-20	-0.102906	0.363	0.383	4.03559e-16
Tef	7.05555e-41	0.175109	0.413	0.368	1.89844e-36		Caln1	6.90723e-15	-0.102903	0.797	0.812	1.85853e-10
Gsg1l	9.66683e-26	0.171654	0.282	0.257	2.60106e-21		Large1	7.56959e-17	-0.102892	0.933	0.942	2.03675e-12
Ralyl	2.31074e-37	0.170956	0.939	0.921	6.21752e-33		Xkr4	1.80794e-14	-0.102887	0.946	0.951	4.86463e-10
Fhit	2.16417e-24	0.169618	0.481	0.437	5.82313e-20		Apbb2	1.49165e-25	-0.102777	0.636	0.639	4.01358e-21
Cadm2	7.17815e-25	0.168646	0.974	0.974	1.93143e-20		Farp1	2.18481e-08	-0.102418	0.386	0.416	0.000587866
Apc	5.78465e-47	0.168347	0.805	0.786	1.55647e-42		Hivep3	6.60658e-21	-0.10233	0.826	0.827	1.77763e-16
Dock3	6.8728e-38	0.168249	0.887	0.865	1.84926e-33		Pde10a	1.47833e-09	-0.102259	0.873	0.882	3.97774e-05
Chchd6	1.59281e-44	0.168034	0.42	0.383	4.28578e-40		Kcnb2	2.20564e-13	-0.102181	0.884	0.892	5.93472e-09
Pcca	1.38882e-47	0.166992	0.61	0.58	3.7369e-43		Gria1	1.26753e-13	-0.10195	0.915	0.933	3.41055e-09
Atp8a2	3.53e-35	0.16683	0.615	0.586	9.49818e-31		Tmem178b	1.17228e-17	-0.10179	0.761	0.765	3.15426e-13
Fam189a1	1.66183e-32	0.166788	0.798	0.765	4.47148e-28		Esrrg	9.30884e-12	-0.101765	0.47	0.489	2.50473e-07
Ntm	3.30265e-31	0.166367	0.666	0.592	8.88644e-27		Chchd6	6.26271e-20	-0.101376	0.403	0.42	1.68511e-15
Npepps	6.87511e-45	0.165799	0.582	0.557	1.84989e-40		Trank1	1.31795e-15	-0.0999795	0.717	0.724	3.5462e-11
Lcorl	2.25157e-26	0.165059	0.434	0.395	6.05831e-22		Usp29	2.8885e-11	-0.0995302	0.469	0.467	7.77209e-07
Cntnap5a	3.19197e-13	0.164198	0.647	0.62	8.58864e-09		Lrrfip1	7.76451e-23	-0.0994915	0.695	0.698	2.0892e-18
Ankrd12	1.35677e-47	0.163632	0.713	0.698	3.65067e-43		Myo9a	1.66862e-22	-0.0993537	0.757	0.762	4.48977e-18
Cntnap2	1.85962e-34	0.162895	0.852	0.793	5.00367e-30		Sgms1	3.24715e-24	-0.0990563	0.585	0.591	8.73711e-20
Ncald	4.28391e-23	0.162891	0.61	0.562	1.15267e-18		Zcchc11	1.77158e-18	-0.0988633	0.577	0.633	4.7668e-14
Nr6a1	1.06224e-39	0.162845	0.57	0.541	2.85817e-35		Ncoa2	1.07257e-22	-0.0988483	0.707	0.711	2.88595e-18
2900011O08Rik	7.57024e-42	0.161881	0.544	0.455	2.03693e-37		Aff3	2.07087e-18	-0.0986744	0.79	0.793	5.57208e-14
St6galnac5	5.02903e-38	0.161729	0.884	0.87	1.35316e-33		Gm26906	6.51173e-11	-0.0982572	0.37	0.407	1.75211e-06
Macf1	8.03797e-46	0.161006	0.91	0.898	2.16278e-41		Eda	1.97002e-08	-0.0977761	0.264	0.28	0.000530074
Plekha6	1.75956e-32	0.160802	0.434	0.395	4.73445e-28		Ctif	2.13009e-20	-0.0976479	0.509	0.518	5.73144e-16
Grm8	7.29172e-11	0.159979	0.403	0.37	1.96198e-06		Klf12	1.89931e-10	-0.0972625	0.594	0.608	5.11048e-06
Plec	4.62911e-41	0.159667	0.312	0.27	1.24556e-36		Xylt1	3.57922e-11	-0.0972199	0.579	0.593	9.63059e-07
Gnao1	1.86476e-42	0.15944	0.714	0.702	5.0175e-38		Kcnab2	1.38039e-19	-0.0971682	0.408	0.421	3.7142e-15
Plppr1	4.84099e-26	0.158529	0.304	0.274	1.30257e-21		Trio	7.63368e-19	-0.0969556	0.825	0.831	2.05399e-14
Anks1b	1.15088e-80	0.158038	0.993	0.989	3.09667e-76		Catspere2	1.32864e-13	-0.0964129	0.409	0.43	3.57497e-09
Sh3pxd2a	1.84043e-38	0.157892	0.297	0.26	4.95206e-34		Zfp704	1.6998e-15	-0.0959222	0.477	0.489	4.57365e-11
Bcas3	2.05109e-38	0.15781	0.665	0.634	5.51888e-34		Srrm2	1.17397e-15	-0.0958353	0.921	0.93	3.1588e-11
Ppfia2	4.81626e-20	0.15732	0.951	0.941	1.29591e-15		Fmnl2	7.5248e-16	-0.0953873	0.645	0.649	2.0247e-11
Grid2	3.57365e-29	0.157202	0.691	0.637	9.61563e-25		Vti1a	1.65354e-19	-0.0952697	0.739	0.747	4.44919e-15
Dopey1	1.28316e-34	0.157015	0.42	0.342	3.45259e-30		Pitpnc1	8.27249e-09	-0.0952256	0.362	0.368	0.000222588
Ptprr	3.04339e-32	0.156471	0.478	0.442	8.18886e-28		Sobp	3.65009e-15	-0.0952246	0.87	0.88	9.8213e-11
Osbpl10	2.08983e-24	0.156467	0.36	0.326	5.62311e-20		Ispd	1.10661e-12	-0.0949048	0.229	0.27	2.97755e-08
Slc6a6	1.60534e-34	0.155753	0.565	0.535	4.31948e-30		Cadps2	7.36088e-09	-0.0943191	0.448	0.464	0.000198059
Tmem181a	6.26856e-31	0.15575	0.524	0.47	1.68668e-26		Slc17a7	8.67416e-24	-0.0941245	0.7	0.702	2.33396e-19
Pde4d	2.60657e-21	0.155725	0.796	0.766	7.01349e-17		Nrg1	3.97438e-07	-0.0939982	0.767	0.794	0.0106939
Gcn1l1	5.01199e-33	0.15448	0.269	0.204	1.34858e-28		Pak3	1.1941e-18	-0.0934795	0.762	0.764	3.21297e-14
Bach2	4.35425e-21	0.154175	0.421	0.385	1.1716e-16		Plcb1	1.17759e-12	-0.0934686	0.959	0.965	3.16853e-08
Rapgef4	7.57342e-35	0.15349	0.826	0.795	2.03778e-30		Rora	2.60497e-10	-0.0925392	0.901	0.901	7.00919e-06
Grk3	9.63057e-31	0.153461	0.351	0.315	2.5913e-26		Galnt16	2.43633e-21	-0.0915862	0.535	0.536	6.55543e-17
Kcnk10	2.68027e-28	0.153282	0.364	0.323	7.2118e-24		Ptprs	1.65979e-24	-0.0915093	0.719	0.712	4.46601e-20
Gm21992	1.7839e-43	0.153177	0.45	0.361	4.79995e-39		Gucy1a2	7.05512e-20	-0.0913084	0.754	0.756	1.89832e-15
Ephb2	5.94995e-33	0.152977	0.371	0.342	1.60095e-28		Srgap2	7.94047e-15	-0.0912822	0.605	0.619	2.13654e-10
Naaladl2	1.48093e-21	0.152909	0.511	0.467	3.98474e-17		Atp2b4	1.74871e-14	-0.0912201	0.257	0.266	4.70526e-10
Fam69a	5.50742e-31	0.152007	0.373	0.302	1.48188e-26		Mitf	9.88249e-12	-0.0911753	0.262	0.28	2.65908e-07
Adcy8	4.80035e-22	0.151392	0.42	0.363	1.29163e-17		Nmnat2	3.99128e-14	-0.0910039	0.658	0.67	1.07393e-09
Kcnma1	1.74247e-51	0.150638	0.983	0.969	4.68845e-47		Gm21992	7.1102e-13	-0.0909255	0.403	0.45	1.91314e-08
Efr3b	5.27263e-21	0.150421	0.375	0.336	1.41871e-16		Bcr	3.50341e-16	-0.090839	0.368	0.383	9.42663e-12
Trhde	2.81053e-16	0.150419	0.414	0.387	7.5623e-12		Tspan5	2.0903e-13	-0.0906995	0.794	0.791	5.62436e-09
Pcdh9	7.80441e-19	0.150398	0.987	0.985	2.09993e-14		Mycbp2	5.38691e-17	-0.0906668	0.97	0.973	1.44946e-12
Csnk1g1	4.02796e-39	0.150313	0.647	0.627	1.0838e-34		Nav3	1.37056e-15	-0.0899955	0.977	0.984	3.68777e-11
Smyd3	3.79621e-22	0.148516	0.727	0.707	1.02145e-17		Plxnc1	3.47581e-15	-0.0896746	0.239	0.254	9.35235e-11
Myo9a	1.9159e-38	0.147811	0.762	0.742	5.15511e-34		Asic2	1.12278e-07	-0.0893809	0.9	0.907	0.00302106
Eif4g1	4.07452e-32	0.14688	0.405	0.372	1.09633e-27		Nrxn2	2.64547e-26	-0.0891155	0.408	0.407	7.11816e-22
Oxct1	1.02329e-38	0.146676	0.625	0.608	2.75337e-34		Pign	9.34506e-14	-0.0887499	0.28	0.305	2.51448e-09
Nrxn3	9.56071e-17	0.146466	0.954	0.934	2.5725e-12		Ccbe1	5.21355e-12	-0.0887475	0.325	0.32	1.40281e-07
Mcu	1.363e-30	0.145987	0.545	0.526	3.66743e-26		Nfib	5.89106e-11	-0.0886244	0.797	0.807	1.58511e-06
Nell1	2.2786e-08	0.145273	0.384	0.35	0.000613104		Arhgap44	7.61123e-27	-0.0883457	0.571	0.564	2.04795e-22
Ddx17	2.07511e-29	0.14496	0.549	0.518	5.5835e-25		Shisa9	2.66551e-08	-0.0878357	0.675	0.685	0.000717209
Shisa9	4.16848e-19	0.144848	0.685	0.683	1.12161e-14		Snph	2.57812e-20	-0.0876057	0.606	0.611	6.93694e-16
Stxbp6	7.4533e-26	0.144572	0.375	0.39	2.00546e-21		Kmt2a	1.35309e-19	-0.0871437	0.723	0.721	3.64076e-15
Elmod1	1.28328e-31	0.143811	0.705	0.69	3.45293e-27		Ccdc148	6.27374e-14	-0.0871021	0.461	0.475	1.68808e-09
Caskin1	2.27324e-37	0.143743	0.298	0.263	6.1166e-33		Sh3gl2	1.60479e-13	-0.0870044	0.775	0.777	4.31801e-09
Nrg2	1.15693e-17	0.143576	0.536	0.521	3.11294e-13		Arhgap26	5.29426e-11	-0.0862743	0.699	0.71	1.42453e-06
Arhgap44	4.36865e-40	0.143468	0.564	0.545	1.17547e-35		Snap91	4.83479e-20	-0.0860346	0.724	0.722	1.3009e-15
Map2k5	5.09953e-46	0.143152	0.491	0.477	1.37213e-41		H3f3b	1.10528e-25	-0.085883	0.269	0.268	2.97397e-21
Shank3	6.85553e-35	0.142857	0.381	0.345	1.84462e-30		Fam69a	4.85193e-08	-0.0856765	0.343	0.373	0.00130551
Lmbr1	2.14143e-33	0.14241	0.375	0.344	5.76195e-29		Dym	5.42752e-21	-0.0850997	0.54	0.545	1.46038e-16
Scn2a	2.31404e-32	0.141717	0.835	0.812	6.2264e-28		Rasal1	1.14562e-14	-0.0850709	0.275	0.29	3.08253e-10
Cul9	2.39154e-32	0.141631	0.355	0.322	6.43491e-28		Pxdn	9.44459e-15	-0.0849433	0.356	0.368	2.54125e-10
Gm26565	2.69591e-26	0.141303	0.279	0.219	7.25389e-22		Stk39	1.36475e-20	-0.0848419	0.568	0.568	3.67215e-16
Cntn5	6.18617e-11	0.140983	0.721	0.7	1.66451e-06		9030624J02Rik	5.03123e-10	-0.0847689	0.294	0.334	1.35375e-05
Aig1	3.70292e-33	0.140676	0.624	0.608	9.96345e-29		Cpeb1	3.01906e-21	-0.0845026	0.459	0.462	8.12338e-17
Cntln	3.03194e-35	0.139864	0.376	0.351	8.15804e-31		4732471J01Rik	2.35562e-11	-0.0840461	0.47	0.482	6.33827e-07
Shc3	6.85887e-21	0.139782	0.291	0.252	1.84552e-16		Arglu1	5.29213e-10	-0.0837263	0.666	0.677	1.42395e-05
Papd4	5.1954e-26	0.139636	0.328	0.267	1.39793e-21		Cpe	3.17279e-19	-0.0835976	0.68	0.675	8.53703e-15
Astn2	4.65596e-08	0.139597	0.561	0.542	0.00125278		Rsu1	2.38813e-13	-0.0835587	0.245	0.266	6.42575e-09
Pacsin1	4.32647e-31	0.138913	0.736	0.727	1.16412e-26		Ttc7b	5.51585e-20	-0.0834932	0.644	0.64	1.48415e-15
Zcchc11	9.50371e-48	0.138798	0.633	0.54	2.55716e-43		Iqsec1	5.20091e-15	-0.0834013	0.726	0.719	1.39941e-10
Dgki	4.00395e-23	0.13876	0.92	0.909	1.07734e-18		Gm26565	2.15513e-09	-0.0832119	0.243	0.279	5.7988e-05
Garnl3	3.02195e-15	0.138561	0.338	0.299	8.13116e-11		Sergef	5.1701e-17	-0.0831526	0.475	0.477	1.39112e-12
Cmip	1.47429e-40	0.138407	0.714	0.714	3.96686e-36		Tnr	4.99005e-09	-0.0828672	0.867	0.863	0.000134267
Slc25a23	6.86965e-31	0.138074	0.463	0.437	1.84842e-26		Robo2	2.65088e-07	-0.0828084	0.831	0.829	0.00713274
Cacna1b	1.04697e-40	0.138039	0.666	0.657	2.81708e-36		Galnt13	9.78836e-09	-0.082586	0.695	0.71	0.000263375
Meg3	2.31605e-28	0.137617	0.99	0.988	6.2318e-24		Baz1b	4.5243e-15	-0.0823702	0.463	0.474	1.21735e-10
Slc16a2	1.17179e-25	0.13753	0.438	0.414	3.15292e-21		Man1a2	5.96809e-17	-0.0819869	0.558	0.556	1.60584e-12
Brinp2	1.03489e-20	0.137363	0.44	0.422	2.78457e-16		Zufsp	1.07773e-09	-0.0818755	0.219	0.254	2.89985e-05
Snrnp70	2.43388e-27	0.137236	0.844	0.831	6.54885e-23		Sorbs2os	2.74398e-11	-0.0815342	0.758	0.747	7.38322e-07
Cpeb1	3.87467e-36	0.137184	0.462	0.441	1.04256e-31		Ano6	1.44705e-16	-0.0814457	0.422	0.429	3.89357e-12
Slc35f1	2.2321e-13	0.137079	0.498	0.452	6.00592e-09		Rnf165	7.25144e-21	-0.0807247	0.486	0.488	1.95114e-16
Atp9a	4.58538e-36	0.137047	0.521	0.504	1.23379e-31		Hdac7	4.19567e-15	-0.0800979	0.267	0.279	1.12893e-10
Dnmt3a	1.27608e-34	0.135916	0.676	0.666	3.43354e-30		Sptbn1	1.869e-14	-0.0799977	0.854	0.856	5.02891e-10
Nova2	4.80324e-37	0.135692	0.383	0.362	1.29241e-32		Nkain2	5.95875e-18	-0.0798685	0.985	0.991	1.60332e-13
Kcnb1	6.97655e-32	0.135068	0.543	0.528	1.87718e-27		Aig1	3.54596e-23	-0.0796746	0.634	0.624	9.54113e-19
Kif5a	2.39632e-25	0.134829	0.39	0.354	6.44779e-21		Osbp2	1.80372e-12	-0.079645	0.647	0.65	4.85327e-08
Nrbp2	6.31808e-25	0.134619	0.252	0.208	1.70001e-20		Rgs7	4.25395e-13	-0.0795955	0.937	0.938	1.14461e-08
Tcte2	3.1196e-22	0.13459	0.386	0.345	8.3939e-18		9130011E15Rik	2.51166e-11	-0.0794608	0.402	0.447	6.75812e-07
Ccdc88c	9.24989e-21	0.134286	0.314	0.282	2.48887e-16		Synj1	1.02358e-14	-0.0792454	0.585	0.594	2.75413e-10
Sil1	1.42221e-28	0.134281	0.263	0.235	3.82673e-24		Glg1	3.23471e-17	-0.0792362	0.732	0.736	8.70364e-13
Aak1	1.02169e-34	0.133782	0.841	0.831	2.74907e-30		Mgea5	8.66755e-10	-0.0791861	0.393	0.433	2.33218e-05
Apbb2	8.6317e-35	0.133731	0.639	0.63	2.32253e-30		Osbpl10	3.78839e-10	-0.0791526	0.354	0.36	1.01934e-05
Npas2	1.07076e-17	0.133517	0.439	0.392	2.8811e-13		Bbx	8.34289e-15	-0.0789262	0.335	0.344	2.24482e-10
Srcin1	1.53342e-27	0.133223	0.503	0.476	4.12598e-23		Samd12	1.41568e-07	-0.078158	0.884	0.893	0.00380918
Kif1b	6.335e-35	0.133222	0.812	0.799	1.70456e-30		Rap1gap2	6.61958e-13	-0.0781453	0.52	0.521	1.78113e-08
Acadsb	7.85702e-26	0.132905	0.31	0.272	2.11409e-21		App	9.77937e-24	-0.0781397	0.859	0.852	2.63133e-19
Magi3	4.51929e-27	0.132844	0.442	0.426	1.21601e-22		Zmiz1	5.25925e-16	-0.0780623	0.305	0.308	1.41511e-11
4933427D14Rik	1.13083e-22	0.132731	0.303	0.248	3.04273e-18		Klhl29	4.729e-08	-0.0779849	0.788	0.794	0.00127243
Nav3	1.85694e-33	0.132652	0.984	0.978	4.99647e-29		Il1rapl1	2.68039e-09	-0.0779621	0.943	0.955	7.21212e-05
Cry2	4.45576e-28	0.13216	0.318	0.285	1.19891e-23		Rtn1	3.60275e-22	-0.0778979	0.892	0.885	9.69392e-18
Thrb	7.95477e-22	0.131977	0.649	0.606	2.14039e-17		Wdfy3	1.4993e-14	-0.0778875	0.701	0.706	4.03417e-10
Rgs6	6.86483e-09	0.131535	0.282	0.281	0.000184712		Cadm1	6.41015e-11	-0.0778089	0.932	0.93	1.72478e-06
Csmd1	8.50472e-70	0.130924	0.997	0.994	2.28836e-65		Daam1	6.51098e-14	-0.0777621	0.46	0.47	1.75191e-09
Frmpd4	1.09588e-10	0.130797	0.923	0.918	2.94869e-06		Gria3	1.35271e-09	-0.077698	0.92	0.921	3.63973e-05
Dagla	9.619e-29	0.130726	0.476	0.46	2.58819e-24		4932438A13Rik	8.31475e-16	-0.077257	0.578	0.582	2.23725e-11
AW554918	7.04759e-29	0.130481	0.428	0.404	1.8963e-24		Dab1	1.66808e-12	-0.0772456	0.978	0.987	4.4883e-08
Atp2b4	1.14595e-21	0.130305	0.266	0.247	3.0834e-17		Rreb1	7.86678e-11	-0.0771202	0.29	0.296	2.11671e-06
Zkscan3	9.40577e-28	0.129832	0.315	0.283	2.53081e-23		Trappc9	1.17799e-12	-0.0769788	0.523	0.536	3.16962e-08
Ispd	3.30758e-24	0.128512	0.27	0.212	8.89971e-20		Epb41l1	7.70478e-11	-0.0769653	0.581	0.586	2.07313e-06
Phf24	2.21424e-34	0.128298	0.605	0.594	5.95785e-30		Adcy9	2.96386e-13	-0.0766813	0.793	0.791	7.97485e-09
St3gal3	2.4e-32	0.128257	0.483	0.463	6.45769e-28		BC052040	1.08355e-12	-0.0766282	0.248	0.263	2.9155e-08
Rasgrf1	7.14773e-24	0.127694	0.899	0.884	1.92324e-19		Cacna1d	2.14399e-09	-0.0765794	0.863	0.874	5.76883e-05
Gm28905	1.48649e-11	0.127634	0.28	0.24	3.9997e-07		Fam110b	9.62005e-19	-0.076433	0.418	0.417	2.58847e-14
Sh3d19	8.00308e-20	0.127265	0.438	0.398	2.15339e-15		Dip2a	8.71401e-09	-0.0763178	0.27	0.286	0.000234468
Xkr4	4.54219e-20	0.127176	0.951	0.943	1.22217e-15		Grik5	2.40008e-14	-0.0763104	0.529	0.535	6.4579e-10
Mark2	1.62493e-29	0.126197	0.583	0.565	4.3722e-25		Ctnnd2	5.13492e-08	-0.0761261	0.963	0.967	0.00138165
Tiam1	2.15271e-12	0.126153	0.652	0.645	5.7923e-08		Mamld1	5.2343e-19	-0.0758934	0.336	0.339	1.40839e-14
Stxbp1	1.17184e-31	0.126126	0.567	0.55	3.15307e-27		Thrb	2.26007e-08	-0.0756917	0.634	0.649	0.000608118
Cadps2	2.23134e-14	0.125939	0.464	0.454	6.00386e-10		Col4a2	9.9989e-16	-0.0756848	0.328	0.333	2.6904e-11
Arfgef2	2.10256e-24	0.125811	0.362	0.331	5.65736e-20		Dock9	1.65832e-13	-0.0756295	0.729	0.728	4.46204e-09
Crebrf	1.77701e-26	0.125788	0.322	0.291	4.78141e-22		Gtdc1	3.81996e-16	-0.0754351	0.655	0.657	1.02784e-11
Odf2	3.71236e-36	0.125343	0.492	0.483	9.98884e-32		Osbpl6	4.88554e-11	-0.0753328	0.774	0.773	1.31455e-06
A530046M15Rik	1.35065e-20	0.12469	0.289	0.258	3.63419e-16		Plxna2	4.87924e-22	-0.0751474	0.616	0.603	1.31286e-17
Pcdh7	3.03881e-09	0.124468	0.552	0.543	8.17653e-05		Dnah9	3.47047e-09	-0.0751455	0.399	0.406	9.33799e-05
Pacs1	1.35555e-23	0.123942	0.522	0.5	3.64737e-19		Srrm4	8.53547e-10	-0.0747842	0.649	0.651	2.29664e-05
Ntng2	2.59599e-21	0.123872	0.396	0.379	6.98502e-17		Map4k3	5.08994e-18	-0.0747748	0.659	0.652	1.36955e-13
Hlf	1.3608e-24	0.123775	0.307	0.287	3.66151e-20		Caskin1	3.5876e-18	-0.0745699	0.291	0.298	9.65317e-14
Hdac7	2.87513e-21	0.12364	0.279	0.246	7.73611e-17		Igf1r	9.74121e-16	-0.0742814	0.578	0.573	2.62107e-11
Cacng3	3.73103e-18	0.123459	0.492	0.472	1.00391e-13		Akap9	1.79236e-12	-0.0739177	0.46	0.466	4.82269e-08
Grik3	1.7587e-20	0.123216	0.302	0.299	4.73213e-16		Ptprz1	1.82177e-09	-0.0735672	0.293	0.299	4.90183e-05
Atp5o	1.60829e-45	0.123026	0.667	0.577	4.32742e-41		Ryr3	3.50502e-07	-0.0730282	0.846	0.846	0.00943096
Tspoap1	5.39467e-25	0.122604	0.484	0.461	1.45154e-20		Med12l	3.45766e-12	-0.0728689	0.715	0.718	9.30353e-08
Ulk2	3.4817e-29	0.122538	0.563	0.551	9.3682e-25		Kidins220	3.37328e-22	-0.072861	0.652	0.644	9.07648e-18
Rps6ka2	6.50182e-18	0.122314	0.368	0.335	1.74944e-13		Cdh2	4.44437e-09	-0.0728382	0.746	0.757	0.000119585
Nwd2	4.24099e-14	0.122097	0.435	0.41	1.14112e-09		Ajap1	7.43189e-15	-0.0724125	0.257	0.266	1.9997e-10
Epb41	7.60867e-15	0.121853	0.28	0.252	2.04726e-10		Parp8	5.94672e-10	-0.0723912	0.416	0.425	1.60008e-05
Foxn3	7.13254e-13	0.121821	0.535	0.511	1.91915e-08		Ubr5	1.65302e-12	-0.0723815	0.64	0.644	4.44779e-08
Camk2g	1.58517e-24	0.121724	0.339	0.314	4.26521e-20		Tcte2	3.47949e-08	-0.0720309	0.368	0.386	0.000936227
Spata7	1.97688e-26	0.121703	0.408	0.378	5.3192e-22		Lrp8	1.05363e-12	-0.0719884	0.309	0.318	2.83501e-08
Map7	1.15871e-22	0.121626	0.665	0.639	3.11774e-18		Ddhd1	1.91813e-10	-0.0717408	0.401	0.414	5.16111e-06
Cacna2d1	3.9088e-23	0.121266	0.936	0.929	1.05174e-18		Hnrnpl	1.09044e-19	-0.0711321	0.469	0.463	2.93404e-15
Arhgap21	2.3334e-21	0.121178	0.718	0.706	6.27848e-17		Gm26848	4.1218e-199	-0.0710452	0.827	0.943	1.10905e-194
Itga8	3.10331e-19	0.121078	0.589	0.58	8.35007e-15		Prkce	1.29476e-09	-0.0710145	0.962	0.967	3.4838e-05
Ube4b	1.4072e-25	0.120596	0.491	0.471	3.78637e-21		Tmem57	4.22545e-07	-0.0709335	0.431	0.461	0.0113694
Spock3	7.49738e-13	0.120578	0.456	0.423	2.01732e-08		Astn1	2.65679e-17	-0.0709243	0.786	0.779	7.14863e-13
Mdga2	3.8328e-37	0.120524	0.978	0.968	1.03129e-32		Fam155a	1.15708e-13	-0.0706303	0.986	0.989	3.11335e-09
Pcnx2	2.23613e-25	0.120403	0.482	0.465	6.01675e-21		Clvs1	3.38311e-17	-0.0704362	0.619	0.612	9.10295e-13
Zfp973	1.16806e-19	0.120373	0.405	0.348	3.14289e-15		Gmds	3.37734e-14	-0.0699831	0.545	0.546	9.08741e-10
Adamts3	2.20395e-25	0.120296	0.324	0.308	5.93017e-21		Rap1gds1	2.45397e-13	-0.069939	0.574	0.58	6.60289e-09
Sergef	1.4659e-28	0.119966	0.477	0.47	3.9443e-24		Gria4	6.9862e-07	-0.0697673	0.631	0.648	0.0187978
Ppp2r5c	2.25272e-27	0.119476	0.553	0.541	6.06141e-23		Ssbp3	2.84899e-11	-0.0697274	0.403	0.411	7.66578e-07
Nkain2	1.63067e-15	0.118945	0.991	0.986	4.38765e-11		Macf1	7.51775e-11	-0.0692088	0.912	0.91	2.0228e-06
Vgll4	2.93987e-22	0.118463	0.329	0.318	7.91031e-18		Mapk10	9.81716e-10	-0.0691427	0.92	0.917	2.6415e-05
Baz1b	5.51816e-27	0.118451	0.474	0.459	1.48477e-22		Prrc2c	2.69484e-14	-0.0686931	0.614	0.616	7.25101e-10
Susd4	7.94446e-23	0.118434	0.662	0.65	2.13762e-18		Eml6	1.28503e-13	-0.0686891	0.848	0.842	3.45763e-09
Arhgap23	2.64703e-23	0.118205	0.288	0.263	7.12236e-19		Pip4k2a	1.06288e-11	-0.0685628	0.327	0.338	2.8599e-07
Sema4d	1.12219e-25	0.118135	0.329	0.309	3.01948e-21		Chd5	5.35717e-08	-0.0685168	0.386	0.397	0.00144145
Sptbn4	1.06628e-29	0.11789	0.669	0.662	2.86904e-25		Grin2a	4.42467e-07	-0.0684064	0.982	0.987	0.0119054
Sv2b	1.11141e-17	0.117827	0.549	0.492	2.99046e-13		Rps6ka5	7.70099e-09	-0.0683999	0.279	0.289	0.000207211
Dnm1	2.45858e-25	0.117616	0.623	0.611	6.61529e-21		Sfswap	1.33072e-11	-0.0683169	0.524	0.531	3.58057e-07
Grb10	3.08713e-18	0.117565	0.265	0.237	8.30654e-14		Zfyve28	1.5002e-10	-0.0682676	0.482	0.486	4.0366e-06
Gnas	2.21432e-23	0.11756	0.473	0.462	5.95807e-19		Nrg3	1.00002e-16	-0.0682383	0.995	0.997	2.69075e-12
Dtd1	1.65911e-23	0.117495	0.476	0.454	4.46417e-19		Fndc3b	4.39807e-11	-0.0681636	0.398	0.403	1.18339e-06
Pbx1	1.5894e-19	0.117295	0.875	0.871	4.27659e-15		Ctdspl	2.38064e-14	-0.0677911	0.536	0.534	6.4056e-10
D17Wsu92e	1.24971e-22	0.117216	0.25	0.197	3.36261e-18		Phlpp1	2.37803e-13	-0.0677582	0.607	0.605	6.39857e-09
Gm42418	1.68633e-07	0.116894	0.933	0.924	0.0045374		Ranbp17	8.0035e-12	-0.0672405	0.341	0.346	2.1535e-07
Syt16	1.38498e-22	0.116869	0.702	0.68	3.72657e-18		Nhsl2	1.82695e-11	-0.0670814	0.489	0.485	4.91578e-07
Rasal1	3.32233e-21	0.116814	0.29	0.262	8.93939e-17		Lmbr1	6.50671e-12	-0.0670787	0.367	0.375	1.75076e-07
Wnk1	1.63212e-29	0.116298	0.544	0.532	4.39155e-25		Prickle2	3.44552e-10	-0.0670473	0.893	0.891	9.27086e-06
Trps1	7.58717e-16	0.115977	0.324	0.285	2.04148e-11		Vps13d	2.17739e-16	-0.0669671	0.512	0.512	5.85869e-12
Abr	2.40085e-22	0.115215	0.769	0.757	6.45996e-18		Anks1	1.72541e-10	-0.066765	0.25	0.259	4.64255e-06
Chd4	2.08317e-27	0.115038	0.426	0.409	5.6052e-23		Sh3kbp1	3.13481e-13	-0.066632	0.337	0.333	8.43484e-09
Fbxl20	2.35588e-26	0.115035	0.53	0.518	6.33897e-22		Tnik	4.69331e-10	-0.0666185	0.933	0.938	1.26283e-05
Tenm2	2.12838e-28	0.115035	0.992	0.983	5.72683e-24		Fyn	2.08509e-15	-0.0665891	0.584	0.585	5.61034e-11
Zfp385b	1.52821e-15	0.114966	0.622	0.577	4.11196e-11		Fto	2.29807e-11	-0.0659649	0.719	0.725	6.18341e-07
Grm5	6.31188e-29	0.114908	0.99	0.985	1.69834e-24		Agrn	3.26274e-22	-0.065851	0.345	0.34	8.77907e-18
Agbl4	5.52301e-11	0.11458	0.742	0.711	1.48608e-06		Grip1	1.50712e-08	-0.0657526	0.676	0.675	0.000405521
Ppp1r14c	2.73918e-24	0.114356	0.298	0.273	7.37031e-20		Fkbp5	1.19091e-08	-0.0655028	0.329	0.336	0.000320438
Adcy1	7.07901e-19	0.114268	0.579	0.57	1.90475e-14		Slit1	1.514e-09	-0.0652485	0.703	0.701	4.07371e-05
Arhgap32	3.01252e-29	0.113929	0.572	0.566	8.10578e-25		Pcca	8.00547e-17	-0.0651531	0.614	0.61	2.15403e-12
Myo18a	2.76279e-30	0.113653	0.521	0.511	7.43383e-26		Magi3	4.73329e-08	-0.0651412	0.433	0.442	0.00127359
Tmem117	3.1533e-21	0.113559	0.455	0.44	8.48458e-17		Fmn2	2.77327e-13	-0.0647205	0.745	0.745	7.46203e-09
Ppargc1b	7.25098e-27	0.113329	0.349	0.329	1.95102e-22		Uxs1	1.51554e-14	-0.0647032	0.323	0.327	4.07786e-10
Arsb	1.35827e-18	0.113073	0.573	0.555	3.65468e-14		Snx25	2.73434e-19	-0.0645819	0.274	0.276	7.3573e-15
Kif16b	4.06631e-27	0.112928	0.316	0.297	1.09412e-22		Adam22	7.69003e-13	-0.0645624	0.765	0.763	2.06916e-08
Wwox	5.82326e-17	0.11284	0.519	0.516	1.56687e-12		AW554918	1.21399e-13	-0.0640653	0.427	0.428	3.26648e-09
Ccdc57	1.49254e-24	0.112823	0.291	0.271	4.01598e-20		Xkr6	6.55408e-13	-0.063951	0.646	0.63	1.76351e-08
Prkg1	4.0129e-16	0.112424	0.891	0.883	1.07975e-11		Tnrc6c	3.19095e-09	-0.0639075	0.937	0.939	8.58589e-05
Celf4	2.55698e-15	0.112025	0.888	0.891	6.88006e-11		Neto1	4.96686e-17	-0.0636412	0.576	0.558	1.33643e-12
Catspere2	1.0387e-19	0.111628	0.43	0.409	2.79483e-15		Exoc2	1.06968e-14	-0.0634559	0.334	0.339	2.8782e-10
Tsc1	1.17352e-29	0.111532	0.4	0.388	3.15759e-25		Uggt2	5.9465e-13	-0.0633116	0.509	0.508	1.60002e-08
Itfg1	3.37592e-22	0.111139	0.401	0.38	9.08359e-18		Gm15577	3.68372e-12	-0.0632684	0.344	0.338	9.91179e-08
Ankrd11	9.40107e-27	0.11108	0.772	0.769	2.52955e-22		Nrp2	3.72399e-12	-0.0632144	0.403	0.399	1.00201e-07
Snx10	3.78172e-20	0.111059	0.381	0.35	1.01755e-15		Rapgef4	3.18113e-10	-0.0630702	0.829	0.826	8.55947e-06
Ergic1	5.62771e-30	0.111049	0.344	0.329	1.51425e-25		Atp5o	1.73561e-14	-0.0629391	0.618	0.667	4.67e-10
Hnrnpu	3.44562e-25	0.111012	0.73	0.725	9.27112e-21		Slc22a23	2.50399e-09	-0.0627938	0.398	0.406	6.73749e-05
Arhgap26	3.35345e-17	0.111007	0.71	0.669	9.02313e-13		Slmap	5.93415e-10	-0.0627836	0.415	0.423	1.5967e-05
Man2a2	2.22339e-27	0.110815	0.327	0.311	5.98249e-23		Atp8a2	1.2773e-10	-0.0627815	0.613	0.615	3.43684e-06
Prkcz	4.46771e-27	0.110275	0.498	0.486	1.20213e-22		D10Wsu102e	5.37592e-11	-0.0627723	0.38	0.381	1.4465e-06
Fam208a	6.1677e-19	0.110107	0.368	0.312	1.65954e-14		Med13l	1.02562e-12	-0.062744	0.625	0.622	2.75965e-08
Sun1	4.66052e-22	0.109753	0.393	0.37	1.25401e-17		Meg3	1.15261e-08	-0.0626177	0.984	0.99	0.000310132
Pacrg	4.43928e-19	0.109752	0.393	0.383	1.19448e-14		Tspoap1	2.6692e-13	-0.0626135	0.483	0.484	7.18201e-09
Dtnb	2.93107e-20	0.109193	0.771	0.763	7.88662e-16		Trim9	1.44046e-10	-0.0623973	0.843	0.836	3.87585e-06
Scn1a	1.30641e-24	0.109165	0.593	0.584	3.51515e-20		Ppp4r4	1.39961e-09	-0.062391	0.404	0.405	3.76592e-05
Hecw1	2.92743e-26	0.109103	0.777	0.722	7.87684e-22		Golga4	4.08429e-10	-0.0622806	0.407	0.409	1.09896e-05
Cit	5.20406e-09	0.108766	0.261	0.228	0.000140026		Sez6	6.21971e-08	-0.0622788	0.268	0.278	0.00167354
Rufy1	1.71714e-27	0.108475	0.298	0.28	4.62032e-23		Snx29	2.05347e-13	-0.0618253	0.442	0.444	5.52527e-09
Cdc42bpb	1.64987e-25	0.108474	0.316	0.296	4.43931e-21		Map3k5	1.7507e-08	-0.0617532	0.31	0.315	0.000471061
Dcaf5	7.06551e-29	0.107477	0.438	0.428	1.90112e-24		Rimbp2	1.85058e-09	-0.0617342	0.752	0.742	4.97936e-05
Grik5	7.77523e-22	0.107417	0.535	0.52	2.09208e-17		Fer	1.3814e-17	-0.0615708	0.503	0.499	3.71692e-13
Ubp1	2.08874e-21	0.107281	0.401	0.387	5.62018e-17		Ralgapa2	4.09738e-07	-0.0615586	0.689	0.691	0.0110248
5730522E02Rik	4.09184e-14	0.107072	0.89	0.872	1.10099e-09		Pxk	2.98515e-14	-0.0614818	0.297	0.299	8.03214e-10
Syne1	6.86666e-13	0.106907	0.879	0.869	1.84761e-08		Drosha	1.68561e-10	-0.0613753	0.238	0.25	4.53547e-06
Fgf13	2.77912e-18	0.106748	0.381	0.377	7.47777e-14		Clasp1	6.65355e-13	-0.0613568	0.565	0.566	1.79027e-08
Dnajc13	1.1045e-22	0.106738	0.385	0.364	2.97187e-18		Syndig1	3.43355e-08	-0.0611905	0.346	0.352	0.000923866
Gtf2i	4.4408e-28	0.106324	0.597	0.594	1.19489e-23		Tro	3.23032e-19	-0.0610097	0.444	0.436	8.69182e-15
Evi5l	5.2318e-24	0.106277	0.268	0.243	1.40772e-19		Ipo11	1.55884e-15	-0.0608755	0.427	0.424	4.19438e-11
Neto1	4.72782e-17	0.106064	0.558	0.554	1.27211e-12		Slc8a3	2.85349e-07	-0.0606985	0.322	0.324	0.00767789
Pdss2	6.25076e-32	0.106026	0.57	0.575	1.68189e-27		Uvrag	1.96178e-14	-0.0603678	0.6	0.593	5.27855e-10
Dcaf6	1.81167e-22	0.105767	0.67	0.663	4.87465e-18		Insr	9.8446e-11	-0.0603031	0.467	0.471	2.64889e-06
9330182L06Rik	4.97529e-19	0.105629	0.272	0.252	1.3387e-14		Hlf	1.45904e-10	-0.060206	0.306	0.307	3.92583e-06
Ube2o	2.15624e-19	0.105178	0.316	0.29	5.8018e-15		Kifap3	5.31914e-17	-0.060108	0.53	0.525	1.43122e-12
Papd5	1.9222e-14	0.105087	0.305	0.261	5.17208e-10		Rps6ka2	8.21952e-08	-0.0600656	0.36	0.368	0.00221163
Akt3	1.47755e-23	0.104745	0.883	0.877	3.97565e-19		Macrod2	7.06927e-08	-0.0600276	0.974	0.976	0.00190213
Arfgef3	1.8743e-23	0.104708	0.621	0.615	5.04317e-19		Itsn2	2.57714e-16	-0.0598664	0.583	0.577	6.93431e-12
Tom1l2	3.31776e-22	0.104436	0.649	0.642	8.92709e-18		Pbx1	1.82491e-09	-0.059766	0.88	0.875	4.91027e-05
Kcnq3	1.52386e-19	0.104374	0.938	0.921	4.10025e-15		Fam171a1	9.8206e-12	-0.0596713	0.381	0.386	2.64243e-07
Tmem132b	5.711e-19	0.104373	0.817	0.813	1.53666e-14		Ankib1	5.59248e-10	-0.0595438	0.452	0.455	1.50477e-05
Dab1	5.27874e-19	0.103394	0.987	0.982	1.42035e-14		Myh10	5.29621e-15	-0.0595253	0.402	0.4	1.42505e-10
Cacnb4	7.98372e-19	0.103364	0.785	0.759	2.14818e-14		Gm27153	3.0081e-09	-0.0595104	0.246	0.255	8.09388e-05
Hectd4	1.94194e-19	0.103357	0.669	0.654	5.22519e-15		Nbea	4.23988e-09	-0.05948	0.976	0.982	0.000114082
Ncam2	1.4803e-07	0.102749	0.781	0.766	0.00398304		Pcnx2	8.44596e-10	-0.059392	0.479	0.482	2.27256e-05
Lingo2	3.75396e-09	0.102666	0.869	0.842	0.000101008		Bin1	6.29926e-15	-0.0591061	0.493	0.49	1.69494e-10
Pkd1	2.65878e-25	0.102185	0.557	0.548	7.15399e-21		Ncam1	5.18503e-08	-0.0590952	0.889	0.884	0.00139514
Kctd16	1.10927e-10	0.102142	0.878	0.859	2.98473e-06		D630045J12Rik	1.35535e-16	-0.0590597	0.49	0.481	3.64683e-12
Kif1a	3.00045e-29	0.101981	0.539	0.535	8.07331e-25		Purg	1.00034e-19	-0.0589398	0.378	0.372	2.69162e-15
Fto	1.92058e-23	0.101597	0.725	0.719	5.16769e-19		Arhgef28	1.73353e-13	-0.0588365	0.426	0.418	4.66441e-09
Bckdhb	6.85765e-24	0.101564	0.338	0.32	1.84519e-19		Wipf3	7.31722e-07	-0.0588128	0.633	0.626	0.0196884
D130043K22Rik	1.54276e-15	0.101327	0.406	0.383	4.15111e-11		Kcnip3	2.36988e-08	-0.0586069	0.531	0.532	0.000637663
Apba2	1.5528e-19	0.10131	0.808	0.799	4.17811e-15		Sez6l	1.83941e-08	-0.0582887	0.796	0.795	0.00049493
Rasgef1a	7.70685e-21	0.101273	0.624	0.616	2.07368e-16		Ncoa1	5.03286e-11	-0.058199	0.817	0.809	1.35419e-06
Ankrd27	3.17865e-17	0.100913	0.251	0.217	8.55278e-13		Tcf20	2.09633e-14	-0.0580915	0.751	0.741	5.64059e-10
Zfp280c	2.32767e-23	0.100737	0.341	0.327	6.26305e-19		Sgip1	1.05485e-07	-0.0580907	0.894	0.889	0.00283828
Pcbp3	3.37318e-20	0.100643	0.374	0.358	9.07621e-16		Lrrtm4	2.95327e-17	-0.0578526	0.772	0.816	7.94638e-13
Ano6	8.60978e-25	0.100532	0.429	0.422	2.31663e-20		Mgat5	3.1993e-08	-0.0578159	0.495	0.505	0.000860835
Trpc6	2.377e-12	0.100507	0.374	0.377	6.39579e-08		Gm12394	3.95477e-09	-0.0576214	0.517	0.558	0.000106411
Apba1	5.50558e-20	0.100311	0.733	0.717	1.48139e-15		Mapt	4.07155e-10	-0.0575948	0.859	0.851	1.09553e-05
Camta1	1.61627e-17	0.100216	0.833	0.828	4.34891e-13		Mark1	1.06241e-13	-0.0575588	0.39	0.389	2.85862e-09
Rab11fip4	1.33735e-26	0.0999513	0.415	0.41	3.5984e-22		Sik2	1.45448e-13	-0.0575455	0.43	0.426	3.91356e-09
Sbf2	1.76897e-15	0.0999003	0.764	0.754	4.75978e-11		Hnrnpu	1.0774e-14	-0.0574591	0.741	0.73	2.89896e-10
Eml2	2.364e-19	0.0998628	0.32	0.298	6.36081e-15		Wdr7	2.99688e-09	-0.0574146	0.634	0.635	8.06369e-05
Slmap	1.47385e-21	0.0997573	0.423	0.407	3.96568e-17		Dnmt3a	3.67774e-10	-0.0571538	0.681	0.676	9.89569e-06
Slc6a15	2.10799e-16	0.0996807	0.258	0.236	5.67198e-12		Fchsd2	1.61679e-09	-0.0569607	0.427	0.426	4.35029e-05
Sptbn1	2.19279e-20	0.0996343	0.856	0.85	5.90013e-16		Dtnb	1.72545e-06	-0.0566301	0.765	0.771	0.0464268
Tada2a	1.16115e-31	0.0995769	0.274	0.264	3.1243e-27		Scn2a	1.31762e-09	-0.0563692	0.834	0.835	3.54531e-05
Unc13b	1.09571e-19	0.0993799	0.462	0.454	2.94822e-15		Ptk2b	2.10989e-08	-0.0563309	0.704	0.702	0.000567709
Ctps2	8.40741e-16	0.0990302	0.279	0.253	2.26218e-11		Dpp6	7.96313e-07	-0.0557559	0.95	0.956	0.0214264
Ccbe1	4.88738e-10	0.0985799	0.32	0.308	1.31505e-05		Vezt	2.97377e-13	-0.0552668	0.435	0.432	8.00151e-09
Nsmce2	8.30092e-23	0.0984653	0.516	0.512	2.23353e-18		Slc44a5	3.62361e-09	-0.0551117	0.622	0.615	9.75004e-05
Nin	5.0491e-22	0.0983354	0.602	0.595	1.35856e-17		Cntln	1.79554e-08	-0.0550836	0.369	0.376	0.000483125
1700025G04Rik	1.19917e-24	0.0983309	0.527	0.527	3.2266e-20		Fryl	1.83169e-11	-0.0550753	0.498	0.499	4.92852e-07
Ptprk	2.56014e-13	0.0982949	0.733	0.731	6.88856e-09		Nlgn1	4.03368e-09	-0.0550392	0.983	0.99	0.000108534
Trim37	1.57736e-27	0.0980657	0.413	0.41	4.2442e-23		D430041D05Rik	1.49196e-12	-0.054871	0.719	0.71	4.01442e-08
Taok3	1.46638e-35	0.098062	0.432	0.431	3.94558e-31		Nek1	7.97853e-14	-0.0548675	0.395	0.393	2.14678e-09
Camkk2	3.95323e-18	0.0980413	0.342	0.32	1.0637e-13		Ablim1	1.35514e-06	-0.0547823	0.604	0.6	0.0364628
Eef2k	6.77803e-18	0.0979457	0.282	0.262	1.82377e-13		Clec16a	2.58452e-19	-0.0546392	0.506	0.494	6.95416e-15
Rbm26	3.01776e-24	0.0978518	0.737	0.736	8.11988e-20		Gm11417	2.37931e-08	-0.0544762	0.276	0.278	0.0006402
Dscaml1	1.0781e-17	0.0978307	0.823	0.825	2.90083e-13		Zc3h12b	8.59833e-11	-0.0543516	0.563	0.559	2.31355e-06
Atp2b2	1.18694e-13	0.0974651	0.845	0.826	3.19371e-09		Rasgef1a	3.64215e-12	-0.0541782	0.631	0.624	9.79994e-08
Macrod1	2.10105e-14	0.0972456	0.28	0.262	5.65329e-10		Zfp385b	9.7784e-07	-0.0541728	0.621	0.622	0.0263107
Slc22a23	2.9705e-16	0.0971202	0.406	0.389	7.99272e-12		Tsc22d1	3.40405e-18	-0.0539669	0.596	0.582	9.15927e-14
Trim46	9.85116e-18	0.097055	0.331	0.311	2.65065e-13		Oxr1	4.57354e-07	-0.0537398	0.896	0.891	0.012306
Fat3	2.02819e-12	0.0969368	0.773	0.766	5.45724e-08		Rbfox2	2.10037e-08	-0.0534928	0.85	0.846	0.000565146
Gmds	1.0349e-17	0.0969336	0.546	0.534	2.78459e-13		Vwa8	2.01548e-10	-0.0534832	0.562	0.561	5.42306e-06
Lrfn2	6.97501e-22	0.096881	0.689	0.688	1.87677e-17		Ephb2	4.28013e-10	-0.0530553	0.374	0.371	1.15165e-05
Fnip2	4.26702e-17	0.0967515	0.315	0.302	1.14813e-12		Asap2	1.33654e-07	-0.0527632	0.405	0.401	0.00359623
Tmem63b	7.11815e-23	0.0966834	0.378	0.366	1.91528e-18		Actn1	2.24642e-10	-0.0527608	0.345	0.348	6.04443e-06
Fry	7.51134e-21	0.0963174	0.89	0.885	2.02108e-16		Rnf25	5.36426e-08	-0.0526054	0.27	0.276	0.00144336
Epb41l1	8.4252e-15	0.0962644	0.586	0.576	2.26697e-10		B3gat1	1.6964e-16	-0.0526048	0.354	0.348	4.56451e-12
Phactr3	1.87991e-36	0.0962303	0.525	0.537	5.05827e-32		Kif16b	1.94208e-09	-0.0525423	0.314	0.316	5.22557e-05
Myrip	2.71251e-23	0.0961243	0.472	0.463	7.29856e-19		Syt7	5.21484e-07	-0.0524905	0.75	0.744	0.0140316
Mkl1	2.42046e-54	0.0961156	0.667	0.574	6.51274e-50		1700025G04Rik	1.63517e-16	-0.0524589	0.538	0.527	4.39975e-12
Rilpl1	2.02241e-22	0.0958028	0.328	0.322	5.44171e-18		Mdn1	4.49499e-13	-0.0524355	0.392	0.392	1.20947e-08
B3gat1	4.89225e-25	0.0955319	0.348	0.341	1.31636e-20		Clmn	1.53499e-07	-0.0522856	0.251	0.257	0.0041302
Iqsec2	4.39868e-16	0.0954631	0.662	0.65	1.18355e-11		Pde3b	2.71203e-10	-0.0521839	0.334	0.334	7.29727e-06
Sez6	1.56161e-13	0.0952328	0.278	0.26	4.20183e-09		Mast4	8.41034e-09	-0.0520317	0.716	0.695	0.000226297
Arglu1	2.90393e-08	0.0950746	0.677	0.656	0.000781361		Gm48239	1.10535e-09	-0.0518466	0.283	0.284	2.97417e-05
Atp8a1	3.84252e-14	0.0950276	0.789	0.78	1.03391e-09		Agap1	2.16334e-07	-0.0517728	0.682	0.679	0.0058209
Glt1d1	1.21699e-26	0.0947234	0.259	0.25	3.27456e-22		Zfp827	1.08604e-10	-0.05169	0.317	0.319	2.92222e-06
Atxn7l1	2.98017e-19	0.0946949	0.607	0.599	8.01874e-15		C530008M17Rik	1.85614e-09	-0.0516208	0.459	0.45	4.99433e-05
Stk39	2.17869e-21	0.0946403	0.568	0.561	5.8622e-17		Mecr	2.09717e-13	-0.051583	0.441	0.437	5.64285e-09
Cog5	1.23946e-23	0.0946311	0.607	0.606	3.335e-19		Map2	6.13069e-08	-0.0515174	0.919	0.915	0.00164958
Pnkd	1.71493e-22	0.0944782	0.311	0.298	4.61436e-18		Crim1	1.17337e-10	-0.0514094	0.476	0.467	3.1572e-06
Ccser1	3.14344e-16	0.0944567	0.961	0.954	8.45806e-12		Dst	4.47391e-07	-0.0513065	0.857	0.857	0.0120379
Fnbp1	8.50492e-21	0.094449	0.594	0.591	2.28842e-16		Aak1	2.94405e-10	-0.0512877	0.848	0.841	7.92155e-06
Bicdl1	1.04675e-23	0.0943228	0.518	0.512	2.8165e-19		Rab6b	1.71775e-12	-0.0510971	0.482	0.478	4.62195e-08
Rreb1	3.81483e-13	0.0942212	0.296	0.285	1.02646e-08		Plekha6	1.08762e-06	-0.0509066	0.429	0.434	0.0292647
Gm26904	1.59209e-40	0.0941162	0.626	0.544	4.28384e-36		Ap2a2	1.30085e-12	-0.0507446	0.391	0.389	3.5002e-08
Sema6d	1.59542e-09	0.0940937	0.593	0.598	4.29279e-05		Mad1l1	2.9713e-17	-0.0506988	0.255	0.251	7.99489e-13
Ppp1r12b	1.30973e-17	0.0940624	0.699	0.693	3.52409e-13		Erc2	2.3617e-10	-0.0506913	0.974	0.982	6.35462e-06
Mpc1	5.77563e-19	0.0937374	0.343	0.331	1.55405e-14		Kctd1	3.01884e-11	-0.0506306	0.454	0.447	8.1228e-07
St8sia1	2.55926e-16	0.0937096	0.273	0.251	6.8862e-12		Sorcs2	4.45964e-12	-0.0506061	0.387	0.376	1.19996e-07
Fndc3b	6.86487e-23	0.0936657	0.403	0.4	1.84713e-18		Gm28379	3.86563e-10	-0.050577	0.304	0.304	1.04012e-05
Jazf1	1.6539e-24	0.0935493	0.712	0.715	4.45014e-20		Tab2	7.6545e-10	-0.0503942	0.291	0.296	2.0596e-05
Gucy1a2	6.80448e-22	0.0934564	0.756	0.753	1.83088e-17		Unc5c	6.25014e-07	-0.0503754	0.718	0.722	0.0168173
Lncpint	4.26409e-20	0.0932735	0.924	0.916	1.14734e-15		Atg16l2	2.58922e-08	-0.0503231	0.251	0.258	0.00069668
Inpp4a	3.29874e-22	0.0930762	0.482	0.479	8.87591e-18		Acot7	1.44854e-10	-0.0502501	0.307	0.31	3.89759e-06
Rasa2	1.23817e-16	0.0930613	0.32	0.298	3.33155e-12		Scfd2	1.38927e-12	-0.0501302	0.467	0.464	3.73812e-08
Otud4	1.52259e-23	0.0930137	0.282	0.27	4.09684e-19		Ncoa7	1.63747e-12	-0.0501109	0.638	0.631	4.40593e-08
Mgea5	4.68059e-18	0.0929941	0.433	0.377	1.25941e-13		Nrxn1	2.92928e-10	-0.0499722	0.989	0.995	7.88182e-06
Tmem63c	8.91745e-23	0.0929686	0.348	0.333	2.39942e-18		Sema4d	8.5054e-12	-0.0498717	0.335	0.329	2.28855e-07
Kmt2a	2.55537e-21	0.0929335	0.721	0.72	6.87574e-17		Hook1	8.43526e-13	-0.0498305	0.472	0.466	2.26967e-08
Tcf20	9.28332e-27	0.0922591	0.741	0.747	2.49786e-22		Fam49b	2.11263e-07	-0.0497597	0.563	0.562	0.00568445
Pitpna	1.71747e-19	0.0918643	0.513	0.501	4.62119e-15		Tmem63b	7.07024e-15	-0.0496047	0.386	0.378	1.90239e-10
Insr	1.46095e-22	0.0918499	0.471	0.464	3.93099e-18		Adam23	7.63085e-12	-0.0495707	0.573	0.567	2.05323e-07
Ank	8.42917e-19	0.0916866	0.624	0.618	2.26804e-14		Csmd2	2.32813e-09	-0.0495665	0.817	0.81	6.26429e-05
Ablim1	3.234e-11	0.0915781	0.6	0.59	8.70172e-07		Setd5	8.6108e-10	-0.0495358	0.599	0.594	2.31691e-05
Rbfox3	2.43695e-11	0.091395	0.906	0.894	6.55709e-07		Gabrb2	1.66504e-06	-0.0495041	0.76	0.752	0.0448012
Uri1	6.38936e-20	0.0913547	0.336	0.324	1.71918e-15		Tgfbr3	2.98518e-10	-0.0495027	0.416	0.414	8.03223e-06
Prickle2	8.45171e-15	0.0912689	0.891	0.89	2.2741e-10		Stk3	1.08013e-13	-0.0493117	0.458	0.45	2.90632e-09
Dlgap4	6.02376e-23	0.0911321	0.589	0.59	1.62081e-18		Eri3	2.42596e-13	-0.0491058	0.47	0.463	6.52753e-09
Ano4	3.20886e-07	0.0910318	0.44	0.424	0.00863409		Ankrd6	1.85211e-09	-0.0490552	0.306	0.304	4.98348e-05
Jph1	7.42679e-10	0.090737	0.596	0.602	1.99833e-05		Mblac2	1.99962e-08	-0.0490117	0.354	0.353	0.000538038
Gm16183	1.95908e-12	0.0907042	0.39	0.366	5.27131e-08		Ptprd	1.11218e-06	-0.0488669	0.98	0.987	0.0299254
Cstf2	2.99149e-17	0.0906706	0.251	0.229	8.0492e-13		Fbxo41	1.10211e-16	-0.048826	0.356	0.349	2.96545e-12
Ctnna2	4.59949e-14	0.0905726	0.967	0.958	1.23759e-09		Ttll11	1.43644e-10	-0.0486827	0.645	0.637	3.86504e-06
Fbxo41	4.92777e-23	0.0904379	0.349	0.339	1.32591e-18		Stum	5.51639e-11	-0.0484672	0.343	0.339	1.48429e-06
Dhdds	1.50298e-23	0.090353	0.373	0.367	4.04407e-19		Atp9b	3.67041e-09	-0.0484313	0.72	0.718	9.87599e-05
Mfsd4a	9.95534e-17	0.0901214	0.375	0.362	2.67868e-12		Plxdc2	1.66603e-06	-0.0483511	0.324	0.32	0.044828
Snx29	3.43889e-28	0.0901089	0.444	0.444	9.25303e-24		Tbcd	3.35941e-11	-0.0483065	0.374	0.372	9.03916e-07
Xylt1	3.45003e-11	0.0898865	0.593	0.59	9.28301e-07		Rgs17	3.12005e-07	-0.0481368	0.376	0.377	0.00839512
Lrfn5	2.31261e-13	0.0898413	0.955	0.947	6.22254e-09		Ubac2	3.51615e-15	-0.0480453	0.43	0.422	9.4609e-11
Tbl1x	2.96114e-11	0.0897421	0.286	0.26	7.96753e-07		Map4k5	2.14977e-14	-0.048036	0.497	0.486	5.7844e-10
Pak7	3.15393e-13	0.0896561	0.665	0.648	8.48628e-09		Gm48747	2.99604e-07	-0.0480017	0.569	0.569	0.00806143
Pkp4	1.61614e-18	0.0895326	0.701	0.694	4.34854e-14		Ap1b1	7.06057e-12	-0.0478144	0.281	0.281	1.89979e-07
Rims1	1.88421e-15	0.0894743	0.972	0.968	5.06983e-11		Timp4	2.83043e-10	-0.047735	0.296	0.298	7.61585e-06
Nfix	3.09916e-21	0.0890424	0.487	0.485	8.3389e-17		Camkk1	1.77446e-09	-0.0475737	0.258	0.258	4.77455e-05
2810403A07Rik	4.28032e-15	0.088986	0.278	0.232	1.15171e-10		Epb41l3	5.52004e-10	-0.0475668	0.481	0.473	1.48528e-05
Osbpl1a	2.92333e-09	0.088813	0.356	0.324	7.86581e-05		Rsrp1	1.04121e-13	-0.0475156	0.67	0.716	2.80159e-09
Grm3	3.18703e-07	0.0886944	0.365	0.334	0.00857533		Tbc1d1	8.70853e-08	-0.0473454	0.433	0.428	0.0023432
Diaph2	7.29305e-08	0.0883157	0.737	0.726	0.00196234		9330182L06Rik	1.97645e-10	-0.0473044	0.272	0.272	5.31802e-06
Med13l	2.90424e-26	0.0880333	0.622	0.628	7.81445e-22		BC005561	1.52137e-18	-0.0470639	0.467	0.454	4.09356e-14
Chst11	5.33666e-27	0.0874255	0.443	0.449	1.43593e-22		Tmem117	3.50596e-07	-0.0470596	0.456	0.455	0.00943349
Srrm2	6.91468e-13	0.0873015	0.93	0.927	1.86053e-08		Ophn1	3.05858e-12	-0.047007	0.415	0.407	8.22973e-08
Rfx7	1.22559e-19	0.0871822	0.567	0.563	3.2977e-15		Cstf2	6.381e-10	-0.0468582	0.245	0.251	1.71694e-05
2023-09-11	2.94903e-17	0.0867684	0.442	0.434	7.93495e-13		A230057D06Rik	5.92057e-08	-0.0467534	0.757	0.755	0.00159305
Fmnl2	5.32563e-16	0.0867273	0.649	0.65	1.43297e-11		Nrbp2	1.7749e-13	-0.0466514	0.254	0.252	4.77574e-09
Crtc1	1.19037e-22	0.0867252	0.421	0.419	3.20292e-18		Anks1b	2.62622e-09	-0.0465793	0.991	0.993	7.06637e-05
Ap1b1	8.17547e-21	0.0865071	0.281	0.267	2.19977e-16		Lrrc28	1.1043e-17	-0.0465551	0.323	0.312	2.97134e-13
Cabp1	5.42805e-14	0.0864193	0.332	0.312	1.46052e-09		Ddx17	7.35889e-11	-0.0465338	0.552	0.549	1.98006e-06
Adss	3.0957e-18	0.0862952	0.257	0.241	8.32959e-14		Fam214a	1.21608e-11	-0.0464387	0.427	0.422	3.27209e-07
Itsn1	7.5006e-15	0.0861897	0.626	0.619	2.01819e-10		Gpatch2	3.97162e-11	-0.0461491	0.403	0.396	1.06864e-06
Sap130	1.40985e-21	0.0859086	0.285	0.273	3.79347e-17		Zeb1	2.22182e-09	-0.0461183	0.614	0.605	5.97826e-05
Zcchc14	1.28546e-21	0.0858858	0.328	0.32	3.45879e-17		Arhgap32	1.18042e-15	-0.0461011	0.588	0.572	3.17615e-11
Sppl3	1.4412e-23	0.0858602	0.466	0.466	3.87783e-19		Wnk1	1.16294e-13	-0.0460708	0.552	0.544	3.12911e-09
Tecpr2	2.08035e-20	0.0858341	0.352	0.345	5.59759e-16		Agtpbp1	3.09587e-08	-0.0459618	0.571	0.568	0.000833005
Pdzd4	3.56104e-22	0.0858291	0.538	0.539	9.58168e-18		Chrna7	5.71269e-14	-0.0459322	0.409	0.393	1.53711e-09
Zfp609	1.27506e-20	0.0857561	0.547	0.546	3.4308e-16		Ube4b	1.04708e-14	-0.045839	0.503	0.491	2.81739e-10
Cacna1d	3.93343e-11	0.0856796	0.874	0.866	1.05837e-06		Mirg	5.89172e-09	-0.0457671	0.353	0.354	0.000158529
Eif4g3	3.40736e-18	0.0855935	0.773	0.772	9.16819e-14		Kif5c	2.8344e-10	-0.0454791	0.662	0.657	7.62651e-06
Chd6	7.95042e-15	0.0851566	0.623	0.612	2.13922e-10		Slc6a6	1.56215e-12	-0.0454577	0.579	0.565	4.20328e-08
Arpp21	1.13546e-17	0.0850628	0.951	0.949	3.05518e-13		Mboat2	1.05837e-15	-0.0454268	0.54	0.526	2.84777e-11
Fam49b	1.48584e-14	0.0849453	0.562	0.557	3.99796e-10		Ctnna2	1.21145e-06	-0.0453982	0.959	0.967	0.0325964
Trappc9	2.4162e-23	0.084693	0.536	0.535	6.50127e-19		Phf24	1.52169e-14	-0.0451805	0.62	0.605	4.0944e-10
Clstn1	3.37343e-13	0.0845743	0.486	0.473	9.07689e-09		Crtac1	4.69346e-14	-0.0451319	0.464	0.451	1.26287e-09
Ryr3	3.3736e-08	0.0844042	0.846	0.836	0.000907734		Klhl3	2.01446e-12	-0.0451003	0.6	0.59	5.42029e-08
Pura	1.79642e-21	0.0843324	0.44	0.435	4.83363e-17		Oxct1	2.13379e-11	-0.0448641	0.635	0.625	5.74138e-07
Prkcg	4.6374e-13	0.0840515	0.613	0.585	1.24779e-08		Stxbp5	4.65509e-10	-0.0448612	0.683	0.671	1.25255e-05
Magi1	2.57118e-14	0.0840501	0.59	0.598	6.91829e-10		Inpp4a	1.60443e-12	-0.044721	0.493	0.482	4.31705e-08
Kdm3b	1.81538e-25	0.0840423	0.309	0.305	4.88465e-21		Dync1h1	3.3607e-14	-0.0447044	0.494	0.484	9.04264e-10
Atp11b	9.40637e-19	0.0840145	0.446	0.437	2.53097e-14		Adcy1	3.22479e-12	-0.0445056	0.596	0.579	8.67694e-08
Map7d2	1.91507e-17	0.0839212	0.477	0.471	5.15287e-13		Apc	9.81354e-09	-0.0444576	0.814	0.805	0.000264053
Prrc2b	7.14469e-17	0.0839185	0.516	0.504	1.92242e-12		Prpf40b	1.2732e-14	-0.0444374	0.26	0.26	3.42579e-10
Dennd1a	3.61803e-15	0.0837852	0.878	0.877	9.73502e-11		Gnaq	3.14042e-07	-0.0443728	0.835	0.83	0.00844994
Smad3	9.82543e-13	0.0836724	0.407	0.409	2.64373e-08		Limch1	5.63285e-09	-0.044367	0.659	0.649	0.000151563
Ext1	2.04279e-15	0.0836202	0.772	0.777	5.49654e-11		Phkb	1.38319e-07	-0.0442791	0.297	0.297	0.00372175
Slc44a5	4.03113e-08	0.0833717	0.615	0.604	0.00108466		Mllt3	5.94747e-09	-0.0442519	0.755	0.748	0.000160028
Agfg2	6.4207e-17	0.0831242	0.327	0.316	1.72762e-12		Tef	5.77721e-10	-0.0442377	0.418	0.413	1.55447e-05
Smurf1	4.57505e-17	0.0828724	0.311	0.3	1.23101e-12		Grik3	2.56507e-13	-0.0442279	0.322	0.302	6.90185e-09
Nub1	3.52264e-20	0.0828645	0.304	0.293	9.47836e-16		Fam193b	2.85838e-16	-0.0442238	0.334	0.329	7.69105e-12
Smarca2	1.03225e-09	0.0827385	0.498	0.483	2.77746e-05		Pcbp3	1.26179e-07	-0.0441684	0.372	0.374	0.0033951
Hs6st2	2.82193e-09	0.0824985	0.305	0.272	7.59296e-05		Galnt14	1.28938e-13	-0.0441675	0.375	0.361	3.46933e-09
Speg	1.63858e-15	0.0824557	0.346	0.334	4.40892e-11		Ncapd3	4.27586e-18	-0.0441545	0.368	0.356	1.15051e-13
Ralgps1	7.41271e-22	0.0823793	0.69	0.692	1.99454e-17		Dclk2	2.89202e-09	-0.0441545	0.465	0.459	7.78156e-05
Dym	1.53708e-25	0.0821239	0.545	0.546	4.13583e-21		Gnas	7.4322e-15	-0.0441121	0.492	0.473	1.99978e-10
Tnrc6c	3.25344e-14	0.0821237	0.939	0.931	8.75403e-10		Myrip	1.05548e-08	-0.0440348	0.474	0.472	0.000283997
Slc38a1	7.19324e-23	0.0820731	0.272	0.267	1.93548e-18		Ssh2	9.08223e-07	-0.0439808	0.782	0.779	0.0244375
Banf2	8.76332e-09	0.0819441	0.325	0.292	0.000235795		Lurap1l	1.17613e-12	-0.0439505	0.302	0.297	3.16462e-08
Col4a2	1.69056e-17	0.0815424	0.333	0.327	4.54878e-13		Sec24b	1.16781e-10	-0.0438811	0.464	0.461	3.14222e-06
Hk1	1.75734e-18	0.0810917	0.336	0.325	4.72847e-14		Acvr2a	3.10503e-09	-0.0438047	0.462	0.452	8.35471e-05
Smg6	2.83013e-16	0.0808898	0.751	0.753	7.61504e-12		Itsn1	6.97012e-07	-0.0437173	0.629	0.626	0.0187545
Unc13a	1.6309e-19	0.0806716	0.565	0.567	4.38827e-15		Fbxw8	2.56839e-08	-0.0436418	0.259	0.26	0.000691077
Gab2	1.75677e-08	0.0805269	0.313	0.301	0.000472693		Rabgap1l	1.93573e-07	-0.043604	0.902	0.894	0.00520846
Ambra1	4.32479e-19	0.0802823	0.715	0.72	1.16367e-14		Ccny	1.53144e-09	-0.0435895	0.597	0.594	4.12063e-05
Srebf2	3.77361e-16	0.080182	0.322	0.314	1.01537e-11		Rps6kc1	1.46824e-11	-0.0434246	0.337	0.334	3.9506e-07
Atg10	8.2457e-11	0.0801475	0.303	0.285	2.21867e-06		Setd3	8.23975e-13	-0.0433455	0.294	0.289	2.21707e-08
Mapk10	9.57615e-16	0.0799731	0.917	0.92	2.57665e-11		Phtf1	9.7747e-15	-0.0433089	0.393	0.386	2.63008e-10
Pign	3.04595e-13	0.079791	0.305	0.288	8.19573e-09		Adgrb1	1.00884e-10	-0.0432947	0.575	0.564	2.71448e-06
Dlg2	1.00032e-28	0.0797689	0.998	0.997	2.69156e-24		Dock7	1.56755e-13	-0.0431906	0.557	0.547	4.21781e-09
Lrrc4c	3.40249e-17	0.0797599	0.918	0.896	9.15508e-13		Shank3	1.3101e-07	-0.0431341	0.379	0.381	0.00352509
Fmn2	6.10606e-15	0.0796634	0.745	0.741	1.64296e-10		Apba2	5.83738e-12	-0.04304	0.821	0.808	1.57066e-07
Naa40	3.43987e-26	0.0793972	0.31	0.31	9.25565e-22		Ehbp1	4.12281e-08	-0.0430011	0.68	0.675	0.00110933
Snap91	3.82568e-19	0.0792715	0.722	0.725	1.02938e-14		Elp4	1.51036e-09	-0.0428897	0.489	0.48	4.06393e-05
Rnps1	1.89671e-14	0.0792001	0.305	0.291	5.10349e-10		Ttll5	7.18665e-10	-0.0428656	0.451	0.448	1.93371e-05
Cpd	1.11765e-16	0.078692	0.314	0.304	3.00725e-12		Ralgps2	7.91145e-13	-0.0424557	0.492	0.482	2.12873e-08
Mecr	1.97463e-19	0.0786657	0.437	0.433	5.31314e-15		Gm16105	5.46333e-08	-0.0424402	0.297	0.297	0.00147002
Mapk14	1.56918e-18	0.0786643	0.427	0.424	4.2222e-14		Ncoa5	1.00978e-15	-0.042199	0.407	0.394	2.71702e-11
Adap1	1.14032e-13	0.0786405	0.265	0.246	3.06827e-09		Rab30	8.07868e-09	-0.0421797	0.369	0.367	0.000217373
Rsf1	1.18541e-24	0.0786193	0.512	0.518	3.18958e-20		Wdfy2	2.09486e-10	-0.0421673	0.264	0.265	5.63664e-06
Myo6	1.68813e-14	0.0783878	0.302	0.29	4.54226e-10		Stau2	5.49367e-18	-0.0421204	0.692	0.671	1.47818e-13
Atp1a3	3.50094e-18	0.0781812	0.683	0.69	9.41997e-14		Tmem131	1.8323e-13	-0.0419374	0.515	0.504	4.93017e-09
Nt5c2	6.66768e-14	0.078173	0.589	0.588	1.79407e-09		Iqsec2	1.28421e-09	-0.0419123	0.672	0.662	3.45544e-05
Wnk2	2.60994e-19	0.0781461	0.585	0.586	7.02256e-15		Adarb1	1.28268e-10	-0.0417339	0.475	0.467	3.45132e-06
Fam219a	6.35028e-17	0.078029	0.513	0.514	1.70867e-12		Tmem131l	7.47454e-12	-0.0417278	0.259	0.255	2.01117e-07
Eps15l1	9.57676e-23	0.0779862	0.452	0.455	2.57682e-18		Acaca	3.63118e-07	-0.0416465	0.526	0.525	0.00977041
Gpr45	5.33014e-14	0.0779714	0.448	0.44	1.43418e-09		Scaper	1.03494e-09	-0.0414858	0.657	0.648	2.7847e-05
Macrod2	1.16355e-13	0.0779586	0.976	0.971	3.13077e-09		Gpi1	7.06945e-09	-0.0412996	0.355	0.356	0.000190218
Dner	1.37044e-06	0.0779337	0.309	0.291	0.0368744		Trp53bp1	3.02841e-15	-0.041236	0.413	0.401	8.14855e-11
Nbeal1	2.23003e-18	0.0779072	0.359	0.356	6.00033e-14		Bckdhb	5.85508e-09	-0.0410198	0.338	0.338	0.000157543
Ivd	4.42908e-18	0.0777225	0.263	0.252	1.19173e-13		Odf2	1.48812e-11	-0.0409997	0.503	0.492	4.00407e-07
Gfod1	4.84359e-12	0.0773792	0.647	0.646	1.30326e-07		Focad	1.46873e-11	-0.0409723	0.654	0.645	3.95193e-07
Git2	5.74378e-27	0.0770315	0.257	0.255	1.54548e-22		Mical3	1.11041e-09	-0.0409503	0.719	0.704	2.98777e-05
Rps6ka5	1.76205e-10	0.0769787	0.289	0.276	4.74115e-06		Spns2	4.15942e-10	-0.0408604	0.278	0.275	1.11917e-05
Morn1	1.0966e-16	0.0768243	0.251	0.238	2.95061e-12		Hipk2	1.68426e-09	-0.0408515	0.33	0.331	4.53184e-05
Tbcd	4.45604e-18	0.0768081	0.372	0.364	1.19899e-13		Cep350	1.98125e-15	-0.0408239	0.479	0.463	5.33096e-11
Gria3	5.44862e-12	0.0767565	0.921	0.92	1.46606e-07		Ski	4.85649e-13	-0.0407558	0.387	0.378	1.30674e-08
Stag1	9.54134e-09	0.0765209	0.828	0.821	0.000256729		Thra	1.48114e-12	-0.040638	0.547	0.535	3.98532e-08
Fam172a	4.00364e-18	0.076232	0.728	0.733	1.07726e-13		Nisch	8.2706e-12	-0.0406131	0.515	0.504	2.22537e-07
Tmeff2	1.04651e-10	0.0761374	0.861	0.842	2.81584e-06		Ablim3	5.16438e-07	-0.0405705	0.277	0.276	0.0138958
Usp48	3.93099e-23	0.0759447	0.388	0.389	1.05771e-18		Nuak1	4.41329e-08	-0.0405364	0.25	0.249	0.00118748
C230004F18Rik	3.64479e-155	0.0755676	0.856	0.728	9.80703e-151		Arhgef7	5.31721e-14	-0.0402395	0.517	0.504	1.4307e-09
Eri3	4.04008e-20	0.0755408	0.463	0.463	1.08707e-15		Tead1	1.10902e-16	-0.0399967	0.484	0.456	2.98403e-12
Strada	1.97503e-17	0.0754429	0.35	0.344	5.31422e-13		Gm38393	1.07607e-10	-0.0399755	0.304	0.302	2.89537e-06
Palm2	2.30172e-48	0.0754335	0.584	0.495	6.19324e-44		Camkmt	1.07741e-08	-0.0398886	0.533	0.527	0.000289899
Rtn1	6.1222e-08	0.0753601	0.885	0.882	0.0016473		Psmd14	4.7578e-15	-0.0398058	0.501	0.487	1.28018e-10
Gm40841	1.07284e-11	0.0752864	0.285	0.281	2.88668e-07		Sh3pxd2a	6.1181e-09	-0.0396705	0.3	0.297	0.00016462
Actr3b	3.68688e-15	0.0752638	0.477	0.474	9.92029e-11		Dync2h1	1.90521e-08	-0.0393558	0.518	0.512	0.000512635
Snx27	7.05087e-24	0.0752157	0.339	0.341	1.89718e-19		Fbxo10	2.12149e-07	-0.0392454	0.283	0.283	0.00570829
Fbxl17	2.73325e-14	0.0751915	0.85	0.851	7.35437e-10		Cdadc1	3.20426e-14	-0.0392234	0.309	0.301	8.62169e-10
Ipo9	4.44149e-19	0.0751905	0.265	0.255	1.19507e-14		Tbc1d19	7.31456e-11	-0.0391084	0.352	0.35	1.96813e-06
Reep1	5.94668e-17	0.0751721	0.547	0.544	1.60007e-12		Ccdc30	8.90314e-13	-0.0390677	0.486	0.475	2.39557e-08
Gm48239	4.55434e-12	0.0750327	0.284	0.271	1.22544e-07		Tmem63c	1.00604e-07	-0.0390276	0.348	0.348	0.00270695
Dync1h1	2.50321e-24	0.0749861	0.484	0.489	6.73539e-20		B230334C09Rik	1.52828e-09	-0.038998	0.452	0.446	4.11215e-05
Mllt10	3.55659e-17	0.0748209	0.768	0.776	9.56973e-13		Rcor3	2.95582e-13	-0.0389713	0.273	0.268	7.95323e-09
Dync1li2	1.06293e-14	0.0746064	0.34	0.331	2.86002e-10		Mvb12b	1.03333e-09	-0.0389299	0.39	0.383	2.78037e-05
Gpm6b	2.4089e-10	0.0742382	0.827	0.823	6.48164e-06		Chd4	3.35316e-15	-0.0388004	0.439	0.426	9.02234e-11
9930021J03Rik	1.28617e-20	0.0742382	0.564	0.57	3.46069e-16		Rab3gap2	1.40877e-10	-0.0386433	0.383	0.377	3.79057e-06
Lin7a	1.24147e-09	0.07402	0.341	0.326	3.34041e-05		Pus7	3.50154e-10	-0.0386406	0.271	0.268	9.4216e-06
Sh3gl2	7.5066e-11	0.0739536	0.777	0.776	2.0198e-06		Lysmd4	1.50408e-07	-0.0385958	0.515	0.507	0.00404704
Dmxl2	1.67378e-16	0.0736671	0.659	0.664	4.50363e-12		Hdac4	4.10221e-13	-0.038593	0.429	0.419	1.10378e-08
Plxdc2	1.57025e-07	0.0736519	0.32	0.306	0.00422506		Mink1	1.60584e-08	-0.0385188	0.476	0.469	0.000432083
Sgms1	4.34752e-22	0.0735945	0.591	0.597	1.16979e-17		Dlgap4	2.57562e-12	-0.0384169	0.605	0.589	6.93023e-08
Wdr7	4.15231e-16	0.0732406	0.635	0.635	1.11726e-11		Tbc1d5	1.91611e-07	-0.0380581	0.63	0.626	0.00515569
Tfdp2	5.22131e-19	0.0731387	0.468	0.475	1.4049e-14		4933406I18Rik	5.17231e-13	-0.0380141	0.505	0.492	1.39171e-08
Myh10	1.20581e-19	0.0731143	0.4	0.399	3.24447e-15		Ust	4.55982e-08	-0.0379655	0.555	0.546	0.00122691
Golgb1	1.57304e-17	0.073104	0.486	0.484	4.23258e-13		Ralgps1	1.9449e-09	-0.037843	0.7	0.69	5.23313e-05
Agk	1.16134e-17	0.0730594	0.284	0.278	3.12483e-13		Fam172a	8.22623e-09	-0.0378164	0.74	0.728	0.000221343
Lrp1	4.13407e-17	0.0730341	0.388	0.384	1.11235e-12		Ttc37	3.22222e-15	-0.0377888	0.328	0.319	8.67003e-11
Setd5	4.17705e-22	0.0729666	0.594	0.603	1.12392e-17		C78859	9.01436e-10	-0.0377834	0.328	0.325	2.42549e-05
Tmeff1	2.92042e-17	0.0729226	0.26	0.253	7.85797e-13		St3gal3	2.34327e-11	-0.0377752	0.491	0.483	6.30505e-07
Sorbs1	2.50371e-12	0.0727047	0.838	0.833	6.73673e-08		Garem1	2.11816e-09	-0.0377454	0.554	0.547	5.69932e-05
Cdon	1.02077e-17	0.0726875	0.291	0.293	2.7466e-13		Ccdc88a	6.01754e-09	-0.0377057	0.74	0.729	0.000161914
Tmem245	3.49626e-15	0.0726715	0.324	0.317	9.40739e-11		Miga1	5.59384e-07	-0.0370986	0.32	0.323	0.0150514
Slc1a2	1.84888e-11	0.0726555	0.545	0.524	4.97479e-07		Map3k4	9.57114e-08	-0.0368596	0.358	0.352	0.00257531
5330417C22Rik	2.61524e-14	0.0726297	0.483	0.481	7.03684e-10		Zfand3	1.95734e-13	-0.0367834	0.685	0.668	5.26662e-09
Clmn	2.05944e-10	0.0724861	0.257	0.246	5.54133e-06		Tmem135	1.76409e-12	-0.0367613	0.579	0.565	4.74663e-08
Wdfy3	5.05644e-20	0.0724658	0.706	0.713	1.36054e-15		Ccser2	2.44343e-18	-0.0367305	0.353	0.338	6.57453e-14
Ulk4	2.36842e-16	0.0721904	0.49	0.486	6.3727e-12		Lztr1	1.43203e-11	-0.0365164	0.25	0.246	3.85316e-07
Cnnm1	1.82943e-19	0.0719515	0.367	0.366	4.92246e-15		Usp15	9.09972e-10	-0.0364443	0.57	0.56	2.44846e-05
Slc9a7	4.38483e-17	0.0718324	0.423	0.419	1.17983e-12		Btbd7	3.32604e-10	-0.0364286	0.425	0.416	8.94937e-06
Nf1	2.81765e-18	0.0717465	0.64	0.648	7.58145e-14		Cacna1h	2.27067e-09	-0.0364277	0.274	0.268	6.10969e-05
Ube2g1	3.54329e-20	0.0715715	0.454	0.461	9.53394e-16		Lingo1	1.36568e-09	-0.0363673	0.539	0.53	3.67464e-05
Nlgn1	2.19837e-10	0.0715299	0.99	0.982	5.91514e-06		Pygb	3.49994e-08	-0.0362815	0.324	0.32	0.000941728
Sesn1	1.79367e-16	0.071523	0.454	0.453	4.82623e-12		Cnnm1	7.48455e-09	-0.0361639	0.37	0.367	0.000201387
Nyap2	3.45109e-08	0.0714178	0.426	0.415	0.000928584		Ppargc1b	5.22512e-10	-0.0361017	0.355	0.349	1.40592e-05
Ehbp1	8.77039e-11	0.0713752	0.675	0.671	2.35985e-06		Ankrd11	4.48312e-09	-0.0360916	0.784	0.772	0.000120627
Upp2	9.0587e-11	0.0711734	0.742	0.733	2.43742e-06		Mfhas1	2.20075e-09	-0.0360743	0.33	0.325	5.92156e-05
Lnpk	1.24768e-17	0.0711588	0.358	0.358	3.35714e-13		2023-09-03	2.19229e-10	-0.0359595	0.336	0.333	5.89879e-06
Sox5	2.99094e-10	0.0710264	0.432	0.392	8.04772e-06		Cep170	3.67934e-14	-0.0359432	0.394	0.384	9.90001e-10
Mkx	1.96685e-21	0.071004	0.246	0.256	5.2922e-17		Tbck	9.69691e-08	-0.0358506	0.393	0.393	0.00260915
Rbm5	8.10159e-16	0.0710016	0.653	0.657	2.17989e-11		Ddx10	3.51348e-10	-0.035762	0.365	0.359	9.45373e-06
Celf2	4.1928e-21	0.07098	0.998	0.997	1.12816e-16		Fbrsl1	9.67136e-09	-0.0356967	0.359	0.354	0.000260227
Gm12394	1.61266e-20	0.0708518	0.558	0.497	4.33917e-16		Xist	1.27319e-06	-0.0356532	0.955	0.967	0.0342576
Rnf13	5.84315e-17	0.0708355	0.286	0.281	1.57222e-12		Dnm3	1.04018e-07	-0.0356235	0.547	0.538	0.00279881
Atcay	1.53998e-19	0.070818	0.37	0.368	4.14362e-15		Nsmce2	2.55199e-16	-0.0355917	0.537	0.516	6.86664e-12
Bicra	1.07593e-20	0.0707315	0.292	0.292	2.89501e-16		Tmem150c	1.85213e-13	-0.0355403	0.427	0.413	4.98352e-09
Rnf157	6.00952e-24	0.0706065	0.586	0.597	1.61698e-19		Tfdp2	3.08414e-14	-0.0354863	0.487	0.468	8.29849e-10
Cd46	6.17951e-24	0.0705726	0.366	0.37	1.66272e-19		Man2a2	1.47603e-13	-0.0354302	0.339	0.327	3.97155e-09
9530059O14Rik	1.21888e-15	0.07046	0.755	0.758	3.27963e-11		Mkln1	2.48013e-09	-0.0353781	0.542	0.532	6.67329e-05
Clip2	1.03697e-19	0.0704374	0.268	0.262	2.79017e-15		Clpb	8.66728e-10	-0.0353483	0.265	0.263	2.3321e-05
Ubr3	8.93577e-14	0.0703791	0.689	0.689	2.40435e-09		Gpm6b	3.28573e-07	-0.0353197	0.834	0.827	0.00884091
Clasp1	5.88646e-17	0.0703726	0.566	0.57	1.58387e-12		Ndrg4	3.57492e-13	-0.0352619	0.563	0.546	9.61903e-09
Rab6b	3.12253e-24	0.0702646	0.478	0.483	8.40178e-20		Ggt7	3.38988e-22	-0.0352383	0.388	0.366	9.12115e-18
Dennd4c	2.03507e-16	0.0702404	0.295	0.289	5.47576e-12		Dnajc13	1.50228e-14	-0.0351959	0.397	0.385	4.04218e-10
BC052040	1.62918e-16	0.070039	0.263	0.254	4.38364e-12		Carmil1	5.52821e-10	-0.0351183	0.466	0.451	1.48748e-05
Rabep1	1.03131e-21	0.0697572	0.647	0.659	2.77495e-17		Pfkp	6.29086e-12	-0.035053	0.409	0.398	1.69268e-07
Scmh1	2.05879e-20	0.0697498	0.609	0.619	5.53958e-16		Dnajc19	3.15839e-09	-0.0350072	0.328	0.321	8.49829e-05
Map3k3	2.18099e-23	0.0696889	0.49	0.498	5.86838e-19		Megf9	5.93306e-12	-0.0349264	0.488	0.476	1.59641e-07
Uggt2	1.96534e-12	0.0695364	0.508	0.503	5.28814e-08		Pcnx	9.99759e-09	-0.0349244	0.604	0.594	0.000269005
Dis3l2	2.8354e-17	0.0694024	0.633	0.64	7.62921e-13		Mtor	1.69787e-08	-0.0348216	0.322	0.318	0.000456846
Dclk1	9.41768e-16	0.0693384	0.947	0.938	2.53401e-11		Ppp2r2c	4.76095e-12	-0.0348117	0.522	0.507	1.28103e-07
Tgfbr3	2.81452e-14	0.0691585	0.414	0.411	7.57302e-10		Lrpprc	2.43167e-10	-0.0347377	0.393	0.386	6.54289e-06
Ptpa	3.54587e-19	0.0690434	0.255	0.252	9.54087e-15		Chchd3	1.02724e-12	-0.0347358	0.613	0.597	2.76401e-08
Ap4s1	1.1425e-17	0.0690392	0.255	0.25	3.07413e-13		Cyth1	1.03523e-10	-0.0346536	0.414	0.406	2.78549e-06
Anks1	3.33893e-19	0.0690335	0.259	0.257	8.98405e-15		Bod1l	5.05819e-16	-0.0346532	0.466	0.449	1.36101e-11
Rapgef1	4.24924e-23	0.0690285	0.41	0.417	1.14334e-18		Arhgap17	9.11043e-09	-0.0345535	0.435	0.427	0.000245134
Daam1	3.31924e-14	0.0687915	0.47	0.465	8.93107e-10		Stx3	9.55694e-13	-0.0343943	0.295	0.287	2.57149e-08
Immp2l	3.9722e-09	0.0686614	0.712	0.709	0.00010688		Hspa4l	7.18236e-07	-0.0342629	0.279	0.278	0.0193256
Kcnh1	9.24683e-16	0.0686478	0.498	0.507	2.48804e-11		Nme7	4.08862e-17	-0.0341459	0.515	0.498	1.10013e-12
Mtcl1	1.46481e-08	0.0686262	0.308	0.297	0.000394136		Cop1	1.1069e-08	-0.0340661	0.411	0.406	0.000297833
Adar	1.97584e-13	0.0686186	0.42	0.416	5.3164e-09		St7	5.27313e-09	-0.0339759	0.671	0.659	0.000141884
Dlgap3	1.97137e-16	0.0685451	0.411	0.412	5.30437e-12		Nol4	1.2792e-07	-0.033969	0.718	0.706	0.00344195
C530008M17Rik	3.05786e-10	0.068535	0.45	0.448	8.22778e-06		Naa35	5.4726e-07	-0.0339507	0.299	0.298	0.0147251
Me3	3.63633e-10	0.0683129	0.684	0.677	9.78426e-06		Lrrtm3	2.98291e-07	-0.0339499	0.461	0.447	0.00802611
Gucy1b1	2.15859e-15	0.0683112	0.277	0.272	5.80813e-11		Prepl	6.69897e-12	-0.0339293	0.339	0.331	1.80249e-07
Cyth1	1.95166e-13	0.068285	0.406	0.401	5.25134e-09		E2f3	1.11388e-06	-0.0338326	0.259	0.259	0.0299713
Itsn2	4.93176e-17	0.0682142	0.577	0.578	1.32699e-12		Nfasc	2.79898e-14	-0.0337798	0.694	0.674	7.53122e-10
Rgs7	3.39177e-15	0.0679006	0.938	0.929	9.12624e-11		Adar	3.92456e-13	-0.0336869	0.435	0.42	1.05598e-08
Grm7	1.44838e-17	0.0676107	0.99	0.982	3.89716e-13		Snrnp70	1.14478e-11	-0.0336607	0.86	0.844	3.08026e-07
Adgrl1	3.90256e-18	0.0673874	0.499	0.504	1.05006e-13		Crtc1	2.58784e-11	-0.0336262	0.434	0.421	6.9631e-07
Tnik	2.6276e-11	0.0671875	0.938	0.93	7.07007e-07		Ice1	3.06311e-15	-0.0334643	0.46	0.443	8.2419e-11
Bend6	9.24441e-13	0.0671466	0.312	0.306	2.48739e-08		Cabin1	8.87091e-12	-0.0334123	0.508	0.494	2.3869e-07
Bcr	2.70819e-20	0.0670948	0.383	0.386	7.28693e-16		D430042O09Rik	1.68021e-13	-0.0334122	0.468	0.452	4.52094e-09
Fnbp4	2.60149e-20	0.0670858	0.364	0.369	6.99982e-16		Slc39a11	2.96826e-07	-0.0333734	0.275	0.27	0.0079867
Pclo	3.51169e-10	0.0670596	0.888	0.886	9.44889e-06		Ric8b	1.05505e-09	-0.0332809	0.303	0.298	2.83882e-05
Neurl1a	1.57382e-31	0.0670278	0.338	0.353	4.23469e-27		Lpgat1	2.41351e-12	-0.0332295	0.387	0.376	6.49402e-08
Nsd1	3.93129e-10	0.0669575	0.791	0.79	1.05779e-05		Kcnq5	1.08793e-13	-0.0332145	0.583	0.623	2.92729e-09
Ablim3	3.65412e-11	0.0669062	0.276	0.274	9.83214e-07		Gsk3b	1.90139e-08	-0.0331797	0.631	0.623	0.000511607
Svop	4.95858e-16	0.0668612	0.563	0.568	1.3342e-11		Ergic1	1.7343e-13	-0.0328727	0.356	0.344	4.66647e-09
Gm11417	1.47347e-11	0.0667734	0.278	0.272	3.96466e-07		Slc6a17	2.60818e-17	-0.0328198	0.424	0.407	7.01782e-13
Pdcd4	1.47554e-12	0.0667596	0.438	0.438	3.97023e-08		Lrch1	4.79265e-13	-0.0327377	0.511	0.494	1.28956e-08
Iqsec1	7.04691e-16	0.0667559	0.719	0.725	1.89611e-11		Fam78b	1.30399e-07	-0.0323566	0.263	0.261	0.00350865
Flywch1	5.58931e-16	0.0666967	0.263	0.258	1.50391e-11		Ppp2r5c	2.62805e-12	-0.0321869	0.57	0.553	7.0713e-08
Plxna2	2.18808e-15	0.0666939	0.603	0.61	5.88747e-11		Map2k5	2.19499e-18	-0.0320896	0.512	0.491	5.90607e-14
Fyn	2.39612e-18	0.0666802	0.585	0.588	6.44725e-14		Otud4	8.13315e-13	-0.0320427	0.293	0.282	2.18839e-08
Larp1b	3.33704e-09	0.0666782	0.253	0.242	8.97897e-05		Tnks	1.06322e-08	-0.0320024	0.433	0.424	0.000286082
Adcy2	9.76953e-07	0.0666563	0.825	0.816	0.0262869		Rnf217	2.20829e-10	-0.0319815	0.295	0.286	5.94184e-06
Unc5c	1.52904e-13	0.0664686	0.722	0.737	4.11418e-09		Map7	2.91154e-09	-0.0319619	0.68	0.665	7.83407e-05
Ubr5	1.89611e-13	0.0664352	0.644	0.646	5.10188e-09		Cwc27	1.74802e-09	-0.031927	0.434	0.424	4.7034e-05
Lmtk3	5.05578e-17	0.0663936	0.393	0.392	1.36036e-12		Dnajc6	8.07476e-07	-0.0318463	0.729	0.722	0.0217267
Vps8	5.289e-23	0.0663051	0.345	0.348	1.42311e-18		Dcun1d4	4.46465e-10	-0.0318298	0.25	0.246	1.2013e-05
Parp8	2.14272e-12	0.06629	0.425	0.426	5.76541e-08		Myo9b	1.45444e-11	-0.0318166	0.396	0.386	3.91346e-07
Sptb	4.81415e-25	0.0661279	0.393	0.406	1.29534e-20		Atxn7	4.70628e-10	-0.0317081	0.405	0.398	1.26632e-05
B230334C09Rik	3.72822e-25	0.0661141	0.446	0.457	1.00315e-20		Arnt2	3.2784e-09	-0.0316782	0.43	0.419	8.82119e-05
Usp32	1.28945e-15	0.066104	0.609	0.615	3.46954e-11		Chst1	9.48942e-17	-0.0316231	0.265	0.252	2.55332e-12
Brwd1	2.40473e-21	0.0660107	0.583	0.596	6.47041e-17		Clock	5.6971e-12	-0.0315111	0.526	0.513	1.53292e-07
2900026A02Rik	1.69883e-10	0.0659926	0.338	0.326	4.57105e-06		Ppib	1.98976e-20	-0.0314129	0.332	0.316	5.35384e-16
Otud7a	1.36993e-09	0.0659139	0.916	0.913	3.68607e-05		Arhgef11	5.62291e-11	-0.031378	0.426	0.42	1.51296e-06
Tmem135	1.22243e-20	0.0659078	0.565	0.577	3.28919e-16		Unc13b	1.27369e-09	-0.0312297	0.474	0.462	3.42711e-05
Copg2	2.17952e-14	0.065721	0.427	0.425	5.86443e-10		1700109K24Rik	1.13631e-10	-0.0311975	0.44	0.424	3.05746e-06
Micu2	4.58002e-19	0.0655804	0.367	0.368	1.23235e-14		Evi5l	1.99137e-09	-0.0310457	0.272	0.268	5.35817e-05
Gon4l	5.24384e-18	0.0654134	0.582	0.588	1.41096e-13		Stk4	1.99941e-08	-0.0310206	0.277	0.274	0.00053798
Mpped2	3.08031e-09	0.0652971	0.571	0.567	8.28819e-05		Dzip1	1.60845e-08	-0.0310105	0.306	0.298	0.000432786
Prkca	1.31985e-12	0.0652877	0.768	0.774	3.55133e-08		Vps9d1	1.07709e-08	-0.0308366	0.284	0.279	0.000289812
Gm26906	5.09718e-13	0.0650553	0.407	0.362	1.3715e-08		Gtf3c1	3.48887e-13	-0.0307944	0.357	0.346	9.38751e-09
Mbtd1	4.27215e-18	0.0644024	0.545	0.552	1.14951e-13		Myo18a	1.38119e-07	-0.0306764	0.529	0.521	0.00371637
Slc16a7	9.64556e-14	0.0643688	0.541	0.546	2.59533e-09		Sun1	8.6618e-10	-0.0306314	0.4	0.393	2.33063e-05
Itpka	2.10551e-10	0.0643228	0.366	0.358	5.66531e-06		Glrb	4.68968e-10	-0.0305329	0.459	0.445	1.26185e-05
Setx	1.1027e-18	0.0642014	0.384	0.383	2.96703e-14		Slc43a2	2.20838e-09	-0.030448	0.336	0.329	5.94209e-05
Pou2f2	2.34699e-22	0.0637328	0.286	0.294	6.31504e-18		Usp7	5.65964e-14	-0.0303279	0.363	0.347	1.52284e-09
Pced1b	7.09108e-12	0.0636554	0.307	0.298	1.908e-07		Taok3	2.11807e-12	-0.0301951	0.445	0.432	5.6991e-08
Ift81	4.26861e-20	0.0635947	0.25	0.248	1.14855e-15		Exoc5	6.68916e-16	-0.0299564	0.353	0.338	1.79985e-11
Vezt	2.61766e-19	0.0635829	0.432	0.438	7.04333e-15		Dagla	4.48533e-14	-0.0299362	0.498	0.476	1.20687e-09
Lrba	4.71608e-13	0.0634686	0.671	0.674	1.26896e-08		Sv2a	7.86414e-16	-0.0299148	0.309	0.298	2.116e-11
Ypel2	2.24571e-17	0.0634364	0.256	0.258	6.04254e-13		Mapre3	1.65079e-12	-0.0298623	0.444	0.428	4.44179e-08
Mgll	1.07231e-13	0.0633054	0.36	0.364	2.88527e-09		Rictor	7.32866e-11	-0.0297846	0.417	0.406	1.97192e-06
Iqgap1	4.16794e-13	0.0632154	0.309	0.306	1.12147e-08		Kif13b	1.74091e-12	-0.0297019	0.372	0.358	4.68426e-08
Trak1	1.47226e-21	0.0631708	0.426	0.431	3.9614e-17		Dync1i2	4.80935e-10	-0.0296697	0.754	0.738	1.29405e-05
Clip1	5.15613e-23	0.0630003	0.559	0.573	1.38736e-18		Usp25	7.70779e-14	-0.0295304	0.346	0.33	2.07394e-09
Pex14	6.81221e-18	0.0628197	0.262	0.261	1.83296e-13		Cdk8	2.26164e-13	-0.029435	0.62	0.599	6.08539e-09
Rcor3	4.44333e-17	0.0626504	0.268	0.265	1.19557e-12		Hectd4	3.37376e-07	-0.0293979	0.682	0.669	0.00907777
Kcnab2	1.28848e-21	0.0625787	0.421	0.431	3.46692e-17		Slc4a3	1.52237e-09	-0.0293412	0.391	0.382	4.09623e-05
Dock7	9.47645e-23	0.0623796	0.547	0.56	2.54983e-18		Tmem181a	6.21836e-08	-0.0292687	0.528	0.524	0.00167318
Cenpv	9.16473e-12	0.0622631	0.314	0.309	2.46595e-07		Scaf8	3.44092e-08	-0.0291552	0.558	0.547	0.000925848
Dpysl2	9.36543e-12	0.0621156	0.499	0.498	2.51996e-07		Cnih3	1.56185e-06	-0.0291341	0.308	0.301	0.0420247
Gsk3b	9.19319e-18	0.0621061	0.623	0.63	2.47361e-13		Tbc1d22a	2.96027e-10	-0.0290779	0.325	0.318	7.9652e-06
Helz	1.44947e-19	0.0621021	0.475	0.484	3.90009e-15		Arhgap23	1.66576e-06	-0.0290018	0.293	0.288	0.0448207
Gpatch2	3.00348e-16	0.0620403	0.396	0.397	8.08147e-12		Slc16a2	6.51244e-13	-0.0289379	0.457	0.438	1.7523e-08
Miga2	5.07562e-16	0.0619469	0.279	0.275	1.3657e-11		Zfp318	4.36968e-15	-0.0288428	0.277	0.264	1.17575e-10
Phf12	1.38787e-24	0.0619416	0.344	0.351	3.73434e-20		Fgd4	1.60687e-06	-0.0287899	0.541	0.534	0.043236
Miga1	9.91016e-17	0.0619257	0.323	0.322	2.66653e-12		Pkp2	4.77467e-07	-0.028762	0.358	0.35	0.0128472
Tbc1d5	2.47493e-09	0.0619176	0.626	0.622	6.65929e-05		Arhgef4	1.00156e-11	-0.0287009	0.295	0.28	2.6949e-07
Scfd2	3.08791e-18	0.0617296	0.464	0.469	8.30864e-14		Phka2	1.50351e-08	-0.0285912	0.32	0.314	0.000404551
Srrm3	2.90537e-17	0.0617225	0.592	0.6	7.81749e-13		Csnk1g1	2.80449e-10	-0.0284532	0.663	0.647	7.54603e-06
Ndrg3	4.40652e-18	0.0616951	0.532	0.542	1.18566e-13		Herc2	3.9596e-08	-0.028372	0.643	0.634	0.00106541
Dhx30	2.42191e-20	0.0615592	0.52	0.532	6.51664e-16		Kcnh1	1.3479e-06	-0.0283707	0.506	0.498	0.036268
Palm	1.39956e-19	0.0613463	0.348	0.354	3.7658e-15		Aatk	1.1321e-11	-0.0282656	0.269	0.26	3.04614e-07
Ap3b1	2.87666e-19	0.0611088	0.482	0.494	7.74023e-15		Cdc42bpb	3.3068e-07	-0.0280902	0.32	0.316	0.00889762
Prpf40b	2.32711e-15	0.0610728	0.26	0.253	6.26155e-11		Atrx	5.96429e-11	-0.0280272	0.751	0.731	1.60481e-06
Ppp3cc	1.09605e-20	0.0607836	0.26	0.265	2.94914e-16		Gm37679	1.07538e-08	-0.0279995	0.511	0.497	0.000289352
Mcph1	6.67477e-17	0.0606401	0.383	0.385	1.79598e-12		Ube2o	1.03169e-09	-0.0279071	0.324	0.316	2.77597e-05
Kcnc1	2.45799e-10	0.0606373	0.269	0.262	6.61371e-06		Helz	4.51845e-14	-0.0278314	0.494	0.475	1.21578e-09
3110082I17Rik	2.76625e-17	0.0605769	0.284	0.286	7.44316e-13		Eno2	1.77905e-14	-0.0277802	0.298	0.287	4.78688e-10
Btrc	2.13564e-15	0.0605331	0.641	0.646	5.74636e-11		Gas7	2.84191e-13	-0.0277734	0.605	0.578	7.64672e-09
Mef2d	1.35769e-22	0.0605093	0.378	0.386	3.65315e-18		Ror1	1.87917e-07	-0.0276911	0.352	0.338	0.00505628
Cdk14	2.71561e-08	0.060482	0.901	0.893	0.00073069		Nalcn	4.06083e-09	-0.0276595	0.766	0.749	0.000109265
Clip4	1.5812e-15	0.0604812	0.273	0.269	4.25454e-11		Mprip	8.00761e-11	-0.027513	0.692	0.673	2.15461e-06
Lmbrd1	1.08691e-19	0.0603855	0.425	0.432	2.92454e-15		Zc3h13	3.149e-13	-0.027386	0.505	0.489	8.47302e-09
Mcc	6.28698e-07	0.0603684	0.288	0.287	0.0169164		N4bp2l1	3.50554e-07	-0.0272764	0.318	0.312	0.00943235
Ipo11	4.42848e-25	0.0602609	0.424	0.435	1.19157e-20		Lrp1	1.55377e-09	-0.0271926	0.399	0.388	4.18072e-05
Tmcc3	1.67211e-14	0.0602173	0.297	0.299	4.49915e-10		Trpc4ap	7.20888e-09	-0.0271771	0.328	0.319	0.000193969
Luc7l2	2.37952e-07	0.0601761	0.918	0.921	0.00640258		Scn1a	7.29861e-13	-0.0271172	0.614	0.593	1.96384e-08
Dennd4a	1.92809e-16	0.060172	0.578	0.586	5.18791e-12		Rbm26	3.11915e-10	-0.0268738	0.753	0.737	8.39271e-06
Fam49a	3.81394e-21	0.0601589	0.47	0.484	1.02622e-16		Snd1	9.51447e-16	-0.0268158	0.579	0.555	2.56006e-11
Drosha	1.83062e-20	0.0601569	0.25	0.249	4.92566e-16		Rilpl1	1.90935e-08	-0.0268106	0.338	0.328	0.000513748
Gramd1b	5.46351e-07	0.0601127	0.657	0.653	0.0147007		Mcf2l	1.14431e-10	-0.0267742	0.477	0.463	3.079e-06
Dph6	2.66245e-16	0.0600349	0.285	0.285	7.16385e-12		Sidt1	5.93933e-08	-0.0266707	0.669	0.654	0.0015981
Phkb	2.75041e-11	0.0600297	0.297	0.291	7.40052e-07		Ubp1	7.31331e-13	-0.0265238	0.419	0.401	1.96779e-08
Zc3h12b	4.03701e-13	0.060008	0.559	0.562	1.08624e-08		Dennd1b	2.89852e-10	-0.0263886	0.514	0.5	7.79904e-06
Lrrc8d	4.03558e-12	0.0599589	0.326	0.323	1.08585e-07		Fsd1l	1.04227e-07	-0.0263792	0.26	0.256	0.00280444
Gmcl1	3.88358e-13	0.059815	0.417	0.418	1.04496e-08		Upp2	3.18197e-09	-0.0263618	0.758	0.742	8.56172e-05
Tbc1d1	5.46183e-07	0.0596887	0.428	0.408	0.0146961		Adgrl1	3.02176e-19	-0.0263357	0.525	0.499	8.13066e-15
Depdc5	8.23828e-22	0.0596328	0.389	0.396	2.21667e-17		Eea1	2.02538e-10	-0.0262121	0.296	0.287	5.44969e-06
Pip4k2a	1.04312e-12	0.0595615	0.338	0.337	2.80673e-08		Abl2	5.68883e-07	-0.0261286	0.582	0.573	0.0153069
Tead1	3.03851e-17	0.0594954	0.456	0.476	8.17571e-13		Larp4b	4.10928e-12	-0.0261088	0.461	0.445	1.10568e-07
P4htm	2.10544e-18	0.0594019	0.283	0.284	5.6651e-14		Clint1	1.13863e-09	-0.0261053	0.418	0.406	3.06371e-05
Traf3	1.77738e-11	0.0593895	0.447	0.445	4.78241e-07		Ank	2.6237e-11	-0.026043	0.643	0.624	7.0596e-07
App	7.78081e-08	0.0593392	0.852	0.849	0.00209358		Atp13a3	1.71335e-16	-0.0259843	0.346	0.328	4.6101e-12
Tusc3	6.94213e-10	0.0592015	0.565	0.563	1.86792e-05		Rai1	7.05767e-10	-0.0259779	0.486	0.47	1.89901e-05
Rai1	2.78519e-16	0.0591133	0.47	0.476	7.49411e-12		Pias2	2.65781e-08	-0.0259275	0.535	0.524	0.000715137
Zfp704	1.72641e-18	0.0588152	0.489	0.502	4.64525e-14		Mark3	2.86988e-07	-0.0259159	0.741	0.727	0.00772199
Plekhm3	9.51424e-18	0.0588081	0.42	0.425	2.56e-13		Ensa	1.48314e-18	-0.0258624	0.277	0.26	3.99067e-14
Gnaq	1.86369e-12	0.0587653	0.83	0.836	5.01463e-08		Eps15l1	3.19714e-14	-0.0256295	0.472	0.452	8.60254e-10
Cep350	1.4777e-21	0.0586964	0.463	0.474	3.97604e-17		Faf1	1.83317e-06	-0.0256073	0.747	0.736	0.049325
Add1	2.35948e-22	0.058678	0.443	0.456	6.34866e-18		Selenow	3.02745e-09	-0.0254969	0.254	0.247	8.14597e-05
Baz2a	8.86763e-16	0.0586695	0.31	0.308	2.38601e-11		Reps1	2.72717e-16	-0.0253113	0.331	0.315	7.33801e-12
Myo5a	6.79554e-09	0.0585583	0.651	0.649	0.000182848		Mgrn1	1.59163e-10	-0.0252923	0.39	0.378	4.28259e-06
Nrp2	5.18774e-15	0.0585407	0.399	0.41	1.39587e-10		Grb10	5.31536e-07	-0.0250198	0.271	0.265	0.014302
Xpo6	9.25167e-20	0.058536	0.304	0.307	2.48935e-15		Trim44	1.68334e-11	-0.0249164	0.611	0.591	4.52936e-07
Chrna7	3.27227e-13	0.0585312	0.393	0.4	8.8047e-09		Apex2	1.42543e-07	-0.0247982	0.455	0.444	0.00383541
D630045J12Rik	3.71299e-25	0.0583173	0.481	0.497	9.99055e-21		Fam120a	2.2997e-09	-0.0247217	0.43	0.418	6.18781e-05
Phc2	3.52156e-16	0.0580397	0.515	0.521	9.47546e-12		Timm44	8.84966e-15	-0.0246096	0.293	0.279	2.38118e-10
Eea1	7.01997e-14	0.0577455	0.287	0.284	1.88886e-09		Sdccag8	2.69429e-10	-0.0245451	0.548	0.534	7.24953e-06
Srpk1	7.95741e-17	0.0576905	0.349	0.35	2.1411e-12		Ttll7	3.14311e-10	-0.0244999	0.427	0.416	8.45716e-06
Ttc7b	1.20602e-18	0.0575747	0.64	0.654	3.24504e-14		Ulk4	4.7895e-07	-0.0244623	0.498	0.49	0.0128871
Otud7b	1.07953e-13	0.0575671	0.272	0.271	2.90468e-09		Nnat	6.47606e-07	-0.0244336	0.326	0.322	0.0174251
Mdn1	1.21648e-18	0.0575112	0.392	0.393	3.27317e-14		Map3k2	1.25802e-11	-0.024416	0.408	0.393	3.38495e-07
Dip2a	2.40204e-08	0.057427	0.286	0.28	0.000646318		Camsap2	1.29357e-09	-0.0243185	0.383	0.372	3.48062e-05
Crocc	3.87557e-19	0.057388	0.267	0.269	1.0428e-14		Sik3	4.56063e-09	-0.0241437	0.733	0.712	0.000122713
Ajap1	3.31441e-14	0.0572229	0.266	0.266	8.91809e-10		Ralgapb	3.99031e-07	-0.0240901	0.419	0.408	0.0107367
Cemip	4.19223e-17	0.0570683	0.354	0.371	1.128e-12		Sap130	4.99725e-11	-0.0240831	0.295	0.285	1.34461e-06
Setd3	1.52818e-16	0.0568287	0.289	0.287	4.11186e-12		Lrba	2.97025e-07	-0.0240434	0.684	0.671	0.00799206
Lrpprc	2.13397e-16	0.0567636	0.386	0.39	5.74187e-12		Zfp292	1.37869e-09	-0.024038	0.513	0.497	3.70964e-05
Cmss1	4.70896e-29	0.0567013	0.673	0.701	1.26704e-24		Rnf216	2.3524e-13	-0.0238931	0.468	0.45	6.3296e-09
Fam13a	6.12031e-15	0.0566888	0.255	0.254	1.64679e-10		Ttc21b	1.9013e-09	-0.0237801	0.26	0.255	5.11584e-05
Pou2f1	2.20213e-19	0.0566787	0.403	0.413	5.92528e-15		Smad3	3.8831e-12	-0.0236943	0.432	0.407	1.04483e-07
Trpc4ap	4.87054e-18	0.0566275	0.319	0.323	1.31052e-13		Dyrk1a	3.29893e-10	-0.0236832	0.51	0.495	8.87644e-06
Ddhd2	1.50459e-22	0.0565415	0.541	0.56	4.04839e-18		Pura	5.68611e-15	-0.0236466	0.459	0.44	1.52996e-10
Atp13a3	4.15704e-13	0.0564151	0.328	0.325	1.11853e-08		Ripor2	8.75075e-08	-0.0235697	0.552	0.54	0.00235456
Atp2b3	2.64646e-21	0.0563879	0.503	0.516	7.12082e-17		Dnajc10	9.16656e-09	-0.0234795	0.264	0.258	0.000246645
Unc5a	2.55853e-17	0.0562553	0.322	0.326	6.88424e-13		Lgi1	1.54326e-06	-0.023445	0.617	0.602	0.0415246
Faf1	3.94424e-09	0.0561971	0.736	0.735	0.000106128		Atp6v0b	3.91345e-23	-0.0234349	0.652	0.624	1.05299e-18
Csmd3	4.05734e-07	0.0561672	0.968	0.966	0.0109171		Clip1	3.15592e-08	-0.0234301	0.573	0.559	0.000849162
Anapc5	8.3768e-14	0.0561519	0.359	0.358	2.25395e-09		Pitpna	8.07409e-10	-0.0234149	0.528	0.513	2.17249e-05
Pde8b	1.78545e-10	0.0559863	0.615	0.623	4.80412e-06		Cipc	1.99291e-14	-0.0233837	0.263	0.251	5.36232e-10
Pi4ka	4.37243e-13	0.0559783	0.746	0.75	1.17649e-08		Greb1l	2.13788e-07	-0.0233659	0.322	0.312	0.0057524
Cacng2	1.34495e-18	0.0559346	0.307	0.316	3.61885e-14		Rnf20	3.55059e-14	-0.0232418	0.255	0.24	9.55358e-10
A630089N07Rik	2.77719e-16	0.0559176	0.347	0.354	7.47259e-12		Ints10	4.74259e-13	-0.0230816	0.342	0.327	1.27609e-08
Lrch1	6.01543e-23	0.0558844	0.494	0.512	1.61857e-18		Dmxl1	3.10092e-10	-0.0230679	0.677	0.659	8.34365e-06
Ccnd2	1.52413e-11	0.0558163	0.25	0.245	4.10098e-07		Pde7a	1.64393e-08	-0.0230607	0.412	0.403	0.000442332
Gnb1	2.66964e-19	0.055592	0.49	0.501	7.18319e-15		Zfp277	5.74303e-07	-0.0230032	0.295	0.29	0.0154528
Fam193a	8.80353e-15	0.0555233	0.602	0.608	2.36877e-10		Hacd2	6.15953e-11	-0.0229461	0.321	0.308	1.65735e-06
Rps6kc1	3.95996e-18	0.0554877	0.334	0.337	1.06551e-13		Sesn1	6.83362e-07	-0.0229341	0.466	0.454	0.0183872
A230057D06Rik	3.56704e-08	0.0554792	0.755	0.752	0.000959782		Rpl6	2.41037e-21	-0.0226539	0.339	0.314	6.48558e-17
Scamp1	6.0237e-14	0.055435	0.341	0.343	1.6208e-09		Spata5	1.00625e-10	-0.0226438	0.346	0.333	2.70752e-06
Syt11	6.32148e-16	0.055417	0.495	0.504	1.70092e-11		Trip11	1.39912e-15	-0.0225643	0.417	0.395	3.76462e-11
Pvt1	1.84271e-16	0.0553962	0.505	0.517	4.95819e-12		Ptpn4	1.95469e-08	-0.0223087	0.474	0.46	0.000525947
Gpr158	1.72522e-12	0.055384	0.864	0.858	4.64204e-08		Nphp4	5.86955e-07	-0.0220163	0.306	0.301	0.0157932
Ash1l	2.48091e-15	0.0552682	0.721	0.734	6.67538e-11		Bbs9	1.47926e-12	-0.0219908	0.355	0.337	3.98024e-08
Eml1	8.27364e-14	0.05517	0.328	0.332	2.22619e-09		Arhgef18	8.47982e-08	-0.0218621	0.281	0.273	0.00228166
Ptprs	2.6391e-10	0.0551368	0.712	0.72	7.10103e-06		Zfp445	2.97666e-10	-0.0218461	0.489	0.474	8.00929e-06
Rabgap1	1.19633e-19	0.0550925	0.639	0.651	3.21895e-15		Slc38a9	1.66036e-08	-0.0217511	0.471	0.458	0.000446753
Dzip1	1.23734e-09	0.0550825	0.298	0.295	3.32932e-05		Bsn	6.70166e-10	-0.0217409	0.653	0.634	1.80322e-05
Adcy9	3.52258e-11	0.0550155	0.791	0.796	9.4782e-07		Atp6v1h	2.05658e-12	-0.021714	0.449	0.431	5.53365e-08
Camk1d	4.17303e-09	0.0549669	0.885	0.892	0.000112284		Jakmip2	3.57337e-07	-0.0216857	0.709	0.694	0.00961488
Evi5	6.17777e-15	0.0546173	0.395	0.399	1.66225e-10		Matn2	6.27411e-17	-0.021631	0.31	0.29	1.68817e-12
Gng7	1.32938e-16	0.0544926	0.251	0.256	3.57697e-12		Nf1	5.27405e-08	-0.0215402	0.657	0.64	0.00141909
Nr2c2	1.0974e-14	0.0544437	0.463	0.471	2.95277e-10		Phf8	2.5141e-08	-0.0215335	0.26	0.252	0.000676468
Orc2	5.87463e-14	0.0540174	0.302	0.301	1.58069e-09		Zfc3h1	8.85351e-12	-0.0214876	0.407	0.392	2.38221e-07
Glyr1	8.65085e-16	0.0539422	0.312	0.314	2.32768e-11		Git2	1.34172e-09	-0.0214577	0.266	0.257	3.61017e-05
Bcl11a	1.65338e-22	0.0539395	0.726	0.753	4.44874e-18		St8sia1	2.62841e-07	-0.0214248	0.281	0.273	0.00707227
Acot7	2.28529e-17	0.0537228	0.31	0.311	6.14903e-13		Rnps1	1.05661e-10	-0.0214169	0.318	0.305	2.84302e-06
Shtn1	1.3832e-13	0.0536696	0.589	0.596	3.72179e-09		Ascc2	1.12763e-11	-0.0213252	0.294	0.281	3.03413e-07
Agap2	2.18156e-15	0.0536657	0.254	0.253	5.86992e-11		Map6	8.28868e-11	-0.0211853	0.434	0.417	2.23024e-06
Abca3	2.94545e-14	0.053613	0.282	0.281	7.92532e-10		Magi1	4.48424e-09	-0.0211548	0.609	0.59	0.000120658
Trafd1	4.09208e-08	0.0533548	0.274	0.266	0.00110106		Zcchc14	2.56349e-08	-0.0211537	0.34	0.328	0.000689759
Zfp831	1.94955e-17	0.0533547	0.331	0.336	5.24566e-13		Cul9	8.67073e-09	-0.0211509	0.366	0.355	0.000233303
Eftud2	1.43804e-18	0.0533328	0.352	0.359	3.86934e-14		Bcl2l1	2.25955e-10	-0.0210372	0.265	0.252	6.07976e-06
Arf3	2.86324e-15	0.0532851	0.357	0.359	7.70413e-11		Brwd1	1.34063e-09	-0.0208909	0.6	0.583	3.60724e-05
Pus7	2.02075e-13	0.053281	0.268	0.268	5.43724e-09		Zswim8	5.67222e-10	-0.0208362	0.348	0.336	1.52622e-05
Rnf38	5.7533e-17	0.0532755	0.262	0.265	1.54804e-12		Nbeal1	5.66004e-07	-0.0206863	0.368	0.359	0.0152295
Stmn3	6.5864e-14	0.0530629	0.354	0.359	1.7722e-09		Tln2	1.85901e-08	-0.020591	0.532	0.517	0.000500204
Lrrc28	3.29263e-27	0.0530237	0.312	0.327	8.85947e-23		Anapc1	1.23614e-08	-0.0205581	0.277	0.268	0.000332609
Nisch	1.50714e-12	0.0530179	0.504	0.511	4.05527e-08		Kcmf1	2.42642e-11	-0.0205289	0.388	0.374	6.52877e-07
2023-03-06	3.71791e-15	0.0529244	0.438	0.443	1.00038e-10		Mapkap1	1.10271e-16	-0.0204514	0.54	0.514	2.96707e-12
Luc7l	4.52401e-13	0.0527375	0.312	0.313	1.21728e-08		Tub	3.4458e-11	-0.0203967	0.497	0.48	9.27162e-07
Mtor	9.78463e-16	0.0525377	0.318	0.321	2.63275e-11		Nsd3	1.49177e-08	-0.0203953	0.758	0.739	0.00040139
Rnf130	1.54654e-11	0.0525348	0.361	0.364	4.16128e-07		AU040320	3.39851e-10	-0.0203849	0.365	0.352	9.14437e-06
Sfswap	7.74981e-10	0.0525148	0.531	0.531	2.08524e-05		Phactr3	1.80872e-16	-0.0203479	0.552	0.525	4.86671e-12
Rab3gap2	4.78487e-17	0.0524639	0.377	0.382	1.28747e-12		Kcnb1	6.92039e-08	-0.0202975	0.56	0.543	0.00186207
Tnrc18	5.29655e-12	0.0524074	0.379	0.378	1.42514e-07		Eipr1	5.52928e-09	-0.0202815	0.337	0.326	0.000148776
Ralgapb	2.19204e-15	0.0522959	0.408	0.415	5.89813e-11		Rnf112	3.28366e-09	-0.0200833	0.565	0.547	8.83535e-05
Miat	2.42595e-07	0.0521891	0.715	0.719	0.00652749		Gpr155	1.23419e-08	-0.0199921	0.259	0.248	0.000332083
Astn1	2.78497e-12	0.0520967	0.779	0.79	7.49351e-08		Pde4a	2.64846e-11	-0.0198652	0.508	0.488	7.1262e-07
Nipsnap2	6.35659e-14	0.0519646	0.255	0.256	1.71037e-09		Clip4	2.14385e-08	-0.0197655	0.283	0.273	0.000576847
Wdfy2	1.00319e-12	0.051819	0.265	0.263	2.69929e-08		Agfg1	2.35877e-18	-0.0197094	0.387	0.364	6.34675e-14
Ldb2	2.98402e-08	0.0516872	0.49	0.454	0.00080291		Dnm1	1.56321e-14	-0.0196792	0.652	0.623	4.20614e-10
Prkcb	1.66485e-07	0.0516764	0.776	0.76	0.00447961		Speg	3.73793e-16	-0.0195671	0.367	0.346	1.00577e-11
Sgip1	1.72622e-06	0.0513032	0.889	0.89	0.0464475		H13	1.1235e-14	-0.0194785	0.269	0.253	3.02301e-10
Setdb1	1.08664e-21	0.0511797	0.357	0.37	2.92383e-17		Trrap	8.67042e-12	-0.0194701	0.419	0.4	2.33295e-07
Ino80	6.0943e-25	0.0511186	0.479	0.497	1.63979e-20		Rsf1	4.11112e-08	-0.0193776	0.525	0.512	0.00110618
Jph4	4.61904e-16	0.0510242	0.308	0.311	1.24285e-11		Traf3	1.33935e-06	-0.0191285	0.459	0.447	0.0360378
Sec23a	6.00524e-15	0.0509643	0.289	0.291	1.61583e-10		Gtpbp2	6.4687e-11	-0.0188075	0.275	0.263	1.74053e-06
Ssbp3	7.25164e-13	0.0508234	0.411	0.415	1.9512e-08		Tdrd3	3.91824e-10	-0.018752	0.256	0.245	1.05428e-05
Tanc2	1.56129e-06	0.0507326	0.931	0.924	0.0420097		Dgkd	6.46544e-11	-0.0186891	0.53	0.51	1.73966e-06
Zbtb38	5.06679e-15	0.0506427	0.395	0.402	1.36332e-10		Ext2	3.55857e-13	-0.0186576	0.354	0.338	9.57504e-09
Fam184a	8.24529e-18	0.0506336	0.297	0.303	2.21856e-13		Sacs	1.42621e-08	-0.0185094	0.29	0.278	0.000383749
Fbxl2	4.10839e-16	0.0505798	0.531	0.541	1.10544e-11		Rbm33	2.4063e-10	-0.0184783	0.451	0.436	6.47463e-06
Sidt1	1.35341e-08	0.0505778	0.654	0.648	0.000364163		Slf1	1.99418e-08	-0.0183468	0.363	0.35	0.000536574
Tcf12	1.89006e-07	0.0504472	0.71	0.712	0.00508557		Mrps9	5.84108e-08	-0.0182239	0.254	0.244	0.00157166
Tbc1d22a	5.56136e-20	0.0503991	0.318	0.327	1.49639e-15		Tsc22d2	2.66935e-11	-0.0182223	0.33	0.315	7.18243e-07
Bcl2l1	2.99619e-18	0.0502964	0.252	0.26	8.06185e-14		Fip1l1	5.5908e-10	-0.0181802	0.317	0.305	1.50432e-05
Myef2	9.59824e-13	0.0502505	0.455	0.461	2.5826e-08		Nfx1	6.52381e-12	-0.0181313	0.515	0.493	1.75536e-07
Kif5c	9.37643e-11	0.050189	0.657	0.657	2.52292e-06		Tmem161b	6.68287e-12	-0.0180131	0.444	0.422	1.79816e-07
Hivep3	8.43013e-10	0.0501193	0.827	0.834	2.2683e-05		Zfp182	3.25486e-09	-0.0179543	0.266	0.255	8.75786e-05
Abl2	6.07561e-16	0.050081	0.573	0.585	1.63476e-11		Mcu	3.11708e-09	-0.0179512	0.565	0.545	8.38712e-05
Timm44	1.87824e-09	0.0500359	0.279	0.274	5.05378e-05		Rab11fip4	1.22594e-13	-0.0177794	0.437	0.415	3.29863e-09
Rab30	5.5887e-11	0.050035	0.367	0.368	1.50375e-06		Hp1bp3	4.79206e-14	-0.0176791	0.267	0.25	1.2894e-09
Nrxn2	1.192e-13	0.0499467	0.407	0.413	3.20732e-09		Fnip2	2.36821e-07	-0.0176524	0.327	0.315	0.00637213
Mast2	5.08497e-11	0.0497217	0.517	0.52	1.36821e-06		Iqce	6.27549e-11	-0.0175815	0.337	0.322	1.68855e-06
2023-09-08	3.28575e-10	0.0496638	0.28	0.277	8.84097e-06		Camkk2	9.98769e-09	-0.0175533	0.355	0.342	0.000268739
Bcl9	3.42282e-11	0.049655	0.337	0.337	9.20978e-07		Nrip1	7.38179e-14	-0.0174514	0.304	0.286	1.98622e-09
Ski	8.14312e-17	0.0495653	0.378	0.387	2.19107e-12		Mast2	2.96084e-08	-0.0174356	0.532	0.517	0.000796674
Slf1	9.63231e-13	0.049399	0.35	0.354	2.59177e-08		Cep83	3.7018e-08	-0.0173503	0.372	0.361	0.000996043
Sugp1	2.25467e-17	0.049347	0.312	0.317	6.06663e-13		Chd8	2.34952e-13	-0.0172242	0.419	0.401	6.32186e-09
Clasp2	2.90792e-07	0.0493221	0.749	0.751	0.00782435		Eml2	1.4981e-09	-0.0171775	0.333	0.32	4.03093e-05
Cyfip2	1.93231e-17	0.0492841	0.648	0.666	5.19926e-13		Eml4	3.20772e-12	-0.0171566	0.559	0.535	8.63101e-08
Dync1li1	1.02075e-26	0.049087	0.294	0.307	2.74654e-22		Farsb	1.89667e-12	-0.0171342	0.31	0.293	5.10338e-08
Trp53bp1	6.43382e-19	0.0489644	0.401	0.414	1.73115e-14		Rb1	1.84991e-07	-0.0171178	0.491	0.476	0.00497756
Eya3	6.46621e-21	0.0489631	0.304	0.314	1.73986e-16		Tnfrsf21	1.68184e-07	-0.017113	0.289	0.278	0.00452531
Adam11	7.29875e-09	0.0489473	0.258	0.253	0.000196388		Actr3b	1.09563e-08	-0.0170477	0.492	0.477	0.000294802
Pxdn	2.65487e-11	0.0488109	0.368	0.371	7.14346e-07		Tasp1	2.00773e-07	-0.0170266	0.494	0.48	0.00540221
Arhgap12	3.84908e-09	0.0487474	0.385	0.392	0.000103567		Edem3	2.87172e-11	-0.0169785	0.283	0.269	7.72693e-07
Socs7	2.04824e-20	0.0487467	0.259	0.267	5.5112e-16		Dis3l2	6.67407e-12	-0.0169721	0.656	0.633	1.79579e-07
Mtmr7	8.87173e-20	0.0487409	0.313	0.324	2.38712e-15		Mbtd1	1.10139e-12	-0.0169632	0.566	0.545	2.9635e-08
Rnf150	1.01599e-08	0.0487094	0.684	0.691	0.000273371		Golgb1	2.6788e-14	-0.0169273	0.508	0.486	7.20785e-10
Adarb1	8.67811e-19	0.0486789	0.467	0.484	2.33502e-14		Cacng2	4.62742e-11	-0.0169227	0.325	0.307	1.2451e-06
Bin1	2.56731e-13	0.0486226	0.49	0.499	6.90786e-09		Sugp2	1.74679e-08	-0.0169003	0.321	0.311	0.000470009
Zmym4	1.61916e-11	0.048622	0.656	0.669	4.35668e-07		Lmtk3	8.41726e-16	-0.0168853	0.415	0.393	2.26483e-11
Mfhas1	3.19947e-15	0.0485669	0.325	0.33	8.60881e-11		Atp6v1b2	1.1345e-12	-0.0168705	0.403	0.385	3.05261e-08
Ptpre	7.5468e-08	0.0484386	0.524	0.527	0.00203062		Stim2	3.15576e-07	-0.0168466	0.528	0.511	0.00849119
Fbxo42	1.17497e-13	0.0483226	0.271	0.271	3.16148e-09		1500035N22Rik	1.05936e-07	-0.0168141	0.303	0.291	0.00285043
Fam193b	1.09369e-15	0.048322	0.329	0.334	2.94279e-11		Dnaja2	4.43525e-19	-0.0167716	0.525	0.496	1.19339e-14
Tmod2	3.81751e-09	0.0482886	0.481	0.481	0.000102718		Cenpv	9.17696e-08	-0.0166259	0.326	0.314	0.00246925
Nr3c1	3.10712e-14	0.0482534	0.356	0.363	8.36032e-10		Safb2	8.35812e-13	-0.0166136	0.362	0.342	2.24892e-08
Phka2	1.35553e-11	0.0481847	0.314	0.315	3.64733e-07		Ptpn5	1.03565e-11	-0.0165966	0.371	0.352	2.78661e-07
Micu3	2.40395e-16	0.0480366	0.431	0.443	6.46831e-12		Camsap1	1.83435e-13	-0.0165527	0.251	0.237	4.93569e-09
Pde3b	9.19997e-16	0.0479884	0.334	0.342	2.47544e-11		2610507B11Rik	9.25606e-08	-0.0165278	0.304	0.294	0.00249053
Ckap5	3.44607e-20	0.0477495	0.458	0.476	9.27235e-16		Agk	3.55841e-08	-0.0165245	0.295	0.284	0.000957462
Mras	1.44023e-19	0.0476899	0.324	0.336	3.87523e-15		Micu1	4.36816e-10	-0.0164562	0.446	0.427	1.17534e-05
Mtmr3	7.87401e-17	0.047621	0.528	0.542	2.11866e-12		Gpr45	9.10559e-07	-0.0164246	0.458	0.448	0.0245004
Rptor	4.58681e-17	0.0474255	0.584	0.6	1.23417e-12		Susd4	3.96813e-07	-0.0163851	0.679	0.662	0.010677
Gas7	5.22533e-19	0.0473899	0.578	0.604	1.40598e-14		Neurl1a	5.87531e-15	-0.0162643	0.36	0.338	1.58087e-10
Pam	2.21131e-13	0.0472301	0.662	0.625	5.94996e-09		Sestd1	1.41274e-11	-0.0162537	0.342	0.325	3.80125e-07
Larp4b	9.12677e-22	0.0472273	0.445	0.461	2.45574e-17		Abhd17b	6.73198e-11	-0.0160088	0.328	0.313	1.81137e-06
Ttc17	2.51152e-14	0.0472165	0.499	0.507	6.75776e-10		Arhgap21	3.02343e-10	-0.016002	0.744	0.718	8.13515e-06
Tln2	7.03489e-10	0.047034	0.517	0.521	1.89288e-05		Upf2	8.47027e-12	-0.0159347	0.422	0.402	2.27909e-07
Rph3a	2.19074e-09	0.0470228	0.278	0.276	5.89463e-05		Kif1a	8.04548e-12	-0.0159187	0.559	0.539	2.1648e-07
Tbc1d12	1.13438e-09	0.0470144	0.292	0.289	3.05227e-05		Gnl3	4.94844e-14	-0.0156584	0.274	0.257	1.33148e-09
Camkmt	1.182e-13	0.0470142	0.527	0.539	3.18041e-09		Klhl22	1.57284e-09	-0.0155795	0.323	0.312	4.23204e-05
Fam208b	1.27065e-07	0.0468356	0.344	0.311	0.00341895		Senp7	1.05211e-08	-0.0154254	0.562	0.543	0.000283091
Slc39a11	8.1474e-11	0.0466111	0.27	0.272	2.19222e-06		Scamp1	2.11365e-11	-0.0153107	0.359	0.341	5.68721e-07
Scaf4	4.45419e-23	0.0466111	0.349	0.362	1.19849e-18		Iqsec3	2.40032e-08	-0.0152964	0.4	0.386	0.000645855
Nexmif	1.33977e-12	0.0465297	0.484	0.495	3.60493e-08		Fnbp4	4.65983e-08	-0.0152863	0.377	0.364	0.00125382
Gripap1	2.75259e-24	0.0462324	0.367	0.385	7.4064e-20		Timm9	3.97584e-09	-0.0150703	0.325	0.311	0.000106978
Fam120c	1.9017e-11	0.0460854	0.442	0.449	5.11692e-07		Phc2	9.22444e-12	-0.0150081	0.537	0.515	2.48202e-07
Atl1	6.89653e-15	0.0460377	0.361	0.367	1.85565e-10		Supt6	1.6125e-14	-0.0149144	0.341	0.32	4.33875e-10
Srrm4	8.16745e-08	0.0459125	0.651	0.659	0.00219762		Prdm2	5.69343e-08	-0.014824	0.343	0.331	0.00153193
Rsrc1	1.38417e-13	0.0458859	0.51	0.522	3.72438e-09		Nsun2	2.49503e-08	-0.0147264	0.362	0.349	0.000671338
Gabrg2	1.46501e-16	0.0454544	0.567	0.586	3.9419e-12		Phlpp2	2.32498e-07	-0.0146296	0.341	0.329	0.00625583
Zfp827	2.12069e-13	0.045437	0.319	0.323	5.70614e-09		Irf2	7.61295e-12	-0.0145448	0.414	0.394	2.04842e-07
Mphosph9	4.24419e-14	0.0454313	0.382	0.39	1.14198e-09		5031439G07Rik	3.80053e-11	-0.0145348	0.375	0.357	1.02261e-06
Sort1	1.5394e-11	0.0453822	0.615	0.626	4.14208e-07		Zfhx2	3.67328e-13	-0.0145167	0.363	0.343	9.88368e-09
Oxr1	2.96365e-09	0.0453653	0.891	0.895	7.9743e-05		Cpd	1.84555e-15	-0.014476	0.335	0.314	4.96582e-11
Sh3rf3	4.6425e-11	0.0453453	0.66	0.67	1.24916e-06		3110082I17Rik	6.15373e-10	-0.0144604	0.3	0.284	1.65578e-05
Wdr20	2.78049e-20	0.0452958	0.29	0.3	7.48147e-16		Arid2	4.20672e-07	-0.014444	0.311	0.298	0.011319
Zfand3	1.69291e-19	0.045285	0.668	0.689	4.55511e-15		Sptb	2.84418e-09	-0.0143863	0.411	0.393	7.65284e-05
Nipsnap1	8.43801e-11	0.0452142	0.275	0.275	2.27042e-06		Dab2ip	5.65795e-12	-0.0143717	0.291	0.273	1.52239e-07
Map4k5	1.53041e-16	0.0450989	0.486	0.5	4.11787e-12		Zc2hc1a	1.52886e-10	-0.014369	0.273	0.259	4.11371e-06
Plekhm2	4.23205e-17	0.0450449	0.308	0.317	1.13872e-12		Lpp	2.56876e-08	-0.0143656	0.375	0.36	0.000691175
Ncoa1	2.69236e-07	0.0449374	0.809	0.818	0.00724434		Ncl	4.12073e-14	-0.0143571	0.261	0.243	1.10876e-09
Kif3c	7.51952e-14	0.0448109	0.321	0.326	2.02328e-09		Pnpla8	1.67686e-13	-0.0143314	0.333	0.313	4.51193e-09
Ttll7	4.16825e-12	0.044586	0.416	0.42	1.12155e-07		Sos1	2.43708e-12	-0.0143061	0.388	0.367	6.55746e-08
Nalcn	2.07666e-07	0.0445635	0.749	0.748	0.00558766		Cdk13	2.65106e-14	-0.0142947	0.579	0.553	7.1332e-10
Cnnm2	5.34603e-15	0.0445452	0.395	0.404	1.43846e-10		Adam11	1.82932e-08	-0.0142123	0.269	0.258	0.000492215
Tnrc6b	1.36055e-07	0.0445103	0.798	0.805	0.00366084		Dot1l	3.95894e-15	-0.0142031	0.371	0.347	1.06523e-10
Hace1	7.50214e-09	0.0442904	0.506	0.51	0.00020186		Shoc2	1.87121e-10	-0.0141746	0.25	0.238	5.03486e-06
Snap47	7.16001e-24	0.0442632	0.256	0.267	1.92654e-19		Tmtc1	1.68277e-08	-0.0141191	0.469	0.452	0.000452782
Shank1	5.57441e-14	0.0441288	0.583	0.594	1.49991e-09		Rab28	3.09425e-12	-0.014049	0.376	0.358	8.32571e-08
Esyt2	8.56744e-13	0.0440686	0.621	0.631	2.30524e-08		Dnal1	3.16344e-19	-0.0139826	0.269	0.248	8.51187e-15
Ppp6r3	2.66911e-14	0.0440326	0.469	0.482	7.18177e-10		Gnptab	2.39443e-10	-0.0139726	0.314	0.3	6.4427e-06
Stim1	5.90128e-15	0.044013	0.346	0.355	1.58786e-10		Evl	2.96058e-07	-0.0139654	0.371	0.359	0.00796605
Fam110b	4.93918e-19	0.0439908	0.417	0.434	1.32898e-14		Dhx57	3.30405e-12	-0.0136876	0.392	0.371	8.8902e-08
Spock2	3.08231e-12	0.043866	0.397	0.401	8.29357e-08		Pou2f1	1.52226e-10	-0.013683	0.422	0.403	4.09596e-06
Ddx10	1.36662e-17	0.0438388	0.359	0.369	3.67717e-13		Ddx1	3.12005e-18	-0.013651	0.311	0.288	8.39512e-14
Cd47	3.60655e-17	0.0438	0.372	0.386	9.70415e-13		Srrm3	1.19463e-12	-0.0136047	0.618	0.592	3.21438e-08
Gpr107	4.70142e-16	0.0437458	0.303	0.311	1.26501e-11		Tmem38a	1.17576e-14	-0.0135785	0.317	0.297	3.16362e-10
E130307A14Rik	3.66393e-10	0.0436936	0.571	0.578	9.85855e-06		Rufy2	3.01839e-08	-0.0135508	0.516	0.498	0.000812159
Ankfy1	7.20422e-18	0.0435833	0.324	0.334	1.93844e-13		Srcin1	5.62764e-11	-0.0135441	0.524	0.503	1.51423e-06
Aifm3	1.27317e-07	0.0434233	0.289	0.286	0.00342572		Snx10	3.78442e-09	-0.0134734	0.396	0.381	0.000101827
Ppip5k1	8.83287e-17	0.0433033	0.448	0.463	2.37666e-12		Prkdc	4.96949e-09	-0.0134657	0.305	0.291	0.000133714
Cabin1	6.49402e-14	0.0432949	0.494	0.503	1.74735e-09		Specc1l	9.52302e-14	-0.013343	0.386	0.365	2.56236e-09
C1qtnf4	5.26166e-11	0.0432442	0.339	0.35	1.41576e-06		5330434G04Rik	5.23392e-08	-0.0133409	0.669	0.651	0.00140829
Tmem131l	1.96731e-12	0.0432183	0.255	0.257	5.29344e-08		Aatf	1.42579e-06	-0.0132448	0.322	0.311	0.0383638
Nmnat2	6.35128e-10	0.0432149	0.67	0.67	1.70894e-05		Rab3ip	2.40099e-10	-0.0132143	0.275	0.262	6.46033e-06
Arhgap35	1.52905e-15	0.0431995	0.445	0.459	4.11421e-11		Dcaf6	1.67797e-06	-0.0131721	0.686	0.67	0.045149
H13	1.87285e-16	0.0431352	0.253	0.26	5.03928e-12		Napg	7.64572e-19	-0.0131687	0.299	0.276	2.05723e-14
Dzank1	2.17729e-11	0.0430304	0.35	0.356	5.85844e-07		Clip2	3.79404e-08	-0.013165	0.28	0.268	0.00102086
Ylpm1	6.105e-14	0.042914	0.643	0.657	1.64267e-09		Smad4	1.2079e-10	-0.0131566	0.257	0.244	3.25009e-06
Kctd1	1.6556e-08	0.0428157	0.447	0.448	0.000445472		Mtdh	1.01235e-09	-0.0131049	0.606	0.583	2.72392e-05
Herc4	2.20535e-21	0.0428138	0.36	0.375	5.93395e-17		Scaf4	1.3522e-11	-0.0130954	0.366	0.349	3.63836e-07
Ext2	2.99266e-22	0.0427339	0.338	0.352	8.05236e-18		Cul2	9.82154e-14	-0.0130642	0.283	0.265	2.64268e-09
Sfi1	1.65047e-07	0.0426023	0.258	0.253	0.00444092		Prkar1b	1.53503e-06	-0.0130534	0.347	0.334	0.0413031
Zmym6	5.12155e-14	0.0424873	0.28	0.286	1.37806e-09		Zkscan3	1.21415e-11	-0.0129662	0.332	0.315	3.26692e-07
Dhx57	8.12318e-18	0.0424529	0.371	0.382	2.1857e-13		Ttc39c	6.98452e-10	-0.0129344	0.306	0.293	1.87933e-05
Apex2	1.32056e-13	0.0424147	0.444	0.453	3.55322e-09		Usp24	1.13025e-08	-0.0128096	0.466	0.449	0.000304116
Hdac4	1.9125e-16	0.0419967	0.419	0.43	5.14596e-12		Tbcel	5.31924e-12	-0.012727	0.293	0.277	1.43125e-07
Gm20687	4.01704e-08	0.0419488	0.371	0.338	0.00108086		Neo1	4.28373e-12	-0.0126971	0.501	0.478	1.15262e-07
Specc1l	4.87227e-13	0.0417947	0.365	0.371	1.31098e-08		Klc1	8.69225e-08	-0.0126656	0.463	0.446	0.00233882
Atxn2	5.87721e-12	0.0417492	0.568	0.577	1.58138e-07		Kif3b	2.42733e-07	-0.0126597	0.285	0.274	0.00653122
Sltm	1.67737e-14	0.0417115	0.695	0.715	4.5133e-10		Wdr60	7.27203e-08	-0.0125838	0.369	0.356	0.00195669
Arhgef2	9.823e-14	0.0417029	0.369	0.379	2.64307e-09		Rapgef1	9.10745e-12	-0.0125284	0.432	0.41	2.45054e-07
Nploc4	3.23802e-15	0.0416581	0.315	0.324	8.71253e-11		Uggt1	7.03059e-16	-0.0124977	0.284	0.266	1.89172e-11
Nedd4	9.71164e-10	0.0415178	0.585	0.598	2.61311e-05		Cdc37l1	3.03857e-14	-0.012239	0.55	0.524	8.17587e-10
Fbxw8	1.42582e-12	0.0415091	0.26	0.262	3.83645e-08		Slc25a23	1.02807e-07	-0.0122266	0.482	0.463	0.00276623
Gbf1	9.60745e-14	0.041415	0.58	0.591	2.58508e-09		Cd46	2.56611e-07	-0.0121889	0.378	0.366	0.00690464
Sos2	1.82264e-13	0.0413362	0.275	0.281	4.90417e-09		Ep400	6.78243e-12	-0.0120848	0.5	0.476	1.82495e-07
Mta3	2.07978e-16	0.0412126	0.375	0.389	5.59606e-12		Vps41	1.42607e-07	-0.0119995	0.489	0.472	0.00383712
Dnajc7	3.17804e-20	0.0412053	0.392	0.41	8.55116e-16		Emsy	2.24815e-12	-0.0119774	0.423	0.402	6.04909e-08
Fam171a1	1.56216e-18	0.0411749	0.386	0.398	4.20331e-14		Hdac8	1.39451e-09	-0.0119048	0.59	0.568	3.75222e-05
Asxl3	4.88323e-14	0.0410265	0.344	0.355	1.31393e-09		Gm26694	5.23394e-07	-0.0118856	0.538	0.565	0.014083
Prepl	8.6448e-15	0.0409164	0.331	0.339	2.32606e-10		Tnpo3	6.50854e-15	-0.0117906	0.422	0.399	1.75125e-10
Gm26848	0	0.0409157	0.943	0.792	0		Inhba	9.27072e-09	-0.0117151	0.289	0.275	0.000249447
Gpr137c	2.28008e-13	0.0408748	0.297	0.309	6.135e-09		Comt	1.53454e-11	-0.0117098	0.293	0.277	4.12897e-07
Atrn	1.88914e-14	0.0406899	0.578	0.594	5.08312e-10		Gm26733	1.50381e-08	-0.0117048	0.593	0.624	0.00040463
Heatr3	1.9475e-18	0.0406869	0.241	0.251	5.24013e-14		Prrc2b	5.71529e-08	-0.0116362	0.532	0.516	0.00153781
Slc8a1	2.45058e-10	0.0405333	0.766	0.755	6.59379e-06		Snap47	5.47847e-12	-0.0115451	0.271	0.256	1.47409e-07
Tnk2	5.51019e-14	0.0404964	0.249	0.256	1.48263e-09		Ccdc57	7.65972e-11	-0.0112249	0.31	0.291	2.061e-06
Fam135a	2.92544e-12	0.0403446	0.376	0.383	7.87149e-08		Cabp1	8.66537e-09	-0.0112058	0.348	0.332	0.000233159
Armc9	2.99243e-13	0.0402415	0.532	0.546	8.05174e-09		Rbbp6	2.15206e-11	-0.0111567	0.364	0.346	5.79055e-07
Kalrn	1.79806e-06	0.040122	0.995	0.991	0.0483805		Rapgefl1	2.30555e-08	-0.011121	0.374	0.359	0.000620356
Lpgat1	1.74595e-15	0.0400596	0.376	0.387	4.69781e-11		Ccdc6	4.91073e-08	-0.0111171	0.288	0.278	0.00132133
Bptf	1.3583e-10	0.0400571	0.595	0.603	3.65478e-06		Pag1	7.1335e-10	-0.0110998	0.251	0.236	1.91941e-05
Dnm2	6.95979e-17	0.040051	0.454	0.471	1.87267e-12		Chka	4.18953e-10	-0.0110074	0.626	0.603	1.12728e-05
Vps53	4.37621e-20	0.0399685	0.267	0.275	1.17751e-15		Arfgef2	2.76614e-11	-0.0110073	0.382	0.362	7.44285e-07
Rims2	1.48321e-09	0.0399529	0.868	0.87	3.99088e-05		Nploc4	2.3674e-10	-0.0110032	0.33	0.315	6.36995e-06
Nsd2	7.05502e-11	0.0399193	0.481	0.491	1.89829e-06		Lrp6	1.02565e-12	-0.0109964	0.447	0.424	2.75972e-08
Acer3	7.17433e-21	0.0398983	0.386	0.407	1.9304e-16		Cnot2	3.71251e-14	-0.0109355	0.523	0.493	9.98924e-10
AU040320	9.88675e-15	0.039839	0.352	0.36	2.66023e-10		Dzip3	2.93449e-17	-0.0109343	0.492	0.459	7.89582e-13
1110051M20Rik	2.09986e-11	0.0398151	0.706	0.718	5.65009e-07		Icam5	5.59943e-12	-0.0108285	0.508	0.486	1.50664e-07
Klhl32	2.82321e-11	0.0397606	0.458	0.469	7.59642e-07		Tcaf1	1.48185e-08	-0.0108151	0.534	0.52	0.000398722
Slc25a26	2.65263e-15	0.0395639	0.258	0.265	7.13744e-11		Rars2	2.91875e-10	-0.0107462	0.375	0.356	7.85347e-06
Tex2	7.37538e-23	0.0395377	0.351	0.368	1.98449e-18		Depdc5	3.77389e-14	-0.0105315	0.413	0.389	1.01544e-09
Mark3	5.85024e-12	0.0394996	0.727	0.742	1.57412e-07		Mark2	6.37144e-09	-0.0104845	0.603	0.583	0.000171436
Rab11fip3	2.43523e-14	0.0394321	0.593	0.611	6.55248e-10		Ago2	4.56548e-13	-0.0104118	0.391	0.37	1.22843e-08
Smarcc2	9.7625e-13	0.0393444	0.365	0.371	2.6268e-08		Ythdf3	1.94971e-11	-0.0103886	0.348	0.328	5.24608e-07
Cntn3	8.84292e-07	0.0392844	0.654	0.631	0.0237937		Parp6	3.93067e-12	-0.0103722	0.313	0.295	1.05762e-07
Slc38a9	5.94135e-16	0.039214	0.458	0.474	1.59864e-11		Slc25a3	3.65042e-11	-0.0103616	0.296	0.278	9.8222e-07
Igf1r	1.55643e-13	0.0391194	0.573	0.59	4.1879e-09		Abhd6	3.83965e-07	-0.0103538	0.391	0.378	0.0103313
Abca8b	2.74515e-08	0.0391009	0.279	0.279	0.000738638		Kansl1l	1.44778e-08	-0.0101916	0.658	0.637	0.000389553
Sgsm1	4.53288e-07	0.0387731	0.341	0.34	0.0121966		Itfg1	1.47385e-08	-0.0100966	0.418	0.401	0.000396569
Inpp5b	9.26359e-14	0.0386841	0.263	0.267	2.49256e-09		Csgalnact1	8.62574e-07	-0.0100954	0.36	0.345	0.0232093
Nuak1	3.48674e-10	0.0386113	0.249	0.252	9.38176e-06		Asah1	4.02673e-09	-0.0100758	0.251	0.238	0.000108347
Plppr2	3.0977e-10	0.0385597	0.349	0.357	8.33498e-06		Lancl1	2.2129e-17	-0.0100687	0.3	0.277	5.95425e-13
Tab2	1.8421e-15	0.0384904	0.296	0.307	4.95655e-11		Susd6	5.58749e-11	-0.010008	0.471	0.448	1.50343e-06
Dixdc1	3.58113e-17	0.0384525	0.315	0.329	9.63576e-13		Cep295	3.33181e-11	-0.0099385	0.26	0.245	8.9649e-07
Nbr1	3.43788e-19	0.0383331	0.279	0.289	9.25031e-15		Zranb2	4.31495e-08	-0.00990685	0.736	0.713	0.00116102
D10Wsu102e	2.28586e-14	0.0382903	0.381	0.395	6.15057e-10		Jph4	3.11008e-11	-0.00985802	0.326	0.308	8.36828e-07
Diaph1	6.09018e-16	0.0382719	0.249	0.257	1.63868e-11		Galnt11	2.80873e-17	-0.0098452	0.467	0.436	7.55746e-13
Herc1	8.24138e-07	0.0381953	0.773	0.777	0.0221751		Pdcd4	3.96992e-08	-0.00982081	0.458	0.438	0.00106819
Sgsm2	7.83258e-09	0.0380618	0.421	0.43	0.000210751		Yeats2	1.44554e-12	-0.00970125	0.423	0.4	3.88952e-08
Kmt2e	7.46325e-17	0.0380538	0.628	0.654	2.00814e-12		Rab11fip3	1.02715e-10	-0.00969095	0.62	0.593	2.76375e-06
4430402I18Rik	5.65202e-08	0.0380347	0.506	0.519	0.00152079		Ubr2	1.66091e-11	-0.00965476	0.506	0.482	4.469e-07
Pkd2	3.0155e-20	0.0380322	0.242	0.255	8.1138e-16		Ktn1	1.67848e-12	-0.00964708	0.584	0.559	4.5163e-08
Phlpp2	8.10476e-11	0.0380086	0.329	0.334	2.18075e-06		4930578G10Rik	3.09188e-10	-0.0096379	0.555	0.593	8.31933e-06
Tbc1d32	1.45997e-10	0.0379492	0.27	0.274	3.92835e-06		Cttn	2.50991e-09	-0.00959182	0.298	0.283	6.75342e-05
Eif2ak4	1.80186e-14	0.0379147	0.262	0.268	4.84828e-10		Tpm1	9.02273e-13	-0.0095321	0.271	0.254	2.42774e-08
Nphp4	9.06505e-17	0.0378617	0.301	0.31	2.43913e-12		Ddi2	1.14132e-07	-0.00950185	0.295	0.282	0.00307095
2610507B11Rik	3.55513e-14	0.0378257	0.294	0.304	9.5658e-10		Erlec1	3.4116e-15	-0.00945812	0.292	0.271	9.17959e-11
Fam78b	3.34571e-11	0.0378139	0.261	0.266	9.0023e-07		C130071C03Rik	2.12773e-09	-0.00938734	0.7	0.675	5.72508e-05
Frrs1l	2.3987e-14	0.0377612	0.355	0.368	6.45418e-10		Atg4c	1.76544e-09	-0.00928493	0.345	0.329	4.75026e-05
Spen	9.15275e-18	0.0377318	0.31	0.323	2.46273e-13		Cadm3	2.72276e-10	-0.00927949	0.266	0.25	7.32614e-06
Adck1	4.0414e-10	0.0376873	0.251	0.253	1.08742e-05		Metap2	1.59257e-11	-0.0091875	0.362	0.341	4.28514e-07
Vps50	3.90068e-23	0.037607	0.362	0.381	1.04956e-18		Fam168a	7.35353e-08	-0.00916834	0.748	0.727	0.00197861
Ankib1	6.18634e-12	0.0375517	0.455	0.465	1.66456e-07		Parg	1.28155e-11	-0.00914337	0.397	0.377	3.44828e-07
Cds2	4.90741e-10	0.0375226	0.323	0.326	1.32044e-05		Rab14	5.39107e-09	-0.009031	0.286	0.271	0.000145057
Iqce	1.21237e-14	0.0374705	0.322	0.33	3.26212e-10		Zzef1	2.01181e-16	-0.00902595	0.508	0.479	5.41318e-12
Pias1	1.86953e-21	0.0373988	0.553	0.578	5.03035e-17		Jak1	2.11916e-11	-0.00896596	0.393	0.374	5.70201e-07
Slc25a12	1.35802e-18	0.0373474	0.536	0.556	3.65403e-14		Fbxw7	1.12519e-11	-0.00874186	0.538	0.514	3.02756e-07
Sv2a	9.07162e-12	0.0373248	0.298	0.305	2.4409e-07		Smpd4	2.10269e-07	-0.00873896	0.288	0.276	0.0056577
Uxs1	3.61079e-18	0.0372127	0.327	0.34	9.71555e-14		Epg5	6.1627e-07	-0.0086914	0.268	0.255	0.016582
Btbd7	3.78761e-15	0.0370795	0.416	0.431	1.01913e-10		Zdhhc2	1.521e-09	-0.00867899	0.355	0.337	4.09255e-05
Akap9	2.55074e-13	0.0370624	0.466	0.482	6.86327e-09		Agap2	6.39716e-08	-0.00862425	0.266	0.254	0.00172128
Fer	3.15426e-15	0.0369586	0.499	0.514	8.48715e-11		Sorl1	1.74496e-14	-0.00861949	0.55	0.521	4.69517e-10
Ubr4	6.16438e-18	0.0369336	0.248	0.257	1.65865e-13		Smarca4	2.19578e-15	-0.00855487	0.464	0.436	5.9082e-11
Gapvd1	1.72224e-15	0.0368758	0.527	0.543	4.63402e-11		Safb	1.63149e-12	-0.00851898	0.355	0.333	4.38984e-08
Fgf14	3.98642e-13	0.0368603	0.993	0.989	1.07263e-08		Ric1	6.88934e-12	-0.0085012	0.345	0.326	1.85372e-07
Ptpn5	1.14329e-08	0.0368438	0.352	0.36	0.000307625		Sh3bp5	1.21481e-15	-0.00849553	0.524	0.493	3.26868e-11
Trio	7.17525e-10	0.0367062	0.831	0.844	1.93065e-05		Fat4	4.75179e-07	-0.00848031	0.26	0.248	0.0127856
Trank1	1.21833e-08	0.036548	0.724	0.737	0.000327817		Ric3	7.65603e-14	-0.0084774	0.292	0.272	2.06001e-09
Adam22	5.45507e-08	0.0360913	0.763	0.773	0.00146779		Ubr4	1.15545e-06	-0.00842578	0.26	0.248	0.0310897
Icam5	2.97473e-09	0.0360603	0.486	0.497	8.00411e-05		Top2b	1.33176e-08	-0.00835396	0.377	0.359	0.000358338
Sec24a	8.36163e-18	0.0357959	0.354	0.369	2.24986e-13		Fam120b	1.12105e-11	-0.00834931	0.391	0.371	3.01641e-07
Hook1	1.009e-11	0.0357092	0.466	0.479	2.71492e-07		Hnrnpd	1.2222e-15	-0.00831417	0.253	0.233	3.28856e-11
Dnajc6	9.4825e-12	0.0356983	0.722	0.735	2.55146e-07		Cers4	3.05534e-10	-0.00831064	0.401	0.379	8.221e-06
Hnrnph3	4.10962e-12	0.0356384	0.38	0.389	1.10577e-07		Psap	2.06409e-27	-0.00829581	0.451	0.408	5.55386e-23
Ccser2	7.0628e-20	0.0355662	0.338	0.354	1.90039e-15		Glmn	2.58481e-11	-0.00817755	0.281	0.265	6.95494e-07
Map2k6	8.69988e-08	0.0354944	0.403	0.408	0.00234088		Ddx24	2.70341e-20	-0.00817015	0.5	0.467	7.27406e-16
Cd2ap	9.15327e-18	0.0354064	0.351	0.366	2.46287e-13		Dcaf5	2.05485e-09	-0.00808331	0.458	0.438	5.52898e-05
Scg5	1.30443e-11	0.0353975	0.51	0.524	3.50982e-07		Ap3b1	3.69777e-07	-0.00796618	0.5	0.482	0.0099496
Ttc8	9.72094e-15	0.0353653	0.494	0.51	2.61561e-10		2610035D17Rik	4.13584e-14	-0.00795365	0.493	0.465	1.11283e-09
Kidins220	7.11456e-15	0.0353272	0.644	0.664	1.91432e-10		Psmc6	2.51185e-10	-0.00794214	0.379	0.358	6.75862e-06
Scaf8	8.06256e-15	0.0352345	0.547	0.564	2.16939e-10		Map3k7	3.45577e-12	-0.00793097	0.292	0.273	9.29844e-08
Golga4	4.20854e-10	0.0352036	0.409	0.419	1.13239e-05		Nbas	1.43297e-06	-0.00790701	0.428	0.414	0.038557
Map2k1	8.97186e-15	0.0351903	0.353	0.368	2.41406e-10		Nsun7	4.84022e-15	-0.00788227	0.307	0.284	1.30236e-10
Lmtk2	1.85821e-11	0.0351372	0.506	0.514	4.99989e-07		Zwint	2.22885e-13	-0.00779412	0.368	0.344	5.99716e-09
Hs2st1	5.46653e-10	0.0351352	0.579	0.592	1.47088e-05		Brwd3	5.41522e-09	-0.00772956	0.254	0.24	0.000145707
Mlxip	5.79058e-07	0.0348687	0.252	0.252	0.0155807		Nudcd3	5.35e-16	-0.00768941	0.478	0.449	1.43952e-11
Dclk2	3.13822e-11	0.0348084	0.459	0.472	8.444e-07		Pkn2	2.18707e-09	-0.00763697	0.479	0.46	5.88474e-05
0610010F05Rik	5.08978e-18	0.0347226	0.364	0.381	1.36951e-13		Mmaa	3.95999e-09	-0.00761239	0.271	0.257	0.000106551
Zhx3	5.95018e-15	0.0346259	0.359	0.371	1.60102e-10		Zcchc18	7.22229e-11	-0.00755051	0.403	0.385	1.9433e-06
Znrf3	5.9373e-09	0.0345882	0.34	0.347	0.000159755		Ryk	2.24725e-19	-0.00752228	0.364	0.335	6.04668e-15
Kat6b	1.73922e-07	0.0345127	0.649	0.658	0.00467973		Mphosph9	3.83655e-12	-0.00743108	0.404	0.382	1.0323e-07
Huwe1	2.47331e-09	0.0344313	0.667	0.681	6.65493e-05		Eefsec	2.2345e-07	-0.00720997	0.416	0.399	0.00601238
Mtch2	8.56692e-14	0.0343242	0.282	0.292	2.3051e-09		Micu3	3.51174e-09	-0.00719632	0.451	0.431	9.44903e-05
Rnf217	3.84464e-10	0.0342854	0.286	0.29	1.03448e-05		Dhx32	2.58661e-09	-0.0070683	0.267	0.253	6.9598e-05
Anapc1	3.94216e-15	0.0341698	0.268	0.277	1.06072e-10		Ccnd2	1.09415e-07	-0.00698859	0.263	0.25	0.00294404
Limk2	1.9108e-11	0.0341244	0.27	0.278	5.14139e-07		Mef2a	1.58314e-07	-0.00697728	0.588	0.568	0.00425976
Syt17	7.17176e-10	0.0340731	0.377	0.389	1.92971e-05		Plppr2	2.3832e-08	-0.00695635	0.367	0.349	0.000641247
Tasp1	1.2135e-18	0.0340114	0.48	0.501	3.26516e-14		Coro2b	1.51631e-12	-0.00691671	0.429	0.404	4.07994e-08
Lmo4	3.94524e-11	0.033805	0.333	0.346	1.06155e-06		Msi2	1.41276e-08	-0.00690365	0.497	0.478	0.000380131
Rapgefl1	5.75147e-13	0.0337062	0.359	0.37	1.54755e-08		Ppp2r5e	1.71738e-10	-0.00683201	0.522	0.5	4.62094e-06
Kdm2a	1.69664e-15	0.0336793	0.517	0.537	4.56515e-11		Ap2b1	3.26744e-10	-0.0068116	0.556	0.534	8.7917e-06
Cpeb4	3.66393e-11	0.0336668	0.546	0.563	9.85855e-07		Vps37a	1.05586e-12	-0.00674912	0.254	0.236	2.84101e-08
Lrrfip2	3.48628e-19	0.0336085	0.322	0.34	9.38052e-15		Ythdc2	9.91473e-10	-0.00672418	0.357	0.338	2.66776e-05
Nmt2	1.20326e-14	0.0335724	0.406	0.418	3.2376e-10		Mfsd6	2.49308e-14	-0.00664124	0.295	0.272	6.70813e-10
Gabra1	4.48487e-18	0.033512	0.34	0.358	1.20674e-13		Iqgap1	1.07534e-07	-0.00662162	0.325	0.309	0.00289342
Map3k5	2.1855e-07	0.0334872	0.315	0.314	0.00588051		Slc1a1	6.29503e-14	-0.00649363	0.551	0.524	1.6938e-09
Sptan1	4.4737e-08	0.0334574	0.729	0.737	0.00120374		Fam219a	2.93473e-10	-0.00644842	0.539	0.513	7.89649e-06
Asxl1	1.16889e-11	0.0333859	0.463	0.476	3.14513e-07		Atg16l1	1.13703e-10	-0.00644294	0.372	0.353	3.0594e-06
Agpat3	1.17107e-15	0.0332933	0.289	0.301	3.15101e-11		Ube2g1	2.94612e-13	-0.0064287	0.482	0.454	7.92711e-09
Cul4a	1.51395e-16	0.033067	0.25	0.26	4.07358e-12		Taf1b	2.18937e-08	-0.00638174	0.387	0.37	0.000589093
Hnrnpl	8.9529e-13	0.0329282	0.463	0.477	2.40896e-08		Cask	1.44929e-09	-0.00633421	0.581	0.558	3.89961e-05
Papola	2.25957e-16	0.0328778	0.591	0.615	6.07983e-12		Adamts3	2.52869e-10	-0.00600945	0.344	0.324	6.80393e-06
Fubp3	4.73876e-17	0.0327758	0.259	0.27	1.27506e-12		Plec	5.44211e-14	-0.00600394	0.335	0.312	1.46431e-09
Slc38a2	3.02232e-07	0.0327645	0.316	0.321	0.00813216		Psd3	7.27407e-08	-0.00594231	0.697	0.673	0.00195723
Rictor	7.17189e-12	0.0327501	0.406	0.416	1.92974e-07		Smarca2	1.40041e-08	-0.00589565	0.523	0.498	0.000376809
Sgk1	1.6411e-06	0.0325405	0.313	0.318	0.0441571		Kcnc3	1.38523e-11	-0.00579754	0.384	0.36	3.72724e-07
Rsu1	2.75289e-07	0.032521	0.266	0.266	0.0074072		Dnm2	9.3498e-10	-0.00578558	0.478	0.454	2.51575e-05
Man1a2	3.24843e-13	0.0323657	0.556	0.578	8.74055e-09		Tmem167	1.32061e-08	-0.00569608	0.319	0.301	0.000355336
Pan3	5.38798e-09	0.0322455	0.66	0.674	0.000144974		Fam184a	1.25112e-10	-0.00563238	0.315	0.297	3.36638e-06
Bsn	4.26213e-21	0.0322001	0.634	0.665	1.14681e-16		Brd1	1.61894e-08	-0.00562454	0.365	0.347	0.000435608
Lingo1	2.25939e-07	0.032175	0.53	0.531	0.00607933		Gm38604	3.66055e-08	-0.00559619	0.278	0.261	0.000984945
Agrn	9.62507e-09	0.0321252	0.34	0.346	0.000258982		Ift88	6.16559e-08	-0.00554616	0.317	0.3	0.00165898
Cers5	2.63931e-12	0.0321183	0.288	0.297	7.10159e-08		Acbd6	9.92761e-07	-0.00549988	0.496	0.483	0.0267122
Ildr2	3.89434e-10	0.0320993	0.479	0.49	1.04785e-05		Clk4	8.796e-10	-0.00546631	0.444	0.422	2.36674e-05
Kansl3	6.67323e-15	0.0320857	0.255	0.265	1.79557e-10		Asxl3	1.51875e-09	-0.00543189	0.363	0.344	4.08649e-05
Zeb1	1.3779e-08	0.0319839	0.605	0.613	0.000370752		Brd8	2.31484e-11	-0.00539209	0.281	0.263	6.22854e-07
Ap3b2	2.06668e-18	0.0319828	0.343	0.359	5.56083e-14		Plekhm3	6.44992e-09	-0.00535543	0.439	0.42	0.000173548
Fryl	4.04269e-12	0.0318463	0.499	0.512	1.08777e-07		Gns	2.85345e-08	-0.00534895	0.267	0.253	0.000767779
Ric8b	5.22934e-20	0.0318093	0.298	0.314	1.40706e-15		Scg5	1.49624e-20	-0.00527093	0.546	0.51	4.02593e-16
Hacd1	6.30306e-09	0.0317902	0.256	0.259	0.000169596		Rnf169	3.80924e-08	-0.00519383	0.643	0.619	0.00102495
Usp7	1.78014e-16	0.0317716	0.347	0.364	4.78983e-12		Stx8	3.45285e-09	-0.00510253	0.405	0.385	9.2906e-05
Setd7	7.11256e-13	0.0316404	0.332	0.345	1.91378e-08		Dlgap3	1.15888e-12	-0.00509289	0.437	0.411	3.11819e-08
Dcaf8	1.31726e-15	0.0316391	0.366	0.382	3.54436e-11		Pknox2	3.76795e-07	-0.00503103	0.474	0.454	0.0101384
Cux1	1.70717e-10	0.0314898	0.321	0.334	4.59347e-06		Cfap36	3.60592e-11	-0.00498551	0.344	0.321	9.70246e-07
Ppargc1a	2.63354e-10	0.0314184	0.333	0.342	7.08608e-06		Smarca1	5.52902e-16	-0.00485247	0.289	0.265	1.48769e-11
Lancl1	5.88022e-24	0.0313879	0.277	0.297	1.58219e-19		Atl1	2.64673e-09	-0.00482021	0.38	0.361	7.12154e-05
Xist	2.35822e-10	0.0313214	0.967	0.951	6.34527e-06		Pik3ca	1.17266e-12	-0.00462224	0.322	0.3	3.15528e-08
Trrap	9.06063e-15	0.0312218	0.4	0.415	2.43794e-10		Cnot6l	3.12438e-08	-0.00448787	0.38	0.362	0.000840676
Slc12a5	2.86995e-10	0.0310677	0.504	0.519	7.72218e-06		Sltm	1.10757e-09	-0.00441997	0.721	0.695	2.98015e-05
Aatf	1.81347e-12	0.0310482	0.311	0.322	4.87951e-08		Zfr2	1.1979e-06	-0.00440396	0.342	0.326	0.0322318
Xkr6	1.66836e-07	0.0308713	0.63	0.645	0.00448906		Tango2	7.81673e-09	-0.00439312	0.412	0.392	0.000210325
Klhl24	2.94873e-07	0.0308676	0.252	0.253	0.00793416		Bdp1	3.4081e-08	-0.00439183	0.405	0.387	0.000917017
Enah	1.69566e-10	0.030859	0.761	0.778	4.56251e-06		Gak	5.88128e-12	-0.00437664	0.313	0.292	1.58248e-07
Dcaf7	2.14223e-25	0.0308443	0.258	0.28	5.76411e-21		Bcas3	7.4124e-07	-0.00432007	0.684	0.665	0.0199445
Rbm25	2.24161e-18	0.0307303	0.646	0.676	6.03149e-14		Rsrc1	8.38387e-08	-0.00429672	0.532	0.51	0.00225585
Faah	8.93166e-13	0.0305726	0.488	0.505	2.40324e-08		Kansl3	2.73743e-11	-0.00427797	0.274	0.255	7.36561e-07
Plppr5	8.83984e-08	0.0305632	0.434	0.442	0.00237854		Taf1	4.06466e-16	-0.00426451	0.313	0.288	1.09368e-11
Tdrd3	5.19799e-16	0.0304658	0.245	0.258	1.39862e-11		Ncs1	3.00024e-15	-0.0042139	0.31	0.285	8.07274e-11
Larp1	1.10086e-20	0.0304175	0.473	0.494	2.96207e-16		Idh3b	2.46463e-16	-0.00412652	0.258	0.236	6.63159e-12
Add3	9.81036e-07	0.030305	0.404	0.408	0.0263967		Snx1	3.16992e-13	-0.0041199	0.251	0.231	8.52929e-09
Ppp2r2c	1.11007e-15	0.0302894	0.507	0.53	2.98687e-11		Med15	7.74903e-13	-0.00409569	0.388	0.365	2.08503e-08
Agfg1	4.77835e-16	0.0302502	0.364	0.38	1.28571e-11		Shprh	1.02549e-13	-0.00407119	0.433	0.408	2.75928e-09
Rnf214	4.49742e-15	0.0301611	0.261	0.272	1.21012e-10		Nck2	5.85172e-07	-0.00402703	0.382	0.367	0.0157452
Birc6	3.8969e-08	0.0301382	0.723	0.736	0.00104854		Gstz1	2.7635e-10	-0.00398985	0.262	0.243	7.43575e-06
Capzb	5.90803e-12	0.0301145	0.293	0.3	1.58967e-07		Cnot1	1.22428e-11	-0.00395419	0.458	0.433	3.29418e-07
Ube3c	3.61392e-17	0.0301029	0.583	0.608	9.72398e-13		Flywch1	9.43524e-10	-0.00393888	0.28	0.263	2.53874e-05
Arnt2	3.2645e-15	0.0300655	0.419	0.439	8.78378e-11		Ndufaf7	1.34616e-09	-0.00392791	0.305	0.287	3.62212e-05
Srpk2	9.49349e-12	0.030013	0.717	0.735	2.55441e-07		Ccl25	4.79769e-09	-0.00388281	0.298	0.282	0.000129092
Zdhhc20	5.12572e-16	0.0299677	0.457	0.477	1.37918e-11		Eif4g1	7.88109e-12	-0.00386519	0.431	0.405	2.12056e-07
Galnt16	1.99226e-09	0.0299318	0.536	0.546	5.36057e-05		Htt	3.05928e-10	-0.00383039	0.505	0.48	8.2316e-06
Ndufaf7	1.59724e-09	0.0299025	0.287	0.294	4.2977e-05		Sugp1	1.09631e-07	-0.00376855	0.327	0.312	0.00294984
Tnpo3	1.71989e-24	0.0298824	0.399	0.425	4.6277e-20		Asb3	9.39428e-13	-0.00373311	0.556	0.527	2.52772e-08
Lrrfip1	9.79689e-13	0.02981	0.698	0.718	2.63605e-08		Usp48	1.06543e-14	-0.0037161	0.416	0.388	2.86675e-10
Akap10	4.82399e-14	0.0297464	0.389	0.404	1.29799e-09		Sclt1	4.59032e-07	-0.00371431	0.554	0.533	0.0123512
Xpo7	8.44426e-21	0.0295786	0.47	0.496	2.2721e-16		Fars2	7.1431e-09	-0.00369812	0.602	0.579	0.000192199
Ube2q2	5.61815e-21	0.0294789	0.251	0.269	1.51168e-16		Fam193a	3.73271e-09	-0.00360209	0.626	0.602	0.000100436
Flnb	3.06545e-17	0.0294452	0.578	0.6	8.2482e-13		Exoc6	1.07643e-13	-0.00349912	0.393	0.368	2.89634e-09
Ankrd6	8.68305e-09	0.0293605	0.304	0.314	0.000233635		Gtf2f2	7.16117e-08	-0.00334346	0.303	0.288	0.00192686
Braf	3.05469e-09	0.029261	0.691	0.704	8.21926e-05		Adss	5.63193e-13	-0.00292822	0.279	0.257	1.51538e-08
Dnal1	5.26094e-16	0.0291895	0.248	0.26	1.41556e-11		Wdpcp	1.2356e-07	-0.00281766	0.291	0.273	0.00332462
Evl	3.1588e-09	0.0291772	0.359	0.363	8.49937e-05		Tbc1d12	1.31387e-06	-0.00280614	0.308	0.292	0.0353524
Pygb	8.8269e-12	0.0291422	0.32	0.329	2.37505e-07		Sh3glb1	4.1069e-09	-0.00279019	0.257	0.24	0.000110504
Plxnc1	3.48228e-10	0.0290631	0.254	0.262	9.36978e-06		Ddhd2	1.23481e-14	-0.00278157	0.573	0.541	3.3225e-10
Stx6	5.05571e-18	0.0289782	0.337	0.353	1.36034e-13		Avl9	1.76263e-08	-0.00274337	0.26	0.246	0.00047427
Cdk8	9.44407e-18	0.0289015	0.599	0.624	2.54112e-13		Ttc17	8.26089e-11	-0.00262343	0.523	0.499	2.22276e-06
Mgat4a	3.71276e-11	0.0288717	0.281	0.289	9.98993e-07		Vps8	1.88928e-08	-0.00258333	0.364	0.345	0.000508349
Kifap3	1.96943e-17	0.0288291	0.525	0.548	5.29914e-13		Frrs1l	6.62709e-15	-0.00258198	0.382	0.355	1.78315e-10
Pkig	5.70081e-09	0.0287837	0.441	0.457	0.000153392		Stk25	5.09504e-10	-0.00256916	0.254	0.235	1.37092e-05
Zfhx2	9.72283e-17	0.0286813	0.343	0.358	2.61612e-12		Ivd	3.50381e-10	-0.00253334	0.282	0.263	9.42771e-06
Tbc1d19	1.18886e-14	0.0286256	0.35	0.361	3.19886e-10		Zhx3	5.61963e-07	-0.00247802	0.375	0.359	0.0151207
Dmtn	1.06364e-16	0.0284416	0.396	0.418	2.86192e-12		Nap1l1	6.22566e-11	-0.00247534	0.251	0.233	1.67514e-06
Dab2ip	5.0337e-12	0.0284236	0.273	0.284	1.35442e-07		Usp32	4.90339e-10	-0.00247029	0.635	0.609	1.31936e-05
Ccdc88a	7.59183e-16	0.0283882	0.729	0.756	2.04273e-11		Xpo6	1.67909e-09	-0.00237925	0.322	0.304	4.51792e-05
Myo1d	6.89498e-07	0.028303	0.263	0.266	0.0185523		9930021J03Rik	1.2829e-06	-0.00236459	0.584	0.564	0.034519
Ppp2r5e	3.65898e-15	0.0282498	0.5	0.518	9.84521e-11		Abcc8	4.64763e-08	-0.00232932	0.251	0.235	0.00125054
Thada	5.67615e-17	0.0282147	0.444	0.462	1.52728e-12		Trappc10	8.60322e-07	-0.00229739	0.261	0.246	0.0231487
Dpp8	4.92652e-15	0.0281884	0.311	0.325	1.32558e-10		Pan3	2.08457e-07	-0.00229172	0.683	0.66	0.00560894
Ttll11	2.88263e-15	0.0281613	0.637	0.661	7.75629e-11		Dlat	1.33863e-09	-0.00229162	0.267	0.25	3.60186e-05
Fnip1	4.29845e-16	0.0280235	0.416	0.436	1.15659e-11		Dpf3	3.16729e-10	-0.00220133	0.26	0.239	8.52223e-06
Wipf2	7.39243e-15	0.027975	0.297	0.309	1.98908e-10		Dnajc7	1.0041e-16	-0.0021936	0.424	0.392	2.70174e-12
Nfkb1	4.07767e-11	0.0278835	0.345	0.356	1.09718e-06		Nxpe4	2.17462e-10	-0.00219344	0.379	0.356	5.85124e-06
Klhl22	7.91891e-15	0.0278046	0.312	0.325	2.13074e-10		Dhx30	7.34767e-11	-0.00219325	0.548	0.52	1.97704e-06
Afg1l	6.01504e-13	0.0275284	0.284	0.295	1.61847e-08		Rab12	8.13178e-13	-0.00216123	0.266	0.246	2.18802e-08
Med27	6.77976e-24	0.0275076	0.379	0.404	1.82423e-19		Snx24	3.13317e-11	-0.00214596	0.423	0.4	8.43042e-07
Snx13	2.68719e-13	0.0274814	0.354	0.367	7.23042e-09		Fndc3a	9.3685e-15	-0.00203233	0.387	0.358	2.52078e-10
Tnks	6.08761e-18	0.0274654	0.424	0.447	1.63799e-13		Gm26905	4.52555e-10	-0.00203232	0.302	0.334	1.21769e-05
Zswim8	2.48232e-12	0.0274537	0.336	0.348	6.67919e-08		Cspp1	4.23276e-09	-0.00193298	0.575	0.551	0.000113891
Qrich1	2.77084e-20	0.0273799	0.449	0.475	7.45551e-16		Cep85l	1.25629e-07	-0.00193009	0.317	0.298	0.00338029
Elavl3	3.51059e-08	0.0273757	0.433	0.444	0.000944595		Crtc3	7.68556e-16	-0.00191694	0.504	0.471	2.06795e-11
Gm26883	8.00202e-19	0.0272704	0.253	0.221	2.1531e-14		Actr1b	4.15061e-15	-0.00180133	0.263	0.241	1.11681e-10
Arhgef18	1.14487e-12	0.0272388	0.273	0.282	3.0805e-08		Dmtf1	1.02118e-08	-0.00175657	0.286	0.268	0.000274769
Ptpn4	2.5675e-15	0.0271864	0.46	0.481	6.90838e-11		Srrt	4.24329e-19	-0.00175017	0.326	0.298	1.14174e-14
Lclat1	5.56697e-11	0.0271791	0.328	0.337	1.4979e-06		Sympk	8.00772e-07	-0.00173623	0.356	0.338	0.0215464
Mfsd6	2.55957e-14	0.0271299	0.272	0.286	6.88704e-10		Sirpa	2.90219e-14	-0.0017354	0.301	0.277	7.80892e-10
Nup214	7.83374e-20	0.0271272	0.273	0.293	2.10782e-15		Wdr70	1.65099e-10	-0.00173059	0.366	0.344	4.44233e-06
Atf2	1.65662e-12	0.0271206	0.513	0.529	4.45747e-08		Bptf	2.27803e-07	-0.00173039	0.616	0.595	0.0061295
Vti1a	5.06459e-07	0.0270635	0.747	0.759	0.0136273		Unc5a	7.67333e-12	-0.00170618	0.344	0.322	2.06466e-07
Raph1	2.77307e-10	0.0268952	0.44	0.451	7.46151e-06		Ttyh1	5.66875e-17	-0.0016245	0.4	0.369	1.52529e-12
Marf1	1.81316e-10	0.0268863	0.275	0.283	4.87866e-06		Gpr137c	2.06266e-10	-0.00156304	0.317	0.297	5.54999e-06
Chd8	2.11473e-18	0.0268072	0.401	0.421	5.69009e-14		Pnpt1	3.93754e-13	-0.0015479	0.31	0.289	1.05947e-08
Ppfia3	7.64393e-13	0.0267701	0.28	0.291	2.05675e-08		Rsbn1	1.3023e-17	-0.00152665	0.316	0.288	3.50409e-13
Gm15478	4.95417e-08	0.0266528	0.323	0.337	0.00133302		Cers5	8.40228e-12	-0.00142634	0.308	0.288	2.2608e-07
Luc7l3	3.90613e-13	0.0265704	0.548	0.57	1.05102e-08		Rrnad1	1.14588e-15	-0.00140457	0.284	0.259	3.08323e-11
Arid4b	9.15623e-12	0.0265122	0.61	0.628	2.46367e-07		Lrrfip2	2.22518e-11	-0.00124596	0.345	0.322	5.9873e-07
Mau2	8.28355e-29	0.0264729	0.286	0.311	2.22885e-24		Phf14	6.04191e-12	-0.00124096	0.634	0.604	1.6257e-07
Rab40b	2.14853e-20	0.0261825	0.363	0.388	5.78106e-16		Lemd3	2.71185e-11	-0.00115771	0.257	0.237	7.29678e-07
Rnf216	1.49451e-24	0.0261248	0.45	0.479	4.02127e-20		Uhrf1bp1l	2.88236e-14	-0.00113282	0.352	0.326	7.75558e-10
Klf7	4.72794e-11	0.0261028	0.306	0.318	1.27215e-06		Cox7c	6.27424e-22	-0.00112941	0.265	0.239	1.68821e-17
Slc8a2	7.29797e-12	0.0260709	0.392	0.407	1.96366e-07		Med27	2.07616e-13	-0.00112159	0.406	0.379	5.58632e-09
Ccdc149	2.35509e-11	0.0260348	0.273	0.283	6.33683e-07		Ldah	1.08115e-08	-0.00100853	0.293	0.276	0.000290905
Atg4c	7.74454e-17	0.0257712	0.329	0.347	2.08382e-12		Chordc1	7.10531e-15	-0.00100623	0.255	0.231	1.91182e-10
Cenpc1	3.82249e-20	0.0255993	0.246	0.264	1.02852e-15		Zfp91	5.5128e-11	-0.000911968	0.271	0.251	1.48333e-06
Tmem167	7.11977e-12	0.0254947	0.301	0.314	1.91572e-07		Disp2	9.22344e-16	-0.000814212	0.371	0.343	2.48175e-11
Safb2	6.34425e-18	0.025487	0.342	0.363	1.70705e-13		Ccdc149	2.39366e-07	-0.000809452	0.291	0.273	0.00644062
Adgrb2	5.35352e-11	0.0254274	0.456	0.476	1.44047e-06		Cenpc1	4.60259e-09	-0.000735987	0.264	0.246	0.000123842
Zzef1	1.28783e-20	0.0253832	0.479	0.507	3.46517e-16		Cnot4	1.28816e-10	-0.000670354	0.705	0.677	3.46606e-06
Aco2	3.94027e-15	0.0253705	0.409	0.428	1.06021e-10		Kbtbd11	1.12422e-24	-0.000648233	0.306	0.272	3.02494e-20
Mvb12b	4.52866e-15	0.0253307	0.383	0.4	1.21853e-10		Atp11b	3.78612e-09	-0.000635961	0.467	0.446	0.000101873
Nek9	1.09749e-11	0.0253222	0.265	0.275	2.95303e-07		Lman2l	2.09131e-07	-0.000584091	0.335	0.317	0.0056271
Stx8	6.27761e-20	0.0252365	0.385	0.41	1.68912e-15		Ppp3cc	4.7528e-10	-0.000546774	0.281	0.26	1.27884e-05
Vav3	2.66813e-14	0.0251497	0.307	0.33	7.17913e-10		Tet3	5.79534e-07	-0.000497293	0.442	0.424	0.0155935
Arhgef7	2.9073e-17	0.0251086	0.504	0.526	7.82266e-13		Rptor	1.6567e-08	-0.000480901	0.609	0.584	0.000445767
Fbrsl1	6.19043e-15	0.025106	0.354	0.373	1.66566e-10		Epha3	2.77893e-10	-0.000181175	0.488	0.458	7.47728e-06
Kmt2c	3.79526e-08	0.0251035	0.685	0.697	0.00102119		Tacc2	4.75423e-11	-0.000109399	0.294	0.272	1.27922e-06
Ireb2	2.04577e-18	0.0250907	0.271	0.287	5.50454e-14		Filip1l	8.03409e-07	-9.89106e-05	0.259	0.242	0.0216173
Rgl1	2.46816e-18	0.0250854	0.644	0.675	6.64109e-14		Kcnc1	5.16892e-16	-5.74386e-05	0.296	0.269	1.3908e-11
Gm20388	0	0.0249951	0.977	0.81	0		Abcb7	1.08494e-09	2.47861e-05	0.253	0.234	2.91924e-05
Kpna3	9.79134e-18	0.0249173	0.394	0.415	2.63456e-13		Nae1	4.68706e-09	2.47909e-05	0.295	0.275	0.000126115
Tbcel	4.45919e-15	0.0248068	0.277	0.292	1.19983e-10		Ptpa	1.32153e-13	5.20011e-05	0.28	0.255	3.55583e-09
Tardbp	1.20904e-22	0.0247775	0.296	0.319	3.25316e-18		Kif1b	7.90595e-07	8.678e-05	0.832	0.812	0.0212725
Syp	2.56537e-15	0.024766	0.4	0.423	6.90265e-11		Senp2	7.8733e-11	9.46132e-05	0.339	0.317	2.11847e-06
Slc43a2	1.06245e-09	0.0247468	0.329	0.338	2.85874e-05		Brip1os	6.84011e-10	0.000199907	0.403	0.378	1.84047e-05
Gigyf2	1.25704e-11	0.0246645	0.533	0.553	3.38233e-07		Sars	2.79869e-18	0.000339052	0.271	0.245	7.53044e-14
Ankrd28	4.94547e-15	0.0246344	0.433	0.452	1.33068e-10		Zfp148	2.82714e-08	0.000417254	0.642	0.616	0.000760699
Csnk2a2	1.46047e-15	0.0246258	0.295	0.308	3.92969e-11		Mmd2	9.1191e-08	0.000455735	0.321	0.303	0.00245367
Ube2k	7.2372e-19	0.0245424	0.551	0.576	1.94731e-14		Fktn	3.28543e-14	0.000479339	0.282	0.26	8.8401e-10
Ubr2	1.91118e-14	0.0244829	0.482	0.501	5.14241e-10		Zfp157	9.6447e-12	0.000553558	0.268	0.248	2.5951e-07
Rab40c	3.42673e-15	0.0244613	0.392	0.411	9.22029e-11		Tsnax	1.65536e-11	0.000607212	0.276	0.254	4.45407e-07
Kcnn3	9.0573e-14	0.0244593	0.249	0.264	2.43705e-09		Lclat1	1.49687e-10	0.000675348	0.349	0.328	4.02764e-06
Ncoa5	1.72986e-16	0.0244126	0.394	0.416	4.65453e-12		Zhx2	1.04872e-06	0.00067785	0.283	0.265	0.0282178
Nudt3	8.83244e-20	0.0244004	0.284	0.303	2.37654e-15		Smg1	1.07298e-06	0.000706993	0.643	0.622	0.0288706
Chrm3	8.45479e-20	0.0243803	0.516	0.467	2.27493e-15		Sp4	3.13589e-15	0.000754067	0.265	0.24	8.43775e-11
Micu1	2.28539e-12	0.0242349	0.427	0.447	6.14929e-08		Lmo7	9.23939e-09	0.000760914	0.583	0.555	0.000248604
Mga	7.00209e-15	0.0242322	0.388	0.407	1.88405e-10		Cry2	1.32582e-09	0.000768339	0.339	0.318	3.56738e-05
Ppm1a	2.60738e-12	0.0239927	0.265	0.277	7.01569e-08		Vps50	1.98881e-14	0.0008314	0.39	0.362	5.35128e-10
Arid1a	1.45632e-22	0.0238916	0.327	0.35	3.91852e-18		Ipo9	2.7541e-10	0.000859364	0.283	0.265	7.41046e-06
Txndc16	1.08171e-10	0.0237108	0.303	0.314	2.91056e-06		Marf1	4.46172e-09	0.000957847	0.294	0.275	0.000120051
Psen1	2.57953e-18	0.0236014	0.283	0.303	6.94074e-14		Bbof1	1.79762e-09	0.00117677	0.359	0.337	4.83685e-05
Map4k3	1.53715e-12	0.0235534	0.652	0.671	4.13601e-08		Rngtt	3.07369e-09	0.00128737	0.487	0.464	8.27039e-05
Bbs9	1.01675e-08	0.0235084	0.337	0.347	0.000273576		Vps53	2.01021e-11	0.00138134	0.287	0.267	5.40887e-07
Ptpro	2.24433e-16	0.0234379	0.234	0.254	6.03883e-12		Sel1l	1.09676e-13	0.0014092	0.399	0.372	2.95106e-09
Srrt	1.29419e-18	0.0234326	0.298	0.316	3.48229e-14		Rnf13	3.43095e-12	0.00141661	0.311	0.286	9.23164e-08
Kcnq2	2.15974e-18	0.0234086	0.574	0.601	5.81121e-14		Csnk2a2	9.71477e-11	0.00151627	0.315	0.295	2.61395e-06
Farsb	4.01888e-15	0.0232085	0.293	0.31	1.08136e-10		Clasp2	2.3249e-07	0.00154192	0.772	0.749	0.0062556
Spats2	2.98329e-12	0.0231951	0.26	0.271	8.02713e-08		Nmt2	3.13812e-12	0.00157112	0.433	0.406	8.44374e-08
Mkln1	1.03614e-12	0.0231661	0.532	0.553	2.78793e-08		Pds5b	6.75807e-09	0.00157872	0.533	0.508	0.000181839
Ppp6r2	5.24956e-16	0.0228951	0.518	0.542	1.4125e-11		Gapvd1	2.13703e-08	0.00159296	0.55	0.527	0.000575012
Spindoc	3.80541e-10	0.0228724	0.246	0.255	1.02392e-05		Adap1	7.43858e-08	0.00173942	0.282	0.265	0.0020015
Hacd2	3.6962e-18	0.0228558	0.308	0.327	9.94536e-14		Ubap2	1.18406e-06	0.00175011	0.29	0.273	0.0318595
Smurf2	8.19455e-12	0.0225827	0.374	0.389	2.20491e-07		Armc8	1.11286e-09	0.00182544	0.397	0.373	2.99438e-05
Dhx32	3.57156e-15	0.0225734	0.253	0.266	9.61001e-11		Ergic2	1.17309e-07	0.0018856	0.276	0.258	0.00315643
Lars2	5.66211e-16	0.0225361	0.234	0.25	1.5235e-11		Ewsr1	6.34976e-11	0.00190837	0.606	0.575	1.70853e-06
Ogdh	3.93304e-17	0.0225276	0.404	0.425	1.05826e-12		Gm9801	3.34614e-13	0.00192081	0.391	0.364	9.00345e-09
Kif3b	7.46318e-09	0.0224907	0.274	0.282	0.000200812		Trim46	3.40789e-09	0.00192588	0.353	0.331	9.16961e-05
Zfr2	9.43232e-20	0.0224707	0.326	0.349	2.53796e-15		Ipo8	6.70109e-10	0.00194397	0.269	0.249	1.80306e-05
Exoc2	3.20085e-19	0.0223965	0.339	0.36	8.61253e-15		Ncor2	3.29782e-15	0.00198546	0.446	0.413	8.87344e-11
Rmnd5a	5.84679e-21	0.0223224	0.35	0.376	1.5732e-16		Hbs1l	2.50014e-10	0.00202573	0.346	0.324	6.72712e-06
Zc3h7a	1.24503e-10	0.0221262	0.437	0.454	3.35001e-06		Acer3	1.89738e-10	0.00203853	0.412	0.386	5.10527e-06
Tulp3	1.22529e-11	0.0220636	0.25	0.262	3.29689e-07		Fbxo38	1.11442e-09	0.00217423	0.32	0.3	2.99857e-05
Mink1	1.93162e-13	0.0220471	0.469	0.491	5.1974e-09		Sgcz	1.32342e-09	0.00221955	0.442	0.479	3.56092e-05
Nceh1	3.2921e-09	0.0219774	0.281	0.29	8.85805e-05		Dync1li2	1.20106e-10	0.002251	0.364	0.34	3.23168e-06
Ube4a	1.58267e-14	0.0219692	0.31	0.326	4.2585e-10		Cc2d2a	1.90648e-13	0.0022847	0.257	0.234	5.12976e-09
G3bp1	2.60944e-13	0.0218142	0.252	0.266	7.02123e-09		Tet2	3.45673e-14	0.00228938	0.352	0.324	9.30102e-10
Rps6kb1	3.61249e-23	0.0217313	0.399	0.429	9.72013e-19		Dennd4c	7.64132e-10	0.00234166	0.314	0.295	2.05605e-05
Numa1	2.06436e-20	0.0215254	0.346	0.372	5.55457e-16		Mga	3.78582e-09	0.0024107	0.411	0.388	0.000101865
Sbno1	4.58939e-21	0.0215132	0.481	0.511	1.23487e-16		Luc7l	2.14455e-11	0.00246809	0.335	0.312	5.77035e-07
Map3k2	1.88238e-18	0.0214636	0.393	0.417	5.06491e-14		Ankrd10	1.12294e-11	0.00247875	0.336	0.311	3.02149e-07
Zc2hc1a	2.08035e-11	0.0213174	0.259	0.27	5.59761e-07		Xrcc4	1.04779e-08	0.00264622	0.349	0.329	0.000281929
Dcaf17	3.78387e-09	0.0211993	0.29	0.3	0.000101813		Spaca6	4.77916e-11	0.00264988	0.252	0.232	1.28593e-06
Ptprz1	1.29292e-14	0.0211074	0.299	0.318	3.47887e-10		Cep78	7.03447e-13	0.00266426	0.348	0.322	1.89276e-08
Comt	2.00428e-10	0.0211056	0.277	0.289	5.39291e-06		Gon4l	4.15676e-07	0.00276122	0.602	0.582	0.0111846
Gtf3c1	4.87168e-16	0.0210836	0.346	0.365	1.31082e-11		Galntl6	1.17689e-30	0.00278937	0.422	0.485	3.16665e-26
Rc3h1	7.56714e-14	0.0210251	0.349	0.365	2.03609e-09		Ap3b2	1.9781e-12	0.00280365	0.369	0.343	5.32247e-08
Osbp2	4.48218e-07	0.0209912	0.65	0.665	0.0120602		Strada	5.02438e-09	0.00290025	0.372	0.35	0.000135191
Actn1	1.72881e-09	0.0208651	0.348	0.359	4.65172e-05		Ptpn12	6.15208e-09	0.00299788	0.44	0.416	0.000165534
Acyp2	5.64997e-07	0.0208536	0.441	0.45	0.0152024		Cdh8	1.34511e-09	0.00299962	0.786	0.757	3.61928e-05
Fam13b	1.85973e-17	0.0207739	0.404	0.427	5.00396e-13		Zfp106	1.72663e-16	0.00301598	0.389	0.356	4.64586e-12
Gak	3.82321e-14	0.0206162	0.292	0.308	1.02871e-09		Hmgn3	1.06179e-14	0.00305026	0.295	0.268	2.85696e-10
Clpb	1.41536e-16	0.0206081	0.263	0.278	3.80831e-12		Mapk8ip3	2.80365e-13	0.00309076	0.498	0.466	7.54378e-09
Gda	1.45476e-13	0.0205899	0.392	0.41	3.91433e-09		Cramp1l	2.3173e-08	0.00311185	0.287	0.269	0.000623517
Smg5	2.19316e-12	0.0205772	0.247	0.258	5.90113e-08		Trit1	3.69095e-11	0.00314542	0.25	0.23	9.93123e-07
Atrx	3.72031e-07	0.0204881	0.731	0.748	0.0100102		Ttc8	6.13996e-11	0.0032087	0.521	0.494	1.65208e-06
Cramp1l	6.51982e-15	0.0203595	0.269	0.283	1.75429e-10		Acsl1	2.47074e-07	0.00322638	0.257	0.24	0.00664803
Zfp148	9.64847e-13	0.0203225	0.616	0.639	2.59611e-08		Acsl6	6.83216e-12	0.00326887	0.275	0.255	1.83833e-07
Gm38393	9.10287e-09	0.0201924	0.302	0.312	0.000244931		Gdpd1	4.37319e-09	0.00330581	0.319	0.299	0.000117669
Asxl2	1.59457e-18	0.0201608	0.46	0.49	4.2905e-14		Smg7	1.17674e-14	0.00332286	0.448	0.419	3.16624e-10
Ilf3	4.26744e-09	0.0201045	0.301	0.309	0.000114824		Nceh1	3.03235e-13	0.00332295	0.305	0.281	8.15915e-09
Sirpa	1.85518e-16	0.0199827	0.277	0.296	4.99174e-12		Supt3	1.3392e-06	0.00333196	0.413	0.393	0.0360338
Prkacb	1.77263e-13	0.0199732	0.3	0.317	4.76961e-09		Tardbp	1.3759e-15	0.00335637	0.323	0.296	3.70214e-11
Prkd1	6.56464e-20	0.0198764	0.407	0.445	1.76635e-15		Elavl1	4.59946e-08	0.00343178	0.311	0.293	0.00123758
Lrrc49	1.85404e-16	0.0197913	0.375	0.395	4.98867e-12		Plaa	4.255e-12	0.00345856	0.26	0.24	1.14489e-07
Cnot10	1.35745e-12	0.0197331	0.361	0.378	3.6525e-08		Slc38a1	7.92696e-11	0.00349608	0.294	0.272	2.13291e-06
Nek1	1.63133e-16	0.0195696	0.393	0.415	4.38942e-12		Uri1	1.15654e-11	0.00354416	0.361	0.336	3.1119e-07
Cep120	3.87255e-11	0.019427	0.259	0.268	1.04199e-06		Mfsd4a	1.15441e-10	0.00357604	0.399	0.375	3.10618e-06
Kif2a	1.55859e-14	0.0193973	0.426	0.448	4.19369e-10		Wasf1	2.91169e-08	0.00361255	0.699	0.673	0.000783448
Pfkp	5.16823e-08	0.0193946	0.398	0.408	0.00139062		Rbm25	1.19977e-09	0.00371921	0.675	0.646	3.22823e-05
Sympk	3.6411e-07	0.0193435	0.338	0.346	0.0097971		Lrtm1	1.0719e-06	0.00375395	0.351	0.331	0.0288415
Lrrc8c	4.74663e-09	0.019326	0.261	0.272	0.000127718		Cacul1	4.3915e-08	0.00387423	0.268	0.25	0.00118162
Ankhd1	4.78464e-14	0.0192299	0.588	0.614	1.2874e-09		Fbxo42	1.06037e-10	0.00391735	0.293	0.271	2.85314e-06
Zer1	6.02643e-12	0.0190512	0.367	0.381	1.62153e-07		Dnajc11	1.02012e-12	0.00391804	0.255	0.232	2.74484e-08
D430042O09Rik	2.97874e-12	0.0188854	0.452	0.472	8.0149e-08		Fyco1	3.39968e-14	0.00414421	0.353	0.327	9.14752e-10
Eefsec	2.32601e-13	0.0188272	0.399	0.421	6.25859e-09		Cdip1	2.60756e-11	0.00417237	0.423	0.397	7.01616e-07
Syt14	2.08613e-08	0.0187219	0.546	0.563	0.000561315		Dhx15	1.50965e-16	0.00419817	0.285	0.258	4.062e-12
Ift88	8.0553e-12	0.0186651	0.3	0.315	2.16744e-07		Sec22a	1.55028e-06	0.00423712	0.274	0.258	0.0417133
Mapk1	1.48356e-09	0.0186218	0.643	0.665	3.99183e-05		Tex2	4.72261e-11	0.00428491	0.375	0.351	1.27071e-06
Reps1	1.63633e-14	0.0183722	0.315	0.331	4.40286e-10		Rad23b	1.0035e-22	0.00435434	0.346	0.311	2.70011e-18
Tecpr1	3.0045e-17	0.0182867	0.291	0.312	8.08422e-13		Eftud2	1.101e-12	0.00436498	0.379	0.352	2.96246e-08
Lekr1	2.5081e-11	0.0182517	0.253	0.266	6.74856e-07		Arhgap35	3.49667e-12	0.00441589	0.476	0.445	9.40849e-08
Slc25a36	1.18335e-12	0.018195	0.352	0.371	3.18405e-08		Grina	2.22545e-17	0.00443478	0.331	0.299	5.98801e-13
Shprh	3.79026e-17	0.0180722	0.408	0.432	1.01984e-12		Phtf2	7.28156e-13	0.00443489	0.317	0.292	1.95925e-08
Fam214a	1.32819e-13	0.0180017	0.422	0.442	3.57376e-09		Actl6b	1.24377e-18	0.00444163	0.277	0.248	3.34661e-14
Acbd6	2.11814e-12	0.0179713	0.483	0.504	5.69927e-08		Hnrnpm	2.7958e-08	0.00455887	0.436	0.413	0.000752266
Rars2	1.09875e-14	0.0179663	0.356	0.377	2.95641e-10		Tmed9	1.80267e-26	0.0046042	0.308	0.272	4.85043e-22
Raver2	3.54397e-12	0.0179471	0.364	0.385	9.53576e-08		G3bp1	4.64801e-14	0.00463811	0.277	0.252	1.25064e-09
Copa	6.76446e-16	0.017924	0.35	0.372	1.82011e-11		Pld3	3.04468e-15	0.00467255	0.267	0.242	8.19233e-11
Homer2	1.68508e-07	0.0173407	0.316	0.325	0.00453404		Stxbp4	7.32427e-08	0.00472748	0.259	0.242	0.00197074
Usp24	3.94895e-17	0.0173395	0.449	0.476	1.06254e-12		Phip	7.32139e-08	0.00472761	0.553	0.528	0.00196997
Msh3	2.60243e-08	0.0173265	0.24	0.25	0.000700237		Bcl9	3.8458e-09	0.00477627	0.358	0.337	0.000103479
C130071C03Rik	1.36808e-08	0.0173107	0.675	0.694	0.00036811		Tsc1	8.11222e-08	0.0048497	0.421	0.4	0.00218275
Wscd2	6.06072e-09	0.0173101	0.465	0.479	0.000163076		Tom1l2	5.544e-08	0.00486075	0.674	0.649	0.00149172
Gnai1	1.84655e-08	0.0172876	0.33	0.339	0.000496852		Zfat	1.81559e-08	0.00492677	0.264	0.245	0.00048852
Arl3	2.25102e-11	0.0172793	0.368	0.383	6.05682e-07		Gramd1b	8.16101e-07	0.00498483	0.681	0.657	0.0219588
Kdm5b	8.70415e-17	0.017257	0.414	0.441	2.34203e-12		Kmt2e	3.46079e-07	0.00501386	0.654	0.628	0.00931196
Brd1	2.16939e-16	0.0170903	0.347	0.37	5.83719e-12		Ncoa6	1.11778e-12	0.00502306	0.429	0.398	3.00762e-08
Taf1b	1.83246e-15	0.017014	0.37	0.391	4.93061e-11		Lrch3	3.30575e-09	0.0050946	0.472	0.447	8.89479e-05
Kdm4b	1.34661e-10	0.0169906	0.329	0.342	3.62332e-06		Mtmr3	2.6769e-08	0.00512502	0.553	0.528	0.000720273
Hap1	4.05001e-08	0.0168916	0.244	0.258	0.00108974		Ssb	1.20325e-11	0.00512729	0.269	0.248	3.23757e-07
Taf3	1.30092e-14	0.016824	0.287	0.305	3.50037e-10		Mon2	1.77021e-08	0.00525732	0.456	0.434	0.000476312
Gm26694	4.05914e-24	0.0166538	0.565	0.512	1.09219e-19		Hnrnpa2b1	1.49516e-08	0.00525741	0.667	0.64	0.000402302
Rbm33	7.33872e-12	0.0166075	0.436	0.456	1.97463e-07		2023-09-08	1.55034e-06	0.00527765	0.299	0.28	0.0417151
Lrch3	9.5611e-20	0.0165867	0.447	0.477	2.57261e-15		Faah	3.88325e-12	0.00532463	0.52	0.488	1.04487e-07
Rbl2	1.18964e-14	0.0165732	0.241	0.257	3.20095e-10		Rabgap1	1.52025e-09	0.00534153	0.665	0.639	4.09054e-05
Safb	8.39474e-21	0.0164122	0.333	0.359	2.25877e-16		Srsf11	2.74979e-07	0.0053807	0.728	0.7	0.00739886
Cyfip1	5.06416e-11	0.0163274	0.554	0.579	1.36261e-06		Atrn	1.57885e-09	0.00561427	0.606	0.578	4.24821e-05
Crtac1	1.04686e-08	0.0162236	0.451	0.467	0.000281679		Zfand5	4.18197e-22	0.00569348	0.33	0.295	1.12524e-17
Rundc3b	1.10258e-15	0.0161398	0.464	0.489	2.96672e-11		Gps2	3.75633e-16	0.00585493	0.281	0.254	1.01072e-11
Senp5	1.60837e-06	0.0161312	0.411	0.42	0.0432765		Arhgef25	8.47007e-08	0.00586276	0.469	0.446	0.00227904
Zscan26	6.93552e-12	0.0160116	0.316	0.334	1.86614e-07		Lrp11	1.8242e-13	0.00587475	0.312	0.286	4.90838e-09
Foxj3	7.53486e-14	0.0159908	0.322	0.341	2.0274e-09		Fgfr1	1.72453e-08	0.00587955	0.262	0.242	0.000464018
Sf3b2	5.47808e-18	0.0158306	0.278	0.299	1.47399e-13		Pip5k1c	5.1325e-15	0.00593382	0.267	0.241	1.381e-10
Lrig2	6.24096e-17	0.0157714	0.44	0.465	1.67926e-12		Abca3	1.04294e-11	0.00596353	0.306	0.282	2.80623e-07
Zfp277	1.01652e-11	0.0157182	0.29	0.305	2.73514e-07		Bicdl1	2.71872e-07	0.00621934	0.541	0.518	0.00731525
Ubxn11	1.76865e-12	0.0157146	0.318	0.336	4.75891e-08		Ezh1	6.05486e-13	0.00624594	0.258	0.235	1.62918e-08
Epg5	6.42835e-12	0.01567	0.255	0.269	1.72968e-07		Mir9-3hg	1.15133e-07	0.00627122	0.452	0.43	0.00309789
Kcmf1	8.83705e-19	0.0156312	0.374	0.4	2.37779e-14		Zfp236	7.65195e-10	0.00629711	0.32	0.299	2.05891e-05
Cep170	1.4822e-15	0.0156275	0.384	0.405	3.98815e-11		Setd2	2.41162e-10	0.00634228	0.478	0.449	6.48893e-06
Fermt2	7.9253e-19	0.0154958	0.371	0.4	2.13246e-14		Sec11a	1.28856e-10	0.0063628	0.27	0.248	3.46712e-06
Axin1	6.3493e-13	0.0152978	0.238	0.254	1.70841e-08		Prpf39	1.64893e-13	0.00638057	0.394	0.363	4.43678e-09
Ctif	5.53105e-13	0.0152793	0.518	0.54	1.48824e-08		Rufy1	1.03094e-12	0.00640445	0.324	0.298	2.77395e-08
Memo1	4.00947e-15	0.0152299	0.414	0.438	1.07883e-10		Ubn1	4.43959e-09	0.00653121	0.318	0.297	0.000119456
Mgat5	2.33165e-13	0.0151816	0.505	0.527	6.27377e-09		Mbnl1	2.27055e-09	0.00661478	0.428	0.404	6.10937e-05
Picalm	3.21196e-13	0.0151019	0.349	0.366	8.64242e-09		Pex14	3.17139e-09	0.00662602	0.284	0.262	8.53327e-05
Zbtb11	5.23275e-11	0.0148913	0.366	0.38	1.40798e-06		Erp44	3.82616e-08	0.00665808	0.284	0.265	0.0010295
Chchd3	7.67736e-10	0.0148736	0.597	0.618	2.06575e-05		Zfp398	3.39078e-12	0.00672352	0.46	0.43	9.12356e-08
Dag1	5.7486e-12	0.0148032	0.314	0.332	1.54677e-07		Lnpep	8.07534e-14	0.00673423	0.428	0.399	2.17283e-09
Znrf1	5.45691e-13	0.0147335	0.43	0.451	1.46829e-08		Tcerg1	6.10976e-10	0.00675699	0.315	0.294	1.64395e-05
Sugp2	2.27219e-12	0.0145871	0.311	0.329	6.11379e-08		Dhdds	3.83574e-13	0.00676015	0.403	0.373	1.03208e-08
Togaram1	2.18979e-21	0.01447	0.285	0.31	5.89207e-17		Ift74	9.66023e-07	0.00683743	0.252	0.235	0.0259928
Gabra5	8.16969e-13	0.0142121	0.446	0.466	2.19822e-08		Pdzd4	6.6415e-13	0.00687658	0.571	0.538	1.78703e-08
Kdm5a	1.96119e-26	0.0140648	0.365	0.398	5.27696e-22		Ppp6r3	5.18615e-11	0.00690284	0.499	0.469	1.39544e-06
Gabra4	4.78531e-10	0.0140354	0.466	0.487	1.28758e-05		Cplx2	1.55983e-09	0.00690753	0.338	0.315	4.19705e-05
Map3k13	6.83075e-19	0.0138585	0.275	0.299	1.83795e-14		Arsb	1.04038e-07	0.0069883	0.599	0.573	0.00279934
Ppig	3.54083e-17	0.0138451	0.349	0.373	9.52732e-13		Ube2h	7.81412e-14	0.00701871	0.498	0.464	2.10254e-09
Mical3	1.77688e-07	0.0138159	0.704	0.725	0.00478104		2023-03-02	4.1218e-12	0.00702162	0.259	0.235	1.10905e-07
Fsd1l	1.49498e-08	0.0138119	0.256	0.267	0.000402253		Cdc42se2	5.8056e-09	0.007022	0.547	0.518	0.000156211
Slc23a2	6.12133e-11	0.0136525	0.466	0.485	1.64707e-06		Arfgef1	5.56336e-11	0.00706588	0.554	0.524	1.49693e-06
Rp9	3.1256e-08	0.0134903	0.332	0.345	0.000841006		Lonp2	1.62844e-07	0.00709642	0.444	0.421	0.00438164
Hmbox1	6.85648e-11	0.0134823	0.485	0.508	1.84487e-06		Ppp1r16b	1.86194e-09	0.0071421	0.373	0.35	5.00993e-05
Appbp2	1.62875e-24	0.0134779	0.262	0.289	4.38248e-20		Elovl6	1.36179e-08	0.00717284	0.357	0.335	0.000366417
Slc1a1	9.52659e-16	0.0133745	0.524	0.549	2.56332e-11		Agap3	6.4789e-09	0.00718147	0.357	0.334	0.000174328
Mapre3	3.12282e-24	0.0132191	0.428	0.465	8.40258e-20		Trappc8	5.88733e-12	0.00723305	0.434	0.406	1.5841e-07
Zc3h6	8.14765e-12	0.0131995	0.306	0.322	2.19229e-07		Glt1d1	1.30096e-15	0.00724517	0.286	0.259	3.50049e-11
Hp1bp3	8.01129e-11	0.0131983	0.25	0.265	2.1556e-06		Ildr2	1.3569e-08	0.00727486	0.504	0.479	0.000365102
Elp4	1.28181e-13	0.0131833	0.48	0.507	3.44896e-09		Ypel2	6.11487e-08	0.00728357	0.277	0.256	0.00164533
Sfmbt1	4.99919e-12	0.0131311	0.338	0.358	1.34513e-07		Dhx36	1.10341e-09	0.00731539	0.396	0.372	2.96895e-05
Kifc2	3.40542e-17	0.013072	0.313	0.341	9.16298e-13		Tm9sf4	3.84758e-10	0.0073438	0.307	0.284	1.03527e-05
Prdm10	3.10639e-15	0.0130649	0.317	0.338	8.35838e-11		Rundc3b	1.74475e-06	0.00735964	0.487	0.464	0.046946
Ice1	9.0347e-18	0.0130632	0.443	0.47	2.43097e-13		Armc9	9.27335e-12	0.00737153	0.564	0.532	2.49518e-07
Zfyve1	4.2463e-14	0.0130383	0.287	0.304	1.14255e-09		Rnf157	1.2403e-11	0.00743426	0.617	0.586	3.33728e-07
Map4k4	6.35274e-15	0.0130298	0.427	0.451	1.70933e-10		Abca5	1.05469e-14	0.00749716	0.355	0.323	2.83787e-10
Rpgrip1l	5.18896e-10	0.0129528	0.239	0.252	1.39619e-05		Esyt2	3.56296e-11	0.00758068	0.65	0.621	9.58686e-07
Taf1	8.06856e-20	0.0128781	0.288	0.311	2.17101e-15		Ireb2	6.57799e-13	0.00761607	0.296	0.271	1.76994e-08
Cacna2d3	1.41023e-06	0.0128232	0.838	0.86	0.0379451		Mecp2	4.20391e-09	0.0076202	0.419	0.392	0.000113115
Atad2b	1.82125e-11	0.0127832	0.51	0.533	4.90044e-07		Elp2	1.35332e-10	0.00762508	0.254	0.233	3.64137e-06
Sestd1	3.50677e-13	0.0127599	0.325	0.345	9.43566e-09		Exoc1	3.1523e-09	0.00770839	0.251	0.231	8.48189e-05
Map4	1.98296e-10	0.0126929	0.499	0.519	5.33554e-06		Dtd1	6.84333e-07	0.00771643	0.496	0.476	0.0184134
Dennd5a	4.70352e-20	0.0124328	0.332	0.358	1.26558e-15		Slc16a10	1.45556e-11	0.00773831	0.256	0.233	3.91648e-07
Cdkl5	1.91739e-07	0.0123624	0.491	0.504	0.00515913		Slk	3.06482e-14	0.00794847	0.324	0.297	8.2465e-10
Supt6	2.83292e-18	0.0122276	0.32	0.344	7.62253e-14		Atp9a	1.1446e-10	0.00798798	0.549	0.521	3.07979e-06
Erc1	6.54591e-11	0.0121585	0.651	0.67	1.76131e-06		Ppil2	6.34673e-18	0.00802627	0.313	0.28	1.70771e-13
Klhl29	3.10385e-08	0.0120996	0.794	0.817	0.000835153		Nktr	1.22714e-10	0.00802905	0.69	0.659	3.30186e-06
Usp15	1.2366e-13	0.0120121	0.56	0.587	3.32733e-09		Myo6	4.55446e-08	0.00805345	0.323	0.302	0.00122547
Aftph	2.15778e-17	0.0118611	0.401	0.427	5.80593e-13		Syt14	1.44157e-06	0.00806041	0.568	0.546	0.0387882
Mon2	4.30983e-14	0.0118596	0.434	0.456	1.15965e-09		Gm11149	2.16142e-15	0.00809763	0.498	0.459	5.81573e-11
Ep400	1.19288e-18	0.0118021	0.476	0.506	3.20969e-14		Phf20l1	7.98769e-09	0.00816135	0.714	0.685	0.000214925
Taf15	4.83274e-15	0.0117891	0.467	0.494	1.30035e-10		Fbxl2	4.39132e-09	0.00819117	0.557	0.531	0.000118157
Eml4	8.67583e-11	0.011756	0.535	0.559	2.33441e-06		Prmt8	1.20494e-12	0.00823923	0.423	0.392	3.24214e-08
Sdha	1.87912e-14	0.0114352	0.271	0.292	5.05615e-10		Atf6	6.6094e-10	0.00834197	0.523	0.495	1.77839e-05
Mms19	1.92137e-19	0.0113775	0.229	0.251	5.16984e-15		Crocc	2.23462e-11	0.00834419	0.291	0.267	6.01269e-07
Psmd9	2.34921e-10	0.0113342	0.25	0.263	6.32101e-06		5330417C22Rik	1.75143e-10	0.00834953	0.513	0.483	4.71256e-06
Dcaf1	1.23736e-12	0.0112224	0.32	0.337	3.32936e-08		Svop	6.14562e-10	0.00836847	0.592	0.563	1.6536e-05
Tm9sf4	2.95776e-16	0.0111149	0.284	0.307	7.95845e-12		Parp1	6.78982e-07	0.00840153	0.255	0.236	0.0182694
Agap3	3.99832e-24	0.0110433	0.334	0.364	1.07583e-19		Ggnbp2	1.12699e-06	0.00845207	0.492	0.469	0.0303239
Usp4	2.38007e-12	0.0109739	0.282	0.3	6.40406e-08		Pnkd	1.25216e-09	0.00849046	0.334	0.311	3.3692e-05
Taok1	1.03801e-14	0.0108226	0.543	0.571	2.79297e-10		Aplp1	4.54337e-33	0.0085045	0.458	0.407	1.22249e-28
Nemf	2.84483e-15	0.0107565	0.37	0.394	7.65459e-11		Sfmbt1	2.27921e-07	0.00853037	0.36	0.338	0.00613266
Brd4	4.06917e-15	0.0105342	0.507	0.536	1.09489e-10		Ints6l	1.97153e-07	0.00853724	0.318	0.299	0.0053048
Traf3ip2	2.71319e-08	0.0105253	0.263	0.277	0.000730039		Naa40	5.47231e-10	0.00854457	0.335	0.31	1.47244e-05
Sppl2a	2.09749e-18	0.0105188	0.295	0.321	5.64371e-14		Aftph	5.17017e-11	0.00869423	0.429	0.401	1.39114e-06
Snhg11	1.84037e-30	0.0104289	0.931	0.89	4.95188e-26		Dnttip1	2.16374e-09	0.0088558	0.251	0.231	5.82198e-05
Spast	5.81458e-14	0.0104146	0.335	0.354	1.56453e-09		Tbk1	1.13781e-10	0.00895001	0.292	0.268	3.06152e-06
Dnajc18	1.13501e-15	0.0103924	0.249	0.271	3.05396e-11		Nfkb1	5.4847e-09	0.00896362	0.368	0.345	0.000147577
N4bp2l1	2.40643e-11	0.0103882	0.312	0.329	6.47497e-07		Sez6l2	8.63981e-11	0.00897736	0.49	0.463	2.32471e-06
Mindy2	3.6899e-13	0.0103804	0.245	0.262	9.9284e-09		Herc3	1.16932e-12	0.00901082	0.51	0.477	3.14628e-08
Gm10419	5.3007e-09	0.0103162	0.284	0.3	0.000142626		Camta2	2.99941e-09	0.00906394	0.307	0.284	8.0705e-05
Pcm1	1.75985e-17	0.0101815	0.559	0.591	4.73524e-13		N4bp1	1.67879e-11	0.00916878	0.278	0.253	4.51711e-07
Gm26804	3.16488e-196	0.0100187	0.889	0.764	8.51575e-192		Mindy2	1.86027e-17	0.00939455	0.275	0.245	5.00544e-13
Efl1	6.23542e-14	0.0100026	0.233	0.251	1.67776e-09		Jak2	2.74808e-10	0.00951448	0.27	0.247	7.39426e-06
4932443L11Rik	7.36822e-07	0.00997837	0.25	0.262	0.0198257		Rasa2	4.3176e-09	0.00953075	0.344	0.32	0.000116174
Cdkal1	3.74315e-13	0.00994204	0.514	0.538	1.00717e-08		Fnbp1	7.19087e-07	0.00955935	0.618	0.594	0.0193485
Trim33	7.70107e-19	0.00991918	0.446	0.476	2.07213e-14		Tulp4	8.99385e-08	0.00956876	0.554	0.528	0.00241997
Slc7a6	1.9475e-10	0.00989921	0.33	0.348	5.24015e-06		Baz2a	1.37809e-08	0.00958252	0.331	0.31	0.000370801
Ptbp3	3.13877e-18	0.00977026	0.239	0.263	8.44549e-14		Abhd12	3.26952e-17	0.00960329	0.438	0.403	8.79729e-13
Pds5b	7.89959e-14	0.00975926	0.508	0.536	2.12554e-09		Trak1	3.66636e-08	0.00961127	0.451	0.426	0.000986506
Spop	2.5109e-14	0.00970913	0.484	0.513	6.75608e-10		Ndufa10	7.53199e-12	0.00975566	0.276	0.252	2.02663e-07
Snx25	6.1505e-17	0.0097032	0.276	0.296	1.65491e-12		Slc30a9	1.24959e-14	0.00977613	0.28	0.253	3.36228e-10
Capza1	6.80644e-17	0.00967266	0.289	0.31	1.83141e-12		Tmem260	1.34724e-11	0.00979072	0.296	0.271	3.62502e-07
Ddx6	3.63597e-13	0.00958182	0.29	0.311	9.78329e-09		Fgf13	1.19066e-06	0.00979964	0.404	0.381	0.032037
Cask	3.6706e-11	0.00955646	0.558	0.579	9.87648e-07		Npepps	6.8584e-11	0.00983203	0.614	0.582	1.84539e-06
Ddx42	5.41549e-14	0.00955597	0.3	0.319	1.45714e-09		Cbl	1.4623e-08	0.00984915	0.426	0.402	0.00039346
Galntl6	1.00868e-10	0.00955318	0.485	0.448	2.71405e-06		Opa1	3.69173e-08	0.00993601	0.364	0.342	0.000993333
Mef2c	1.76413e-08	0.00953751	0.546	0.572	0.000474675		Ccdc50	7.61635e-08	0.00993671	0.293	0.273	0.00204933
Rnf165	2.80712e-12	0.00951941	0.488	0.51	7.55312e-08		Dnm1l	4.18405e-10	0.0099784	0.49	0.46	1.1258e-05
Slc7a8	7.02938e-10	0.00949809	0.333	0.349	1.8914e-05		Snapc3	6.83526e-10	0.0100509	0.391	0.366	1.83916e-05
Strn4	4.20032e-16	0.00940217	0.345	0.369	1.13018e-11		Micu2	1.74464e-11	0.0100585	0.394	0.367	4.69429e-07
Lrrn2	1.75422e-10	0.00933065	0.527	0.551	4.72009e-06		Ilf3	2.25019e-12	0.0101093	0.329	0.301	6.05457e-08
Plekha1	2.0045e-15	0.00928663	0.335	0.361	5.3935e-11		Plekhm2	6.03433e-09	0.0101862	0.332	0.308	0.000162366
Lnpep	5.84969e-17	0.0092219	0.399	0.426	1.57398e-12		Fam149b	7.00051e-08	0.0102262	0.28	0.261	0.00188363
Slc17a5	1.35855e-14	0.00916295	0.29	0.31	3.65545e-10		Map3k12	2.96309e-11	0.0102358	0.255	0.231	7.97278e-07
Ptbp2	7.40702e-10	0.00916138	0.44	0.459	1.99301e-05		Asxl2	2.03559e-13	0.0102533	0.495	0.46	5.47717e-09
Rragb	5.08625e-14	0.00905797	0.292	0.314	1.36856e-09		Mia2	1.48601e-14	0.0102562	0.335	0.305	3.9984e-10
Naa35	1.05878e-10	0.00894526	0.298	0.314	2.84887e-06		Mta3	7.37649e-13	0.0104231	0.407	0.375	1.98479e-08
Usp25	4.62971e-14	0.00890149	0.33	0.354	1.24572e-09		Fbxw4	2.5293e-07	0.0105049	0.436	0.413	0.0068056
Tmem131	3.16473e-14	0.00885738	0.504	0.531	8.51535e-10		Agpat3	1.42233e-09	0.0105661	0.312	0.289	3.82707e-05
Sqstm1	2.01764e-17	0.00883721	0.291	0.317	5.42885e-13		Sdha	9.67695e-15	0.0106894	0.301	0.271	2.60378e-10
Msi2	2.15415e-16	0.00883633	0.478	0.51	5.79618e-12		Trip12	7.82875e-11	0.0107063	0.66	0.629	2.10648e-06
Mdm4	5.83397e-12	0.00878599	0.439	0.462	1.56975e-07		Afdn	2.97222e-07	0.0107843	0.702	0.675	0.00799735
Pnn	3.43594e-11	0.00868318	0.555	0.583	9.24509e-07		Cul4a	1.07142e-07	0.0107954	0.27	0.25	0.00288287
Atxn2l	6.8582e-10	0.00868295	0.298	0.315	1.84534e-05		Ppp4r3a	4.08421e-14	0.0108415	0.335	0.305	1.09894e-09
Dcun1d2	2.171e-09	0.00862067	0.27	0.286	5.8415e-05		St5	1.71626e-07	0.0108582	0.291	0.27	0.00461794
Ap3s1	1.56892e-11	0.00861985	0.249	0.267	4.2215e-07		Atxn2	3.36392e-09	0.0108681	0.597	0.568	9.05131e-05
Slc24a4	7.87888e-13	0.00852165	0.435	0.463	2.11997e-08		Tnk2	1.76144e-11	0.0108872	0.275	0.249	4.73952e-07
Jakmip3	2.81214e-14	0.00843061	0.475	0.501	7.56662e-10		Soga3	2.30953e-10	0.0108926	0.671	0.638	6.21426e-06
Smarcc1	8.06906e-15	0.00823829	0.379	0.404	2.17114e-10		Rnf111	1.10352e-08	0.0109189	0.438	0.413	0.000296925
Anp32a	7.14913e-18	0.00822793	0.249	0.271	1.92362e-13		Rnpc3	7.93125e-20	0.0109446	0.322	0.288	2.13406e-15
Rhot1	2.25099e-17	0.00818553	0.345	0.37	6.05675e-13		Cab39l	9.37201e-15	0.0110958	0.32	0.291	2.52173e-10
Abhd6	1.88109e-10	0.00811288	0.378	0.397	5.06144e-06		Gpr107	1.07287e-15	0.0111069	0.334	0.303	2.88676e-11
Pik3ca	4.71463e-14	0.00805862	0.3	0.32	1.26857e-09		Acox1	4.59577e-13	0.0111197	0.278	0.252	1.23658e-08
Purg	1.69698e-15	0.00795151	0.372	0.398	4.56607e-11		Dcun1d2	1.68237e-12	0.0112332	0.297	0.27	4.52677e-08
Zfp445	3.29662e-10	0.007924	0.474	0.494	8.87022e-06		Tmod2	6.29843e-07	0.0112729	0.504	0.481	0.0169472
Lin52	2.03405e-12	0.00785286	0.273	0.293	5.47302e-08		Thada	6.59549e-10	0.0113252	0.471	0.444	1.77465e-05
Dennd1b	2.66909e-12	0.00783632	0.5	0.525	7.18171e-08		Nsmf	4.67185e-13	0.0113699	0.437	0.406	1.25705e-08
Fars2	8.09646e-11	0.00774014	0.579	0.605	2.17851e-06		Rubcn	3.79216e-08	0.0114588	0.252	0.232	0.00102036
Casc3	9.41366e-16	0.00763386	0.269	0.292	2.53293e-11		Cab39	6.22707e-07	0.0115413	0.346	0.328	0.0167552
Gstz1	1.12251e-09	0.00751872	0.243	0.258	3.02035e-05		Gbf1	3.36878e-09	0.0115506	0.608	0.58	9.06439e-05
Ube2h	1.27658e-15	0.00748786	0.464	0.492	3.43488e-11		1700085D07Rik	4.82602e-10	0.0115575	0.337	0.31	1.29854e-05
Scamp5	4.43183e-19	0.00742633	0.282	0.307	1.19247e-14		Swt1	3.48398e-10	0.01159	0.288	0.264	9.37435e-06
Arhgef12	7.03965e-08	0.00734789	0.583	0.605	0.00189416		Arel1	8.9127e-17	0.0115917	0.265	0.236	2.39814e-12
Ascc2	1.30512e-13	0.00729587	0.281	0.302	3.51169e-09		Klhl32	5.11012e-12	0.0116306	0.492	0.458	1.37498e-07
Stk3	4.40685e-12	0.00698552	0.45	0.474	1.18575e-07		Capza1	1.19512e-12	0.0116817	0.317	0.289	3.2157e-08
Ggnbp2	3.87228e-14	0.00698026	0.469	0.497	1.04191e-09		Auh	1.47882e-13	0.0117772	0.346	0.317	3.97906e-09
B230209E15Rik	7.11373e-14	0.00693563	0.426	0.454	1.91409e-09		Acss2	7.30832e-10	0.0118132	0.31	0.286	1.96645e-05
Gm20275	1.18419e-09	0.00685088	0.726	0.752	3.18631e-05		Adgrb2	8.73968e-11	0.011847	0.488	0.456	2.35159e-06
Mrps9	1.90479e-13	0.00684514	0.244	0.264	5.12522e-09		0610010F05Rik	2.82229e-07	0.0119093	0.388	0.364	0.00759393
Smg1	2.20279e-15	0.00679402	0.622	0.654	5.92704e-11		Ola1	4.60802e-09	0.0119514	0.472	0.444	0.000123988
Usp12	1.114e-18	0.00678561	0.267	0.292	2.99743e-14		Rragb	2.931e-13	0.0119679	0.321	0.292	7.88645e-09
Fip1l1	2.54718e-16	0.00664962	0.305	0.33	6.8537e-12		Pdss1	2.2418e-07	0.0120505	0.27	0.251	0.006032
Ncoa6	1.39362e-14	0.00664031	0.398	0.426	3.74983e-10		Klhl2	3.11424e-12	0.0120725	0.685	0.648	8.37947e-08
Ldah	2.57852e-16	0.00656025	0.276	0.299	6.93804e-12		Gtf2h2	5.82545e-17	0.012133	0.27	0.24	1.56745e-12
Cfap36	1.64667e-16	0.00653544	0.321	0.349	4.4307e-12		Itm2b	3.437e-24	0.0121609	0.488	0.441	9.24792e-20
Rtn4rl1	1.46993e-08	0.00642162	0.366	0.385	0.000395514		Fcho2	2.5639e-11	0.0122411	0.49	0.46	6.89868e-07
Sos1	6.85462e-16	0.00640392	0.367	0.394	1.84437e-11		Shtn1	7.5259e-10	0.0122907	0.619	0.589	2.02499e-05
Myo9b	7.81282e-16	0.00637599	0.386	0.412	2.1022e-11		Fam49a	3.59492e-15	0.0123189	0.507	0.47	9.67284e-11
Arhgef11	8.9396e-15	0.00636322	0.42	0.443	2.40538e-10		Atp6v1a	1.46383e-10	0.0123901	0.365	0.338	3.93873e-06
Tnpo1	2.25276e-13	0.0063462	0.527	0.554	6.0615e-09		Fermt2	1.52521e-11	0.0124078	0.401	0.371	4.10387e-07
Cwc27	1.12247e-15	0.00630843	0.424	0.453	3.02023e-11		Ogfod1	1.06784e-13	0.012501	0.3	0.27	2.87322e-09
Gabpb2	2.5258e-14	0.00622555	0.242	0.263	6.79617e-10		Stmn3	8.83759e-18	0.0125169	0.391	0.354	2.37793e-13
Cacul1	2.14512e-14	0.00618789	0.25	0.271	5.77188e-10		Nvl	6.34707e-14	0.0125393	0.65	0.613	1.70781e-09
Rras2	1.17145e-09	0.00617501	0.418	0.442	3.15201e-05		Chd3	5.86991e-11	0.0125574	0.413	0.384	1.57942e-06
Atxn7	5.36748e-14	0.00611422	0.398	0.42	1.44423e-09		Cltb	9.01183e-13	0.0126146	0.268	0.242	2.42481e-08
Cdc73	2.89083e-15	0.00608734	0.364	0.391	7.77836e-11		Psen1	6.54803e-15	0.0126487	0.314	0.283	1.76188e-10
5031439G07Rik	6.32121e-13	0.00592293	0.357	0.382	1.70085e-08		Naa16	6.37434e-11	0.0126507	0.267	0.241	1.71514e-06
Zfp292	1.68022e-11	0.00586799	0.497	0.521	4.52097e-07		Cemip	1.12005e-09	0.0127794	0.382	0.354	3.01372e-05
Tnfrsf21	1.92925e-09	0.00583571	0.278	0.294	5.19103e-05		Tmem178	6.16508e-13	0.0128068	0.431	0.396	1.65884e-08
Ccnc	1.31849e-15	0.00581016	0.271	0.295	3.54767e-11		E130307A14Rik	1.26653e-08	0.0128225	0.599	0.571	0.000340786
Eipr1	1.08157e-12	0.00576058	0.326	0.345	2.91017e-08		Tmcc1	2.15796e-08	0.0128419	0.841	0.815	0.000580642
Mok	1.71764e-14	0.00569828	0.235	0.256	4.62165e-10		Syt13	1.15709e-15	0.0128501	0.34	0.309	3.11339e-11
B230307C23Rik	7.50464e-20	0.0056269	0.251	0.279	2.01927e-15		Pum2	4.67125e-16	0.0129055	0.394	0.361	1.25689e-11
Psmd14	1.94275e-14	0.00560817	0.487	0.514	5.22735e-10		Snta1	7.73369e-10	0.0129937	0.287	0.264	2.08091e-05
Cacng7	5.03925e-18	0.00559438	0.236	0.258	1.35591e-13		Picalm	4.96189e-09	0.0130002	0.374	0.349	0.00013351
Rtf1	2.7713e-16	0.00546643	0.325	0.351	7.45675e-12		Fxr1	1.24414e-13	0.0130387	0.46	0.426	3.34761e-09
Senp6	1.19132e-12	0.00546591	0.566	0.595	3.20548e-08		Mtus2	1.48234e-08	0.013106	0.717	0.688	0.000398854
Rngtt	1.75605e-13	0.00533602	0.464	0.489	4.72501e-09		Mapkbp1	8.74914e-14	0.0131258	0.262	0.236	2.35413e-09
Sh3glb1	1.26423e-07	0.00530098	0.24	0.255	0.00340167		Dmtn	2.67118e-17	0.0131739	0.434	0.396	7.18735e-13
Nipa1	5.52294e-19	0.00524589	0.357	0.389	1.48606e-14		Ptpra	3.65872e-11	0.0131972	0.629	0.595	9.84451e-07
Dyrk1a	1.61681e-16	0.0051504	0.495	0.528	4.35035e-12		Smchd1	4.11183e-11	0.0132025	0.409	0.38	1.10637e-06
Matr3	3.34342e-10	0.00513111	0.239	0.257	8.99613e-06		Cpt1c	5.39558e-12	0.0132265	0.376	0.346	1.45179e-07
Setd2	5.21475e-17	0.00510412	0.449	0.482	1.40313e-12		Cyfip1	2.69185e-07	0.0132718	0.581	0.554	0.00724297
Tcerg1	1.47395e-14	0.00500858	0.294	0.316	3.96595e-10		Zfp397	7.73918e-21	0.0132926	0.272	0.239	2.08238e-16
Faf2	4.87014e-17	0.00498735	0.268	0.292	1.31041e-12		Glyr1	5.26277e-09	0.0136031	0.337	0.312	0.000141605
Tlk2	1.10445e-14	0.00489616	0.395	0.421	2.97175e-10		Col4a3bp	1.18957e-07	0.0136306	0.354	0.333	0.00320077
Atf7ip	2.41073e-13	0.00487241	0.371	0.397	6.48654e-09		Mras	8.20828e-08	0.0136571	0.347	0.324	0.0022086
Uvrag	7.13468e-13	0.00480159	0.593	0.622	1.91973e-08		Gcc2	2.15438e-15	0.0136589	0.393	0.359	5.7968e-11
Msantd2	3.21393e-11	0.00478993	0.234	0.252	8.64772e-07		Snx30	2.07494e-09	0.0136684	0.353	0.328	5.58304e-05
Tmem260	1.15312e-16	0.00478827	0.271	0.294	3.10269e-12		Psmd9	1.82622e-07	0.013711	0.27	0.25	0.00491381
Tro	1.53747e-17	0.00477274	0.436	0.466	4.13686e-13		Itm2c	3.93279e-37	0.0137346	0.258	0.215	1.0582e-32
Hipk2	5.69076e-09	0.00474484	0.331	0.348	0.000153121		Strn4	4.1322e-10	0.0137389	0.371	0.345	1.11185e-05
Tcp11l1	1.3875e-12	0.00468695	0.295	0.317	3.73335e-08		Eprs	1.45748e-15	0.013748	0.298	0.267	3.92165e-11
Mapkap1	2.82295e-13	0.00462936	0.514	0.542	7.59571e-09		Btbd3	5.32812e-07	0.013817	0.347	0.325	0.0143364
Ptpn11	9.92268e-20	0.00456405	0.285	0.312	2.66989e-15		Mfap3	2.08415e-15	0.013936	0.337	0.306	5.60782e-11
Sec22a	5.2825e-11	0.00453566	0.258	0.276	1.42136e-06		Ccnl1	6.39451e-16	0.01394	0.356	0.322	1.72057e-11
Ldlrad4	1.47983e-10	0.00439207	0.712	0.74	3.98178e-06		Limk2	8.74535e-11	0.0139724	0.295	0.27	2.35311e-06
Gdi2	1.42263e-13	0.00434012	0.247	0.269	3.82787e-09		Miga2	1.54836e-09	0.014106	0.302	0.279	4.16616e-05
Rab28	7.06148e-13	0.00432119	0.358	0.38	1.90003e-08		Ppp1r21	1.82479e-07	0.0141307	0.274	0.254	0.00490996
Ocrl	1.30786e-14	0.00425636	0.399	0.424	3.51907e-10		Hmbox1	6.43117e-11	0.0143557	0.518	0.485	1.73044e-06
Exoc6	2.64323e-24	0.00414419	0.368	0.402	7.11214e-20		Numa1	3.7929e-08	0.0144243	0.371	0.346	0.00102056
Atp6v1b2	2.41378e-15	0.00412973	0.385	0.412	6.49474e-11		Ash1l	1.6787e-06	0.0144295	0.746	0.721	0.0451687
Nrip1	1.74759e-10	0.00406656	0.286	0.304	4.70225e-06		Thy1	2.19344e-22	0.014454	0.308	0.272	5.90189e-18
Usp13	1.74062e-17	0.00403197	0.232	0.255	4.68349e-13		Gigyf2	2.81218e-09	0.0144871	0.563	0.533	7.56673e-05
Timp4	2.42086e-14	0.00389996	0.298	0.321	6.51381e-10		Phc3	4.79261e-13	0.0145016	0.466	0.434	1.28955e-08
Ksr1	6.0288e-09	0.00386611	0.582	0.606	0.000162217		Cdkal1	3.06695e-10	0.0145987	0.544	0.514	8.25224e-06
Tango2	3.21571e-16	0.00382939	0.392	0.422	8.65252e-12		Usp8	2.73754e-16	0.0146124	0.298	0.266	7.36589e-12
Gfm2	3.75807e-10	0.00372719	0.293	0.311	1.01118e-05		Pou2f2	3.32059e-09	0.014614	0.311	0.286	8.93471e-05
Ube2r2	2.34228e-11	0.00354539	0.366	0.388	6.30238e-07		Med14	7.35732e-10	0.0146672	0.316	0.29	1.97963e-05
Mcf2l	1.43449e-10	0.00347087	0.463	0.486	3.85979e-06		Pus10	5.53375e-08	0.0146923	0.3	0.279	0.00148897
Zfat	1.5827e-16	0.00343584	0.245	0.268	4.25858e-12		Rgs11	1.26821e-06	0.0147493	0.262	0.243	0.0341237
Frs2	6.85009e-18	0.00334742	0.352	0.381	1.84315e-13		Gm12353	1.78109e-08	0.0148267	0.371	0.347	0.000479237
Ift57	4.83211e-18	0.00331107	0.23	0.254	1.30018e-13		Ranbp10	1.30444e-06	0.0148428	0.314	0.292	0.0350986
Fgd4	1.00587e-08	0.00323274	0.534	0.556	0.000270649		Acat1	6.81457e-09	0.0149178	0.412	0.387	0.00018336
Col4a3bp	9.42966e-17	0.00310492	0.333	0.359	2.53724e-12		Snx2	1.19722e-10	0.0150121	0.253	0.231	3.22136e-06
A830082K12Rik	1.17447e-07	0.00302046	0.367	0.384	0.00316014		Ube3c	7.74227e-07	0.0150658	0.608	0.583	0.0208321
Pdss1	5.89221e-13	0.00298067	0.251	0.271	1.58542e-08		Ppm1b	4.9355e-11	0.0150737	0.285	0.26	1.328e-06
Plaa	9.3816e-18	0.00296925	0.24	0.264	2.52431e-13		Ap3d1	3.35358e-10	0.0150781	0.269	0.244	9.02347e-06
Atg16l1	8.03505e-20	0.00292687	0.353	0.382	2.16199e-15		Napb	8.76568e-12	0.0151017	0.316	0.288	2.35858e-07
Rapgef4os1	4.34484e-08	0.0028226	0.367	0.389	0.00116907		Lrrc8b	7.24037e-07	0.0151421	0.339	0.32	0.0194817
Arid2	1.05495e-16	0.00280861	0.298	0.326	2.83855e-12		Rnf38	3.99575e-08	0.0151455	0.286	0.262	0.00107514
Cipc	2.064e-10	0.00274541	0.251	0.268	5.55361e-06		Ercc6	9.73433e-08	0.0151485	0.265	0.245	0.00261922
Fcho2	2.06791e-14	0.00267355	0.46	0.489	5.56411e-10		Memo1	1.49316e-07	0.015188	0.438	0.414	0.00401765
Hdac8	8.93953e-09	0.00266611	0.568	0.591	0.000240536		Desi1	1.84236e-10	0.015254	0.361	0.333	4.95725e-06
Sec14l1	5.85506e-13	0.00266489	0.399	0.426	1.57542e-08		Psmd1	1.61067e-10	0.0152718	0.382	0.354	4.33383e-06
Mapkbp1	4.38609e-14	0.00257889	0.236	0.257	1.18017e-09		Zmym2	2.21676e-12	0.0153237	0.518	0.483	5.96465e-08
Pld3	7.12912e-10	0.00254693	0.242	0.262	1.91823e-05		Virma	9.40561e-18	0.0153609	0.37	0.334	2.53077e-13
Adgra1	8.00505e-07	0.00254132	0.256	0.272	0.0215392		Gabbr1	8.12224e-17	0.0155132	0.467	0.428	2.18545e-12
Zswim5	4.47727e-13	0.00248194	0.343	0.367	1.2047e-08		Sec24a	2.50573e-07	0.0155796	0.377	0.354	0.00674217
Ncoa7	6.77627e-14	0.00245374	0.631	0.661	1.82329e-09		2023-09-11	1.78325e-10	0.0155894	0.473	0.442	4.79819e-06
Ap2a2	5.29466e-15	0.00235792	0.389	0.416	1.42463e-10		Psmb2	1.5407e-11	0.0156528	0.323	0.295	4.14557e-07
Larp4	2.87637e-14	0.002286	0.26	0.282	7.73944e-10		Dtnbp1	2.5307e-09	0.015683	0.26	0.236	6.80935e-05
Vps13a	5.14574e-08	0.00225505	0.739	0.762	0.00138456		Gls	4.74251e-07	0.0159164	0.854	0.83	0.0127607
Epc2	1.65783e-14	0.00217447	0.27	0.295	4.46073e-10		Tecpr1	8.75327e-10	0.015962	0.317	0.291	2.35524e-05
Arnt	2.617e-15	0.00211991	0.411	0.442	7.04157e-11		Ift57	1.13714e-10	0.015981	0.256	0.23	3.05971e-06
Cplx2	6.19375e-11	0.0020971	0.315	0.339	1.66655e-06		Nbr1	3.80111e-13	0.016031	0.307	0.279	1.02276e-08
Actn4	1.73292e-15	0.00195947	0.355	0.382	4.66277e-11		Bcl11a	3.57996e-13	0.0160915	0.763	0.726	9.6326e-09
Cc2d2a	4.03195e-17	0.00191414	0.234	0.258	1.08488e-12		Pkd1	5.64464e-09	0.0161044	0.588	0.557	0.00015188
Megf9	6.52142e-08	0.00190803	0.476	0.495	0.00175472		Rab40c	2.36096e-13	0.0161307	0.425	0.392	6.35263e-09
Acvr2a	4.93083e-19	0.00188572	0.452	0.493	1.32674e-14		Arhgef2	5.68152e-08	0.0161335	0.395	0.369	0.00152873
Fam120b	8.59323e-14	0.00183303	0.371	0.395	2.31218e-09		Fbxl20	2.08036e-12	0.0161779	0.563	0.53	5.59764e-08
Zfp407	9.17597e-12	0.00183142	0.491	0.518	2.46898e-07		Gm10419	1.67118e-14	0.016222	0.316	0.284	4.49664e-10
Fam120a	2.0106e-11	0.00173924	0.418	0.443	5.40991e-07		Pcsk7	2.63493e-12	0.0162281	0.418	0.385	7.08981e-08
Zfp652	9.87289e-14	0.00164706	0.433	0.461	2.6565e-09		Larp1	8.93881e-09	0.0163034	0.501	0.473	0.000240517
Pogz	5.11958e-15	0.00148724	0.3	0.326	1.37752e-10		1700111E14Rik	7.25452e-07	0.0163227	0.645	0.614	0.0195197
Ccl25	4.07514e-17	0.00145034	0.282	0.308	1.0965e-12		Kif26b	2.43622e-07	0.0163432	0.376	0.351	0.00655514
Faim2	5.86785e-10	0.00139649	0.263	0.28	1.57886e-05		Mmp24	1.26536e-10	0.0165418	0.262	0.237	3.4047e-06
Cog4	6.82914e-10	0.00139193	0.261	0.279	1.83752e-05		Smc6	1.36572e-08	0.0165505	0.292	0.267	0.000367473
Ints10	7.90066e-20	0.00135158	0.327	0.358	2.12583e-15		Sf1	1.35888e-13	0.0165513	0.255	0.227	3.65634e-09
Arntl	1.58087e-08	0.0012902	0.3	0.316	0.000425364		Akap8l	1.66716e-07	0.0165601	0.798	0.772	0.00448584
Gm9801	1.26765e-13	0.00125588	0.364	0.391	3.41087e-09		Mtch1	5.36327e-12	0.0166101	0.259	0.233	1.44309e-07
Neo1	1.53993e-18	0.00121128	0.478	0.514	4.14348e-14		Mgat4c	6.70428e-10	0.016674	0.473	0.503	1.80392e-05
Clock	4.25284e-13	0.00117409	0.513	0.541	1.14431e-08		Cbx3	2.54665e-17	0.0166838	0.251	0.22	6.85227e-13
Arhgap17	9.95107e-08	0.00105627	0.427	0.447	0.00267753		Matr3	4.3797e-14	0.0167404	0.27	0.239	1.17845e-09
Pnpt1	4.44369e-12	0.001035	0.289	0.31	1.19567e-07		Hcn1	4.00074e-11	0.0167785	0.573	0.608	1.07648e-06
Prrc2c	3.19688e-17	0.00102967	0.616	0.653	8.60185e-13		Spen	8.37265e-11	0.0169486	0.338	0.31	2.25283e-06
Glrb	1.63748e-10	0.001008	0.445	0.471	4.40598e-06		1110051M20Rik	6.59434e-08	0.017042	0.733	0.706	0.00177434
Ric3	9.68459e-16	0.000804645	0.272	0.297	2.60583e-11		Uimc1	2.5491e-09	0.0171318	0.325	0.299	6.85887e-05
Abhd2	3.29925e-13	0.000781626	0.292	0.315	8.87728e-09		Uso1	1.27758e-12	0.017205	0.303	0.274	3.43757e-08
Arih1	6.18319e-08	0.00072253	0.668	0.691	0.00166371		Hagh	2.86721e-12	0.0172116	0.255	0.229	7.71479e-08
Pus10	6.11022e-20	0.000573582	0.279	0.307	1.64408e-15		B3galt2	6.39395e-14	0.0172377	0.364	0.331	1.72042e-09
Rab12	1.88922e-11	0.000516274	0.246	0.265	5.08333e-07		Gm10785	6.30007e-11	0.0172683	0.428	0.395	1.69516e-06
Pcdh19	5.3852e-10	0.000154119	0.301	0.322	1.44899e-05		Hnrnph3	1.30398e-11	0.0172732	0.412	0.38	3.50862e-07
Prpf6	7.6224e-14	0.000123878	0.274	0.299	2.05096e-09		Orc2	1.68323e-08	0.0172752	0.327	0.302	0.000452908
Smarca4	1.15557e-18	1.49622e-05	0.436	0.469	3.1093e-14		Cnot10	2.32629e-07	0.0173835	0.384	0.361	0.00625936
Vps13d	5.23774e-17	-5.84282e-05	0.512	0.544	1.40932e-12		Clk1	2.45528e-17	0.0173843	0.51	0.469	6.60641e-13
Elavl1	8.07091e-17	-8.20253e-05	0.293	0.319	2.17164e-12		Pdss2	2.79503e-12	0.0175013	0.605	0.57	7.52059e-08
Cttn	5.90499e-09	-0.000142767	0.283	0.301	0.000158886		Gripap1	2.6942e-08	0.0175475	0.394	0.367	0.000724927
Alkbh8	4.14301e-16	-0.000165947	0.226	0.251	1.11476e-11		Phf6	5.96016e-15	0.0175548	0.328	0.295	1.6037e-10
Pibf1	5.2336e-14	-0.00020371	0.465	0.495	1.4082e-09		Pcm1	7.68545e-18	0.0176051	0.602	0.559	2.06792e-13
Mgrn1	5.09189e-11	-0.000255835	0.378	0.401	1.37008e-06		Dcaf10	1.69575e-13	0.0177195	0.253	0.225	4.56276e-09
Ola1	2.37949e-14	-0.000308504	0.444	0.474	6.4025e-10		Zdhhc8	1.34837e-10	0.0177226	0.264	0.238	3.62806e-06
Wdr70	1.6626e-20	-0.00030873	0.344	0.377	4.47355e-16		Thoc2	3.52245e-15	0.0178135	0.529	0.488	9.47784e-11
Senp2	5.07455e-18	-0.000370693	0.317	0.347	1.36541e-13		Rnf14	1.03649e-11	0.0178196	0.324	0.296	2.78888e-07
Acat1	4.2149e-11	-0.000639693	0.387	0.409	1.1341e-06		Smarcc1	2.10113e-07	0.0178889	0.404	0.379	0.00565351
Mapre2	7.23969e-15	-0.000669758	0.499	0.529	1.94798e-10		St7l	1.12731e-09	0.0179184	0.4	0.371	3.03326e-05
Tecr	7.55894e-12	-0.000676033	0.381	0.409	2.03388e-07		Lnpk	8.17106e-12	0.0179286	0.39	0.358	2.19859e-07
Timm9	2.02347e-08	-0.000698281	0.311	0.328	0.000544454		Ppfia1	1.01049e-13	0.0180103	0.369	0.337	2.71893e-09
Ftx	1.78058e-06	-0.000781564	0.747	0.772	0.0479099		Ptprn	5.03901e-11	0.0180693	0.613	0.581	1.35585e-06
Sec24b	4.29126e-13	-0.000820315	0.461	0.488	1.15465e-08		Trim35	1.24761e-11	0.0180711	0.555	0.52	3.35694e-07
Phtf2	2.89157e-12	-0.00101172	0.292	0.314	7.78035e-08		Chm	5.23032e-08	0.0181983	0.428	0.4	0.00140732
Ralgps2	4.51235e-14	-0.00108184	0.482	0.512	1.21414e-09		Gm15738	1.27404e-06	0.0182107	0.844	0.819	0.0342805
Rc3h2	1.35441e-18	-0.0010919	0.424	0.459	3.6443e-14		Unc13a	3.24968e-08	0.0182177	0.595	0.565	0.000874391
Pafah1b1	1.92755e-09	-0.00121504	0.689	0.718	5.18646e-05		Kdm5a	6.16351e-16	0.0182747	0.402	0.365	1.65842e-11
Gm26917	3.93606e-12	-0.00135202	0.443	0.476	1.05908e-07		Zfp346	1.07041e-14	0.0183087	0.272	0.241	2.88016e-10
Rprd1a	2.93536e-23	-0.00136863	0.398	0.434	7.89818e-19		Cap1	4.49453e-17	0.0183647	0.298	0.264	1.20934e-12
Hspa12a	9.10784e-09	-0.00137166	0.341	0.361	0.000245065		Larp4	1.54901e-09	0.0184068	0.285	0.26	4.16793e-05
Bzw2	4.18443e-11	-0.00139006	0.338	0.361	1.1259e-06		Ints6	1.30013e-07	0.0184353	0.424	0.398	0.00349826
Rassf8	2.6853e-09	-0.00150953	0.359	0.382	7.22534e-05		Map3k13	1.35702e-13	0.0184408	0.306	0.275	3.65132e-09
Smim13	9.7009e-15	-0.00175784	0.237	0.26	2.61022e-10		Gdi2	2.55562e-12	0.0184835	0.275	0.247	6.8764e-08
Btbd10	2.08216e-16	-0.00176161	0.384	0.416	5.60248e-12		Timm23	3.07729e-19	0.0184873	0.263	0.229	8.28005e-15
Zfp91	2.11032e-09	-0.00195832	0.251	0.27	5.67824e-05		Ptbp2	2.84065e-07	0.0185637	0.467	0.44	0.00764333
Smc6	1.87027e-11	-0.00195932	0.267	0.29	5.03234e-07		Stam2	2.70099e-07	0.0185983	0.257	0.237	0.00726755
Lars	6.84534e-15	-0.00195995	0.347	0.375	1.84188e-10		Snx32	3.20336e-10	0.0187008	0.306	0.279	8.61929e-06
Camkv	1.01775e-07	-0.00196579	0.522	0.546	0.00273846		Taf15	5.46651e-13	0.0187139	0.502	0.467	1.47087e-08
Taf2	9.91637e-12	-0.00198436	0.229	0.25	2.6682e-07		Cfl2	3.05182e-13	0.0187289	0.255	0.228	8.21153e-09
Abl1	8.65577e-16	-0.00204363	0.271	0.296	2.32901e-11		Lin52	1.47452e-09	0.0187597	0.298	0.273	3.96748e-05
Bod1l	3.85115e-17	-0.0022765	0.449	0.482	1.03623e-12		Chfr	8.82709e-14	0.0187675	0.531	0.494	2.3751e-09
Vti1b	1.24412e-15	-0.00230694	0.297	0.326	3.34756e-11		Dlst	5.46721e-15	0.0187747	0.291	0.259	1.47106e-10
Synpo	1.1814e-20	-0.00231073	0.322	0.355	3.1788e-16		Lonrf2	2.26452e-15	0.0187783	0.308	0.276	6.09315e-11
Gdpd1	1.95976e-20	-0.00232652	0.299	0.33	5.27314e-16		Tecpr2	2.76084e-10	0.0188323	0.381	0.352	7.42859e-06
Fam131a	8.35778e-17	-0.00234626	0.43	0.465	2.24883e-12		Eif2ak4	1.35716e-13	0.01897	0.291	0.262	3.65172e-09
Kat6a	9.43782e-19	-0.00235088	0.265	0.294	2.53943e-14		Lars	3.10337e-08	0.0190175	0.372	0.347	0.000835024
Rrnad1	4.54399e-13	-0.00238673	0.259	0.283	1.22265e-08		Klhdc10	6.97959e-08	0.0190457	0.724	0.695	0.001878
Dlst	2.1753e-15	-0.00239636	0.259	0.284	5.85309e-11		Rtf1	8.291e-12	0.0190515	0.356	0.325	2.23086e-07
Ppp1r21	7.34565e-09	-0.00241449	0.254	0.271	0.000197649		Lims1	2.84978e-07	0.0191651	0.33	0.307	0.0076679
Cpeb3	9.57537e-09	-0.00245869	0.727	0.738	0.000257645		Ube4a	1.2682e-13	0.0191804	0.341	0.31	3.41234e-09
Mpp6	8.45664e-12	-0.00258244	0.435	0.461	2.27543e-07		Itpka	3.43346e-13	0.0191845	0.399	0.366	9.2384e-09
Mindy3	1.26326e-17	-0.00260485	0.293	0.323	3.39905e-13		Nwd2	7.92587e-08	0.0191955	0.462	0.435	0.00213261
Slf2	2.95568e-12	-0.00282523	0.488	0.519	7.95286e-08		Fubp3	3.81396e-12	0.0192108	0.287	0.259	1.02622e-07
Ezh1	1.60266e-13	-0.00284314	0.235	0.256	4.31226e-09		Dcaf17	1.36932e-13	0.0192285	0.322	0.29	3.68442e-09
Fyttd1	6.27204e-19	-0.00290539	0.29	0.32	1.68762e-14		2023-03-07	4.73798e-14	0.0192724	0.354	0.32	1.27485e-09
Scfd1	6.28415e-17	-0.00291396	0.322	0.352	1.69088e-12		Heatr3	1.26803e-13	0.0193041	0.271	0.241	3.41188e-09
Abcb7	9.46438e-20	-0.00293056	0.234	0.262	2.54658e-15		Wsb1	1.34194e-06	0.0193234	0.291	0.268	0.0361075
Fam171b	3.26206e-12	-0.00295653	0.497	0.526	8.77724e-08		Zc3h7a	1.67729e-10	0.019434	0.47	0.437	4.51308e-06
Slc4a8	1.97938e-09	-0.00297591	0.275	0.295	5.32592e-05		Ramp1	6.22582e-09	0.0194401	0.257	0.234	0.000167518
Yaf2	2.30703e-21	-0.00306034	0.323	0.357	6.20752e-17		Foxk2	5.7247e-12	0.0194876	0.32	0.291	1.54034e-07
Baiap2	2.646e-07	-0.0031308	0.643	0.668	0.0071196		Nup214	3.93427e-12	0.0195137	0.303	0.273	1.05859e-07
Zyg11b	3.75564e-15	-0.00313557	0.346	0.375	1.01053e-10		Lrrc4b	2.85885e-13	0.0195776	0.269	0.24	7.69229e-09
Hnrnpm	2.68278e-10	-0.003271	0.413	0.438	7.21856e-06		Ddx6	4.8876e-17	0.0196338	0.325	0.29	1.31511e-12
Fbxw4	7.54456e-11	-0.00330523	0.413	0.437	2.03001e-06		Gm32250	4.89544e-10	0.0196438	0.619	0.584	1.31722e-05
Ap3d1	2.78412e-09	-0.00335164	0.244	0.261	7.49124e-05		Pcyt2	2.08101e-12	0.0196911	0.388	0.353	5.59939e-08
Arpc1a	1.17543e-22	-0.00343294	0.308	0.342	3.16274e-18		Zfyve9	1.18174e-08	0.0197097	0.638	0.607	0.000317971
Pcgf5	1.47793e-15	-0.00345486	0.272	0.299	3.97667e-11		Far1os	2.82979e-10	0.0197525	0.47	0.441	7.61412e-06
2023-03-07	8.39907e-16	-0.0035442	0.32	0.349	2.25994e-11		Klhl24	7.52862e-12	0.0197903	0.28	0.252	2.02573e-07
Prkaa2	2.72914e-09	-0.00374788	0.238	0.257	7.3433e-05		Dixdc1	4.03996e-11	0.0198536	0.343	0.315	1.08703e-06
Sf1	1.59869e-13	-0.00380615	0.227	0.251	4.30159e-09		Ube2q2	2.24045e-14	0.0199427	0.282	0.251	6.02838e-10
Cers4	3.1338e-12	-0.00382652	0.379	0.408	8.43213e-08		Calm1	1.64685e-17	0.0200232	0.438	0.396	4.43119e-13
Ubac2	2.40076e-14	-0.00388807	0.422	0.452	6.45972e-10		Pum1	1.35498e-09	0.0201016	0.559	0.527	3.64584e-05
Dido1	4.1138e-25	-0.00395931	0.322	0.358	1.1069e-20		Csde1	1.86839e-14	0.020173	0.333	0.3	5.02727e-10
Ubap2l	2.01878e-23	-0.00401295	0.392	0.43	5.43192e-19		S100pbp	4.51064e-09	0.0202175	0.256	0.231	0.000121368
Spire1	3.76105e-11	-0.00401823	0.554	0.584	1.01198e-06		Slc7a6os	8.14493e-11	0.0202234	0.304	0.274	2.19156e-06
Atp6v1h	3.55952e-13	-0.00406697	0.431	0.458	9.5776e-09		Bend6	1.66453e-06	0.0202428	0.334	0.312	0.0447876
Senp7	4.44056e-10	-0.00412584	0.543	0.572	1.19482e-05		Syp	2.5497e-27	0.0202519	0.449	0.4	6.86047e-23
Tub	2.06986e-13	-0.00427995	0.48	0.51	5.56936e-09		Zfp933	1.56433e-16	0.0202779	0.274	0.241	4.20913e-12
Snx24	2.9238e-12	-0.00444701	0.4	0.427	7.86706e-08		Stxbp1	4.38807e-12	0.020365	0.603	0.567	1.1807e-07
Vps41	3.03438e-18	-0.00444877	0.472	0.509	8.16461e-14		Grb14	1.67512e-11	0.0204305	0.34	0.311	4.50726e-07
Actr1b	1.60854e-09	-0.00449341	0.241	0.262	4.32811e-05		Nipsnap1	8.81246e-10	0.0204686	0.303	0.275	2.37117e-05
Dennd6a	3.7327e-19	-0.00453625	0.363	0.397	1.00436e-14		Ncoa3	2.14942e-14	0.0206226	0.268	0.236	5.78344e-10
Hmg20a	1.53445e-16	-0.00456106	0.424	0.456	4.12873e-12		Ino80	9.44187e-13	0.0207236	0.515	0.479	2.54052e-08
Map3k7	3.28366e-23	-0.00465705	0.273	0.305	8.83536e-19		Rufy3	2.24718e-13	0.0207345	0.542	0.504	6.04648e-09
4933406I18Rik	2.41842e-07	-0.0049953	0.492	0.515	0.00650723		Nemf	2.88061e-14	0.0207936	0.405	0.37	7.75085e-10
Prkdc	3.18172e-13	-0.00504779	0.291	0.313	8.56105e-09		Mms19	7.5046e-14	0.0208428	0.258	0.229	2.01926e-09
4931406P16Rik	4.57941e-09	-0.00504925	0.234	0.252	0.000123218		Shisa7	7.57831e-17	0.0210265	0.319	0.284	2.0391e-12
Arid1b	8.13166e-08	-0.005103	0.793	0.817	0.00218799		Rprd1a	4.38625e-13	0.0210364	0.432	0.398	1.18021e-08
Snrpn	2.19313e-07	-0.00510569	0.273	0.289	0.00590106		Ankfy1	4.19948e-15	0.0210457	0.359	0.324	1.12995e-10
Ino80d	2.19032e-15	-0.00511047	0.299	0.326	5.8935e-11		Ppp6r2	2.92039e-15	0.021089	0.557	0.518	7.85789e-11
Tbc1d9b	8.58698e-12	-0.00511456	0.249	0.271	2.3105e-07		Orai2	1.64124e-16	0.0211016	0.257	0.224	4.41608e-12
Srgap2	5.63848e-09	-0.00519883	0.619	0.646	0.000151715		Trim37	1.03531e-10	0.021201	0.446	0.413	2.78571e-06
Rbm6	2.08156e-08	-0.00523751	0.723	0.751	0.000560086		Psma1	1.26611e-16	0.0212393	0.285	0.252	3.40673e-12
Ppp4r3a	1.56497e-19	-0.00529388	0.305	0.339	4.21087e-15		Sos2	1.20801e-10	0.0213079	0.302	0.275	3.25039e-06
Btbd3	3.86905e-17	-0.00531103	0.325	0.359	1.04105e-12		Mmp17	3.16467e-20	0.0213157	0.297	0.26	8.51517e-16
Cfdp1	7.38781e-20	-0.00532248	0.279	0.31	1.98784e-15		Ascc3	8.29785e-13	0.0213411	0.641	0.605	2.2327e-08
Khdrbs1	1.12038e-16	-0.00538301	0.336	0.366	3.01461e-12		Map4k4	1.22281e-11	0.0213486	0.46	0.427	3.29021e-07
Pnpla8	1.32173e-14	-0.00551403	0.313	0.341	3.55638e-10		Trim33	2.12611e-14	0.021419	0.484	0.446	5.72072e-10
Wdr33	8.54897e-14	-0.00551675	0.588	0.623	2.30027e-09		Slc6a15	2.66581e-13	0.0214312	0.287	0.258	7.17291e-09
E130308A19Rik	2.37804e-17	-0.0056424	0.234	0.26	6.39859e-13		D130040H23Rik	1.42672e-15	0.0214439	0.272	0.241	3.83887e-11
Kdm5c	8.41612e-11	-0.00566167	0.376	0.402	2.26452e-06		Iars2	4.76217e-07	0.0214455	0.26	0.237	0.0128136
Chrm1	2.92316e-17	-0.00570554	0.225	0.252	7.86535e-13		Akap8	1.28941e-14	0.0214871	0.392	0.356	3.46942e-10
Mmaa	1.94334e-11	-0.00572041	0.257	0.279	5.22894e-07		Mmd	5.27318e-11	0.0215574	0.288	0.261	1.41886e-06
Rbm10	1.22221e-15	-0.00577853	0.259	0.285	3.2886e-11		Tiam2	2.45508e-08	0.0215612	0.28	0.255	0.000660588
Fam168b	6.61278e-16	-0.00585502	0.264	0.29	1.7793e-11		Dnajc24	1.40144e-15	0.0217039	0.259	0.227	3.77086e-11
Actl6b	7.53344e-16	-0.00591894	0.248	0.275	2.02702e-11		Epc2	1.69732e-10	0.0218115	0.298	0.27	4.56698e-06
Mettl16	1.78673e-12	-0.00593641	0.268	0.293	4.80755e-08		Ilf2	1.85616e-11	0.0218391	0.26	0.232	4.99437e-07
Trit1	4.84618e-14	-0.00601243	0.23	0.254	1.30396e-09		Hnrnph1	8.92947e-09	0.0219057	0.436	0.405	0.000240265
Col4a1	5.61138e-08	-0.00602716	0.247	0.264	0.00150985		Wdr26	3.46969e-12	0.0219359	0.373	0.341	9.3359e-08
Edrf1	3.27994e-15	-0.00609061	0.228	0.252	8.82533e-11		Naxd	1.03124e-14	0.0219604	0.272	0.242	2.77477e-10
Ripor2	8.22025e-07	-0.00609301	0.54	0.558	0.0221182		Sgsm2	4.51437e-08	0.0219756	0.45	0.421	0.00121468
Osbpl8	7.06283e-11	-0.00613097	0.44	0.464	1.9004e-06		Rhot1	1.82668e-14	0.0220291	0.38	0.345	4.91504e-10
Bicd1	2.72921e-07	-0.00618966	0.718	0.744	0.00734348		Spire1	4.43664e-11	0.0220373	0.59	0.554	1.19377e-06
Camsap2	8.21909e-18	-0.00621178	0.372	0.404	2.21151e-13		Fnip1	3.34618e-07	0.0220406	0.444	0.416	0.00900357
Napb	3.98255e-13	-0.00636287	0.288	0.315	1.07158e-08		Lrrn2	1.73603e-12	0.0220738	0.564	0.527	4.67114e-08
N4bp1	9.1282e-13	-0.00641707	0.253	0.277	2.45612e-08		Dmxl2	9.49928e-07	0.0221438	0.688	0.659	0.0255597
Cyth3	2.13378e-08	-0.00648071	0.278	0.296	0.000574136		Sms	1.08942e-06	0.0221788	0.312	0.289	0.0293131
Kdm2b	3.49232e-16	-0.00648331	0.334	0.366	9.39678e-12		Gm17227	1.46404e-12	0.0222119	0.328	0.297	3.9393e-08
2610037D02Rik	8.14831e-21	-0.00649672	0.363	0.4	2.19247e-16		Rlf	8.47917e-15	0.0222171	0.518	0.478	2.28149e-10
Fam13c	4.18616e-15	-0.00653397	0.494	0.527	1.12637e-10		Pikfyve	1.88135e-10	0.0222583	0.27	0.243	5.06215e-06
Cwf19l2	1.40907e-10	-0.00653797	0.245	0.267	3.7914e-06		Lrrn1	2.05214e-11	0.0222585	0.277	0.249	5.52169e-07
Serinc1	2.63628e-15	-0.00667325	0.277	0.31	7.09344e-11		Rad54l2	3.76285e-15	0.0223011	0.299	0.266	1.01247e-10
Dcaf10	6.5339e-14	-0.00668227	0.225	0.25	1.75808e-09		Kcnip2	4.64179e-12	0.0223569	0.374	0.341	1.24897e-07
Dennd5b	1.01964e-08	-0.00668325	0.538	0.563	0.000274356		Slain1	2.33954e-08	0.0223779	0.267	0.244	0.000629501
Trpc1	1.80493e-17	-0.0067861	0.358	0.392	4.85652e-13		Rab11fip2	2.48384e-12	0.0224802	0.462	0.425	6.68327e-08
Auh	6.35633e-14	-0.00680553	0.317	0.344	1.7103e-09		Aifm3	9.87373e-07	0.0224961	0.314	0.289	0.0265672
Prkar1b	1.53964e-15	-0.00684775	0.334	0.366	4.14272e-11		Prkcz	1.36596e-09	0.022517	0.528	0.498	3.67538e-05
Vps9d1	5.17754e-15	-0.00691765	0.279	0.306	1.39312e-10		Chuk	1.19643e-15	0.0225804	0.351	0.314	3.21923e-11
Cnot1	4.37058e-20	-0.00698395	0.433	0.471	1.17599e-15		Jakmip3	5.67306e-10	0.0226848	0.507	0.475	1.52645e-05
Commd10	1.25603e-17	-0.00707374	0.286	0.316	3.3796e-13		Camk2b	1.24461e-06	0.0226954	0.785	0.758	0.0334887
Pde7a	2.21139e-13	-0.00707475	0.403	0.431	5.95019e-09		Dicer1	1.77225e-09	0.0227132	0.36	0.331	4.76859e-05
St7l	3.78455e-17	-0.00710917	0.371	0.404	1.01831e-12		Gtf2i	4.08811e-10	0.0227336	0.631	0.597	1.09999e-05
Bmpr1a	3.1676e-09	-0.00720212	0.399	0.423	8.52306e-05		Ube2w	8.27405e-14	0.0227486	0.517	0.478	2.2263e-09
Hnrnpr	2.82378e-22	-0.0072026	0.434	0.476	7.59794e-18		Osbpl8	4.31448e-16	0.0228398	0.48	0.44	1.1609e-11
Cep295	9.4067e-16	-0.00728657	0.245	0.271	2.53106e-11		Mgll	2.09895e-17	0.0229399	0.4	0.36	5.64765e-13
Gm38604	1.5021e-08	-0.00731788	0.261	0.281	0.000404169		Ints8	1.79696e-13	0.0229401	0.287	0.256	4.83508e-09
Ogfod1	3.32464e-17	-0.0074658	0.27	0.3	8.9456e-13		Tnrc18	1.7973e-11	0.0229492	0.411	0.379	4.836e-07
Edem3	2.369e-27	-0.00751474	0.269	0.307	6.37426e-23		Map2k4	7.05721e-07	0.0229609	0.712	0.684	0.0189888
Ttll5	4.94844e-09	-0.00751713	0.448	0.473	0.000133148		Pde8b	3.11887e-11	0.0229846	0.652	0.615	8.39196e-07
Rnf10	3.987e-16	-0.0076475	0.233	0.261	1.07278e-11		Nudt3	8.795e-17	0.0230085	0.32	0.284	2.36647e-12
Rab7	2.145e-15	-0.00767854	0.247	0.274	5.77156e-11		Bicra	2.89462e-11	0.0230966	0.32	0.292	7.78856e-07
Chn1	1.64891e-06	-0.00774806	0.845	0.868	0.0443672		Herc4	5.05996e-08	0.0231463	0.385	0.36	0.00136148
Ncs1	1.19396e-15	-0.00790584	0.285	0.314	3.21259e-11		Acvr1	1.78611e-07	0.0231671	0.499	0.47	0.00480588
Ctcf	1.05751e-14	-0.00791708	0.289	0.317	2.84543e-10		Ybx1	4.14285e-15	0.0231927	0.277	0.245	1.11472e-10
Ehmt1	4.41811e-14	-0.00796098	0.561	0.596	1.18878e-09		Cpsf7	1.1365e-18	0.023209	0.293	0.257	3.05798e-14
Fam168a	6.4056e-11	-0.00804926	0.727	0.758	1.72355e-06		Dpysl2	1.32413e-09	0.0232428	0.531	0.499	3.56284e-05
Usp47	4.30004e-19	-0.00806426	0.413	0.451	1.15701e-14		Polr3a	2.88201e-14	0.0232476	0.251	0.222	7.75461e-10
Glmn	4.97624e-20	-0.00813684	0.265	0.297	1.33896e-15		Ubxn11	9.37401e-08	0.023312	0.344	0.318	0.00252227
Zdhhc21	3.25196e-12	-0.00838111	0.305	0.331	8.75006e-08		Mef2c	3.28192e-07	0.0233311	0.578	0.546	0.00883065
Mboat2	7.68517e-09	-0.00843523	0.526	0.553	0.000206785		Cdc73	4.63469e-11	0.0233355	0.397	0.364	1.24706e-06
Avl9	1.88241e-07	-0.0084445	0.246	0.263	0.00506501		Atcay	3.2192e-14	0.023357	0.404	0.37	8.6619e-10
Smg7	3.97813e-16	-0.00845317	0.419	0.454	1.0704e-11		Gnl3l	1.64701e-14	0.0233651	0.286	0.253	4.43161e-10
Ubap2	7.15456e-16	-0.00855612	0.273	0.302	1.92508e-11		Kdm2b	3.82277e-09	0.023457	0.364	0.334	0.000102859
Stxbp4	9.61897e-14	-0.00865934	0.242	0.267	2.58818e-09		Srsf4	1.28958e-15	0.0235146	0.277	0.246	3.46986e-11
Rasa1	2.64012e-14	-0.00872515	0.474	0.507	7.10377e-10		Nfix	2.13226e-15	0.0235823	0.528	0.487	5.73726e-11
Cdk13	5.8007e-20	-0.00882629	0.553	0.594	1.5608e-15		Crmp1	1.33558e-08	0.0236425	0.33	0.305	0.000359364
Itgbl1	9.76237e-09	-0.00887983	0.272	0.296	0.000262676		Pi4kb	2.40531e-10	0.0236803	0.256	0.231	6.47196e-06
Ptpn12	3.29594e-13	-0.0089001	0.416	0.448	8.86839e-09		Creg2	1.09408e-16	0.0237937	0.256	0.225	2.94384e-12
Rad54l2	2.13802e-19	-0.00891597	0.266	0.298	5.75278e-15		Shc3	2.64596e-08	0.0237995	0.319	0.291	0.000711948
Ppp4r3b	2.30564e-17	-0.00895485	0.354	0.388	6.20377e-13		Ppp4r3b	1.39963e-11	0.0238049	0.386	0.354	3.76599e-07
Raf1	9.98854e-14	-0.0089906	0.407	0.44	2.68762e-09		Map2k1	4.81683e-08	0.0238258	0.38	0.353	0.00129606
Synj1	4.12554e-07	-0.00912202	0.594	0.619	0.0111006		Emc2	2.22147e-11	0.0238649	0.253	0.225	5.97731e-07
Trip12	3.51082e-15	-0.00927901	0.629	0.667	9.44657e-11		Gm40841	1.54167e-14	0.0238957	0.321	0.285	4.14816e-10
Trappc10	1.41593e-11	-0.00936591	0.246	0.271	3.80984e-07		Orc3	2.77037e-14	0.0239111	0.338	0.303	7.45423e-10
Cnot2	2.27444e-15	-0.00946931	0.493	0.53	6.11983e-11		Dctn1	4.54295e-13	0.0239123	0.269	0.238	1.22237e-08
Urgcp	3.52041e-13	-0.00950547	0.367	0.397	9.47237e-09		Ubap2l	1.4175e-10	0.0239307	0.424	0.392	3.81407e-06
Gm11659	2.35584e-15	-0.00952869	0.245	0.271	6.33885e-11		Tmcc3	1.39454e-09	0.0239678	0.326	0.297	3.75228e-05
Adgrb1	8.63242e-11	-0.00957952	0.564	0.597	2.32272e-06		Trim24	1.13049e-12	0.0240686	0.267	0.238	3.04181e-08
Vopp1	7.04488e-17	-0.00965141	0.231	0.26	1.89557e-12		Dennd2a	3.26765e-14	0.0240959	0.345	0.31	8.79227e-10
Lrrc8b	1.42572e-10	-0.00971208	0.32	0.344	3.83619e-06		Vps54	1.89824e-10	0.0241778	0.404	0.372	5.10759e-06
Slc2a3	3.44955e-11	-0.00978123	0.377	0.405	9.28171e-07		Smarcc2	1.01272e-11	0.0241836	0.396	0.365	2.72493e-07
Ube2l3	1.12047e-13	-0.00992216	0.23	0.254	3.01485e-09		Abhd2	2.3257e-11	0.0241888	0.322	0.292	6.25777e-07
Virma	2.87677e-24	-0.0099334	0.334	0.373	7.74052e-20		Birc6	1.74444e-07	0.0242671	0.752	0.723	0.00469376
Ubr1	3.34325e-17	-0.0101355	0.401	0.435	8.99567e-13		Supt20	3.17725e-13	0.0242986	0.348	0.316	8.54903e-09
Syn1	1.65999e-08	-0.0101902	0.509	0.533	0.000446653		Riok3	1.70934e-16	0.0244278	0.431	0.39	4.59932e-12
Rab14	6.46088e-13	-0.0102089	0.271	0.299	1.73843e-08		Tada2a	7.34953e-19	0.0244918	0.311	0.274	1.97754e-14
Tsc22d2	2.31741e-13	-0.0102437	0.315	0.343	6.23544e-09		Ahcyl1	4.64617e-09	0.0245132	0.46	0.43	0.000125014
Igsf8	5.13181e-13	-0.0102838	0.241	0.268	1.38082e-08		Brdt	5.88385e-08	0.0245202	0.283	0.258	0.00158317
Chd3	2.19638e-17	-0.0103759	0.384	0.42	5.90981e-13		Hspa12a	3.03017e-09	0.0246115	0.37	0.341	8.15327e-05
Nbas	4.03233e-16	-0.0104161	0.414	0.45	1.08498e-11		Abcc5	1.08906e-09	0.0246457	0.628	0.594	2.93034e-05
Dnaja2	1.09177e-13	-0.010418	0.496	0.529	2.93764e-09		Srsf5	1.39627e-12	0.0247144	0.432	0.395	3.75695e-08
Zfp318	7.44971e-14	-0.0104406	0.264	0.292	2.00449e-09		Med13	7.19259e-08	0.0247631	0.49	0.459	0.00193531
Clpx	3.04531e-16	-0.0104627	0.251	0.28	8.19401e-12		Copa	3.95018e-11	0.0248498	0.382	0.35	1.06288e-06
Ddhd1	8.79328e-16	-0.0104858	0.414	0.45	2.36601e-11		Tax1bp1	2.51307e-15	0.0248953	0.352	0.317	6.76193e-11
Psme4	7.29245e-10	-0.0104922	0.617	0.645	1.96218e-05		Polb	1.5847e-12	0.0249441	0.524	0.486	4.26396e-08
Gatad2b	1.73271e-17	-0.0106729	0.537	0.577	4.6622e-13		Tulp3	1.64889e-08	0.0250662	0.276	0.25	0.000443667
Atp6ap2	1.72724e-12	-0.0107266	0.233	0.259	4.64747e-08		Cpeb4	1.61567e-07	0.0250807	0.578	0.546	0.00434727
Ubn1	7.84329e-17	-0.0107533	0.297	0.327	2.11039e-12		Eya3	1.841e-13	0.0251501	0.338	0.304	4.95358e-09
Cdc40	2.79888e-12	-0.0109009	0.458	0.49	7.53096e-08		Trpc1	2.44536e-14	0.0252016	0.395	0.358	6.57974e-10
Tbck	1.28878e-10	-0.0110295	0.393	0.418	3.46773e-06		Srsf1	2.43625e-14	0.0252034	0.298	0.264	6.55523e-10
Satb1	3.91559e-07	-0.0111661	0.241	0.261	0.0105357		Zdhhc17	1.77812e-09	0.0252679	0.396	0.368	4.7844e-05
Zfp398	7.9239e-13	-0.0111897	0.43	0.462	2.13208e-08		Cltc	1.33086e-09	0.0252982	0.378	0.348	3.58095e-05
Rock1	2.60571e-11	-0.011228	0.655	0.688	7.01119e-07		Zmynd11	5.58173e-07	0.0253033	0.702	0.673	0.0150188
Trip11	1.2484e-24	-0.0112656	0.395	0.438	3.35908e-20		Reps2	6.74168e-09	0.0253192	0.666	0.635	0.000181398
Arfgef1	1.0652e-16	-0.0112875	0.524	0.562	2.86613e-12		Sptbn2	8.08709e-11	0.0254474	0.521	0.486	2.17599e-06
Foxk1	3.72745e-15	-0.0113349	0.302	0.333	1.00295e-10		Cdc40	1.1672e-11	0.0254568	0.493	0.458	3.14058e-07
Osbpl9	3.90884e-16	-0.0113509	0.475	0.515	1.05175e-11		Pias1	1.74855e-10	0.0254596	0.588	0.553	4.70483e-06
Mnat1	8.53946e-18	-0.0113777	0.411	0.448	2.29771e-13		Oprm1	1.42471e-09	0.0254705	0.324	0.294	3.83346e-05
2023-09-03	1.26065e-09	-0.0114164	0.333	0.356	3.39202e-05		Dennd5a	1.01131e-18	0.0255021	0.371	0.332	2.72113e-14
Strn3	5.59346e-08	-0.0114222	0.717	0.745	0.00150503		Rnf115	4.5622e-08	0.0255036	0.33	0.303	0.00122755
Hdgfl3	1.58378e-12	-0.0114281	0.443	0.475	4.26148e-08		Kcna1	7.78204e-13	0.0255486	0.282	0.251	2.09391e-08
Cdk12	2.37312e-14	-0.011437	0.588	0.625	6.38536e-10		Cdh11	3.12144e-08	0.0256771	0.715	0.683	0.000839885
Nsd3	5.81233e-08	-0.0114471	0.739	0.766	0.00156392		Sptlc1	8.26053e-10	0.0256852	0.259	0.232	2.22266e-05
Stag2	1.04632e-14	-0.0115581	0.321	0.351	2.81535e-10		Zer1	2.67462e-07	0.0257587	0.394	0.367	0.00719659
Phlpp1	1.59768e-07	-0.0116508	0.605	0.633	0.00429889		Zbtb38	1.08375e-12	0.0257918	0.431	0.395	2.91605e-08
Inpp5f	7.16012e-16	-0.0116513	0.236	0.265	1.92657e-11		Scn3b	1.69026e-09	0.0258031	0.424	0.391	4.548e-05
Wasf3	9.73697e-15	-0.0116733	0.369	0.401	2.61993e-10		Msantd2	1.17911e-11	0.0258233	0.264	0.234	3.17263e-07
Cbx3	1.1459e-18	-0.0117539	0.22	0.25	3.08326e-14		Arid4a	5.39877e-09	0.0258324	0.426	0.396	0.000145265
Dicer1	3.22988e-12	-0.0117884	0.331	0.359	8.69063e-08		Akap7	8.79576e-07	0.0258433	0.256	0.235	0.0236667
Ramp1	1.13254e-18	-0.0118363	0.234	0.264	3.04732e-14		Nckap1	1.82449e-07	0.0258657	0.738	0.708	0.00490915
Klhl12	4.39379e-10	-0.011882	0.23	0.252	1.18224e-05		Fbxw11	2.40846e-09	0.0258834	0.469	0.438	6.48045e-05
Sclt1	7.23117e-11	-0.0119536	0.533	0.565	1.94569e-06		Ambra1	6.49164e-10	0.0258877	0.749	0.715	1.74671e-05
Pdxdc1	3.87363e-16	-0.0120965	0.292	0.326	1.04228e-11		Thap3	8.8204e-11	0.0258897	0.276	0.247	2.37331e-06
Ergic2	1.28043e-12	-0.012243	0.258	0.284	3.44527e-08		Bzw2	1.59287e-09	0.0259052	0.369	0.338	4.28593e-05
Zzz3	4.51487e-21	-0.0122874	0.315	0.35	1.21482e-16		Ppig	8.34649e-13	0.0259062	0.382	0.349	2.24579e-08
Ccar1	1.77685e-13	-0.0123782	0.456	0.49	4.78097e-09		Eps15	2.58998e-14	0.0259079	0.273	0.241	6.96885e-10
Snrk	6.87498e-14	-0.0123802	0.226	0.252	1.84985e-09		Ppp2r3a	6.36504e-07	0.0259788	0.52	0.492	0.0171264
Mbnl1	1.1084e-10	-0.0123815	0.404	0.431	2.98237e-06		Rbl2	5.17149e-07	0.0259813	0.265	0.241	0.0139149
Uhrf2	2.88441e-17	-0.0125511	0.4	0.437	7.76108e-13		Gmcl1	5.97037e-16	0.0260297	0.459	0.417	1.60645e-11
Klhl3	3.6903e-10	-0.0125613	0.59	0.621	9.9295e-06		Prpf40a	9.64115e-12	0.0260707	0.481	0.446	2.59414e-07
Rcor1	9.94816e-16	-0.0125852	0.368	0.402	2.67675e-11		Serpini1	7.09103e-09	0.0260792	0.365	0.335	0.000190798
Clvs1	8.21017e-10	-0.0127123	0.612	0.642	2.20911e-05		Syngap1	4.98817e-11	0.0260829	0.302	0.272	1.34217e-06
Ythdc2	1.2801e-18	-0.0127586	0.338	0.375	3.44436e-14		Pvt1	7.33897e-08	0.0261176	0.534	0.505	0.0019747
Tbl1xr1	1.96194e-12	-0.0127718	0.401	0.432	5.27898e-08		Dlg4	2.42222e-12	0.0262553	0.466	0.431	6.51746e-08
Bmt2	7.90608e-16	-0.0128044	0.365	0.398	2.12729e-11		Gprasp1	3.26841e-10	0.0263381	0.566	0.532	8.79431e-06
Cdc27	3.24681e-17	-0.0128141	0.284	0.316	8.7362e-13		1700084C06Rik	1.90791e-08	0.0263726	0.342	0.314	0.00051336
Angel2	1.69325e-09	-0.0129372	0.265	0.289	4.55602e-05		Ppp2r5a	6.19597e-08	0.0264632	0.264	0.24	0.00166715
Rtn4	5.24865e-12	-0.0129456	0.561	0.598	1.41225e-07		Capn15	2.5518e-14	0.0264961	0.386	0.351	6.86613e-10
Abca5	1.83427e-22	-0.0129909	0.323	0.362	4.93546e-18		C1qtnf4	5.02192e-23	0.0265049	0.385	0.339	1.35125e-18
Morf4l1	1.45277e-26	-0.0130034	0.303	0.343	3.90897e-22		Lingo2	3.3484e-07	0.0265156	0.85	0.869	0.00900953
Rufy2	3.95715e-12	-0.0130244	0.498	0.531	1.06475e-07		Cds2	3.95356e-15	0.02671	0.359	0.323	1.06379e-10
Rap1gap	9.86299e-19	-0.0130532	0.348	0.385	2.65383e-14		Evi5	1.09049e-06	0.0267256	0.421	0.395	0.0293417
Cab39l	4.6321e-15	-0.0131372	0.291	0.322	1.24636e-10		Srpk1	4.85688e-10	0.0267455	0.38	0.349	1.30684e-05
Arfgap1	3.54855e-17	-0.0132151	0.275	0.306	9.54807e-13		Slc22a17	5.03404e-28	0.0267621	0.547	0.492	1.35451e-23
Pgm2l1	3.14896e-13	-0.0132291	0.32	0.349	8.4729e-09		P4htm	2.29989e-12	0.0267646	0.313	0.283	6.18833e-08
Gspt1	3.4882e-15	-0.0132758	0.303	0.333	9.38571e-11		Chrd	1.50233e-09	0.0267907	0.297	0.268	4.04232e-05
Psmd1	5.0799e-20	-0.0132952	0.354	0.392	1.36685e-15		Aagab	1.9292e-10	0.026815	0.381	0.35	5.19089e-06
Agtpbp1	7.03586e-08	-0.013311	0.568	0.594	0.00189314		Rmnd5a	1.14179e-13	0.0268595	0.386	0.35	3.07222e-09
Fam81a	4.39065e-07	-0.0133235	0.247	0.266	0.0118139		Atp1b1	3.39702e-18	0.0268787	0.787	0.746	9.14037e-14
Vamp4	8.81148e-15	-0.0134417	0.24	0.269	2.3709e-10		Rev1	4.208e-16	0.0268815	0.487	0.446	1.13225e-11
Pds5a	9.39381e-16	-0.0134834	0.44	0.476	2.52759e-11		Copg2	1.22613e-10	0.0268948	0.461	0.427	3.29914e-06
Rbm27	1.09574e-16	-0.0134881	0.259	0.288	2.94831e-12		Zfp692	3.29382e-16	0.0269942	0.369	0.331	8.86267e-12
Dlat	8.46562e-10	-0.0136567	0.25	0.272	2.27784e-05		Snca	1.24143e-06	0.0270262	0.544	0.517	0.0334031
Tsnax	5.8527e-12	-0.0136883	0.254	0.28	1.57479e-07		Usp12	2.62592e-08	0.0270309	0.295	0.267	0.000706558
Ndufs1	6.56542e-20	-0.013896	0.303	0.34	1.76656e-15		Edrf1	1.37699e-07	0.0270641	0.252	0.228	0.00370506
Zfr	1.37884e-11	-0.0139494	0.73	0.761	3.71004e-07		Rap1a	1.61502e-10	0.0272384	0.365	0.334	4.34553e-06
Eprs	3.58731e-19	-0.0139662	0.267	0.301	9.65237e-15		Stx18	1.19963e-09	0.0273147	0.356	0.328	3.22784e-05
Rab3ip	3.30825e-20	-0.0140643	0.262	0.296	8.9015e-16		Mau2	3.04657e-18	0.0273185	0.323	0.286	8.1974e-14
Rad23b	6.37801e-21	-0.0141327	0.311	0.348	1.71613e-16		Arid4b	2.99775e-07	0.0276032	0.641	0.61	0.00806606
Ppip5k2	1.01408e-06	-0.0141774	0.236	0.254	0.0272857		Agpat4	4.85499e-14	0.027616	0.436	0.399	1.30633e-09
Tacc2	5.93547e-10	-0.0141808	0.272	0.298	1.59706e-05		Zfp821	2.24938e-09	0.0277357	0.264	0.237	6.05241e-05
Nck2	1.6295e-12	-0.0142402	0.367	0.396	4.38449e-08		Gpcpd1	1.82344e-08	0.0277794	0.394	0.365	0.000490632
Lrp6	4.22199e-17	-0.0142753	0.424	0.462	1.13601e-12		Scmh1	8.9078e-12	0.0278569	0.648	0.609	2.39682e-07
Ift74	1.62323e-10	-0.0142784	0.235	0.259	4.36762e-06		Zfp654	1.59751e-10	0.0278979	0.341	0.31	4.29841e-06
Serpini1	6.20178e-07	-0.0143624	0.335	0.358	0.0166871		Ankrd33b	9.67057e-10	0.0279656	0.53	0.495	2.60206e-05
Usp14	5.7265e-08	-0.0143755	0.291	0.313	0.00154083		Kifc2	7.45309e-20	0.0280321	0.358	0.313	2.0054e-15
Cadm3	1.5111e-10	-0.014488	0.25	0.276	4.06591e-06		Ccdc73	7.79641e-09	0.0280414	0.279	0.252	0.000209778
Tomm40	1.16443e-08	-0.0145916	0.245	0.269	0.000313314		Zfp1	4.41407e-16	0.0281001	0.329	0.291	1.18769e-11
Klc1	1.28625e-09	-0.0146198	0.446	0.477	3.46091e-05		Usp47	7.4668e-14	0.0281745	0.451	0.413	2.00909e-09
Coro2b	2.95229e-12	-0.0146225	0.404	0.436	7.94373e-08		Tmx4	3.92457e-14	0.0281754	0.424	0.388	1.05598e-09
Gnl3	1.47644e-17	-0.0146759	0.257	0.289	3.97266e-13		Ctcf	8.84072e-18	0.0281804	0.327	0.289	2.37877e-13
Lrp11	3.27935e-17	-0.0147774	0.286	0.32	8.82373e-13		Gucy1b1	2.53392e-11	0.0282185	0.309	0.277	6.81802e-07
Gm1992	1.19446e-06	-0.0147938	0.482	0.505	0.0321393		Clpx	1.562e-11	0.0282921	0.281	0.251	4.20287e-07
Jarid2	7.3245e-10	-0.0148596	0.443	0.469	1.9708e-05		Vamp4	3.33781e-12	0.0282992	0.271	0.24	8.98105e-08
Dnajc5	2.56093e-20	-0.0148665	0.279	0.314	6.89069e-16		Srebf2	3.78022e-19	0.0284143	0.363	0.322	1.01714e-14
Zfp182	2.40639e-13	-0.0149041	0.255	0.282	6.47487e-09		Mindy3	1.79711e-11	0.0284921	0.326	0.293	4.83548e-07
Snx6	2.86966e-15	-0.0149167	0.223	0.251	7.72138e-11		Rnf214	5.13015e-16	0.0284982	0.296	0.261	1.38037e-11
Usp37	1.49088e-14	-0.0149462	0.421	0.46	4.0115e-10		Capn7	5.9839e-15	0.02852	0.302	0.267	1.61009e-10
Napg	3.26775e-14	-0.0149672	0.276	0.305	8.79253e-10		Vti1b	2.52e-15	0.0285534	0.334	0.297	6.78056e-11
Dnajc10	4.8749e-11	-0.0149712	0.258	0.281	1.31169e-06		Plcl2	1.319e-06	0.0286026	0.57	0.54	0.0354903
Pdpk1	1.53214e-17	-0.0149908	0.337	0.373	4.12254e-13		Smap1	1.90332e-10	0.0287316	0.449	0.416	5.12127e-06
Ddi2	2.4614e-13	-0.0150647	0.282	0.31	6.62289e-09		Efr3a	7.11966e-08	0.0287349	0.49	0.46	0.00191569
Syngap1	1.11017e-16	-0.0154155	0.272	0.304	2.98714e-12		Atxn2l	5.73156e-13	0.0287576	0.332	0.298	1.54219e-08
Abi2	1.03449e-13	-0.0156341	0.613	0.649	2.7835e-09		Susd1	7.21726e-09	0.0288163	0.265	0.241	0.000194195
Med15	1.07272e-13	-0.0156712	0.365	0.397	2.88637e-09		Nek9	1.06268e-10	0.028879	0.295	0.265	2.85935e-06
Cep290	1.64694e-14	-0.0157355	0.237	0.265	4.43142e-10		Ago1	8.07035e-15	0.0289742	0.273	0.239	2.17149e-10
Cab39	2.1122e-17	-0.015738	0.328	0.362	5.6833e-13		Slc9a1	1.40311e-10	0.0289862	0.257	0.228	3.77535e-06
Mmp17	3.07923e-17	-0.0157887	0.26	0.292	8.28529e-13		Aco2	4.61966e-14	0.0289968	0.449	0.409	1.24301e-09
Phip	2.17697e-09	-0.0157915	0.528	0.559	5.85757e-05		Slc4a7	2.11407e-07	0.0290354	0.45	0.42	0.00568832
Ppil2	4.5227e-23	-0.016013	0.28	0.32	1.21692e-18		Pnn	7.87815e-18	0.0292297	0.601	0.555	2.11977e-13
Tmem87a	2.05554e-21	-0.0160304	0.221	0.254	5.53083e-17		Hsp90ab1	4.6594e-25	0.0292302	0.342	0.298	1.2537e-20
Ppp2r5a	4.15209e-11	-0.0160413	0.24	0.266	1.1172e-06		Sort1	1.76082e-09	0.0292851	0.649	0.615	4.73783e-05
Hspa4l	1.50741e-13	-0.0160616	0.278	0.308	4.05598e-09		Setd4	8.86463e-08	0.0293531	0.328	0.3	0.00238521
Pcsk7	9.7644e-14	-0.0160636	0.385	0.42	2.62731e-09		Kat6a	1.65243e-11	0.0294019	0.297	0.265	4.4462e-07
Zfc3h1	3.49762e-12	-0.0160964	0.392	0.425	9.41105e-08		Sec23a	2.42999e-11	0.0294687	0.321	0.289	6.53838e-07
Phf8	3.1921e-08	-0.0161095	0.252	0.274	0.000858899		Chd1	8.19212e-14	0.0294804	0.275	0.242	2.20425e-09
Caprin1	3.49457e-18	-0.0162255	0.356	0.393	9.40283e-14		Pja2	3.80802e-16	0.0294863	0.545	0.502	1.02462e-11
Rab10	1.05189e-13	-0.0164375	0.486	0.521	2.83031e-09		Spock2	9.95803e-09	0.0295029	0.427	0.397	0.000267941
Desi2	8.87984e-18	-0.0164523	0.438	0.478	2.3893e-13		Slc25a12	8.00988e-11	0.0295445	0.572	0.536	2.15522e-06
Cep78	2.26409e-07	-0.0164963	0.322	0.345	0.00609198		Atp2c1	3.02147e-09	0.0296148	0.697	0.662	8.12986e-05
Zfp329	1.56957e-11	-0.0165082	0.263	0.29	4.22324e-07		Pik3cb	3.89127e-10	0.0296666	0.265	0.237	1.04702e-05
Aff4	4.90639e-10	-0.0167131	0.559	0.589	1.32016e-05		Agfg2	3.93526e-11	0.0297133	0.36	0.327	1.05886e-06
Emsy	9.62477e-16	-0.0167386	0.402	0.439	2.58974e-11		Lin7a	1.21438e-09	0.0298288	0.373	0.341	3.26753e-05
Chm	1.33421e-13	-0.017036	0.4	0.434	3.58995e-09		Rad17	5.62521e-19	0.0298413	0.254	0.217	1.51358e-14
Prdm2	1.35931e-17	-0.0170614	0.331	0.366	3.6575e-13		Itch	4.36669e-12	0.0298528	0.578	0.54	1.17494e-07
Kcnc3	1.81488e-19	-0.0171435	0.36	0.4	4.8833e-15		Xpo1	3.76489e-15	0.0298992	0.329	0.293	1.01302e-10
Ric1	2.70372e-19	-0.0171934	0.326	0.365	7.2749e-15		Trpc4	1.07642e-12	0.0299259	0.539	0.503	2.89633e-08
Fam149b	2.08313e-09	-0.0171961	0.261	0.285	5.60509e-05		Reep1	1.23967e-09	0.0300004	0.582	0.547	3.33558e-05
Nckap1	2.54774e-10	-0.0172292	0.708	0.743	6.85522e-06		Ica1l	1.79702e-07	0.0300208	0.327	0.3	0.00483525
Ttc21b	4.74172e-17	-0.0172355	0.255	0.287	1.27585e-12		Cbfa2t2	4.5394e-10	0.0300668	0.561	0.525	1.22142e-05
Clint1	1.59447e-15	-0.0173637	0.406	0.442	4.29023e-11		Ddx55	4.26556e-15	0.0300815	0.349	0.313	1.14773e-10
Rprd2	6.90071e-17	-0.017375	0.371	0.408	1.85678e-12		Ddx39b	1.46558e-14	0.030085	0.354	0.318	3.94343e-10
Madd	8.76433e-10	-0.0175639	0.48	0.51	2.35822e-05		Hnrnpdl	6.2488e-18	0.030183	0.551	0.506	1.68136e-13
Ncor2	4.56697e-23	-0.0175828	0.413	0.46	1.22883e-18		8030462N17Rik	7.70321e-11	0.0302917	0.323	0.292	2.0727e-06
Cdadc1	3.26587e-18	-0.0177138	0.301	0.337	8.78748e-14		Map2k2	1.48314e-10	0.0303513	0.262	0.233	3.99067e-06
Eno2	1.9543e-16	-0.0177153	0.287	0.321	5.25843e-12		Gm49003	1.04465e-06	0.0303683	0.337	0.311	0.0281085
Mtf2	2.86169e-13	-0.0178956	0.48	0.515	7.69995e-09		Spon1	1.03635e-07	0.0303846	0.493	0.46	0.0027885
Kif13b	6.60722e-20	-0.0179773	0.358	0.398	1.77781e-15		Dbn1	1.58147e-09	0.0303994	0.556	0.521	4.25525e-05
Bmpr2	1.08526e-13	-0.0180051	0.482	0.516	2.92012e-09		Faxc	1.49588e-12	0.0304138	0.252	0.223	4.02497e-08
Tiam2	4.76167e-11	-0.0180792	0.255	0.282	1.28122e-06		Nipbl	2.91264e-08	0.0304256	0.645	0.612	0.000783705
Usp31	1.81284e-10	-0.0180913	0.253	0.278	4.87782e-06		D5Ertd579e	1.27655e-07	0.0304675	0.45	0.419	0.00343481
Rasgrp1	5.91574e-07	-0.0180921	0.393	0.417	0.0159175		Spast	4.62393e-16	0.0304981	0.373	0.335	1.24416e-11
Zranb2	2.16349e-11	-0.0181372	0.713	0.75	5.8213e-07		Wdr20	7.67589e-12	0.0305238	0.323	0.29	2.06535e-07
Ddx55	7.59263e-13	-0.0181564	0.313	0.342	2.04295e-08		Nipa1	8.99609e-15	0.0305392	0.396	0.357	2.42058e-10
Sacs	3.48334e-13	-0.0182644	0.278	0.309	9.37262e-09		Xrcc6	3.57208e-11	0.0305471	0.511	0.472	9.6114e-07
Wdr47	7.21218e-16	-0.0182845	0.328	0.362	1.94058e-11		Socs7	2.87319e-11	0.0306664	0.29	0.259	7.7309e-07
Pspc1	1.34805e-11	-0.0183666	0.423	0.455	3.62719e-07		Dph6	1.4282e-10	0.0306738	0.315	0.285	3.84287e-06
Zfp106	1.71614e-14	-0.0183959	0.356	0.39	4.61762e-10		Kdm6a	2.08884e-10	0.0307346	0.406	0.372	5.62045e-06
Numb	5.65303e-11	-0.0184294	0.45	0.481	1.52106e-06		Dcaf8	4.70305e-18	0.0307451	0.409	0.366	1.26545e-13
Ahctf1	1.46605e-19	-0.0185205	0.308	0.344	3.9447e-15		Trmt1	1.84767e-11	0.0307848	0.272	0.242	4.97152e-07
Supt3	9.07723e-11	-0.0185367	0.393	0.423	2.44241e-06		St3gal5	2.57275e-10	0.0308709	0.428	0.394	6.92251e-06
Ywhae	4.62372e-21	-0.0187104	0.345	0.387	1.2441e-16		Mtmr1	1.26294e-12	0.0308959	0.35	0.314	3.3982e-08
Nsun2	4.70074e-15	-0.0187123	0.349	0.384	1.26483e-10		Sptbn4	4.8814e-09	0.0309744	0.704	0.669	0.000131344
Armc8	2.94571e-14	-0.0187128	0.373	0.407	7.92602e-10		Cwf19l2	1.7413e-09	0.0309753	0.273	0.245	4.68532e-05
Dstyk	4.05126e-17	-0.0187769	0.324	0.36	1.09007e-12		6530409C15Rik	4.18517e-09	0.0309767	0.302	0.272	0.00011261
Eif4e	3.90867e-16	-0.0188741	0.261	0.293	1.05171e-11		Dcun1d5	2.48127e-14	0.0309768	0.303	0.268	6.67636e-10
Gpcpd1	9.91887e-10	-0.0189402	0.365	0.393	2.66887e-05		Lmbrd1	9.60137e-17	0.0309955	0.467	0.425	2.58344e-12
Brdt	1.56228e-14	-0.0189604	0.258	0.288	4.20363e-10		2010300C02Rik	4.38742e-07	0.0310604	0.734	0.704	0.0118052
Foxk2	2.08572e-16	-0.0190383	0.291	0.323	5.61205e-12		Sbf1	2.27835e-07	0.0310922	0.252	0.227	0.00613037
Slc30a9	2.01449e-16	-0.0190804	0.253	0.287	5.42038e-12		Preb	2.42117e-11	0.0311174	0.313	0.281	6.51465e-07
B4galt6	1.73716e-15	-0.0190966	0.219	0.25	4.67416e-11		Taf1d	9.63502e-17	0.0311472	0.261	0.226	2.59249e-12
Ncapd3	2.59527e-14	-0.0190968	0.356	0.389	6.9831e-10		Prr14	1.05196e-12	0.0311666	0.255	0.224	2.83052e-08
Zfyve9	2.59651e-12	-0.0191498	0.607	0.642	6.98642e-08		Dcaf7	1.52243e-25	0.0312618	0.303	0.258	4.0964e-21
Gm17227	1.36735e-20	-0.0191546	0.297	0.334	3.67914e-16		Ubr1	3.70328e-12	0.0312799	0.437	0.401	9.9644e-08
Mprip	6.49144e-16	-0.0191855	0.673	0.713	1.74665e-11		Cyth3	3.19607e-13	0.0313014	0.311	0.278	8.59965e-09
Pag1	4.88422e-11	-0.0192122	0.236	0.26	1.3142e-06		Ppp3cb	5.25036e-18	0.0313052	0.385	0.344	1.41272e-13
Ythdf3	6.06908e-13	-0.0192508	0.328	0.36	1.63301e-08		Galc	1.28768e-07	0.0313137	0.291	0.263	0.00346475
Rap1a	1.34087e-13	-0.019263	0.334	0.367	3.60788e-09		Tmem175	2.12668e-14	0.0313184	0.461	0.421	5.72227e-10
Smap2	1.59137e-25	-0.0192796	0.326	0.37	4.28191e-21		Zbtb20	4.25677e-23	0.0314194	0.722	0.749	1.14537e-18
Ube2e3	7.37959e-16	-0.0194731	0.272	0.305	1.98563e-11		Golga1	2.1203e-13	0.0314278	0.328	0.294	5.7051e-09
Asph	4.68256e-11	-0.0196031	0.335	0.362	1.25994e-06		Sbno1	1.35543e-11	0.0314908	0.519	0.481	3.64705e-07
Gpi1	3.33558e-11	-0.019623	0.356	0.385	8.97505e-07		Cdk11b	4.26295e-16	0.0315552	0.328	0.29	1.14703e-11
Atp9b	7.69323e-09	-0.0196462	0.718	0.749	0.000207002		Ankrd13c	1.1288e-12	0.0316384	0.349	0.316	3.03725e-08
Slc6a17	4.68772e-08	-0.0197085	0.407	0.433	0.00126132		Xrn2	2.6014e-21	0.0316548	0.385	0.339	6.99958e-17
Xrn1	4.43025e-10	-0.0197772	0.519	0.552	1.19205e-05		Cyld	1.67478e-11	0.0316707	0.43	0.394	4.50634e-07
Cyb5b	3.47903e-18	-0.019942	0.222	0.256	9.36102e-14		Arid1a	4.2653e-15	0.0317396	0.364	0.327	1.14766e-10
Rad17	8.267e-23	-0.0199744	0.217	0.253	2.2244e-18		Tspan7	1.18864e-16	0.0318177	0.597	0.55	3.19826e-12
Lrp8	8.0572e-09	-0.0199952	0.318	0.344	0.000216795		Tmeff1	3.37634e-10	0.0319131	0.289	0.26	9.08471e-06
Vps54	1.03448e-13	-0.0200018	0.372	0.407	2.78347e-09		Cnnm2	5.53665e-08	0.0319782	0.424	0.395	0.00148975
Rnf14	1.53833e-18	-0.0200198	0.296	0.332	4.13918e-14		Arhgef12	8.16515e-07	0.0319851	0.613	0.583	0.02197
Zkscan1	2.87146e-19	-0.0200282	0.217	0.25	7.72624e-15		Gng2	2.42312e-08	0.0320358	0.531	0.497	0.000651988
Acbd5	2.90881e-20	-0.0200402	0.259	0.295	7.82673e-16		Plekhg5	2.21823e-08	0.0320586	0.662	0.627	0.000596858
Ttc37	2.2697e-18	-0.0200783	0.319	0.355	6.10709e-14		Usf3	4.73015e-10	0.0321511	0.271	0.243	1.27274e-05
Cdip1	2.08099e-16	-0.0200881	0.397	0.435	5.59933e-12		Nhlrc2	1.58873e-06	0.0321859	0.251	0.228	0.0427481
Atad1	2.664e-13	-0.0200942	0.281	0.312	7.16803e-09		Elmo2	1.23138e-07	0.0322529	0.276	0.25	0.00331327
Cfl2	2.32033e-10	-0.0201014	0.228	0.254	6.2433e-06		Leng8	4.36431e-12	0.0323703	0.427	0.389	1.17431e-07
Ica1l	1.66338e-10	-0.0201779	0.3	0.328	4.47566e-06		Sgsm3	6.00913e-12	0.0323728	0.261	0.23	1.61688e-07
Fam117b	1.0748e-22	-0.0201908	0.33	0.372	2.89196e-18		Ggps1	6.65291e-17	0.0325243	0.331	0.29	1.7901e-12
Cul5	9.29919e-19	-0.02035	0.379	0.419	2.50213e-14		Pkd2	3.15005e-17	0.0325556	0.28	0.242	8.47583e-13
Naa15	1.58758e-16	-0.0204053	0.359	0.396	4.2717e-12		Kif3a	4.54353e-12	0.0326151	0.432	0.396	1.22253e-07
Stk38	5.12945e-13	-0.0204749	0.408	0.443	1.38018e-08		Cacng3	1.14951e-15	0.032642	0.536	0.492	3.09298e-11
Eps15	1.54468e-10	-0.0205037	0.241	0.267	4.15627e-06		Kcnab1	2.45879e-08	0.0326717	0.778	0.745	0.000661588
Ranbp10	1.12125e-12	-0.0205496	0.292	0.321	3.01695e-08		Serbp1	5.53057e-17	0.0327017	0.289	0.252	1.48811e-12
Mecp2	8.10709e-16	-0.0206105	0.392	0.429	2.18137e-11		Atad2b	5.71066e-07	0.0329357	0.54	0.51	0.0153657
Cdh11	1.68105e-15	-0.0206239	0.683	0.728	4.52321e-11		4921511C10Rik	9.76568e-09	0.0330825	0.388	0.355	0.000262765
Atp6v0d1	1.34761e-19	-0.0206947	0.239	0.274	3.62602e-15		Secisbp2l	3.81025e-08	0.0331064	0.26	0.235	0.00102522
Glg1	9.4849e-08	-0.0207803	0.736	0.763	0.0025521		Stx16	3.20979e-19	0.0331221	0.439	0.392	8.63659e-15
Abhd18	1.16002e-15	-0.0208328	0.509	0.549	3.12127e-11		Kdm1a	5.61116e-13	0.033195	0.464	0.426	1.50979e-08
Gm14372	1.70549e-13	-0.0208416	0.223	0.253	4.58896e-09		Srsf10	1.08447e-23	0.0331952	0.348	0.302	2.91797e-19
Pum2	3.71707e-17	-0.0209856	0.361	0.398	1.00015e-12		Fyttd1	1.23071e-17	0.0332309	0.329	0.29	3.31147e-13
Trappc8	3.40687e-27	-0.0210444	0.406	0.454	9.16687e-23		Fam118b	9.45725e-13	0.0332829	0.264	0.231	2.54466e-08
Atxn10	6.19297e-09	-0.0210477	0.61	0.641	0.000166634		Orc4	1.17056e-13	0.0332981	0.402	0.364	3.14964e-09
Rb1	3.66331e-12	-0.0213706	0.476	0.512	9.85686e-08		Mier1	1.38136e-12	0.0333226	0.381	0.343	3.71683e-08
Ctdspl2	8.44524e-20	-0.0213848	0.345	0.384	2.27236e-15		Rras2	2.55568e-09	0.0333478	0.452	0.418	6.87656e-05
Ica1	1.82277e-07	-0.0214474	0.731	0.758	0.00490454		Hdlbp	5.72381e-10	0.033427	0.345	0.312	1.54011e-05
Slc25a27	2.2259e-09	-0.0214748	0.393	0.421	5.98922e-05		Nub1	2.23091e-08	0.0334662	0.334	0.304	0.000600271
Slk	3.6121e-16	-0.0215961	0.297	0.331	9.71906e-12		Dcaf1	1.69441e-09	0.0334768	0.351	0.32	4.55914e-05
Ryk	2.18538e-21	-0.0216831	0.335	0.375	5.88021e-17		Creb1	5.12276e-16	0.0335166	0.291	0.254	1.37838e-11
Tcaf1	7.32623e-12	-0.0217486	0.52	0.554	1.97127e-07		Csnk1g3	4.79533e-12	0.0336193	0.508	0.469	1.29028e-07
Stk4	8.76215e-13	-0.0217553	0.274	0.304	2.35763e-08		Tomm40	6.91606e-07	0.0336343	0.271	0.245	0.018609
Ccdc50	5.28769e-07	-0.0219492	0.273	0.296	0.0142276		Mnat1	3.90989e-12	0.0336542	0.45	0.411	1.05203e-07
Rbbp6	1.56048e-13	-0.021961	0.346	0.38	4.19879e-09		Scamp5	3.54711e-13	0.0336818	0.316	0.282	9.54421e-09
Acox1	4.52456e-15	-0.021975	0.252	0.284	1.21742e-10		Luzp2	9.73213e-09	0.0336904	0.232	0.256	0.000261862
Thoc1	9.75625e-13	-0.0219777	0.341	0.375	2.62511e-08		Ppp4r2	1.10816e-17	0.0337089	0.345	0.305	2.98174e-13
Dhx9	2.79206e-19	-0.0219838	0.242	0.277	7.51259e-15		Hsp90b1	3.47797e-23	0.0337145	0.282	0.24	9.35816e-19
Gmeb1	2.0071e-23	-0.0220602	0.227	0.264	5.4005e-19		2023-03-06	9.67437e-15	0.0337305	0.479	0.438	2.60308e-10
Matn2	5.02822e-15	-0.0222443	0.29	0.322	1.35294e-10		Dido1	3.57947e-15	0.0337443	0.36	0.322	9.63128e-11
Itch	8.31055e-16	-0.0222839	0.54	0.58	2.23612e-11		Exoc3	1.04667e-15	0.0337895	0.306	0.27	2.81627e-11
Usf3	2.14895e-15	-0.0223127	0.243	0.274	5.78217e-11		Kdm5c	3.85828e-12	0.033835	0.413	0.376	1.03815e-07
Nae1	6.44636e-12	-0.0224916	0.275	0.304	1.73452e-07		Sacm1l	2.16783e-12	0.033866	0.437	0.399	5.83298e-08
Htt	8.49371e-15	-0.0225865	0.48	0.519	2.2854e-10		Usp33	2.26669e-08	0.0339427	0.448	0.416	0.000609899
Pcf11	1.01534e-23	-0.022615	0.224	0.261	2.73198e-19		Kdm5b	1.14973e-13	0.0340077	0.455	0.414	3.09357e-09
Erlec1	2.97763e-26	-0.0226916	0.271	0.312	8.01191e-22		Camk2g	1.00565e-11	0.0340341	0.374	0.339	2.70591e-07
Desi1	7.03877e-08	-0.0227073	0.333	0.359	0.00189392		Prkar1a	7.00576e-15	0.034065	0.28	0.243	1.88504e-10
Strn	1.56433e-11	-0.0227196	0.301	0.331	4.20913e-07		Serinc1	5.9642e-45	0.0340801	0.337	0.277	1.60479e-40
Arid4a	1.41199e-14	-0.0227462	0.396	0.432	3.79924e-10		Mbd2	2.51459e-13	0.0341414	0.324	0.289	6.766e-09
Gabbr1	3.5125e-14	-0.0227544	0.428	0.465	9.4511e-10		Pogz	6.32181e-12	0.0341507	0.334	0.3	1.70101e-07
Akap11	1.80619e-10	-0.0228	0.433	0.466	4.85991e-06		Hmg20a	2.13609e-07	0.0342504	0.454	0.424	0.00574758
Zdhhc17	2.16269e-13	-0.0230688	0.368	0.401	5.81916e-09		Tspan3	1.8238e-21	0.0343628	0.27	0.229	4.90731e-17
[truncated: 1,481 more rows]

## Sheet: Figure4D-E
Figure4D-E_psd95_intensity
	Dap12+/+(WT)					Dap12+/+ Tau+					Dap12-/- Tau+
	1.50592	1.05752	1.69393			0.034274	0.092052				0.02925	0.152633	0.567346	0.186022
	1.07961	3.32387	0.060513			0.219633	0.323166	0.457117	0.206354	0.140781	0.388148	0.364399	0.636669	0.139586
	0.133267	1.00383	0.167135			0.077577	0.108017				0.319351	0.011118	0.158217	0.266614
	0.7425	2.12911	0.820396			0.123175	0.180992				0.492695	0.141608	0.478791	0.39367
	0.68023	0.010606	0.583974			0.152205	0.146154	0.254025			0.539357	0.660255	1.09424	0.030332
	1.00759					0.170612	0.188452				0.452265	0.013639	0.141608	0.484137
						0.388541	0.138188	0.365948			0.381862	0.196102	0.484137	0.374539
											0.347766
average	1					0.198277					0.342288

## Sheet: sFigure5A-D
sFigure5A-D_neurons_cell_ratio_of_different_clusters
exitatory_neurons
Raw counts
	WT_1	WT_2	WT_3	KO_1	KO_2	KO_3	DAP12WT_1	DAP12WT_2	DAP12WT_3	DAP12KO_1	DAP12KO_2	DAP12KO_3
1	1681	1355	966	1133	1138	812	1608	1417	1630	1508	1440	655
2	931	815	320	675	242	828	976	685	1018	834	1013	126
3	430	413	93	346	334	392	540	414	605	412	529	59
4	269	190	68	454	939	212	235	956	211	324	259	51
5	395	295	137	419	564	422	316	284	317	361	341	126
6	308	254	84	408	321	311	265	346	370	261	291	92
7	287	193	42	287	149	180	246	192	265	225	234	9
8	231	198	33	203	212	197	239	259	271	208	235	22
9	159	111	59	142	130	172	167	109	149	158	154	46
SUM	4691	3824	1802	4067	4029	3526	4592	4662	4836	4291	4496	1186
Cell Ratio
	WT_1	WT_2	WT_3	KO_1	KO_2	KO_3	DAP12WT_1	DAP12WT_2	DAP12WT_3	DAP12KO_1	DAP12KO_2	DAP12KO_3
1	0.358346	0.354341	0.536071	0.278584	0.282452	0.230289	0.350174	0.303947	0.337055	0.351433	0.320285	0.552277
2	0.198465	0.213128	0.17758	0.16597	0.0600645	0.234827	0.212544	0.146933	0.210505	0.19436	0.225311	0.106239
3	0.0916649	0.108002	0.0516093	0.085075	0.082899	0.111174	0.117596	0.0888031	0.125103	0.0960149	0.11766	0.0497471
4	0.0573439	0.0496862	0.0377359	0.11163	0.23306	0.0601248	0.051176	0.205062	0.0436311	0.0755069	0.0576068	0.0430017
5	0.0842038	0.0771444	0.0760266	0.103024	0.139985	0.119682	0.0688153	0.0609181	0.06555	0.0841296	0.0758452	0.106239
6	0.0656576	0.0664226	0.0466149	0.10032	0.0796724	0.0882019	0.0577091	0.0742171	0.0765095	0.060825	0.0647242	0.0775717
7	0.061181	0.0504707	0.0233074	0.070568	0.0369819	0.0510494	0.0535714	0.041184	0.0547974	0.0524353	0.0520463	0.00758853
8	0.0492432	0.0517782	0.018313	0.0499139	0.0526185	0.0558707	0.052047	0.0555556	0.056038	0.0484735	0.0522687	0.0185498
9	0.0338947	0.0290272	0.0327414	0.0349152	0.0322661	0.0487805	0.0363676	0.0233805	0.0308106	0.0368212	0.0342527	0.0387858
inhibitory_neurons
Raw counts
	WT_1	WT_2	WT_3	KO_1	KO_2	KO_3	DAP12WT_1	DAP12WT_2	DAP12WT_3	DAP12KO_1	DAP12KO_2	DAP12KO_3
1	126	54	33	1022	953	47	28	377	43	152	39	24
2	174	142	54	198	195	169	141	208	188	152	185	22
3	156	120	68	160	125	141	139	164	156	147	153	33
4	91	68	49	80	54	91	75	92	107	79	94	26
5	67	67	30	73	74	65	64	91	83	52	73	28
6	81	52	53	49	42	53	64	65	99	56	71	25
7	48	30	25	27	59	27	32	71	39	30	37	16
sum	743	533	312	1609	1502	593	543	1068	715	668	652	174
Cell Ratio
	WT_1	WT_2	WT_3	KO_1	KO_2	KO_3	DAP12WT_1	DAP12WT_2	DAP12WT_3	DAP12KO_1	DAP12KO_2	DAP12KO_3
1	0.169583	0.101313	0.105769	0.635177	0.634487	0.079258	0.0515654	0.352996	0.0601399	0.227545	0.059816	0.137931
2	0.234186	0.266417	0.173077	0.123058	0.129827	0.284992	0.259669	0.194757	0.262937	0.227545	0.283742	0.126437
3	0.20996	0.225141	0.217949	0.0994406	0.0832224	0.237774	0.255985	0.153558	0.218182	0.22006	0.234663	0.189655
4	0.122476	0.12758	0.157051	0.0497203	0.0359521	0.153457	0.138122	0.0861423	0.14965	0.118263	0.144172	0.149425
5	0.090175	0.125704	0.0961538	0.0453698	0.0492676	0.109612	0.117864	0.085206	0.116084	0.0778443	0.111963	0.16092
6	0.109017	0.097561	0.169872	0.0304537	0.0279627	0.0893761	0.117864	0.0608614	0.138462	0.0838323	0.108896	0.143678
7	0.064603	0.0562852	0.0801282	0.0167806	0.039281	0.0455312	0.0589319	0.0664794	0.0545455	0.0449102	0.0567485	0.091954

## Sheet: sFigure5E
sFigure5E_venn_diagram_inhibitory_neurons
Names	total	elements			Tau_up Dap12ko_down	total	elements			Names	total	elements				Tau_down Dap12ko_up	total	elements
Tau_up Dap12ko_down	67	Xylt1				67	Xylt1			Tau_down Dap12ko_up	47	Slc2a3					47	Slc2a3
		Dync2h1					Dync2h1					Canx						Canx
		Fam19a5					Fam19a5					Gm48512						Gm48512
		Rasgrf1					Rasgrf1					Pag1						Pag1
		Atxn7l1					Atxn7l1					Flrt2						Flrt2
		Gm12394					Gm12394					Elmod1						Elmod1
		Map7					Map7					Ndfip1						Ndfip1
		AI314180					AI314180					Cd81						Cd81
		Il1rapl1					Il1rapl1					Atp2a2						Atp2a2
		Lmbr1					Lmbr1					Xpo1						Xpo1
		Fam19a2					Fam19a2					Ccnl2						Ccnl2
		Golgb1					Golgb1					Sparcl1						Sparcl1
		Vps13b					Vps13b					Zfp950						Zfp950
		Ppp1r12b					Ppp1r12b					Itgb1						Itgb1
		Gm26905					Gm26905					Rbms1						Rbms1
		Adam22					Adam22					Atp2b1						Atp2b1
		Ddx24					Ddx24					Tra2a						Tra2a
		Dnm1					Dnm1					Arl3						Arl3
		Camk1d					Camk1d					Rtn4						Rtn4
		Scn2a					Scn2a					Fus						Fus
		Nol4l					Nol4l					Slc22a17						Slc22a17
		Grb10					Grb10					D830024N08Rik						D830024N08Rik
		2210408I21Rik					2210408I21Rik					Aplp2						Aplp2
		Smyd3					Smyd3					Mphosph8						Mphosph8
		Pex5l					Pex5l					Pbrm1						Pbrm1
		Epb41l4b					Epb41l4b					Metap1d						Metap1d
		Tro					Tro					Malat1						Malat1
		Fmn2					Fmn2					Letm2						Letm2
		Tiam1					Tiam1					Tsga10						Tsga10
		Zcchc11					Zcchc11					Gpm6b						Gpm6b
		Fto					Fto					Ddx5						Ddx5
		Glyr1					Glyr1					Dlx1as						Dlx1as
		Pign					Pign					Map4						Map4
		Trappc9					Trappc9					5031425E22Rik						5031425E22Rik
		Cdh4					Cdh4					Slc4a7						Slc4a7
		Park2					Park2					Itm2b						Itm2b
		Rnf25					Rnf25					Esco1						Esco1
		Camk2d					Camk2d					Itch						Itch
		Mapk10					Mapk10					Gm13944						Gm13944
		Kcnip4					Kcnip4					AC149090.1						AC149090.1
		Ispd					Ispd					Mat2a						Mat2a
		Hnrnpu					Hnrnpu					Zfp207						Zfp207
		Usp29					Usp29					Smim14						Smim14
		Nrg1					Nrg1					Psip1						Psip1
		Csmd1					Csmd1					Nrf1						Nrf1
		Gm20696					Gm20696					Hunk						Hunk
		Vti1a					Vti1a					Cttnbp2						Cttnbp2
		Nf1					Nf1			down_by_tau	178	Rufy2
		Kmt2a					Kmt2a					Btbd3
		Ahi1					Ahi1					Hspa5
		Scfd2					Scfd2					Ccdc39
		Cadm1					Cadm1					Usp8
		Agap1					Agap1					Dennd5b
		2410089E03Rik					2410089E03Rik					Akap7
		Eml6					Eml6					6530409C15Rik
		Adcy1					Adcy1					Dnajc3
		C230004F18Rik					C230004F18Rik					Gm26854
		Sobp					Sobp					Rnf150
		Zfp697					Zfp697					Dnajc19
		Farp1					Farp1					Gm28376
		Gm37679					Gm37679					Inpp5a
		Gm2163					Gm2163					2024-09-03
		Cacna1b					Cacna1b					Hmgn3
		Lcorl					Lcorl					Ccdc136
		Wdr7					Wdr7					Col26a1
		Cpeb1					Cpeb1					Kcns3
		Pcsk1n					Pcsk1n					Casc4
up_by_tau	253	Abi2										Paip2
		Cntln										Specc1
		Cnksr2										Mical2
		Ryr2										Hsp90ab1
		Prkce										Slc6a17
		Epo										Cacna1a
		Fam120b										Mef2a
		Meg3										Prickle1
		Hdac4										Scn9a
		Btbd11										Thsd4
		Nlgn1										Rb1
		Hivep3										Clk4
		Rbm26										Mir670hg
		Mapk1										Rcan2
		Acadsb										Haghl
		Gnai1										Plcb4
		Bcas3										Ptprn
		Nmnat2										Fxr1
		Dgki										Rnpc3
		Lrfn2										Wsb1
		Tbck										P2ry14
		Nrxn2										Gm47027
		Elp4										Mir124a-1hg
		AC165953.2										Rab11fip2
		AW554918										Tcp11l1
		Cstf2										Calm1
		Capza1										Ahctf1
		Sars										Polb
		Apbb2										A330102I10Rik
		Csmd3										Sesn3
		Ntrk2										AY036118
		Lonrf2										Elavl2
		Lrrn2										Gm12709
		Cacna1e										Ankrd13c
		Tet3										Sgk1
		Pcdh19										Ints6
		Ksr1										Gm15414
		Ptprn2										Srrm3
		4930578G10Rik										Pex13
		Rassf8										Ttc4
		Abr										Prkaa2
		Cacng3										Soga3
		Taf15										Gls
		Ube4b										Ccdc66
		Galnt13										Asap1
		Nexmif										Kcnmb2
		Ppm1l										Sycp2
		Usp36										Gsdme
		Eri3										Nvl
		Sybu										Bach2
		Zbtb11										Ywhag
		Zfp407										Gramd1b
		Add2										Stmn2
		Iqsec2										9330159F19Rik
		B230209E15Rik										Amn1
		Maf										Grip1os2
		Phc2										3110021N24Rik
		Garnl3										Parp6
		Xist										Airn
		Zhx3										Cblb
		Mkl2										mt-Co3
		Celf4										Srek1
		Epb41l3										Srgap1
		Btbd9										Gprasp1
		Sh3rf1										Grip1os1
		Unc79										Srsf7
		Ppargc1b										Rspry1
		Ctdspl										Pdia3
		Ldb2										Brd9
		Eif4g3										Pgbd5
		Col4a2										Tmem243
		Chchd6										Ttc14
		Ipo11										Tia1
		Caskin1										Gm17171
		Plxnc1										Cdh9
		Grin1										Rap1gap
		Tnr										Gm26936
		Ppp3ca										2610037D02Rik
		Sgcd										Uimc1
		Gm21992										Mtss1
		Nkain2										Rgs17
		Pitpna										Cdkl5
		Flywch1										Mia2
		Phactr1										Adgra1
		Ak5										Ddx46
		Gm21954										Nmt2
		Gm45846										Srsf5
		Zfr										Aff2
		Ssbp2										Dync1i2
		4732471J01Rik										Gm42439
		Gm26835										Hsp90b1
		Gbf1										Wwp1
		Ranbp17										Gm48749
		Gm20388										Crebzf
		Lars										mt-Atp6
		Gnao1										4933413L06Rik
		Nub1										Rock2
		Ust										Dtna
		Rpgr										Fam13c
		Ube2k										Mysm1
		Ankrd12										Hook2
		Ubr3										Acsl6
		Phf12										4930545L23Rik
		Rars2										Fgf13
		Dnajc7										Dlx6os1
		Man2a2										Slc25a3
		Tbcd										Arhgap5
		Sgsm2										Gm36975
		Rasgef1a										B830012L14Rik
		Vwa8										Ip6k1
		Zfp329										Gpatch8
		Tjp1										Rbm28
		Pcca										Gm12353
		Khdrbs3										Cspp1
		2900011O08Rik										Cnot2
		Gm26691										Lrrn3
		Svop										Plekhh2
		Helz										Hnrnph1
		Csmd2										Atp6v0b
		Grk3										Zfp692
		Mark3										Cpe
		9030624J02Rik										Tbc1d30
		Gon4l										Luzp1
		Zkscan3										Gad2
		Kcnt2										Mpp6
		Tcte2										Fsd1l
		Rbm33										Gm15614
		Asic2										Stard9
		Camk2a										Afdn
		Fam49b										Luc7l3
		Orc2										Dpysl3
		Hacd1										4921511I17Rik
		Map7d2										Gm3764
		Map4k5										Upf2
		Mtss1l										Kcnc2
		Usp24										Psma1
		Tnrc6c										Inpp5f
		Trank1										Stambpl1
		Ppp1r9a										Cdc42se2
		Inpp4b										Hnrnpa2b1
		Traf3										Sulf2
		Rbm5										Cit
		Chd5										Prpf4b
		Atp6ap2										Macrod2os1
		Gm45881										Hnrnpdl
		Csnk1g1										Gm13629
		Bptf										Igf1
		Gtdc1										Lrrc8b
		Ksr2										Ssbp4
		Farsb										Gm48321
		Gpatch2										Snrnp48
		Ppp6r3										Iqgap1
		Tmem130										Pxk
		Agk										Fam49a
		Ablim2										Krit1
		Nsmce2										Ppp2r3a
		Atf6										2024-03-01
		Eprs										Zfp536
		Anapc1								up_by_Dap12ko	154	Abi2
		Rimbp2										Dhx9
		Gm16183										Pik3c2a
		Kpna3										Foxp1
		Plekhm3										Uhrf2
		Tmem178b										Ogt
		Plxna4										Celf1
		Cmip										Chn1
		Sidt1										Ino80d
		Sez6l2										Chd4
		Dlg2										Dapk1
		Ankrd11										Pnisr
		Psd3										Hectd2
		Kcnj6										Ptpra
		Klhl7										Ly6h
		Kif2a										Ppp2r2a
		Dcaf8										Zfhx2
		Cdk12										Camk2b
		Babam2										Srr
		2810403A07Rik										Ube2v2
		Cers4										Gnal
		Arhgap26										Grk5
		Ralgps1										Brd4
		Usp32										Gatad2b
		Kif3c										Plekha7
		Fbxw4										Emc10
		Lhfpl3										Csnk2a1
		Sez6l										Rprd2
		Ash1l										Nt5c2
		Diaph2										Dgkg
		Dlg1										Hip1
		Mkl1										Cdh8
		2310035C23Rik										Thrap3
		Camsap2										Ptpn11
		Grm7										4930415C11Rik
		Map2k5										Nptn
		Hs2st1										Epha7
		Setdb1										Creb1
		Prkg1										Tulp3
		Rufy1										Synrg
		Dock10										Ripor2
		Sfswap										Phf20
		Odf2										5330417C22Rik
		Cdc14b										Rapgef6
		Setd5										Ppp3ca
		Syt11										Man1a
		Palm2										Sptbn4
		Dnmt3a										Myo5b
		Ubash3b										Gm5441
		Pds5b										Phactr1
		Aco2										Cdh11
		Cep164										Mtcl1
		Celf2										Syt7
		Phlpp2										Dgkb
		Runx2										Ndfip2
		Tsc1										Atl3
		Lmtk2										Rnf38
		Elovl6										Zdhhc20
		Arid4b										Dtx3
		Cabin1										Ccnl1
		Prkar2a										Fam117b
		Snx27										Sh3pxd2a
		Nxpe4										Ap3m1
		Fam172a										Adamtsl1
		2024-03-06										Slc32a1
		Tnrc6b										Usp3
		Ap4s1										Ago3
		Gm47283										Khdrbs1
		Nipal2										Ube2d2a
		Zzef1										Pdzd2
		Lmbrd1										Ywhae
		Ddhd2										Npas2
		Trip12										Trmt1l
		Sap130										Mpped2
		Pdss2										Abi1
		Kif16b										Susd6
		Samd4										Smurf2
		2010111I01Rik										Rbm5
		Gabra2										Gm40841
		Brinp2										Ep300
		9130011E15Rik										Pard3
		Adar										Epha4
		Gabrb1										Dixdc1
		Adk										Dock4
		Zdhhc14										Ckb
		Ablim3										Kdm4c
		Ldlrad4										Mbnl2
		Ahcyl2										Cdc42
		Rnf169										Atf7ip
		Gm26848										Sez6
		Fam120c										Atp2b2
		Pcnx2										Dbn1
		Pacrg										Sfmbt1
		Specc1l										Slc35f3
		Fam189a1										Sumo1
down_by_Dap12ko	129	Dmxl1										Galnt1
		Timp4										Osbp2
		Gm45844										Akap11
		Fmn1										2610035D17Rik
		Dscam										Elavl3
		Osbpl3										Kmt5b
		Myo18a										Arrb1
		Lrrc4c										Cpsf6
		Amph										Pja2
		Ttll11										Wasf1
		Dlgap1										Grm1
		Brinp3										Trpc4
		Rab3c										Tra2b
		Lysmd4										Tmem59
		Gm20275										Tspan3
		Erbb4										Zeb1
		Peg3										Prkcb
		Usp15										Actr3
		Ralgapb										Pcmtd1
		Gm20642										Vcl
		Kansl1l										Prpf6
		Zfp973										Zc3h6
		Gmds										Shtn1
		Gabrb2										Homer1
		Acvr2a										Slc3a2
		Pclo										Rab10
		Ythdc2										Chic1
		Nrg3										Klf7
		Dab1										Morf4l1
		Nrcam										Smarcc1
		Agrn										Gnb1
		Arid5b										Calm2
		Kidins220										Impact
		Sdccag8										Ptpn2
		Dzank1										Ube2q2
		Zwint										Lcor
		Agbl4										Ryr3
		Nrxn1										Acp1
		Ptpro										Pafah1b1
		Rab6b										Sptbn2
		Aig1										Frmd4b
		Ctnnd2										Cyfip1
		Cmss1										Prkar2a
		Kcnq1										Mapk4
		Clip1										Gm47283
		Slmap										Eps15
		Pde1a										Nup93
		A230006K03Rik										Gria2
		Klhl32										Cstf3
		Negr1										Fubp1
		Gm26804										Ino80dos
		Ptprk										Zc3h12c
		Glg1										Dgkh
		Cpeb3										Kdm5a
		Cacna1d										Kdm2a
		Lclat1										Cdc40
		Dync1h1										Nckap1
		Cdh2										Fam222b
		Cntnap5b										Epc1
		Tmem131
		Clec16a
		Aak1
		Gria4
		Cwc27
		Tspan5
		Lrrc4
		Fam110b
		Magi3
		Dip2a
		Mycbp2
		Smc5
		Vps13a
		Lrp1b
		Iqsec1
		Safb
		Kcnh7
		Ergic1
		Gm26917
		Arhgap21
		Gm42418
		Cntn5
		Vps13d
		Tmeff2
		Gm26749
		Ivd
		Gab2
		Klf12
		Esrrg
		Ccdc85a
		Frmd4a
		Gap43
		Kif1a
		Bin1
		Limch1
		Ptprd
		Syn2
		Lrrtm3
		Naaladl2
		BC005561
		Unc5d
		Ttc7b
		Fbxl17
		Sec24b
		Sdk1
		Bckdhb
		Sgcz
		Nek1
		Lars2
		Pdzrn4
		Unc13b
		Atp8a1
		Zfp804b
		Kcnq1ot1
		Nrbp2
		Ndst3
		Prickle2
		Map2
		Xkr4
		Itsn2
		Wdr17
		Oxr1
		Pam
		Ano4
		Ccdc50
		Trim2
		Apba1
		Slc7a14
		Tsix
		Acot7

## Sheet: sFigure5F-G
sFigureF-G_DEGs_of_different_inhibitory_neurons
Dap12+/+ tau+ vs Dap12+/+ tau-							Dap12-/- tau+ vs Dap12+/+ tau+
	p_val	avg_log2FC	pct.1	pct.2	p_val_adj			p_val	avg_log2FC	pct.1	pct.2	p_val_adj
Park2	1.24e-76	0.557335	0.893	0.686	3.34e-72		Zfp804b	1.15e-14	-0.555191	0.336	0.45	3.11e-10
Maf	2.12e-13	0.536136	0.512	0.46	5.74e-09		Kcnip4	7.04e-11	-0.518515	0.6	0.661	1.9e-06
Inpp4b	2.5e-21	0.491497	0.523	0.394	6.76e-17		Brinp3	6.65e-14	-0.453413	0.475	0.542	1.8e-09
Cacna1e	3.09e-20	0.45054	0.271	0.238	8.34e-16		Cntnap5b	1.14e-08	-0.41707	0.298	0.333	0.000307054
Prkar2a	2.26e-32	0.437482	0.32	0.2	6.1e-28		Dab1	3.4e-20	-0.412665	0.691	0.795	9.17e-16
Cadm1	1.68e-08	0.424543	0.52	0.448	0.000453067		Park2	4.37e-40	-0.383637	0.752	0.893	1.18e-35
Rasgrf1	9.19e-28	0.418582	0.579	0.501	2.48e-23		Fam19a2	1.14e-18	-0.374756	0.477	0.608	3.09e-14
B3gat1	4.37e-10	0.40052	0.575	0.519	1.18e-05		Tmeff2	1.21e-12	-0.332011	0.643	0.693	3.27e-08
Ip6k1	2.07e-17	0.3862	0.907	0.915	5.59e-13		Pde1a	1.49e-07	-0.328695	0.217	0.275	0.00402645
2210408I21Rik	1.29e-27	0.374651	0.603	0.549	3.47e-23		Ptprk	5.05e-13	-0.323016	0.362	0.445	1.36e-08
St6gal2	1.49e-07	0.372153	0.661	0.641	0.00402655		Agbl4	1.65e-25	-0.321566	0.844	0.877	4.47e-21
Atf6	9.53e-18	0.367335	0.33	0.22	2.57e-13		Pex5l	6.51e-07	-0.318026	0.393	0.44	0.0175943
Acaca	2.22e-12	0.361443	0.714	0.656	5.99e-08		Cmss1	1.14e-23	-0.31059	0.656	0.696	3.09e-19
4732471J01Rik	7.47e-15	0.341568	0.608	0.49	2.02e-10		Pdzrn4	2.75e-09	-0.307794	0.445	0.482	7.43e-05
2310035C23Rik	1.82e-19	0.338367	0.447	0.337	4.92e-15		Cdh4	3.35e-08	-0.304729	0.33	0.398	0.00090567
Tbc1d9	3.6e-16	0.334506	0.495	0.46	9.73e-12		Apba1	1.12e-13	-0.289361	0.713	0.765	3.04e-09
Fgd4	1.7e-06	0.320601	0.298	0.251	0.0460561		Sdk1	2.73e-07	-0.27377	0.44	0.457	0.00737179
Dcaf6	8.6e-16	0.318508	0.529	0.414	2.32e-11		Magi3	8.48e-09	-0.271533	0.437	0.481	0.000229107
5031425E22Rik	5.77e-14	0.3147	0.321	0.229	1.56e-09		Ndst3	4.75e-08	-0.258194	0.289	0.32	0.00128328
2410089E03Rik	3.75e-23	0.312172	0.755	0.623	1.01e-18		Xylt1	6.28e-10	-0.249059	0.233	0.259	1.7e-05
Mark2	6.87e-14	0.306631	0.772	0.741	1.86e-09		Sgcz	1.74e-06	-0.248054	0.619	0.688	0.0469797
Zfp451	9.11e-09	0.302155	0.295	0.247	0.000246235		Kcnq1	5.28e-11	-0.245262	0.569	0.656	1.43e-06
Pds5b	2.75e-13	0.299986	0.427	0.323	7.44e-09		Kcnq1ot1	1.73e-15	-0.245117	0.835	0.846	4.67e-11
Tro	5.61e-19	0.295155	0.496	0.456	1.52e-14		Lrp1b	1.26e-07	-0.244255	0.825	0.861	0.00341122
C1qtnf4	1.28e-10	0.291309	0.503	0.452	3.46e-06		Kcnh7	1.57e-09	-0.24348	0.714	0.774	4.25e-05
Ccar1	3.52e-08	0.28731	0.787	0.757	0.000950543		Nrg1	6.48e-07	-0.240508	0.445	0.52	0.0175033
Cntln	3.87e-08	0.286124	0.559	0.493	0.00104633		Timp4	3.83e-10	-0.235806	0.232	0.278	1.03e-05
Arhgap32	1.35e-12	0.283021	0.854	0.808	3.66e-08		Fam19a5	8.94e-11	-0.230016	0.429	0.529	2.42e-06
Bbip1	8.77e-07	0.282826	0.456	0.436	0.0236814		AI314180	6.24e-10	-0.229054	0.534	0.624	1.68e-05
Aplp1	4.69e-17	0.282134	0.461	0.422	1.27e-12		Trappc9	1.97e-12	-0.228992	0.517	0.535	5.31e-08
Eea1	1.41e-07	0.27892	0.913	0.88	0.00381948		Rab3c	4.22e-10	-0.228958	0.703	0.732	1.14e-05
Cep126	7.31e-08	0.275215	0.866	0.813	0.00197385		Syn2	1.24e-09	-0.227502	0.747	0.797	3.35e-05
Prkce	4.2e-19	0.27369	0.804	0.798	1.14e-14		Gab2	2.75e-10	-0.226068	0.513	0.54	7.43e-06
Sycp2	4.13e-17	0.271338	0.34	0.304	1.12e-12		2410089E03Rik	2.57e-12	-0.2257	0.664	0.755	6.94e-08
Fam19a2	5.37e-15	0.268555	0.395	0.361	1.45e-10		Peg3	5.66e-12	-0.224047	0.711	0.725	1.53e-07
Uhrf2	9.16e-13	0.265041	0.549	0.445	2.47e-08		Ptpro	5.56e-08	-0.221753	0.305	0.327	0.00150116
4931406P16Rik	3.34e-09	0.264542	0.44	0.403	9.02e-05		Limch1	2.68e-10	-0.22043	0.724	0.752	7.25e-06
Lrpprc	5.53e-12	0.264174	0.395	0.309	1.49e-07		Ano4	5.28e-09	-0.219892	0.495	0.498	0.000142655
Unc79	5.3e-13	0.263242	0.75	0.744	1.43e-08		Ispd	1.86e-07	-0.219681	0.252	0.321	0.00503695
Wdr20	2.52e-10	0.255461	0.442	0.404	6.81e-06		Ahi1	5.19e-12	-0.21705	0.91	0.912	1.4e-07
Slc4a7	2.18e-16	0.255086	0.745	0.73	5.9e-12		Fmn1	3.19e-07	-0.216428	0.448	0.456	0.00862604
Tpm3	1.72e-09	0.254944	0.453	0.387	4.66e-05		Oxr1	9.44e-10	-0.215861	0.72	0.765	2.55e-05
Grip1os2	1.39e-13	0.254763	0.624	0.517	3.77e-09		Camk2d	1.34e-06	-0.215618	0.474	0.495	0.0363263
Dag1	3.65e-11	0.254224	0.393	0.307	9.87e-07		Mapk10	1.92e-14	-0.214598	0.846	0.864	5.19e-10
Meg3	4.73e-29	0.253933	0.995	0.984	1.28e-24		Tro	1.44e-13	-0.21407	0.484	0.496	3.88e-09
Haghl	1.61e-13	0.248524	0.732	0.714	4.34e-09		Rasgrf1	7.05e-15	-0.213927	0.585	0.579	1.91e-10
Phlpp1	8.75e-11	0.247829	0.42	0.332	2.37e-06		Cntn5	5.04e-15	-0.211395	0.69	0.797	1.36e-10
Klhdc10	1.16e-06	0.24668	0.398	0.327	0.0314578		Zfp697	4.98e-07	-0.211314	0.233	0.282	0.01346
Dnaja2	1.44e-09	0.245608	0.3	0.25	3.89e-05		Negr1	3.67e-07	-0.210967	0.934	0.933	0.00990711
Cop1	2.18e-11	0.245538	0.425	0.416	5.89e-07		Kansl1l	8.87e-11	-0.20889	0.646	0.65	2.4e-06
Cwf19l2	4.1e-15	0.238926	0.839	0.821	1.11e-10		Esrrg	1.81e-10	-0.207775	0.613	0.587	4.9e-06
Taf15	2.44e-20	0.238921	0.488	0.471	6.6e-16		Zfp973	4.12e-08	-0.204614	0.269	0.316	0.00111291
Cerk	1.2e-15	0.23881	0.647	0.524	3.23e-11		C230004F18Rik	5.46e-11	-0.202009	0.664	0.753	1.48e-06
Atp6v1b2	3.24e-07	0.238289	0.84	0.806	0.00876664		Csmd1	2.06e-07	-0.200042	0.918	0.941	0.00555477
Tmem178	5.87e-10	0.23782	0.514	0.434	1.59e-05		Pam	4.5e-07	-0.199222	0.754	0.788	0.012145
Smc6	1.25e-12	0.237728	0.49	0.442	3.37e-08		Il1rapl1	3.26e-09	-0.199031	0.846	0.897	8.8e-05
Clint1	4.23e-08	0.236813	0.356	0.287	0.00114359		Gap43	7.2e-09	-0.198568	0.292	0.306	0.000194606
Mpped1	2e-08	0.236558	0.409	0.377	0.000541284		Lcorl	2.34e-10	-0.196761	0.453	0.464	6.32e-06
Atp8a2	3.9e-09	0.235882	0.366	0.288	0.000105365		Ptprd	1.24e-07	-0.195656	0.77	0.828	0.00334762
Rab6b	2.85e-07	0.228071	0.582	0.507	0.00770008		Rnf25	6.49e-09	-0.193831	0.276	0.32	0.000175393
Plekhm2	4.44e-10	0.224784	0.394	0.352	1.2e-05		Dync2h1	5.51e-10	-0.193664	0.446	0.456	1.49e-05
Sobp	8.01e-07	0.223753	0.499	0.475	0.0216497		Arid5b	2.56e-07	-0.192831	0.376	0.391	0.0069227
Fam19a5	8.11e-16	0.221392	0.698	0.686	2.19e-11		Mycbp2	2.55e-15	-0.192256	0.931	0.931	6.89e-11
Cnnm2	1.16e-14	0.219926	0.427	0.422	3.13e-10		2210408I21Rik	5.46e-10	-0.19223	0.577	0.603	1.48e-05
Tnrc6c	3.23e-15	0.219782	0.355	0.34	8.72e-11		Nrxn1	3.45e-10	-0.188983	0.978	0.982	9.31e-06
Cacng7	3.11e-13	0.218459	0.941	0.907	8.39e-09		Zcchc11	1.72e-08	-0.185776	0.562	0.647	0.000464203
Slc12a5	5.73e-17	0.218243	0.382	0.376	1.55e-12		Fto	1.78e-08	-0.184928	0.644	0.654	0.00048213
Agap1	1.29e-13	0.218217	0.864	0.854	3.48e-09		Pclo	5.89e-12	-0.184677	0.878	0.884	1.59e-07
C230004F18Rik	1.32e-18	0.216366	0.753	0.624	3.57e-14		Frmd4a	4.76e-14	-0.183636	0.92	0.945	1.29e-09
Grin1	3.56e-20	0.215961	0.694	0.684	9.61e-16		Xkr4	6.51e-11	-0.181386	0.928	0.937	1.76e-06
Aco2	1.49e-16	0.215857	0.354	0.345	4.02e-12		Pcsk1n	2.73e-11	-0.180299	0.334	0.33	7.37e-07
Hnrnpu	5.1e-20	0.214799	0.673	0.668	1.38e-15		Lmbr1	1.88e-09	-0.179998	0.427	0.436	5.07e-05
Rspry1	2.99e-13	0.213533	0.464	0.449	8.08e-09		Dscam	3.03e-08	-0.176262	0.63	0.629	0.000817638
Btbd1	6.85e-11	0.209853	0.671	0.668	1.85e-06		Gria4	1.4e-08	-0.175009	0.906	0.919	0.000379366
Ints10	1.73e-10	0.209794	0.837	0.832	4.67e-06		Smyd3	2.68e-07	-0.174627	0.747	0.745	0.00724206
Specc1	6.34e-08	0.207144	0.429	0.353	0.00171277		Sdccag8	8.67e-09	-0.173458	0.432	0.443	0.000234206
Fam222b	8.18e-09	0.20641	0.888	0.884	0.000221125		Camk1d	3.64e-07	-0.172427	0.669	0.698	0.00984122
Rnpc3	1.12e-17	0.205922	0.251	0.228	3.04e-13		Farp1	1.43e-06	-0.169556	0.578	0.611	0.0387011
Airn	1.13e-07	0.20583	0.389	0.327	0.0030405		Nrcam	1.58e-10	-0.166877	0.777	0.766	4.27e-06
Mapk8ip3	1.27e-10	0.204369	0.626	0.616	3.43e-06		A230006K03Rik	2.98e-07	-0.166586	0.634	0.653	0.00805618
Prelid3a	1.04e-06	0.203552	0.334	0.275	0.0281197		Vps13a	1.27e-09	-0.164867	0.545	0.564	3.44e-05
Ranbp17	4.7e-15	0.201719	0.71	0.696	1.27e-10		Gabrb2	2.62e-07	-0.163776	0.662	0.677	0.00707857
Svop	2.03e-21	0.201497	0.383	0.377	5.48e-17		Epb41l4b	1.31e-06	-0.163034	0.344	0.351	0.035312
Wnk1	4.8e-08	0.200972	0.37	0.306	0.00129678		Agap1	2.08e-08	-0.163016	0.53	0.536	0.000563042
Pitpna	1.53e-14	0.200965	0.346	0.338	4.14e-10		Unc5d	2.04e-07	-0.162246	0.664	0.73	0.00550193
Rnf150	3.91e-18	0.199449	0.735	0.61	1.06e-13		Unc13b	1.26e-06	-0.160865	0.257	0.272	0.0339733
Soga3	2.16e-10	0.19835	0.79	0.785	5.84e-06		Wdr7	1.05e-10	-0.160254	0.56	0.551	2.84e-06
4921511I17Rik	1.81e-11	0.197191	0.373	0.352	4.88e-07		Sobp	3.92e-07	-0.15881	0.737	0.742	0.0105991
Lonrf2	2e-16	0.196677	0.937	0.929	5.42e-12		Erbb4	2.7e-07	-0.158633	0.744	0.812	0.00730572
Nipsnap2	1.16e-07	0.196358	0.897	0.862	0.00312083		Acvr2a	9.08e-08	-0.156419	0.306	0.321	0.00245343
Lrfn2	4.19e-07	0.195288	0.401	0.389	0.0113133		Usp29	2.88e-11	-0.156024	0.778	0.75	7.78e-07
Bsn	3.65e-15	0.194831	0.505	0.506	9.85e-11		Aak1	1.18e-08	-0.15586	0.784	0.79	0.000318556
Nme7	1.25e-10	0.193832	0.912	0.92	3.38e-06		Aig1	2.25e-13	-0.155631	0.602	0.578	6.09e-09
Slc6a17	9.52e-10	0.193475	0.401	0.38	2.57e-05		Osbpl3	1.08e-06	-0.155414	0.431	0.429	0.029266
Chordc1	1.14e-08	0.192621	0.727	0.715	0.000308493		Iqsec1	1.69e-07	-0.154784	0.725	0.712	0.00456103
Hnrnpr	7.51e-08	0.191967	0.283	0.224	0.00202842		Cadm1	1.74e-06	-0.152071	0.82	0.842	0.0470091
Fip1l1	1.56e-06	0.184992	0.298	0.241	0.0420366		Eml6	3.29e-09	-0.151019	0.797	0.787	8.88e-05
Cmip	7.81e-11	0.184874	0.478	0.46	2.11e-06		Atxn7l1	5.38e-08	-0.15101	0.518	0.508	0.00145328
Khdrbs1	6.97e-12	0.184494	0.325	0.318	1.88e-07		Cpeb1	3.84e-10	-0.150111	0.357	0.354	1.04e-05
Dusp11	7.13e-12	0.18427	0.928	0.897	1.93e-07		Dip2a	1.11e-06	-0.149719	0.387	0.414	0.029893
Acvr2a	4.52e-13	0.183632	0.508	0.52	1.22e-08		Fam110b	2.18e-07	-0.149375	0.442	0.454	0.005879
Kcnj6	6.8e-11	0.182825	0.294	0.269	1.84e-06		Lrrtm3	1.12e-07	-0.149186	0.674	0.653	0.00302664
Pfkp	5.73e-12	0.182809	0.427	0.408	1.55e-07		Cacna1d	6.42e-11	-0.148847	0.818	0.803	1.73e-06
Immp1l	4.01e-10	0.178893	0.485	0.47	1.08e-05		Clip1	6.56e-10	-0.148534	0.536	0.527	1.77e-05
Spock2	5.05e-08	0.178796	0.344	0.324	0.00136469		Tsix	4.64e-08	-0.148452	0.45	0.45	0.00125409
Cep70	4.67e-13	0.17766	0.414	0.413	1.26e-08		Cdh2	8.31e-08	-0.147673	0.585	0.588	0.0022441
Nbas	2.74e-12	0.177247	0.62	0.624	7.4e-08		Dlgap1	7.25e-09	-0.146708	0.918	0.939	0.000195884
Dnajc10	5.95e-10	0.176567	0.436	0.429	1.61e-05		Prickle2	1.87e-10	-0.146008	0.623	0.601	5.06e-06
Sptbn4	6.69e-18	0.176172	0.551	0.579	1.81e-13		Map7	7.21e-11	-0.145164	0.391	0.389	1.95e-06
Iqsec2	2.84e-15	0.175958	0.328	0.313	7.68e-11		Kmt2a	1.7e-09	-0.144188	0.698	0.69	4.59e-05
Eml4	8.73e-12	0.17541	0.64	0.63	2.36e-07		Klhl32	1.86e-07	-0.144049	0.554	0.549	0.0050162
Clk4	1.26e-07	0.175048	0.834	0.814	0.00339568		Lrrc4	4.11e-10	-0.143598	0.597	0.566	1.11e-05
Xpa	5.5e-13	0.173968	0.654	0.647	1.49e-08		Nrg3	3.42e-16	-0.141569	0.944	0.979	9.24e-12
Appl1	9.16e-09	0.173921	0.71	0.697	0.000247553		Vps13b	1.75e-09	-0.139768	0.764	0.766	4.72e-05
Dync1h1	2.91e-11	0.173391	0.387	0.39	7.85e-07		Adcy1	8.66e-08	-0.139545	0.295	0.311	0.00233973
Mark1	1.18e-12	0.16902	0.383	0.385	3.19e-08		Zwint	3.98e-07	-0.139315	0.384	0.389	0.0107556
Mib1	5.64e-12	0.168989	0.474	0.478	1.52e-07		Glg1	2.28e-10	-0.137685	0.699	0.686	6.16e-06
Mapre2	9.91e-11	0.168239	0.609	0.611	2.68e-06		Ppp1r12b	9.51e-11	-0.136625	0.557	0.537	2.57e-06
Tspan7	2.02e-08	0.168126	0.564	0.561	0.000545948		Clec16a	8.84e-09	-0.136458	0.469	0.452	0.000238765
Asah1	1.56e-10	0.16765	0.342	0.331	4.22e-06		Hnrnpu	4.21e-10	-0.136232	0.681	0.673	1.14e-05
Sgsm2	3.83e-09	0.167543	0.382	0.36	0.000103416		Slmap	2.97e-07	-0.136117	0.406	0.409	0.00801824
Axin1	8.6e-07	0.16643	0.56	0.585	0.0232372		Fbxl17	2.06e-07	-0.135936	0.789	0.787	0.00557007
Osbpl10	2.16e-08	0.165015	0.842	0.8	0.000583219		Tiam1	3.57e-07	-0.1352	0.564	0.564	0.00963665
Akap10	2.9e-10	0.16479	0.649	0.655	7.85e-06		Usp15	1.9e-10	-0.13456	0.505	0.493	5.13e-06
Baz1b	1.3e-11	0.164394	0.529	0.535	3.52e-07		Pign	4.16e-07	-0.134399	0.305	0.315	0.0112368
Nup98	1.67e-10	0.164269	0.674	0.674	4.52e-06		Sec24b	1.61e-08	-0.134085	0.477	0.475	0.000435635
Fam49a	9.65e-10	0.163262	0.317	0.287	2.61e-05		Arhgap21	8.93e-11	-0.13354	0.537	0.536	2.41e-06
Rragb	4.93e-07	0.162096	0.282	0.271	0.0133188		Ddx24	5.43e-10	-0.132806	0.502	0.481	1.47e-05
Senp6	4.02e-11	0.160988	0.424	0.42	1.09e-06		Tspan5	1.42e-08	-0.132707	0.672	0.648	0.000384387
Zfp30	1.53e-09	0.160335	0.357	0.351	4.13e-05		Bckdhb	3.27e-12	-0.132388	0.441	0.424	8.83e-08
Dnm1	2.07e-21	0.160051	0.411	0.416	5.58e-17		Vps13d	2.34e-07	-0.131084	0.504	0.495	0.00631914
Ankrd28	4.69e-07	0.159818	0.872	0.855	0.0126789		Klf12	1.55e-06	-0.128568	0.808	0.801	0.0419483
Fbxo34	1.64e-12	0.159552	0.69	0.692	4.42e-08		Naaladl2	2.65e-08	-0.128102	0.52	0.511	0.000715085
Syp	8.82e-12	0.159278	0.429	0.421	2.38e-07		Wdr17	2.46e-08	-0.126358	0.371	0.333	0.000665008
Ppp6r3	6.11e-08	0.157206	0.375	0.361	0.00165006		Lclat1	4.64e-07	-0.126289	0.301	0.299	0.0125366
Mapk9	5.23e-11	0.156691	0.57	0.582	1.41e-06		Dmxl1	3.28e-09	-0.124367	0.657	0.637	8.86e-05
Dcaf1	4.29e-08	0.156488	0.475	0.488	0.00115893		Ctnnd2	7.02e-07	-0.124055	0.944	0.935	0.0189555
Zmym2	2.58e-07	0.156318	0.722	0.714	0.00697194		Dzank1	5.44e-09	-0.123999	0.393	0.378	0.000146992
Foxo3	5.4e-11	0.155893	0.414	0.427	1.46e-06		Nrbp2	7.69e-12	-0.123839	0.277	0.268	2.08e-07
Nfatc3	2.03e-09	0.155391	0.787	0.791	5.48e-05		Dnm1	7.95e-13	-0.123525	0.416	0.411	2.15e-08
Ctps2	7.93e-13	0.155388	0.635	0.641	2.14e-08		Ttll11	1.87e-07	-0.121994	0.521	0.518	0.00505224
E130308A19Rik	5.76e-07	0.153056	0.33	0.321	0.0155514		Grb10	4e-09	-0.121163	0.425	0.407	0.00010806
Ppp1r12b	2.59e-11	0.151924	0.411	0.413	6.99e-07		Lysmd4	1.37e-08	-0.121019	0.514	0.499	0.000368924
Prpf40b	4.28e-07	0.15164	0.259	0.247	0.0115662		Map2	3.71e-09	-0.120538	0.894	0.892	0.000100217
Acyp2	3.03e-09	0.151069	0.286	0.276	8.18e-05		Scn2a	1.16e-06	-0.120535	0.715	0.71	0.0314241
Coro7	1.12e-10	0.149283	0.498	0.502	3.02e-06		Cpeb3	5.13e-08	-0.12049	0.754	0.726	0.00138514
Larp4	2.3e-08	0.148975	0.561	0.558	0.000620511		Tmem131	3.4e-09	-0.120037	0.433	0.416	9.2e-05
Slc4a3	5.08e-14	0.148717	0.393	0.431	1.37e-09		Atp8a1	1.43e-07	-0.118802	0.648	0.642	0.00387237
Fars2	1.81e-09	0.148604	0.584	0.58	4.9e-05		Slc7a14	2.78e-07	-0.117185	0.45	0.443	0.00749954
Apbb2	1.12e-11	0.148005	0.367	0.382	3.03e-07		Nek1	8.08e-08	-0.117126	0.491	0.479	0.00218408
Psmd1	1.4e-13	0.147714	0.536	0.554	3.77e-09		Dync1h1	2.71e-07	-0.115995	0.47	0.468	0.00731901
Sez6l2	2.15e-16	0.147545	0.276	0.292	5.81e-12		Golgb1	5.36e-07	-0.115711	0.49	0.474	0.0144687
Spred1	8.77e-14	0.147427	0.535	0.562	2.37e-09		Safb	5.06e-08	-0.115533	0.313	0.307	0.00136673
Sec24a	1.39e-14	0.14735	0.301	0.314	3.75e-10		Ttc7b	1.75e-11	-0.114655	0.566	0.53	4.74e-07
Cltc	1.82e-14	0.146567	0.495	0.515	4.93e-10		Fmn2	5.1e-11	-0.114525	0.701	0.675	1.38e-06
Abcb7	1.18e-06	0.146514	0.742	0.747	0.0319826		Vti1a	1.35e-07	-0.11425	0.636	0.62	0.00365276
Nmt2	1.89e-07	0.146117	0.292	0.277	0.00510905		Cwc27	2.65e-07	-0.113442	0.459	0.448	0.00716146
Drg1	6.05e-13	0.145984	0.685	0.694	1.64e-08		Trim2	2.96e-07	-0.113121	0.761	0.749	0.00800186
Man2a1	7.01e-07	0.145631	0.542	0.547	0.0189281		Ergic1	2.32e-08	-0.112284	0.321	0.304	0.000627558
Taok1	1.12e-07	0.145376	0.366	0.362	0.00302349		Kif1a	3.41e-07	-0.112209	0.619	0.602	0.00921887
Sec14l1	3.23e-14	0.145284	0.306	0.318	8.72e-10		Bin1	1.84e-07	-0.111632	0.42	0.414	0.00496357
Tsc22d2	3.15e-12	0.145138	0.456	0.469	8.52e-08		Cacna1b	2.32e-09	-0.111377	0.714	0.688	6.27e-05
2024-03-07	2.82e-07	0.145035	0.512	0.513	0.00761275		Glyr1	1.37e-09	-0.109322	0.308	0.294	3.7e-05
Ddx50	3.09e-13	0.144165	0.627	0.643	8.36e-09		Ythdc2	1.17e-07	-0.109154	0.31	0.307	0.00315205
Pbrm1	2.96e-10	0.144139	0.565	0.567	7.99e-06		Nf1	1.77e-07	-0.108958	0.72	0.705	0.00477985
Sacm1l	2.02e-15	0.144013	0.372	0.404	5.45e-11		Lars2	1.2e-06	-0.108957	0.245	0.253	0.0324139
Bcl9	2.22e-09	0.143732	0.669	0.679	6.01e-05		Ivd	2.3e-07	-0.108343	0.276	0.269	0.00622395
Sec61a2	7.29e-09	0.143685	0.382	0.373	0.000197018		Nol4l	6.9e-07	-0.108125	0.345	0.341	0.0186314
Mga	1.24e-09	0.141912	0.438	0.439	3.35e-05		Acot7	3.95e-07	-0.107457	0.309	0.305	0.0106699
Jak1	1.93e-09	0.141782	0.318	0.308	5.2e-05		Adam22	5.57e-09	-0.107241	0.775	0.755	0.000150566
Smarcad1	6.28e-08	0.141757	0.363	0.349	0.00169599		Amph	4.99e-10	-0.107075	0.65	0.618	1.35e-05
Efr3a	1.41e-10	0.141133	0.505	0.525	3.8e-06		BC005561	1.31e-06	-0.105959	0.452	0.442	0.0354334
Taok3	4.49e-09	0.140888	0.276	0.264	0.000121298		Ccdc50	1.17e-06	-0.105027	0.341	0.343	0.0315275
Zdhhc17	3.56e-12	0.140855	0.473	0.488	9.62e-08		Ralgapb	1.65e-06	-0.104895	0.438	0.424	0.0446446
Trmt1	2.78e-08	0.139687	0.635	0.653	0.000750739		Smc5	1.66e-13	-0.10489	0.368	0.335	4.49e-09
Akap7	2.55e-10	0.139066	0.327	0.326	6.9e-06		Agrn	3.86e-07	-0.104861	0.353	0.345	0.0104159
Fez1	9.98e-11	0.138828	0.54	0.558	2.7e-06		Scfd2	2.65e-07	-0.103691	0.43	0.427	0.00715715
Syn1	4.94e-07	0.138339	0.64	0.559	0.0133587		Kidins220	6.51e-07	-0.103622	0.698	0.677	0.0175811
Ank	1.89e-09	0.138093	0.566	0.563	5.1e-05		Rab6b	3.47e-10	-0.103402	0.469	0.45	9.37e-06
Cspp1	8.19e-14	0.137811	0.675	0.698	2.21e-09		Ccdc85a	2.39e-11	-0.103375	0.593	0.56	6.45e-07
Rps6kb2	5.65e-13	0.137441	0.573	0.584	1.53e-08		Myo18a	2.03e-10	-0.10279	0.378	0.36	5.48e-06
Cers4	1.82e-12	0.137274	0.563	0.576	4.91e-08		Itsn2	7.12e-08	-0.102329	0.412	0.406	0.0019231
Riok3	3.04e-13	0.136946	0.476	0.518	8.2e-09		Lrrc4c	1.54e-06	-0.101295	0.856	0.904	0.0417175
Ptprn	1.32e-11	0.136624	0.705	0.728	3.55e-07		Ica1	8.52e-09	-0.0999972	0.615	0.601	0.000230242
Pdcd4	1.89e-10	0.136283	0.274	0.273	5.09e-06		Gpatch2	1.09e-06	-0.099885	0.396	0.388	0.0294305
Map2k4	3e-08	0.136036	0.427	0.43	0.000810912		Odf2	5.6e-08	-0.0992533	0.444	0.424	0.00151285
Krit1	2.9e-15	0.13595	0.428	0.471	7.82e-11		Ccdc30	1.26e-08	-0.0984406	0.338	0.325	0.000339906
Psip1	4.9e-10	0.135696	0.611	0.615	1.32e-05		Snap91	1.36e-09	-0.0977133	0.72	0.704	3.68e-05
Adk	9.77e-12	0.134422	0.654	0.679	2.64e-07		Nr6a1	1.52e-06	-0.0971656	0.598	0.584	0.0410676
Trafd1	1.91e-11	0.133968	0.403	0.419	5.17e-07		Pknox2	4.13e-07	-0.096961	0.568	0.539	0.0111588
Dzip3	3.17e-09	0.133429	0.369	0.362	8.56e-05		Ehbp1	6.32e-07	-0.0967354	0.696	0.678	0.0170621
Uqcc1	1.86e-08	0.133139	0.469	0.493	0.000503793		Prkar1b	9.83e-09	-0.0963266	0.421	0.4	0.000265662
Naa16	3.07e-11	0.132869	0.559	0.576	8.29e-07		Ncapd3	1.39e-07	-0.0960432	0.36	0.344	0.00376296
Ube2v2	1.4e-07	0.13212	0.37	0.37	0.00377808		Phf24	7.27e-07	-0.0953048	0.272	0.273	0.0196524
Galnt1	2.25e-11	0.13204	0.263	0.262	6.07e-07		Hace1	9.56e-11	-0.0947731	0.365	0.331	2.58e-06
Txndc11	8.66e-11	0.131858	0.371	0.388	2.34e-06		Lonrf2	7.13e-07	-0.0945874	0.284	0.276	0.0192549
Fam92a	2.19e-07	0.131749	0.229	0.253	0.00590843		Dyrk1a	1.83e-06	-0.0929736	0.457	0.446	0.0493458
Vezt	3.05e-08	0.131334	0.268	0.272	0.000823453		Adar	4.83e-08	-0.0924688	0.448	0.427	0.00130396
Cplx1	1.57e-08	0.131267	0.354	0.366	0.00042552		Ccdc148	4.45e-07	-0.092314	0.408	0.392	0.0120249
Naa35	5.22e-09	0.129921	0.55	0.582	0.000140941		Farsb	9.99e-07	-0.0922918	0.285	0.274	0.0269889
Senp2	7.89e-16	0.128831	0.363	0.38	2.13e-11		Scaf4	1.7e-07	-0.0915021	0.305	0.29	0.00460361
Med13l	6.84e-12	0.127852	0.539	0.564	1.85e-07		Pibf1	4.11e-07	-0.0906692	0.443	0.428	0.0111104
Chfr	3.27e-08	0.127748	0.659	0.666	0.000883158		Kif3a	2e-09	-0.0890491	0.375	0.352	5.39e-05
Impact	1.98e-12	0.126736	0.515	0.547	5.35e-08		Pfkp	1.23e-10	-0.0878329	0.44	0.401	3.31e-06
Atxn7l1	3.4e-13	0.126528	0.392	0.413	9.19e-09		Reps1	8.53e-07	-0.0870227	0.294	0.277	0.0230434
Inpp5f	3.1e-10	0.126332	0.35	0.345	8.37e-06		Ankrd10	1.46e-06	-0.0864351	0.289	0.277	0.0393865
Rasgef1a	2.16e-20	0.126214	0.261	0.274	5.84e-16		Dnaja2	5.26e-07	-0.0845339	0.431	0.418	0.0142014
Celf2	1.2e-17	0.125313	0.297	0.329	3.25e-13		Cep112	3.04e-07	-0.0843437	0.349	0.306	0.0082234
4930415C11Rik	1.03e-13	0.123979	0.481	0.517	2.79e-09		Ipo9	7.86e-07	-0.0842465	0.273	0.256	0.0212228
Grip1os1	1.35e-14	0.123795	0.353	0.364	3.66e-10		Atxn2l	1.47e-07	-0.0841266	0.339	0.315	0.00396392
Capn7	3.42e-09	0.123691	0.633	0.642	9.23e-05		Fam120c	5.19e-08	-0.0841238	0.409	0.383	0.00140223
Acat1	2.93e-10	0.123365	0.472	0.481	7.92e-06		Usp32	1.15e-07	-0.0834595	0.53	0.505	0.00311144
Camk2d	2.53e-16	0.123245	0.363	0.375	6.85e-12		Snx29	4.47e-07	-0.0833028	0.499	0.477	0.012087
Nol4l	2.87e-09	0.123225	0.341	0.346	7.74e-05		Ttll5	1.26e-07	-0.0829996	0.451	0.432	0.00341483
Tmem260	5.73e-08	0.123151	0.471	0.47	0.00154891		Dym	6.27e-07	-0.0819764	0.497	0.472	0.016935
Simc1	3.58e-09	0.122841	0.341	0.345	9.66e-05		Nbas	3.81e-09	-0.0815885	0.445	0.416	0.000102821
Sbno1	1.3e-10	0.122577	0.398	0.411	3.52e-06		Slf1	4.14e-07	-0.0813206	0.387	0.369	0.0111917
Pdzd4	1.17e-07	0.122279	0.259	0.263	0.00316953		Meg3	1.59e-08	-0.0810696	0.991	0.995	0.000429331
Fam193b	1.92e-09	0.12214	0.461	0.476	5.18e-05		Ssbp2	7.8e-07	-0.0805857	0.736	0.71	0.0210745
Cnot4	8.97e-11	0.121313	0.299	0.308	2.42e-06		Iqce	5.07e-07	-0.0805264	0.252	0.236	0.0137103
Klhl22	6.86e-07	0.12101	0.632	0.641	0.0185239		Ppip5k2	4.83e-07	-0.080219	0.353	0.34	0.0130472
Lyst	2.31e-12	0.120924	0.61	0.637	6.25e-08		Mfhas1	3.06e-07	-0.0796495	0.255	0.241	0.00827968
Usp14	1.03e-08	0.120435	0.297	0.294	0.000278049		Herc2	4.66e-08	-0.0796219	0.535	0.509	0.0012603
Dpysl2	5.03e-10	0.120333	0.301	0.318	1.36e-05		Crtc3	9.58e-07	-0.0794007	0.48	0.456	0.0258905
Sptan1	3.04e-07	0.120099	0.302	0.291	0.00822486		Man2a2	2.23e-09	-0.0793598	0.376	0.35	6.04e-05
Kcns3	1.98e-10	0.119989	0.604	0.629	5.36e-06		Cdk12	3.23e-10	-0.0791329	0.602	0.563	8.72e-06
Sdccag8	1.93e-08	0.119544	0.601	0.618	0.000520189		Dnajc6	1.23e-07	-0.0781544	0.688	0.664	0.00332931
Chm	2.22e-12	0.119385	0.33	0.358	6e-08		Ttll7	8.2e-09	-0.0777517	0.457	0.43	0.000221431
Dnmt3a	7.13e-09	0.11929	0.366	0.382	0.000192622		Trappc10	9.65e-10	-0.07769	0.265	0.244	2.61e-05
Gcc2	2.82e-10	0.119082	0.301	0.312	7.61e-06		Nsd3	5.15e-07	-0.0770114	0.683	0.659	0.0139097
Hspa8	1.56e-16	0.118139	0.392	0.43	4.21e-12		Clint1	7.11e-07	-0.0766261	0.362	0.34	0.0192169
Ewsr1	5.91e-11	0.118031	0.294	0.306	1.6e-06		Brwd1	4.91e-09	-0.076591	0.526	0.494	0.000132791
Shprh	1.11e-10	0.117938	0.392	0.406	3.01e-06		Dnajc10	5.17e-08	-0.076397	0.251	0.229	0.00139629
Nptn	8.57e-08	0.117882	0.623	0.627	0.0023161		Rufy2	2.61e-08	-0.0762067	0.509	0.474	0.000705069
Sez6l	7.41e-07	0.117781	0.727	0.74	0.0200317		Taf15	3.75e-07	-0.0755542	0.511	0.488	0.0101392
Bcl2	3.24e-11	0.117583	0.433	0.438	8.74e-07		Ubn1	1.14e-11	-0.0734926	0.286	0.257	3.08e-07
Ralgps1	6.64e-08	0.117448	0.272	0.267	0.00179303		Zfp329	4.5e-09	-0.0734313	0.285	0.259	0.000121635
Macrod2os1	1.56e-09	0.117416	0.474	0.483	4.2e-05		Aftph	7.36e-08	-0.0727657	0.368	0.342	0.00198846
Atp2b3	1.31e-13	0.117146	0.451	0.488	3.54e-09		Wdr37	4.93e-09	-0.0726046	0.353	0.327	0.000133115
Hacd1	3.41e-08	0.116924	0.974	0.965	0.000921677		Cep350	1.69e-06	-0.0714662	0.472	0.454	0.0456913
Fam171b	5.48e-07	0.116544	0.389	0.398	0.0148115		Snd1	2.34e-10	-0.0711493	0.521	0.476	6.33e-06
Ddx55	2.11e-10	0.116365	0.625	0.642	5.7e-06		Sorbs2os	3.72e-07	-0.0700959	0.716	0.674	0.0100536
Ank1	3.19e-11	0.115806	0.537	0.573	8.61e-07		Gtf3c1	2.89e-07	-0.0698266	0.292	0.274	0.0078012
Prkag2	4.74e-08	0.115755	0.541	0.573	0.00128098		D630045J12Rik	1.32e-07	-0.0686647	0.334	0.306	0.00357431
Pcca	1.17e-07	0.115096	0.319	0.317	0.00316188		Nrxn2	1.03e-07	-0.0684052	0.55	0.515	0.00277497
Foxk2	1.32e-09	0.115041	0.299	0.309	3.55e-05		Plekhm3	6.64e-10	-0.0682002	0.394	0.355	1.79e-05
A830082K12Rik	2.49e-07	0.114992	0.405	0.414	0.00673644		Eps15l1	5.09e-09	-0.0679578	0.512	0.473	0.000137425
Gpatch8	9.2e-09	0.114937	0.449	0.465	0.000248495		Usp7	5.11e-07	-0.0679062	0.305	0.289	0.013808
Zfr2	4.3e-09	0.114838	0.348	0.362	0.00011618		Dhx57	1.25e-07	-0.067676	0.383	0.348	0.00337855
Nfx1	6.65e-09	0.114789	0.388	0.393	0.000179682		Scaf8	1.11e-07	-0.0675502	0.515	0.49	0.00299634
Arid1a	7.79e-07	0.114554	0.761	0.772	0.0210394		Pcyt2	3.51e-07	-0.0667769	0.392	0.367	0.00947591
Phf3	9.19e-14	0.114456	0.322	0.347	2.48e-09		Mef2a	1.64e-06	-0.0664189	0.58	0.552	0.0444206
Rprd1a	1.08e-11	0.114453	0.404	0.429	2.92e-07		Orc2	8.22e-09	-0.0662212	0.328	0.299	0.000221998
Unc13a	4.42e-08	0.114207	0.298	0.303	0.00119312		Camta1	4.25e-07	-0.0661858	0.816	0.77	0.0114838
Tasp1	8e-13	0.114179	0.329	0.355	2.16e-08		Hs2st1	5.45e-07	-0.066068	0.465	0.428	0.0147346
Pacrg	2.25e-08	0.113542	0.276	0.284	0.000609134		Phkb	2.86e-08	-0.0653743	0.388	0.356	0.000771545
Usp33	1.11e-11	0.113527	0.427	0.445	3e-07		Agk	5.52e-07	-0.0650756	0.326	0.301	0.0149151
Metap2	1.16e-06	0.113189	0.382	0.397	0.0313592		Pitpna	1.6e-06	-0.065049	0.522	0.495	0.0431225
Srsf1	3.31e-08	0.113062	0.549	0.57	0.000893942		Ep400	2.82e-12	-0.0649329	0.483	0.433	7.61e-08
Dcaf17	5.66e-10	0.112509	0.407	0.438	1.53e-05		Taok3	9.4e-07	-0.0644461	0.372	0.345	0.0253883
Aff4	1.37e-09	0.112393	0.766	0.789	3.7e-05		Lancl1	3.97e-07	-0.0641777	0.374	0.346	0.0107267
Mprip	1.95e-07	0.112306	0.361	0.359	0.00526088		Gfod1	5.03e-07	-0.064158	0.32	0.299	0.013603
Stambpl1	2.24e-07	0.110472	0.443	0.457	0.00603966		Rph3a	6.47e-08	-0.0630191	0.484	0.445	0.00174793
Kansl3	1.44e-11	0.110197	0.389	0.408	3.89e-07		Cep70	3.22e-09	-0.0624459	0.386	0.353	8.69e-05
Fam120b	6.31e-09	0.110009	0.25	0.26	0.000170477		Kifap3	1.61e-09	-0.0622082	0.541	0.497	4.36e-05
Morf4l1	7.64e-09	0.109998	0.339	0.354	0.000206482		Sacm1l	3.11e-08	-0.061797	0.432	0.397	0.000841467
Gripap1	1.32e-11	0.109771	0.363	0.39	3.57e-07		Atp2c1	1.79e-06	-0.061514	0.613	0.578	0.0484022
Smc5	2.5e-07	0.109524	0.688	0.7	0.00675017		Setdb1	4.14e-13	-0.0608922	0.352	0.306	1.12e-08
Pcmt1	7.81e-10	0.109522	0.56	0.57	2.11e-05		Rbbp6	1e-06	-0.0595868	0.346	0.328	0.0271071
Slc25a12	1.1e-08	0.109389	0.315	0.319	0.000296283		Asb3	5.47e-13	-0.0589696	0.572	0.51	1.48e-08
Sv2a	2.17e-08	0.109095	0.251	0.258	0.000587338		9930021J03Rik	3.29e-09	-0.0574075	0.529	0.483	8.88e-05
Sgce	8.43e-09	0.109067	0.575	0.6	0.00022768		Mark3	7.48e-08	-0.0573182	0.648	0.61	0.00202033
Pcgf5	5.05e-08	0.108996	0.31	0.318	0.00136391		Tsc22d2	1.65e-06	-0.0567512	0.335	0.312	0.0445445
Stx18	4.55e-09	0.108877	0.322	0.331	0.000123065		Pus10	1.02e-06	-0.0566308	0.263	0.242	0.0275065
Myh10	3.26e-09	0.108682	0.417	0.434	8.81e-05		Myh10	5.62e-07	-0.056477	0.433	0.406	0.0151779
Zfp961	2.48e-07	0.108476	0.359	0.376	0.00671053		Babam2	9.9e-10	-0.0563558	0.507	0.461	2.68e-05
AW554918	1.6e-07	0.108462	0.588	0.602	0.00432998		Tm9sf4	6.59e-13	-0.0561904	0.355	0.303	1.78e-08
Scaper	1.79e-06	0.108294	0.765	0.776	0.0482334		Nfasc	7.23e-08	-0.0561345	0.607	0.564	0.00195288
Foxj3	9.07e-11	0.108253	0.474	0.498	2.45e-06		Erbin	3.03e-07	-0.0558659	0.363	0.334	0.00818558
Ylpm1	1.82e-08	0.107902	0.755	0.773	0.000490815		Smg6	7.6e-07	-0.0551349	0.704	0.673	0.0205327
Map4k4	1.74e-06	0.107864	0.386	0.392	0.0470637		Soga3	1.45e-09	-0.05504	0.555	0.508	3.92e-05
St7	2.33e-08	0.107845	0.447	0.457	0.000629006		Brd1	6.81e-10	-0.0547591	0.351	0.315	1.84e-05
Fgf13	5.76e-07	0.107746	0.378	0.385	0.0155689		Iqsec2	1.54e-06	-0.0542091	0.39	0.355	0.0416685
Tnrc6b	1.2e-06	0.107695	0.4	0.42	0.0323968		Sf3b3	7.72e-10	-0.0534091	0.321	0.282	2.09e-05
Mark3	2.09e-12	0.107467	0.396	0.422	5.65e-08		Cop1	1.87e-09	-0.0529595	0.393	0.36	5.07e-05
Pacsin2	2.93e-10	0.107431	0.591	0.613	7.9e-06		Gnptab	8.04e-11	-0.0528377	0.266	0.238	2.17e-06
Polb	3.28e-11	0.107289	0.39	0.404	8.86e-07		Gtf2i	5.05e-09	-0.0524576	0.493	0.453	0.000136514
Lrp6	2.24e-10	0.10707	0.355	0.377	6.05e-06		Ddx17	2.17e-07	-0.0524282	0.553	0.525	0.00586251
Pid1	9.7e-07	0.105924	0.334	0.344	0.026211		2024-03-04	7.27e-09	-0.0514745	0.326	0.286	0.000196477
Rps6kc1	1.06e-06	0.105647	0.351	0.363	0.0285421		Cers6	3.27e-08	-0.0511394	0.662	0.616	0.000883188
Safb2	1.29e-12	0.105536	0.311	0.328	3.48e-08		Snx25	1.51e-06	-0.0511373	0.308	0.283	0.0407548
Chp1	2.34e-07	0.105187	0.407	0.415	0.00632494		Dcaf17	4.21e-07	-0.0509642	0.323	0.296	0.0113639
Lrrc8d	2.13e-08	0.105033	0.387	0.402	0.000575842		Fam120a	8.31e-07	-0.0509055	0.358	0.33	0.0224452
Ccdc30	4.94e-09	0.105003	0.275	0.281	0.000133484		Lrrfip1	1.54e-06	-0.0509018	0.659	0.64	0.0415201
Cul3	1.51e-06	0.104967	0.693	0.703	0.0408104		Rasa2	4.31e-09	-0.0508555	0.355	0.315	0.000116425
Tet3	6.57e-09	0.104536	0.327	0.345	0.000177592		Bcas3	1.6e-06	-0.0493463	0.686	0.649	0.0431622
Hspa4	8.2e-10	0.104231	0.405	0.412	2.21e-05		Disp2	9.18e-09	-0.0489621	0.313	0.286	0.000247938
Agpat3	5.16e-08	0.104187	0.425	0.45	0.00139373		Anapc1	6.18e-07	-0.0484522	0.312	0.286	0.0166987
Daam1	8e-08	0.104066	0.478	0.488	0.00216234		Cpsf7	1.39e-07	-0.0481479	0.273	0.242	0.00375377
Rgs17	7.05e-11	0.103954	0.483	0.508	1.91e-06		Mgrn1	4.23e-12	-0.0469557	0.386	0.333	1.14e-07
Yaf2	3.11e-10	0.103862	0.414	0.439	8.41e-06		Ddx10	6.88e-07	-0.046788	0.348	0.317	0.0185821
Zfp106	1.99e-09	0.103838	0.488	0.51	5.38e-05		Tmem130	2.5e-07	-0.0467825	0.415	0.382	0.00676162
Scamp1	3.62e-12	0.10367	0.28	0.277	9.78e-08		Dnajc18	5.25e-11	-0.0464639	0.291	0.249	1.42e-06
Ankib1	1.15e-06	0.103488	0.365	0.357	0.0309781		Slc4a3	9.06e-13	-0.0460027	0.501	0.442	2.45e-08
Tlk1	1.16e-08	0.103463	0.662	0.683	0.000313764		Lrpprc	2.56e-08	-0.0459388	0.389	0.353	0.000691348
Ccnt2	1.15e-10	0.103442	0.265	0.269	3.1e-06		Nvl	4.48e-07	-0.0458444	0.501	0.466	0.0121033
Abhd18	1.13e-06	0.102995	0.259	0.263	0.0304259		Rad54l2	4.83e-07	-0.0455662	0.26	0.236	0.0130495
Bcas3	2.38e-10	0.102812	0.316	0.34	6.43e-06		Arhgap32	6.33e-08	-0.0453823	0.519	0.477	0.00170927
Mef2d	3.63e-11	0.10157	0.38	0.402	9.81e-07		Cds2	3.51e-08	-0.0453596	0.326	0.293	0.000949116
Ep400	1.58e-10	0.101491	0.429	0.455	4.28e-06		D10Wsu102e	1.94e-08	-0.0451392	0.298	0.266	0.000523339
Golgb1	5.26e-12	0.101173	0.443	0.472	1.42e-07		Cnrip1	7.2e-07	-0.044511	0.337	0.302	0.0194572
Slc23a2	5.2e-08	0.101031	0.362	0.382	0.0014039		Sgip1	4.43e-07	-0.0443196	0.904	0.868	0.0119584
Ocrl	2.14e-09	0.100999	0.427	0.445	5.78e-05		Drg1	5.38e-09	-0.044035	0.552	0.505	0.00014525
D5Ertd579e	7.82e-12	0.100443	0.433	0.466	2.11e-07		Slf2	3.44e-07	-0.0432597	0.52	0.481	0.00928463
Mapre3	2.19e-09	0.100441	0.448	0.476	5.91e-05		Pgap1	8.08e-07	-0.0430639	0.272	0.241	0.021844
Mier1	1.65e-08	0.100142	0.32	0.331	0.000445266		Mapk9	4.26e-07	-0.0428178	0.293	0.264	0.0115169
Dazap1	3.91e-08	0.0997192	0.311	0.322	0.00105739		Clvs1	6.72e-09	-0.0427297	0.617	0.573	0.000181669
Peli1	7.43e-09	0.0996047	0.282	0.296	0.000200623		Ppib	5.73e-07	-0.0425135	0.268	0.248	0.0154787
Gsk3b	1.02e-06	0.0995934	0.386	0.395	0.0276458		Ctdspl	6.72e-07	-0.041873	0.38	0.346	0.0181643
Afap1	1.02e-12	0.0995022	0.443	0.481	2.75e-08		Cerk	1.23e-08	-0.0418724	0.302	0.269	0.000332739
Clk1	8.66e-10	0.0994892	0.338	0.352	2.34e-05		Tspoap1	1.13e-07	-0.0417769	0.436	0.401	0.00304576
Elavl2	2.33e-08	0.0993363	0.264	0.266	0.000628874		Pcgf5	4.82e-07	-0.041735	0.325	0.289	0.0130123
Dennd6a	1.24e-09	0.0991783	0.281	0.313	3.35e-05		Agap3	5.5e-10	-0.0410651	0.291	0.255	1.49e-05
Mkln1	4.15e-13	0.0991695	0.409	0.442	1.12e-08		Btbd9	3.61e-07	-0.0407825	0.588	0.549	0.0097412
Dvl1	3.11e-09	0.0987585	0.361	0.372	8.4e-05		Sgsm2	4.3e-09	-0.040736	0.313	0.275	0.000116254
Slc32a1	6.85e-09	0.0984301	0.658	0.683	0.000185191		Helz	1.76e-07	-0.0402012	0.507	0.461	0.00476336
Zc3h13	4.97e-12	0.098187	0.419	0.442	1.34e-07		Rbm33	1.41e-07	-0.0401141	0.445	0.403	0.00380543
Abl1	2.58e-08	0.0981099	0.232	0.25	0.000696148		Csnk1g3	1.42e-06	-0.0398514	0.402	0.367	0.0384544
Snrnp48	1.54e-11	0.0979998	0.448	0.483	4.15e-07		Med15	9.76e-10	-0.0397401	0.322	0.282	2.64e-05
Srrm3	2.42e-09	0.0975323	0.4	0.426	6.55e-05		Ano6	1.53e-06	-0.0394246	0.461	0.426	0.0413216
Fktn	3.82e-16	0.0973419	0.486	0.537	1.03e-11		Hook3	8e-09	-0.0392811	0.549	0.502	0.000216262
Ttc7b	3.35e-07	0.0973416	0.285	0.293	0.00903842		Usp40	1.15e-06	-0.038999	0.391	0.358	0.0310137
Agk	2.28e-10	0.0972949	0.41	0.432	6.16e-06		Cdkal1	4.56e-12	-0.0389682	0.519	0.46	1.23e-07
Kat6a	7.46e-08	0.0972632	0.304	0.325	0.00201438		Cdk13	7.62e-08	-0.0385817	0.522	0.485	0.00205884
Fam126b	1.21e-07	0.0970114	0.378	0.394	0.00325772		Abhd12	4.08e-11	-0.0372053	0.356	0.308	1.1e-06
Kdm5b	3.16e-09	0.0967755	0.32	0.341	8.53e-05		Cyfip2	2.67e-08	-0.0370811	0.506	0.469	0.000720785
Ints8	3.56e-12	0.0966067	0.312	0.339	9.62e-08		Snx32	1.65e-07	-0.0370404	0.354	0.318	0.00446715
Zbtb16	2.32e-12	0.0964507	0.502	0.534	6.26e-08		Nup214	1.67e-09	-0.036253	0.251	0.217	4.52e-05
4933406I18Rik	1.33e-06	0.0962272	0.7	0.726	0.0360045		B230209E15Rik	1.88e-10	-0.0357728	0.289	0.251	5.07e-06
Ube2q2	4.67e-09	0.0961881	0.432	0.445	0.00012605		Agtpbp1	2.35e-09	-0.0357477	0.486	0.438	6.34e-05
Ints6	4.53e-08	0.0961086	0.522	0.545	0.00122473		8030462N17Rik	1.49e-06	-0.0355216	0.261	0.231	0.0402625
Abca5	6.24e-10	0.0960883	0.523	0.549	1.69e-05		Phlpp1	2.81e-08	-0.0354574	0.38	0.331	0.000759709
Wdpcp	7.13e-13	0.0958585	0.455	0.478	1.93e-08		Abca5	4.79e-08	-0.0354446	0.34	0.304	0.00129529
Macrod1	1.51e-07	0.0955983	0.673	0.693	0.00407466		Stx7	6.35e-07	-0.0353793	0.251	0.222	0.0171448
Stag2	4.61e-12	0.0955831	0.328	0.35	1.25e-07		Mafg	2.35e-09	-0.0350082	0.255	0.218	6.36e-05
Kifap3	1.44e-10	0.0953344	0.252	0.274	3.89e-06		Taf1b	5.68e-07	-0.0348363	0.389	0.355	0.0153566
Ncoa6	1.34e-08	0.095333	0.656	0.566	0.000362828		Mga	1.47e-08	-0.0344197	0.412	0.365	0.000397402
Micu2	3.09e-09	0.0953194	0.378	0.403	8.35e-05		Mapre3	4.56e-07	-0.0340124	0.424	0.386	0.0123258
Ryr2	1.4e-13	0.0952403	0.34	0.374	3.79e-09		Fbxl2	2.8e-07	-0.0340005	0.54	0.502	0.00757193
BC005561	1.95e-10	0.0950937	0.453	0.473	5.28e-06		Actr1b	1.25e-07	-0.0338972	0.253	0.224	0.00337245
Galnt11	4.02e-07	0.095077	0.734	0.753	0.010869		Chchd3	3.04e-09	-0.0337769	0.552	0.499	8.21e-05
Nlgn1	5.11e-08	0.0949469	0.64	0.655	0.00137952		Ppargc1b	1.79e-06	-0.0336073	0.334	0.299	0.0482763
Creb1	1.44e-13	0.0947088	0.327	0.343	3.89e-09		Faf1	1.62e-06	-0.0335101	0.697	0.652	0.0438151
Plxna4	4.85e-07	0.0947001	0.282	0.282	0.0131125		Ints10	2.7e-07	-0.0334737	0.274	0.239	0.00729312
Atp9a	7.15e-09	0.0946962	0.32	0.344	0.000193111		Zzef1	8.38e-08	-0.0334404	0.52	0.474	0.00226393
Trip12	2.51e-10	0.0943942	0.473	0.504	6.78e-06		Eif2ak4	1.49e-09	-0.0331378	0.341	0.3	4.02e-05
AU040320	3.13e-08	0.0941243	0.244	0.254	0.000846068		Ubr2	9.12e-07	-0.0325078	0.503	0.461	0.0246279
Rmdn1	7.44e-11	0.0940824	0.429	0.458	2.01e-06		Atp11b	1.08e-07	-0.0320546	0.576	0.524	0.00291334
Rp9	1.21e-08	0.0938187	0.339	0.367	0.000327796		Capza1	7.33e-08	-0.0318193	0.304	0.272	0.0019806
Serpini1	1.41e-06	0.0934573	0.331	0.337	0.0379888		Ggt7	5.21e-07	-0.0302321	0.382	0.343	0.0140838
Ckap5	2.25e-11	0.0931079	0.231	0.251	6.07e-07		Specc1l	1.09e-07	-0.0296575	0.373	0.329	0.00295214
Ric3	2.27e-11	0.0930728	0.543	0.583	6.14e-07		Tax1bp1	2.67e-12	-0.0293054	0.359	0.301	7.2e-08
Tmod2	6.4e-09	0.0929852	0.325	0.341	0.000172954		Slc6a17	5.57e-07	-0.0288933	0.421	0.389	0.0150427
Fbxo42	1.47e-07	0.0928595	0.544	0.567	0.00398055		Dcaf6	4.3e-07	-0.0288708	0.511	0.47	0.0116305
Ythdf3	1.76e-06	0.0927159	0.433	0.439	0.0476028		Pum2	9.43e-07	-0.0287976	0.329	0.301	0.0254686
9930021J03Rik	4.04e-11	0.0926514	0.262	0.286	1.09e-06		Slc1a1	4.11e-08	-0.0285743	0.369	0.339	0.00111179
Phc2	7.98e-10	0.0926466	0.545	0.579	2.16e-05		Scg5	2.61e-08	-0.0283752	0.625	0.568	0.000706127
Helz	1.56e-09	0.0926441	0.365	0.389	4.21e-05		H3f3b	8.94e-07	-0.0278321	0.268	0.24	0.0241542
Vti1b	2.46e-09	0.0924575	0.389	0.404	6.63e-05		Yaf2	1.14e-06	-0.0277398	0.308	0.272	0.0307
Asb3	8.41e-10	0.0921959	0.604	0.646	2.27e-05		Foxj3	9.39e-13	-0.027738	0.34	0.288	2.54e-08
Hdac8	1.72e-11	0.0921792	0.227	0.253	4.66e-07		Qk	7.02e-07	-0.0273783	0.655	0.608	0.018974
Xrn2	9.72e-13	0.0918835	0.36	0.391	2.63e-08		Dcaf8	6.8e-07	-0.0269455	0.364	0.327	0.0183729
Bmt2	3.16e-09	0.0916378	0.301	0.313	8.54e-05		Elavl1	2.98e-07	-0.0267766	0.313	0.278	0.00806427
Caskin1	2.4e-15	0.0916189	0.346	0.368	6.48e-11		Herc3	3.96e-08	-0.0263328	0.402	0.358	0.00107095
Taf1d	1.29e-08	0.0915773	0.287	0.301	0.000348091		Pi4ka	1.48e-06	-0.0263041	0.707	0.658	0.0398971
Ppp1cb	3.12e-08	0.0915652	0.276	0.287	0.000843111		Ube2w	7.27e-09	-0.026298	0.44	0.39	0.000196471
Wnk3	1.64e-08	0.0915268	0.421	0.443	0.000442856		Rnpc3	4.84e-08	-0.0262895	0.472	0.417	0.00130843
Fam219a	1.35e-11	0.090985	0.36	0.386	3.66e-07		Rnf216	2.86e-09	-0.026116	0.455	0.404	7.74e-05
Rnf25	1.29e-08	0.090575	0.317	0.332	0.000347897		Ncoa2	5.62e-07	-0.0259478	0.676	0.633	0.0151936
Pign	8.77e-09	0.090418	0.302	0.31	0.000236936		Safb2	4.93e-07	-0.0256879	0.311	0.276	0.0133127
Rtf1	2.46e-07	0.0902566	0.273	0.283	0.00665103		Preb	3.42e-08	-0.0250902	0.299	0.262	0.000924296
Arid1b	2.98e-08	0.0901563	0.338	0.349	0.000806167		Dpysl2	9.51e-08	-0.0248443	0.54	0.493	0.00256887
Mon2	2.29e-09	0.0899875	0.476	0.511	6.19e-05		Ppm1b	1.02e-06	-0.0247961	0.26	0.236	0.0276265
Desi1	9.74e-07	0.0899028	0.745	0.768	0.0263131		Rmdn1	2.5e-07	-0.0247617	0.599	0.548	0.0067425
Rsf1	1.85e-10	0.0897229	0.433	0.46	4.99e-06		Dennd1b	2.31e-07	-0.0243698	0.515	0.474	0.00624802
Stk3	1.59e-08	0.0893814	0.578	0.607	0.000428463		Atp6v1h	9.59e-09	-0.0242243	0.44	0.388	0.000259211
Rnf169	3.73e-07	0.0893373	0.304	0.319	0.0100683		Avl9	5.66e-08	-0.0238547	0.284	0.248	0.00152799
Gbf1	4.2e-11	0.0890395	0.278	0.309	1.13e-06		Hecw1	1.12e-06	-0.0238086	0.659	0.613	0.0303708
Ptpn5	1.73e-07	0.0889849	0.509	0.53	0.00466834		Ints8	9.84e-07	-0.023581	0.288	0.251	0.0265916
Kcnq1	1.1e-08	0.088848	0.305	0.331	0.000296844		Brd8	9.26e-10	-0.0235288	0.317	0.269	2.5e-05
Ppig	1.84e-07	0.0887062	0.314	0.328	0.00496936		Rbm26	1.03e-09	-0.0233468	0.68	0.627	2.79e-05
Kmt2c	4.76e-07	0.0886686	0.65	0.672	0.0128651		Fbxl20	4.2e-09	-0.0230254	0.511	0.458	0.000113598
Sf3b1	6.54e-13	0.0886473	0.282	0.305	1.77e-08		Oxct1	5.76e-08	-0.0228677	0.655	0.603	0.00155512
Dtnbos	1.77e-09	0.0886093	0.3	0.318	4.79e-05		Appbp2	2.2e-10	-0.0228364	0.281	0.246	5.93e-06
Mgrn1	2.16e-15	0.0884253	0.348	0.394	5.84e-11		Xrcc6	6.56e-07	-0.0224538	0.415	0.373	0.0177314
Lars	3.99e-08	0.0884156	0.34	0.354	0.00107759		Ddhd2	1.94e-09	-0.021974	0.531	0.473	5.24e-05
Nrf1	7.2e-11	0.0883145	0.583	0.619	1.94e-06		Tgs1	3.61e-07	-0.0214232	0.253	0.218	0.00976179
Lrrn3	7.39e-07	0.0882412	0.732	0.755	0.0199535		Trank1	8.47e-08	-0.0213723	0.472	0.433	0.00228919
Cacng8	2.17e-10	0.0877614	0.43	0.456	5.87e-06		Tomm40	2.68e-10	-0.0212154	0.311	0.266	7.24e-06
Ice1	1.19e-07	0.0877375	0.268	0.272	0.00322446		C2cd5	5.73e-07	-0.0207749	0.638	0.589	0.0154903
Fer	1.1e-09	0.0877041	0.454	0.481	2.97e-05		Acbd5	4.73e-07	-0.0206861	0.34	0.297	0.0127828
Cspg5	8.2e-09	0.0875002	0.55	0.582	0.000221585		Dcaf5	1.44e-06	-0.0206745	0.427	0.388	0.0390014
Ube4a	9.16e-09	0.0874612	0.553	0.584	0.000247357		Gad1	1.76e-08	-0.0205031	0.592	0.525	0.00047586
Cep68	5.66e-14	0.0867739	0.442	0.478	1.53e-09		Tspyl4	5.2e-09	-0.0200168	0.253	0.214	0.000140426
Edem3	1.93e-08	0.0867662	0.299	0.322	0.000522313		Capn7	3.56e-07	-0.0199337	0.262	0.226	0.0096157
Ogdh	6.47e-11	0.0867048	0.474	0.508	1.75e-06		Dnajb6	1.29e-06	-0.0194875	0.28	0.246	0.0347826
Ppp4r1	3.65e-07	0.0866621	0.425	0.437	0.00985195		Usp31	9.86e-07	-0.0193071	0.256	0.222	0.0266297
Apba2	1.2e-10	0.0866408	0.466	0.499	3.25e-06		Smap1	9.99e-07	-0.0192514	0.37	0.333	0.0269905
B230209E15Rik	8.48e-18	0.0866289	0.468	0.517	2.29e-13		Chuk	2e-08	-0.0190318	0.329	0.288	0.00054136
Myrip	5.85e-10	0.0864476	0.346	0.375	1.58e-05		Sec61a2	4.14e-09	-0.0186615	0.418	0.369	0.000111912
Csmd3	2.91e-08	0.0862636	0.242	0.255	0.000786321		Fam120b	1.28e-07	-0.0184974	0.428	0.382	0.00345275
Tnr	5.67e-11	0.0861449	0.623	0.652	1.53e-06		Ncoa6	2.97e-07	-0.0184762	0.373	0.336	0.00801853
Mbnl2	5.66e-13	0.0861045	0.321	0.354	1.53e-08		Map3k2	2.08e-08	-0.0184502	0.4	0.351	0.000562139
Armc8	7.24e-09	0.085771	0.476	0.493	0.000195608		Ksr2	5.62e-07	-0.0180107	0.682	0.64	0.0151712
Cnksr2	4.23e-11	0.0855706	0.279	0.303	1.14e-06		Miat	6.84e-10	-0.0178791	0.261	0.227	1.85e-05
Rab6a	5.06e-11	0.0849828	0.456	0.49	1.37e-06		Eea1	1.29e-06	-0.0178245	0.325	0.288	0.0348428
Nipbl	1.19e-07	0.0849304	0.25	0.265	0.00321042		Retreg1	1.46e-08	-0.0176485	0.317	0.277	0.00039454
Setdb1	2.38e-14	0.0844403	0.401	0.424	6.44e-10		St6galnac5	8.82e-10	-0.017581	0.534	0.458	2.38e-05
Memo1	2.32e-07	0.0839492	0.361	0.38	0.00626155		Psmd14	2.26e-08	-0.0173458	0.436	0.389	0.000609672
Clvs1	3.31e-08	0.0839452	0.476	0.494	0.000895198		Ppp1r12c	7.37e-07	-0.017005	0.256	0.226	0.0199164
Map3k13	6.45e-08	0.083393	0.255	0.263	0.00174383		Chic2	9.2e-07	-0.0167523	0.265	0.234	0.0248452
Tpp2	2.32e-09	0.0830046	0.461	0.498	6.28e-05		Nae1	1.65e-06	-0.0166797	0.291	0.257	0.0446227
2900011O08Rik	4.57e-08	0.0825319	0.444	0.467	0.00123371		Srsf11	6.59e-07	-0.0164281	0.679	0.63	0.0178026
Nr2c2	1.29e-08	0.0820989	0.348	0.378	0.000349323		Fam135a	1.98e-09	-0.0157002	0.436	0.378	5.36e-05
Epc2	8.45e-08	0.0819251	0.317	0.338	0.0022837		Stx18	2.97e-07	-0.0156257	0.312	0.268	0.00802916
Hnrnpdl	1.58e-12	0.0817385	0.477	0.52	4.28e-08		Dzip3	4.13e-07	-0.0154232	0.547	0.5	0.011157
Zcchc18	5.57e-08	0.0816639	0.34	0.36	0.00150505		Zdhhc17	1.57e-08	-0.015216	0.418	0.367	0.000424246
Zeb2	2.14e-08	0.081592	0.347	0.372	0.000577499		Xrn2	3.9e-09	-0.0149055	0.362	0.315	0.000105457
Nipa1	8.95e-12	0.081554	0.313	0.345	2.42e-07		Zfp148	2.9e-07	-0.0147746	0.595	0.543	0.00783597
Ppil2	4.9e-08	0.0811733	0.428	0.454	0.00132338		Dmtf1	5.54e-07	-0.0141669	0.291	0.253	0.0149716
Ndfip1	2.35e-11	0.0811435	0.302	0.343	6.34e-07		Epc2	1.88e-09	-0.014144	0.294	0.249	5.08e-05
Nploc4	2.41e-08	0.0811327	0.34	0.353	0.000651793		Ap4s1	6.2e-09	-0.0137786	0.299	0.251	0.000167417
Dlg4	3.96e-12	0.0807983	0.271	0.296	1.07e-07		Fip1l1	1.39e-06	-0.0135228	0.332	0.298	0.0374841
Scaf4	6.27e-12	0.0807323	0.443	0.487	1.7e-07		Psmb2	3.92e-08	-0.0133733	0.291	0.249	0.00106033
Spen	1.06e-09	0.0807097	0.656	0.692	2.86e-05		Ppfia1	1.64e-08	-0.0132749	0.373	0.322	0.000442585
Kif5a	8.35e-08	0.0806832	0.388	0.411	0.00225536		Tcp11l1	2.98e-07	-0.0127868	0.421	0.375	0.00805855
Prpf40a	9.7e-11	0.0803432	0.417	0.456	2.62e-06		Gdpd1	1.85e-06	-0.0122453	0.319	0.276	0.0498632
Lcor	1.81e-10	0.0803318	0.342	0.376	4.9e-06		Pdpk1	8.89e-08	-0.011953	0.286	0.243	0.00240209
Odf2	3.59e-11	0.0802993	0.34	0.371	9.7e-07		Ski	2.32e-09	-0.0114661	0.312	0.262	6.27e-05
Trappc9	8.06e-14	0.0799768	0.377	0.418	2.18e-09		Itsn1	1.38e-06	-0.0111832	0.643	0.596	0.0372413
Ahcyl2	8.06e-11	0.0798052	0.474	0.509	2.18e-06		Fndc3a	2.77e-11	-0.0111629	0.432	0.374	7.47e-07
Herc3	2.03e-13	0.0796153	0.267	0.295	5.49e-09		Gripap1	8.43e-09	-0.0109752	0.401	0.351	0.000227852
Rsrc1	7.02e-07	0.0794235	0.303	0.318	0.0189732		Zc3h14	5.16e-10	-0.0109367	0.364	0.314	1.39e-05
Mtf2	6.84e-07	0.0793124	0.335	0.349	0.0184934		Zmym6	1.86e-07	-0.0108692	0.304	0.268	0.00503407
Rab11fip2	6.43e-13	0.0788341	0.552	0.594	1.74e-08		Apbb2	3.06e-07	-0.00987097	0.582	0.529	0.00826596
Prepl	1.85e-06	0.0788304	0.311	0.319	0.0498582		Ext2	8.83e-08	-0.00941436	0.337	0.288	0.00238524
Mkl2	1.3e-09	0.0787086	0.242	0.259	3.52e-05		Cpt1c	3e-07	-0.00859515	0.317	0.279	0.00811502
Ankrd55	1.38e-07	0.0786986	0.417	0.435	0.00372783		Slc30a9	3.23e-08	-0.00844326	0.297	0.257	0.000872712
Zfp644	6.83e-11	0.0784251	0.589	0.63	1.85e-06		Kdm6a	1.15e-08	-0.00829975	0.371	0.322	0.000311232
Ccnl2	1.19e-12	0.0782502	0.337	0.377	3.21e-08		Bmt2	1.47e-11	-0.00707912	0.37	0.311	3.96e-07
Clpx	5.67e-09	0.0778925	0.521	0.557	0.000153309		Tbc1d12	1.13e-08	-0.00645734	0.358	0.306	0.000304222
Dhx32	8.03e-10	0.0778453	0.461	0.488	2.17e-05		Agfg1	1.87e-07	-0.00643173	0.332	0.291	0.00504652
Clip1	2.82e-10	0.0778356	0.278	0.297	7.62e-06		Rev1	8.78e-07	-0.00623817	0.411	0.371	0.0237293
Ccser2	8.44e-10	0.0777308	0.352	0.379	2.28e-05		Btrc	7.33e-09	-0.0059648	0.591	0.534	0.000197965
Grina	2.3e-08	0.0775691	0.549	0.569	0.000621429		Tacc1	4.43e-07	-0.0057506	0.454	0.409	0.0119822
Usp13	7.44e-09	0.0774305	0.315	0.34	0.000200934		Smarca4	5.16e-08	-0.00567371	0.392	0.339	0.00139505
Elavl3	6.26e-12	0.0772279	0.353	0.386	1.69e-07		Dcun1d5	4.95e-07	-0.00565491	0.278	0.242	0.0133799
Scaf8	1.69e-08	0.0770464	0.27	0.294	0.000456934		Trappc8	9.95e-07	-0.0056344	0.45	0.403	0.0268808
Atp1a3	8.62e-10	0.0763879	0.307	0.332	2.33e-05		Zbtb38	1.48e-06	-0.00561268	0.439	0.388	0.0398656
Ccnh	7.09e-07	0.0763348	0.614	0.637	0.0191491		Zfp644	5e-10	-0.00551719	0.534	0.474	1.35e-05
Spast	3.23e-11	0.076185	0.447	0.494	8.72e-07		Anapc4	1.47e-06	-0.0054027	0.304	0.263	0.039714
Ola1	2.33e-09	0.076122	0.488	0.534	6.28e-05		Celf3	2.62e-08	-0.00511107	0.264	0.224	0.00070655
Ptpra	2.08e-12	0.0760056	0.446	0.488	5.61e-08		Cfap36	9.81e-07	-0.00485988	0.33	0.295	0.0264972
Celf3	1.98e-08	0.0759158	0.583	0.615	0.000534662		Inpp4a	1.82e-06	-0.00466947	0.391	0.349	0.0492158
Dcaf5	6.43e-08	0.0757537	0.28	0.299	0.00173753		Frs2	9.94e-08	-0.00419848	0.372	0.327	0.00268605
Birc2	8.29e-07	0.0756188	0.353	0.369	0.0224025		Taf1d	1.75e-07	-0.00409318	0.284	0.239	0.00473125
Brwd1	1.05e-07	0.0751533	0.698	0.723	0.00284754		Scamp1	3.7e-07	-0.00358798	0.31	0.271	0.010006
Fnbp4	1e-08	0.075025	0.259	0.276	0.000270462		Acsl1	4.27e-10	-0.00340992	0.356	0.3	1.15e-05
Phf12	3.63e-09	0.0748729	0.239	0.256	9.8e-05		Ddx42	4.83e-07	-0.00322295	0.296	0.257	0.0130615
Glyr1	5.44e-11	0.0747543	0.242	0.273	1.47e-06		Zfp692	9.56e-07	-0.00317446	0.368	0.324	0.0258316
Syt14	1.01e-10	0.0747252	0.359	0.39	2.73e-06		Usp25	3.56e-07	-0.00316576	0.288	0.249	0.00961302
Csnk1g3	4.27e-10	0.0745912	0.235	0.257	1.15e-05		Zzz3	1.32e-07	-0.00270762	0.256	0.22	0.0035721
Plcl2	3.63e-07	0.0745135	0.424	0.447	0.00980696		Usp33	4.53e-08	-0.00270477	0.465	0.416	0.00122422
Dnajc7	1.17e-14	0.0744268	0.257	0.292	3.15e-10		Trim35	6.43e-08	-0.00263565	0.489	0.435	0.0017361
Pafah1b1	4.2e-09	0.0744101	0.242	0.271	0.000113566		Rnf24	3.38e-08	-0.00247754	0.278	0.226	0.000914164
Ckb	8.18e-13	0.0744074	0.301	0.343	2.21e-08		Usp36	6.75e-09	-0.0023657	0.302	0.25	0.000182476
Nln	9.19e-08	0.0743564	0.444	0.475	0.00248355		Lnpep	1.17e-06	-0.00231501	0.409	0.37	0.0317059
Nrd1	1.09e-08	0.0740277	0.517	0.552	0.000294065		Mia3	1.93e-08	-0.00209393	0.305	0.257	0.00052251
Brd9	3.68e-12	0.0739477	0.249	0.283	9.95e-08		Tacc2	4.49e-09	-0.00201978	0.324	0.274	0.000121297
Ppargc1b	7.48e-11	0.0733769	0.4	0.436	2.02e-06		Gtdc1	1.19e-07	-0.0019759	0.541	0.485	0.00322674
Ndufs1	5.71e-08	0.0732113	0.569	0.606	0.00154351		Hbs1l	5.49e-09	-0.001575	0.344	0.291	0.000148456
Fto	8.79e-12	0.0730129	0.503	0.549	2.37e-07		Virma	8.29e-07	-0.00125772	0.359	0.316	0.0224055
Dgkh	4.4e-07	0.0729605	0.436	0.465	0.0118854		Cep78	3.75e-07	-0.00123091	0.276	0.236	0.010144
Zfp697	3.47e-07	0.0728698	0.59	0.61	0.00938156		Chfr	2.92e-10	0.000210475	0.51	0.445	7.9e-06
Depdc5	4.04e-11	0.0728551	0.268	0.299	1.09e-06		Slc25a12	2.16e-07	0.00050504	0.586	0.53	0.00584478
Ldb2	1.18e-06	0.0726984	0.457	0.486	0.0317997		Nr2c2	7.65e-08	0.0005268	0.451	0.402	0.0020664
Las1l	1.75e-09	0.0726661	0.519	0.558	4.73e-05		Kifc2	1.1e-07	0.000670925	0.349	0.302	0.00298262
Chn1	1.78e-09	0.0726611	0.331	0.362	4.8e-05		Ube3c	2.02e-07	0.00085488	0.588	0.534	0.00545403
Tnks	3.12e-07	0.0726305	0.241	0.255	0.0084367		Rab14	8.62e-08	0.000921231	0.287	0.243	0.00232838
Slc1a1	1.49e-10	0.0725317	0.382	0.417	4.02e-06		Chd1	2.68e-09	0.0010188	0.256	0.212	7.23e-05
Rubcn	3.1e-08	0.0722921	0.536	0.564	0.00083736		Kansl3	1.64e-06	0.00141242	0.302	0.266	0.0444
Glmn	9.27e-10	0.0720851	0.292	0.315	2.51e-05		Lmtk2	1.91e-07	0.00160101	0.457	0.404	0.00515061
Hectd4	5.67e-11	0.0720418	0.356	0.393	1.53e-06		Mapk14	4.91e-09	0.0016039	0.398	0.34	0.000132562
Ppib	1.1e-09	0.0717745	0.369	0.398	2.98e-05		Agpat4	2.26e-08	0.00192216	0.277	0.235	0.000609429
Camk2g	7.13e-10	0.0717348	0.377	0.402	1.93e-05		Igsf8	1.86e-10	0.00194481	0.259	0.215	5.02e-06
Cdk13	2.25e-10	0.071516	0.557	0.594	6.08e-06		Nploc4	1.28e-07	0.00235333	0.322	0.272	0.00346439
Klc1	1.07e-06	0.0714355	0.267	0.274	0.028955		Rspry1	7.76e-08	0.00261401	0.34	0.288	0.00209561
Cep83	1.7e-07	0.0714257	0.717	0.753	0.00459052		Rb1	8.53e-07	0.00284114	0.433	0.384	0.0230465
Oxct1	3.66e-08	0.0709743	0.488	0.516	0.000988884		Pnpla8	3.56e-08	0.00294667	0.365	0.314	0.00096259
Erc1	1.1e-08	0.0708628	0.285	0.299	0.000298402		Srrm1	1.78e-06	0.00298752	0.514	0.463	0.0481848
Mdh1	1.26e-09	0.0707536	0.416	0.447	3.41e-05		Atxn7	1.23e-06	0.00301958	0.389	0.344	0.0331651
Tmed9	1.58e-10	0.0707218	0.255	0.281	4.28e-06		Prelid3a	5.6e-07	0.00336858	0.338	0.297	0.015124
Pwwp2a	7.36e-08	0.0706244	0.482	0.52	0.00198789		Zfp346	7.31e-07	0.00341861	0.308	0.26	0.0197635
Ap2b1	1.11e-08	0.0705562	0.409	0.434	0.000300252		Kcnt1	8.15e-07	0.00349635	0.332	0.285	0.0220217
Pnkd	6.05e-09	0.0705217	0.357	0.372	0.000163446		Bicral	4.25e-11	0.00350554	0.312	0.248	1.15e-06
Usp4	2.94e-09	0.070462	0.283	0.312	7.93e-05		Gaa	2.58e-09	0.0039985	0.333	0.282	6.97e-05
Pxk	1.42e-11	0.0704335	0.258	0.295	3.85e-07		Mtor	1.68e-07	0.00412807	0.317	0.27	0.00453191
Yme1l1	1.22e-09	0.0701559	0.588	0.63	3.3e-05		Gspt1	6.56e-09	0.00418768	0.293	0.248	0.000177211
Mettl16	8.46e-09	0.0696111	0.433	0.463	0.000228575		Bptf	4.59e-08	0.00444366	0.542	0.483	0.00123917
Akap11	8.78e-08	0.069462	0.282	0.307	0.00237201		Pigk	6.89e-07	0.00472086	0.611	0.544	0.0186074
Fchsd2	1.32e-07	0.0692626	0.254	0.264	0.00357638		Atp2b3	1.12e-06	0.00497328	0.366	0.327	0.0301536
Cds2	2.7e-07	0.069166	0.6	0.631	0.00729363		Hnrnpc	2.51e-08	0.00499593	0.321	0.269	0.000676958
Sars	3.28e-09	0.0690918	0.326	0.352	8.86e-05		Fxr1	1.55e-06	0.00527752	0.457	0.406	0.0419476
Hibadh	2e-08	0.0690412	0.273	0.286	0.000539151		Srcin1	1.22e-09	0.00550144	0.504	0.445	3.29e-05
Manf	3.28e-08	0.0690186	0.248	0.272	0.000886252		St7l	2.58e-07	0.00551876	0.36	0.31	0.00698152
Gpatch2	5.05e-09	0.0687049	0.318	0.344	0.000136373		Phf14	1.15e-06	0.00563025	0.629	0.573	0.0310171
Chka	7.35e-08	0.0686299	0.255	0.271	0.00198692		Tor1aip2	6.38e-09	0.00598224	0.298	0.248	0.000172278
Rab28	3.21e-08	0.0684453	0.346	0.375	0.000866605		Vapa	6.35e-10	0.00605786	0.299	0.247	1.72e-05
Tmem161b	1.68e-07	0.0683505	0.386	0.41	0.00452755		Atp5c1	5.12e-07	0.00677536	0.264	0.227	0.0138286
Scn9a	9.4e-08	0.0680789	0.253	0.282	0.00253864		Pnpt1	3.04e-07	0.00721242	0.349	0.305	0.00821511
Wac	1.52e-10	0.0678846	0.295	0.327	4.1e-06		Ggnbp2	1.43e-06	0.00729536	0.462	0.414	0.0386714
Atf2	3.84e-09	0.0676371	0.231	0.251	0.000103771		Erlec1	5.79e-07	0.00785349	0.337	0.291	0.0156484
Ski	7.65e-08	0.0676023	0.495	0.52	0.00206586		Rngtt	1.6e-06	0.00786739	0.436	0.385	0.0432042
Cdip1	3.69e-07	0.0670365	0.539	0.57	0.00995886		Fchsd2	9.4e-07	0.00812869	0.701	0.642	0.0253871
Slc25a3	6.52e-15	0.0666114	0.39	0.442	1.76e-10		Svop	8.05e-10	0.00827694	0.441	0.383	2.18e-05
Psma3	3.49e-11	0.0664401	0.45	0.495	9.43e-07		4930455C13Rik	2.28e-07	0.00857372	0.3	0.254	0.00615154
Thoc1	1.76e-07	0.06643	0.561	0.578	0.0047417		Lrrtm4	1.43e-06	0.00867925	0.846	0.893	0.0386345
Cdh4	7.75e-07	0.0663425	0.672	0.705	0.0209328		Zfp398	3.02e-07	0.00871509	0.47	0.415	0.00817076
Cltb	7.64e-10	0.0662626	0.25	0.271	2.06e-05		Rab3gap1	6.23e-07	0.00872383	0.441	0.391	0.016829
Canx	1.27e-15	0.0661003	0.542	0.597	3.42e-11		Osbpl9	1.24e-06	0.00876718	0.725	0.665	0.0335906
Rpl6	8.81e-10	0.066018	0.256	0.277	2.38e-05		Eif4e	5.91e-07	0.00944105	0.278	0.237	0.0159653
Mindy2	1.41e-06	0.0659758	0.502	0.523	0.0381333		Armc8	1.26e-07	0.00952163	0.393	0.342	0.00339806
Atxn7	7.53e-10	0.0658452	0.336	0.37	2.04e-05		Dis3l2	9.2e-07	0.00953184	0.583	0.523	0.0248588
Zc3h15	2.02e-08	0.0656846	0.329	0.355	0.000545395		Wdfy2	7.43e-07	0.00991047	0.267	0.228	0.0200771
Lrrc29	5.02e-07	0.0655906	0.726	0.773	0.0135651		Atxn10	1.25e-08	0.0105483	0.586	0.521	0.000338678
Fam110b	9.12e-10	0.0655101	0.344	0.38	2.46e-05		Acbd6	5.86e-10	0.0111507	0.489	0.428	1.58e-05
Mmp24	5.94e-11	0.0653538	0.237	0.258	1.6e-06		Akap7	1.88e-08	0.0113525	0.322	0.277	0.000508908
Cbx5	2.51e-08	0.0653009	0.291	0.32	0.000677189		Lrch3	1.68e-08	0.0117855	0.521	0.459	0.00045482
Sucla2	6.74e-10	0.0652325	0.239	0.259	1.82e-05		Nipa1	4.09e-08	0.0118915	0.314	0.267	0.00110454
Stag1	1.66e-06	0.065181	0.291	0.309	0.0449596		Riok3	9.05e-09	0.0119779	0.357	0.304	0.000244506
Washc4	8.91e-09	0.065065	0.328	0.35	0.000240688		Pxk	8.82e-07	0.0127523	0.404	0.352	0.0238361
Runx2	7.74e-07	0.0649923	0.591	0.611	0.0209131		Atf2	1.62e-07	0.0128605	0.495	0.439	0.00438595
Scg3	8.21e-10	0.0648397	0.467	0.505	2.22e-05		Cdk8	2.55e-08	0.0129393	0.579	0.519	0.000688164
Ppp1r21	7.18e-09	0.0648296	0.416	0.449	0.000193893		Arhgef12	2.62e-08	0.0130724	0.662	0.596	0.000708062
Gng2	7.93e-07	0.0646192	0.44	0.458	0.0214323		Mtdh	5.04e-09	0.0132324	0.593	0.529	0.00013619
Add1	5.24e-13	0.0645189	0.463	0.512	1.42e-08		Shprh	1.29e-09	0.0132376	0.399	0.338	3.48e-05
Nbr1	1.54e-09	0.0644656	0.428	0.465	4.15e-05		Pcbp2	1.59e-06	0.013457	0.377	0.328	0.0429665
Snx24	2.34e-07	0.0640693	0.445	0.465	0.00632929		Fnbp4	1.14e-06	0.0144754	0.368	0.317	0.0307654
Kcnc2	1.21e-10	0.0640374	0.493	0.537	3.28e-06		Mtmr1	3.35e-07	0.0146679	0.264	0.222	0.00903999
Ddhd2	3.08e-12	0.0639879	0.416	0.46	8.31e-08		Etnk1	1.23e-06	0.0149462	0.646	0.586	0.0331441
Fndc9	1.3e-10	0.0638003	0.566	0.61	3.52e-06		Rab30	3.59e-08	0.0149741	0.437	0.375	0.00096862
Agtpbp1	9.14e-09	0.0637846	0.534	0.566	0.000246993		Dido1	7.8e-08	0.0151168	0.32	0.271	0.00210821
Cpeb2	2.76e-07	0.0634706	0.235	0.255	0.00746323		Crmp1	1.83e-06	0.0162298	0.286	0.243	0.049341
Wipf2	5.14e-07	0.0632672	0.521	0.558	0.0138997		Gls	7.43e-07	0.0166147	0.668	0.609	0.0200847
Kcnq2	2.14e-15	0.063004	0.31	0.359	5.79e-11		Pak1	1.18e-06	0.0166803	0.346	0.297	0.0318335
Cdc27	1.47e-10	0.0629077	0.272	0.308	3.97e-06		Spred1	7.67e-09	0.0172134	0.449	0.389	0.000207112
Psmd11	6.76e-09	0.0626486	0.364	0.4	0.000182618		Add1	1.22e-11	0.0173411	0.424	0.356	3.31e-07
Bdp1	2.71e-09	0.0623178	0.227	0.258	7.32e-05		Ndufa10	1.76e-07	0.0178273	0.269	0.226	0.00475805
Prickle1	8.34e-09	0.0621783	0.414	0.445	0.000225462		Fam171b	1.77e-08	0.0184005	0.43	0.371	0.000478805
Ube2h	3.17e-12	0.0621499	0.243	0.281	8.57e-08		Fnip1	4.57e-08	0.0186633	0.422	0.369	0.00123573
Srcin1	6.36e-14	0.0617948	0.441	0.5	1.72e-09		Hacd2	1.67e-08	0.018864	0.258	0.208	0.000451799
Pdxdc1	2.8e-09	0.0615544	0.316	0.348	7.58e-05		Mapk8ip3	3.01e-07	0.0193303	0.473	0.414	0.00812396
Uggt1	1.94e-07	0.0613757	0.299	0.326	0.00523962		Gcc2	2.66e-07	0.019528	0.4	0.348	0.0071792
Sidt1	1.92e-11	0.0612592	0.486	0.535	5.18e-07		Prr14	1.92e-09	0.0199395	0.264	0.21	5.19e-05
Asph	1.44e-08	0.0609708	0.342	0.363	0.000389747		Vcp	1.86e-07	0.0201261	0.252	0.207	0.0050347
Kmt5b	3.24e-08	0.0609103	0.481	0.515	0.000876341		Dstyk	2.78e-07	0.0203311	0.277	0.23	0.0075048
Lmbrd1	6.63e-12	0.0608176	0.243	0.272	1.79e-07		Atp6v0a1	2.39e-07	0.0204405	0.719	0.657	0.00646362
Ep300	1.31e-09	0.0607969	0.418	0.453	3.53e-05		Fcho2	4.28e-08	0.020569	0.402	0.346	0.0011566
Crebrf	1.04e-07	0.0607809	0.262	0.29	0.00281586		Ppm1a	9.72e-08	0.0205753	0.284	0.238	0.00262577
Cd81	5.23e-07	0.0607688	0.253	0.269	0.0141428		Hnrnpa3	6.01e-10	0.0205957	0.279	0.227	1.62e-05
Cdk11b	2.51e-09	0.0606691	0.405	0.434	6.78e-05		Usp47	9.23e-07	0.0211151	0.436	0.383	0.024934
Rab27b	2.52e-09	0.060645	0.374	0.409	6.81e-05		Cnot4	1.69e-07	0.0218304	0.62	0.555	0.00457804
Stxbp1	5.32e-10	0.0606368	0.327	0.359	1.44e-05		Psme4	1.04e-10	0.0223922	0.612	0.538	2.82e-06
St8sia5	1.76e-06	0.0605411	0.23	0.25	0.0475454		Ino80	3.19e-08	0.022494	0.482	0.416	0.000860819
Pum1	3.8e-12	0.0605111	0.251	0.288	1.03e-07		Arel1	3.58e-10	0.0227081	0.257	0.204	9.66e-06
Btrc	4.29e-12	0.0604732	0.264	0.294	1.16e-07		Gad2	3.15e-10	0.0228157	0.617	0.542	8.5e-06
Prr14	2.14e-09	0.0604353	0.327	0.353	5.78e-05		Xrn1	8.31e-07	0.0233904	0.529	0.468	0.0224547
Ap3m1	1.98e-07	0.0601713	0.611	0.645	0.00535381		Gnl3l	6.27e-07	0.0234319	0.288	0.239	0.0169423
Usp47	1.23e-06	0.0600319	0.472	0.498	0.0331799		Cdc42se2	4.38e-07	0.0237498	0.356	0.304	0.011827
Thsd4	1.06e-13	0.0597474	0.537	0.593	2.85e-09		Actr1a	4.05e-07	0.0242104	0.253	0.21	0.0109302
Slc7a8	4e-10	0.0596405	0.3	0.333	1.08e-05		Psen1	1.46e-07	0.0246606	0.257	0.214	0.00393942
Fmn2	6.88e-14	0.0595543	0.291	0.34	1.86e-09		Atp9a	1.19e-06	0.0248744	0.493	0.433	0.0320906
Zfp608	2.5e-07	0.0591315	0.433	0.46	0.0067547		Tbc1d9	9.87e-08	0.0250275	0.402	0.342	0.00266576
Nisch	1.7e-06	0.0590986	0.662	0.697	0.0458697		Nup98	8.27e-07	0.0251904	0.442	0.383	0.0223459
Reps1	2.23e-07	0.0585779	0.273	0.297	0.00601817		Med14	3.79e-07	0.025714	0.302	0.253	0.0102379
Kif3a	2.36e-10	0.0585441	0.287	0.325	6.37e-06		Cspp1	7.38e-08	0.0258475	0.579	0.517	0.00199322
Ptpn11	8.36e-09	0.0580936	0.686	0.73	0.000225785		Slc24a5	2.97e-09	0.0260396	0.545	0.473	8.02e-05
Specc1l	6.59e-13	0.0580338	0.505	0.557	1.78e-08		P4htm	8.46e-09	0.0261955	0.271	0.222	0.000228445
Tmx4	1.27e-08	0.0578729	0.404	0.431	0.000342168		Unc13a	4.38e-08	0.0262305	0.473	0.41	0.00118272
Col26a1	3.7e-07	0.0578263	0.831	0.857	0.0100047		Rad23b	1.13e-06	0.0265628	0.306	0.26	0.0304797
Tspan3	3.22e-11	0.057611	0.258	0.296	8.71e-07		Cul3	9.85e-07	0.0271624	0.345	0.297	0.0266159
Ablim2	6.94e-12	0.0575371	0.29	0.331	1.87e-07		Hnrnph3	6.18e-07	0.0271783	0.428	0.376	0.0166964
Sgsm3	2.12e-08	0.0573055	0.284	0.307	0.000573107		Clvs2	8.3e-10	0.0276833	0.385	0.325	2.24e-05
Mecp2	1.05e-16	0.057304	0.362	0.403	2.85e-12		Akap8	1.88e-07	0.0277603	0.399	0.344	0.00508848
Srpk1	6.93e-13	0.0571464	0.287	0.328	1.87e-08		Nrd1	5.72e-07	0.0283566	0.6	0.537	0.0154582
Ano4	1.38e-06	0.0571015	0.536	0.582	0.0372742		Coro2b	3.83e-07	0.0285121	0.359	0.304	0.0103423
Adar	9.37e-12	0.056842	0.448	0.49	2.53e-07		Adgrl1	5.91e-09	0.0286297	0.385	0.326	0.000159707
Ppp4r3b	5.01e-09	0.0567813	0.653	0.695	0.000135309		Fam13b	1.17e-07	0.0287307	0.48	0.42	0.0031699
Ift88	1.4e-07	0.0565802	0.372	0.402	0.00379174		Wdr26	1.61e-07	0.028743	0.342	0.289	0.00435324
Atp9b	1.51e-10	0.0565765	0.499	0.55	4.07e-06		Ap3s1	2.72e-09	0.028941	0.258	0.203	7.36e-05
Urgcp	1.67e-08	0.0564518	0.402	0.431	0.000452531		Cnnm2	2.89e-08	0.0289966	0.394	0.333	0.000780543
Avl9	1.69e-07	0.0564323	0.423	0.451	0.00457423		Aco2	5.98e-09	0.0290355	0.454	0.392	0.000161659
Tax1bp1	2.53e-12	0.0560247	0.35	0.388	6.84e-08		Myef2	8.32e-08	0.0294935	0.46	0.401	0.00224716
Smg6	1.11e-07	0.0557792	0.231	0.253	0.00301139		Tusc3	1.66e-08	0.0295571	0.443	0.378	0.000448439
Plpbp	3.75e-08	0.0557093	0.246	0.258	0.00101361		Tbc1d30	9.95e-08	0.0295744	0.304	0.252	0.00268761
Ncoa2	4.22e-10	0.0556109	0.466	0.508	1.14e-05		Hipk3	5.16e-13	0.0295926	0.269	0.201	1.39e-08
8030462N17Rik	1.43e-10	0.0554234	0.426	0.468	3.86e-06		Ift88	8.59e-08	0.030005	0.306	0.253	0.00232089
Elp4	1.77e-09	0.0550481	0.418	0.447	4.8e-05		Zfp280d	1.29e-06	0.0301603	0.622	0.558	0.0347687
Slc38a1	1.83e-09	0.0550186	0.346	0.383	4.94e-05		Zfp292	1.64e-06	0.0303522	0.524	0.465	0.0441873
Hacd3	9.05e-09	0.0549977	0.523	0.562	0.000244435		Ctnnbl1	1.19e-06	0.0305219	0.265	0.218	0.0322571
Wdr17	4.33e-10	0.0549611	0.291	0.339	1.17e-05		Rabgap1	5.96e-07	0.0310531	0.663	0.602	0.0161121
1810034E14Rik	1.38e-12	0.0548825	0.371	0.424	3.72e-08		Slc7a6os	1.72e-06	0.0310822	0.299	0.25	0.0463881
Atg4c	2.31e-09	0.0548726	0.259	0.29	6.25e-05		Stx8	4.69e-07	0.0312138	0.342	0.29	0.0126672
Miga2	6.21e-09	0.0544317	0.268	0.304	0.000167674		D5Ertd579e	9.9e-07	0.031578	0.404	0.347	0.0267508
Mycbp	9.31e-09	0.0544309	0.451	0.492	0.000251615		Fam126b	1.27e-08	0.0316237	0.376	0.315	0.000344337
Mfap3	9.4e-10	0.0543449	0.638	0.685	2.54e-05		Stag2	1.5e-06	0.0316342	0.361	0.309	0.040539
Aftph	1.57e-10	0.0539727	0.497	0.545	4.24e-06		Nme7	5.26e-09	0.0317586	0.463	0.399	0.000142059
Dnajc13	3.54e-07	0.053918	0.441	0.474	0.00955972		Pds5a	2.62e-09	0.0320057	0.434	0.371	7.07e-05
Dcun1d5	8.61e-08	0.0536128	0.282	0.312	0.00232756		Pnn	1.63e-07	0.0321965	0.604	0.537	0.00439842
Atrx	1.08e-06	0.0531962	0.443	0.474	0.0293003		Cox7c	7.37e-07	0.0326162	0.266	0.219	0.0199069
Rnf216	3.32e-12	0.0529168	0.288	0.334	8.98e-08		Abhd18	1.37e-07	0.0327847	0.601	0.533	0.00370502
Fam49b	2.81e-09	0.0528956	0.367	0.402	7.59e-05		Tdrd3	1.9e-08	0.0328192	0.253	0.2	0.00051328
Snx10	2.07e-08	0.0528799	0.366	0.401	0.000559441		Cdip1	1.69e-06	0.0329963	0.373	0.324	0.045631
Irf2	4.74e-07	0.0527395	0.367	0.395	0.0127999		Dag1	1.57e-09	0.0330078	0.286	0.23	4.25e-05
Fam135a	1.76e-10	0.0521219	0.403	0.439	4.75e-06		Hspa5	8.96e-10	0.0331453	0.265	0.209	2.42e-05
Fam120a	5.14e-09	0.0519165	0.454	0.489	0.000138917		Dlg4	2.49e-10	0.0333152	0.295	0.239	6.73e-06
Sppl3	5.25e-10	0.0518909	0.633	0.684	1.42e-05		Rsf1os1	1.53e-06	0.0336663	0.304	0.257	0.0414127
Myo9b	3.04e-09	0.0517851	0.248	0.278	8.22e-05		Psmd1	8.27e-09	0.0337055	0.411	0.346	0.000223362
Babam2	4.26e-17	0.0517229	0.303	0.366	1.15e-12		Psma3	2.9e-13	0.034181	0.424	0.344	7.84e-09
Nr6a1os	1.99e-07	0.0515725	0.24	0.255	0.00537465		Mettl16	1.26e-08	0.0343846	0.307	0.249	0.0003402
Atxn10	4.35e-09	0.0514504	0.253	0.287	0.000117601		Ankrd28	6.19e-09	0.0348985	0.432	0.364	0.000167208
Spred2	3.56e-11	0.0513864	0.3	0.346	9.62e-07		Immp1l	2.81e-07	0.035008	0.482	0.42	0.00759045
Ptpn1	6.52e-07	0.0513788	0.327	0.355	0.0176043		Mier1	4.85e-08	0.0350173	0.372	0.311	0.00131098
Sfpq	1.63e-10	0.0507656	0.36	0.397	4.4e-06		Abcc5	2.69e-11	0.0350532	0.654	0.571	7.26e-07
Dnajc3	4.67e-08	0.0506629	0.269	0.296	0.00126208		Lrrfip2	1.3e-06	0.0351843	0.382	0.328	0.0351396
Zfp1	3.86e-07	0.0505346	0.296	0.32	0.010418		Smc3	2.68e-07	0.0355125	0.319	0.266	0.00723479
Nvl	1.05e-10	0.0504896	0.316	0.359	2.83e-06		Gdi2	8.4e-09	0.0355459	0.295	0.24	0.000227042
Xrcc6	7.92e-08	0.0504572	0.357	0.383	0.00214067		Wwp1	4.68e-09	0.0357226	0.431	0.367	0.000126339
Baz2b	1.88e-07	0.0502002	0.474	0.515	0.0050822		Sppl3	4.45e-07	0.0364182	0.49	0.424	0.0120358
Kpna4	3.8e-10	0.0501337	0.669	0.723	1.03e-05		Mtx2	1.97e-07	0.0365867	0.25	0.199	0.00531855
Cfap36	7.77e-09	0.0500855	0.288	0.313	0.000209894		Nudt5	4.92e-08	0.036778	0.332	0.276	0.00133026
Gramd1b	1.15e-06	0.0496076	0.335	0.354	0.0309975		Dhx15	3.25e-08	0.0369412	0.276	0.224	0.000877592
Auh	6.75e-10	0.0495831	0.296	0.331	1.82e-05		Paxbp1	2e-07	0.0369792	0.598	0.53	0.00539782
Hook3	2.36e-10	0.0495278	0.249	0.28	6.38e-06		Eif4g1	5.12e-07	0.037527	0.398	0.338	0.0138399
Ccnt1	2.59e-09	0.0495062	0.232	0.264	6.99e-05		Rchy1	2.21e-10	0.0375883	0.265	0.206	5.97e-06
Tmem175	4.56e-07	0.0493616	0.773	0.812	0.0123197		Sec24a	2.19e-08	0.0376706	0.402	0.336	0.000590687
Ppp3ca	1.53e-10	0.0493432	0.387	0.433	4.14e-06		Pkd2	3.17e-09	0.0377371	0.302	0.245	8.57e-05
Emsy	3.14e-07	0.0492888	0.633	0.664	0.0084817		Dlst	1.14e-06	0.0382596	0.309	0.256	0.0308304
Rpgrip1l	8.48e-09	0.0489411	0.231	0.256	0.000229009		Clk1	6.55e-07	0.0383301	0.48	0.423	0.0176895
Mta3	1.74e-09	0.0489052	0.315	0.355	4.71e-05		Lrrn2	2.63e-07	0.0387103	0.33	0.28	0.00711037
Nudt3	3.62e-07	0.0488043	0.406	0.43	0.00978749		Fbxo11	8.66e-07	0.0388249	0.523	0.463	0.0233927
Btbd11	5.96e-07	0.0487586	0.659	0.69	0.0161062		Med13	3.04e-09	0.0395052	0.468	0.398	8.22e-05
Gsdme	2.83e-08	0.0485961	0.378	0.417	0.000765616		Ube4a	2.87e-08	0.039621	0.341	0.283	0.000774485
Brinp1	5.16e-08	0.0484709	0.536	0.579	0.00139395		Pkig	6.46e-07	0.0398286	0.291	0.241	0.0174621
Eml5	2.76e-08	0.0483394	0.271	0.298	0.00074644		Sbno1	1.93e-08	0.0398829	0.45	0.382	0.000522729
Ppip5k1	9.6e-07	0.0483004	0.23	0.253	0.0259277		Asxl2	1.79e-07	0.0401832	0.448	0.389	0.00483652
Wdr37	4.29e-10	0.0480814	0.414	0.459	1.16e-05		Mnat1	2.99e-08	0.040694	0.362	0.299	0.000808757
Pou6f1	1.49e-11	0.0479988	0.351	0.393	4.04e-07		Rab11fip2	6.03e-07	0.0407125	0.369	0.315	0.0163051
Opa1	3.54e-07	0.0478951	0.275	0.312	0.00957039		Supt6	1.57e-08	0.0410279	0.29	0.231	0.000424447
Sec63	1.48e-07	0.0476293	0.643	0.68	0.00399366		Ube2r2	4.35e-07	0.0412312	0.357	0.298	0.0117437
Psma1	2.73e-11	0.0475861	0.419	0.463	7.36e-07		Tmem126a	3.9e-07	0.0412847	0.365	0.311	0.0105359
Nmnat2	1.14e-10	0.0472746	0.288	0.322	3.09e-06		Timm23	7.83e-09	0.0413338	0.264	0.207	0.000211465
Trak2	6.44e-07	0.047088	0.569	0.607	0.0173974		Map3k3	3.53e-07	0.0416221	0.426	0.368	0.00954691
Ppp4r3a	9.35e-10	0.0470138	0.341	0.375	2.53e-05		St6gal2	6.31e-07	0.0416764	0.277	0.224	0.0170408
Uhrf1bp1l	1.88e-08	0.046981	0.479	0.524	0.000506917		B3galt2	8.1e-07	0.042058	0.277	0.226	0.0218976
Fnbp1	1.84e-08	0.0468358	0.428	0.471	0.000497803		Gigyf2	2e-07	0.0424895	0.529	0.463	0.00541186
Plekhm3	1.96e-10	0.0468203	0.304	0.341	5.29e-06		Pou6f1	6.58e-07	0.0426451	0.278	0.227	0.0177664
4930455C13Rik	2.82e-09	0.0465873	0.39	0.438	7.62e-05		Kpna4	1.51e-10	0.0426589	0.433	0.361	4.08e-06
Kat2b	3.85e-07	0.0465706	0.265	0.287	0.0103984		Cdc27	3.42e-07	0.0430937	0.308	0.255	0.00923852
Xylt1	3.04e-07	0.0465423	0.365	0.391	0.00821128		Kif5c	3.68e-07	0.04322	0.687	0.624	0.00995184
Atp6v1a	4.27e-10	0.0465162	0.409	0.448	1.15e-05		Zc3h13	2.25e-07	0.0432332	0.481	0.415	0.00608167
Ccdc136	1.19e-11	0.0464626	0.358	0.402	3.21e-07		Rprd1a	6e-11	0.0440676	0.378	0.303	1.62e-06
Cep120	2.43e-07	0.0462052	0.344	0.368	0.00655385		Syt11	4.48e-08	0.0441279	0.541	0.474	0.00120961
Pcf11	9.3e-12	0.045999	0.494	0.549	2.51e-07		Trpc1	9.83e-08	0.0443959	0.345	0.287	0.0026557
Ric8b	1.04e-08	0.0459764	0.249	0.281	0.000281508		Snx10	1.72e-08	0.0444432	0.315	0.254	0.000465438
Mphosph8	2.9e-08	0.0457283	0.288	0.327	0.000783839		Bclaf1	9.81e-08	0.0444906	0.479	0.416	0.00264914
2024-09-07	1.64e-08	0.0454266	0.629	0.681	0.000443341		Cnot2	9.53e-09	0.0445898	0.462	0.394	0.000257578
Ncoa5	8.52e-07	0.0453893	0.239	0.256	0.0230066		Parp6	8.66e-08	0.0450621	0.291	0.237	0.00233939
Fut9	2.99e-07	0.0453115	0.427	0.46	0.00807631		Ap2b1	1.26e-08	0.0451148	0.569	0.494	0.000339335
Rbms1	9.64e-07	0.045145	0.293	0.316	0.0260512		Krit1	7.78e-10	0.0454203	0.499	0.426	2.1e-05
Mir9-3hg	1.34e-07	0.0450567	0.336	0.358	0.00361706		Ewsr1	2.41e-07	0.0455468	0.58	0.51	0.00652088
Mir670hg	1.16e-09	0.0449078	0.291	0.334	3.13e-05		Phc2	1.12e-06	0.0455933	0.462	0.401	0.0302539
Ncoa3	4.18e-11	0.0448965	0.23	0.263	1.13e-06		Kpna1	1.09e-07	0.0460613	0.315	0.259	0.00295701
Mlxip	9.28e-07	0.0448745	0.762	0.794	0.0250738		Ctdspl2	1.76e-10	0.0466346	0.373	0.304	4.74e-06
Rcan2	5.4e-11	0.044464	0.448	0.499	1.46e-06		Ubr1	1.23e-12	0.0471721	0.448	0.37	3.33e-08
Ubr2	3.13e-10	0.0443785	0.539	0.588	8.47e-06		Rundc3b	2.44e-07	0.0473947	0.481	0.417	0.00659032
Hnrnpl	1.28e-06	0.0443313	0.241	0.265	0.0345391		Hibadh	3.28e-08	0.0476176	0.283	0.223	0.000885313
Pum2	2.36e-15	0.0443218	0.397	0.468	6.38e-11		Yars	1.19e-08	0.0476879	0.293	0.231	0.000320272
Atp6v1h	1.1e-07	0.0441461	0.475	0.51	0.00298201		Rrnad1	7.68e-07	0.0480987	0.275	0.224	0.0207577
Lcorl	2.09e-13	0.0441422	0.231	0.28	5.66e-09		Ppp4r3a	3.26e-08	0.0483068	0.31	0.252	0.000880256
Slc22a17	1.56e-14	0.0441176	0.336	0.394	4.23e-10		Rsf1	2.39e-08	0.0483607	0.488	0.417	0.000644918
Selenoi	3.07e-09	0.0440847	0.412	0.467	8.31e-05		Rhot1	5.56e-08	0.0484086	0.346	0.287	0.00150138
Gigyf2	3.56e-14	0.0439721	0.329	0.379	9.62e-10		Rfx7	2.39e-10	0.0486366	0.656	0.577	6.45e-06
Lmbr1	4.84e-10	0.0439004	0.509	0.553	1.31e-05		Matk	9.48e-08	0.048727	0.286	0.233	0.00256068
Cep170	6.16e-08	0.043788	0.283	0.321	0.00166565		Sms	2.97e-07	0.0487349	0.306	0.251	0.00801939
Copa	1.03e-11	0.0436424	0.271	0.312	2.79e-07		Cul1	4.65e-07	0.0488324	0.511	0.448	0.0125573
Cdc42bpa	6.69e-07	0.0435691	0.569	0.608	0.0180747		Alkbh1	3.32e-10	0.0488637	0.256	0.195	8.96e-06
Kif16b	1.14e-11	0.0435247	0.331	0.376	3.09e-07		Ireb2	8.04e-08	0.0502636	0.27	0.214	0.00217294
Eps15l1	2.15e-10	0.0434016	0.45	0.498	5.81e-06		Leng8	2.63e-09	0.0505545	0.431	0.36	7.11e-05
Bckdhb	1.51e-07	0.0433294	0.388	0.425	0.00407357		Grina	9.16e-07	0.0505798	0.284	0.231	0.0247468
Emc10	6.64e-10	0.0432767	0.32	0.354	1.79e-05		Dennd6a	7.56e-07	0.0510903	0.367	0.313	0.0204159
Rsbn1l	3.21e-10	0.0432267	0.527	0.575	8.67e-06		Senp2	4.94e-09	0.051258	0.334	0.271	0.000133489
Wwp1	7.65e-14	0.0428519	0.445	0.496	2.07e-09		Lrba	2.48e-07	0.051731	0.683	0.614	0.00669822
Eps15	2.74e-11	0.0428343	0.329	0.373	7.39e-07		Ilf3	1.41e-08	0.0520375	0.293	0.235	0.000381912
Ncl	2.36e-12	0.0424373	0.401	0.46	6.38e-08		Prrc2b	3.26e-09	0.0520715	0.456	0.378	8.8e-05
Rsbn1	7.71e-07	0.0420625	0.478	0.506	0.0208246		Sec11a	3.01e-08	0.0523485	0.253	0.197	0.000812523
Ogt	1.18e-08	0.0418262	0.438	0.477	0.000318555		Scai	1.83e-06	0.0526828	0.617	0.549	0.0494492
Ophn1	3.64e-08	0.0417846	0.302	0.341	0.000984219		Chp1	3.27e-07	0.0527601	0.275	0.222	0.00884146
Eml6	1.66e-09	0.0417309	0.31	0.34	4.49e-05		Acat1	4.85e-08	0.0527745	0.455	0.39	0.00131003
Zc3h6	2.56e-07	0.0416426	0.328	0.346	0.00692951		Gpr107	3.51e-07	0.053079	0.311	0.256	0.00948812
Gfod2	7.02e-10	0.0414627	0.229	0.268	1.9e-05		Tlk1	1.2e-06	0.053222	0.359	0.305	0.0324907
Gabra1	2.83e-07	0.0414137	0.248	0.276	0.00763551		Fam219a	3.27e-09	0.0537679	0.546	0.468	8.83e-05
Ankrd11	1.75e-10	0.0413786	0.266	0.306	4.74e-06		Dnttip1	1.71e-06	0.0537732	0.295	0.241	0.0462997
Pex5l	2.8e-09	0.0413089	0.411	0.452	7.56e-05		Prpf40a	4.72e-08	0.0540836	0.447	0.38	0.00127515
Gdi2	1.67e-07	0.041132	0.297	0.323	0.00450602		Desi2	6.69e-09	0.0547178	0.467	0.39	0.00018062
Pcdh10	3.76e-10	0.0411161	0.338	0.383	1.02e-05		Msh3	1.16e-06	0.054805	0.281	0.23	0.0312236
Pag1	6.67e-10	0.0410914	0.413	0.463	1.8e-05		Dnajc5	6.77e-07	0.0551196	0.284	0.229	0.0182825
Serbp1	2.12e-10	0.0410899	0.378	0.433	5.73e-06		Rc3h2	8.58e-09	0.0553465	0.425	0.354	0.000231738
Sh3gl1	1.32e-06	0.0409634	0.241	0.262	0.0356565		Mir670hg	2.17e-07	0.0554656	0.258	0.203	0.0058571
Mical2	2.24e-12	0.040914	0.252	0.29	6.05e-08		Nfatc3	2.74e-08	0.0556265	0.316	0.257	0.000739514
Cstf2	9.47e-11	0.0408804	0.45	0.496	2.56e-06		Cep126	1.31e-08	0.0564686	0.296	0.233	0.000354569
Nrxn2	1.8e-12	0.0403722	0.272	0.314	4.85e-08		Golga1	7.88e-07	0.0565461	0.309	0.254	0.0212797
Tmcc1	7.1e-08	0.0403159	0.374	0.408	0.00191926		Setx	2.9e-08	0.0572764	0.472	0.401	0.000783549
Pgbd5	3.69e-12	0.0403047	0.404	0.457	9.96e-08		Mau2	7.01e-09	0.0575179	0.344	0.279	0.000189518
4933413L06Rik	2.41e-10	0.0400298	0.426	0.47	6.52e-06		Ddx50	8.2e-09	0.0575536	0.549	0.473	0.000221588
Gatad2b	1.25e-10	0.0399319	0.338	0.382	3.39e-06		Ahctf1	3.76e-09	0.0578248	0.28	0.22	0.000101616
Flrt2	1.22e-08	0.0398821	0.528	0.57	0.000328979		Tsnax	3.15e-07	0.0578793	0.279	0.221	0.0085221
Slf1	9.23e-10	0.0398486	0.274	0.312	2.49e-05		Dcaf1	4.31e-07	0.0580675	0.316	0.255	0.0116401
Rbm26	2.2e-13	0.0397381	0.385	0.444	5.95e-09		Ncor2	1.78e-06	0.0582226	0.321	0.262	0.048178
Ddhd1	2.87e-10	0.0396345	0.352	0.394	7.75e-06		Dennd4a	1.1e-08	0.0584322	0.468	0.394	0.000296002
Asxl1	6.77e-10	0.0395824	0.401	0.444	1.83e-05		Arnt	1.48e-08	0.0591226	0.44	0.368	0.000400811
Ksr2	6.66e-12	0.039478	0.704	0.765	1.8e-07		Taok1	6.25e-09	0.0591354	0.516	0.441	0.000168786
Snph	1.64e-07	0.0394522	0.43	0.464	0.00442951		Mbtd1	2.47e-07	0.059516	0.515	0.45	0.00666737
Far1	4.65e-10	0.0393613	0.283	0.321	1.26e-05		Atp1b3	9.92e-08	0.0596139	0.339	0.276	0.0026792
Cramp1l	1.05e-07	0.0393171	0.53	0.579	0.00283361		Epn2	9.36e-12	0.0607812	0.319	0.244	2.53e-07
Tbc1d23	4.56e-07	0.0388062	0.289	0.31	0.0123164		Kat6a	2.97e-08	0.0613433	0.276	0.216	0.000803175
Ino80dos	2.17e-07	0.0384779	0.591	0.63	0.00585447		Stt3b	9.59e-07	0.0613769	0.286	0.227	0.025897
Rufy1	6.28e-12	0.0384039	0.362	0.41	1.7e-07		Cdc73	5.33e-08	0.0613976	0.349	0.282	0.0014399
Arhgap5	1.45e-11	0.0382898	0.419	0.468	3.92e-07		Matr3	2.56e-08	0.0624786	0.253	0.197	0.000692601
Gars	4.99e-11	0.0381555	0.483	0.54	1.35e-06		Sf3b1	1.39e-10	0.062661	0.588	0.501	3.77e-06
Rnf157	1.16e-15	0.038098	0.47	0.535	3.12e-11		Vdac1	6.05e-12	0.0630554	0.261	0.193	1.64e-07
Fnip2	1.73e-09	0.0379262	0.237	0.269	4.67e-05		Sarnp	1.04e-06	0.0632517	0.395	0.333	0.0280285
Vps41	1.7e-10	0.0378981	0.459	0.508	4.6e-06		Mib1	8.85e-08	0.0632611	0.425	0.362	0.00238977
Dlg2	2.77e-08	0.0378794	0.376	0.412	0.000748746		Ociad1	1.06e-08	0.0645253	0.256	0.196	0.000286842
Il1rapl1	7.99e-08	0.0376082	0.637	0.677	0.00215988		Nemf	1.29e-06	0.0645414	0.431	0.366	0.034751
Camsap2	2.35e-09	0.0374805	0.298	0.339	6.35e-05		Fbxo34	7.01e-08	0.0651654	0.285	0.227	0.00189346
Far1os	8.26e-10	0.0373652	0.434	0.478	2.23e-05		Xpo7	6.02e-07	0.0652617	0.52	0.452	0.0162637
Rbfox3	7.03e-09	0.0372747	0.228	0.258	0.000189971		Ppt1	2.41e-08	0.0655312	0.383	0.313	0.000651886
Srek1	5.97e-13	0.0371729	0.386	0.445	1.61e-08		Klc1	4.4e-08	0.0660922	0.457	0.387	0.00118955
Rmnd1	6.44e-09	0.0370889	0.363	0.396	0.000174125		Tbce	9.72e-07	0.0669098	0.41	0.344	0.026269
Man2a2	2.67e-10	0.0370723	0.485	0.531	7.22e-06		Dctn4	1.37e-07	0.067297	0.406	0.338	0.00371068
Xpo6	2.47e-09	0.0368573	0.288	0.325	6.67e-05		Cltc	5.02e-08	0.0674475	0.41	0.341	0.00135551
Usp19	3.17e-08	0.0368435	0.399	0.438	0.000856246		Cd47	3.95e-11	0.0675444	0.432	0.344	1.07e-06
Hk1	1.47e-06	0.0366022	0.319	0.347	0.0397282		Zc3h7a	5.85e-08	0.0676466	0.382	0.315	0.00158157
Pcmtd2	1.85e-06	0.0364733	0.382	0.403	0.0499233		Wdr20	2.69e-10	0.0680738	0.281	0.215	7.28e-06
Mroh1	7.73e-08	0.0364179	0.306	0.335	0.00208745		Tial1	4.14e-07	0.068259	0.457	0.388	0.0111874
Gad1	9.35e-13	0.0362793	0.302	0.352	2.53e-08		Nsg2	5.44e-07	0.0692378	0.48	0.414	0.0146907
Hnrnph1	2.22e-12	0.0362347	0.376	0.421	6.01e-08		Sptan1	1.41e-10	0.0695486	0.677	0.59	3.8e-06
Gfod1	7.99e-07	0.0360925	0.334	0.363	0.0215879		Shoc2	8.74e-08	0.0695732	0.264	0.208	0.00236211
Abr	6.26e-12	0.0359271	0.282	0.329	1.69e-07		Vps35	4.58e-08	0.0698724	0.264	0.203	0.00123864
Sipa1l1	6.69e-10	0.0359044	0.507	0.555	1.81e-05		Plppr4	4.88e-12	0.0698949	0.414	0.333	1.32e-07
Crebbp	5.48e-07	0.0357699	0.621	0.666	0.0148141		Znrf3	3.72e-07	0.0704613	0.274	0.215	0.0100616
Map4k5	3.27e-11	0.0357188	0.468	0.515	8.83e-07		Chga	1.82e-08	0.0706002	0.282	0.215	0.000491131
Rsrc2	2.23e-09	0.0356907	0.425	0.474	6.03e-05		Scg3	6.22e-07	0.0721356	0.265	0.21	0.0167974
Ispd	5.17e-14	0.0356494	0.226	0.272	1.4e-09		Zmym4	1.41e-06	0.0721867	0.678	0.608	0.0381649
Clmp	1.47e-09	0.0355632	0.257	0.294	3.96e-05		Npepps	1.18e-06	0.0726022	0.606	0.536	0.0317941
Fgf1	4.27e-07	0.0354978	0.318	0.346	0.0115417		Fbxl5	9.33e-11	0.0730811	0.373	0.297	2.52e-06
Cttnbp2	1.37e-08	0.0352534	0.494	0.541	0.000370923		Rtn1	2.01e-09	0.0731795	0.796	0.717	5.43e-05
Vapa	2.2e-11	0.0350358	0.408	0.455	5.93e-07		Znrf1	1.48e-07	0.0732308	0.479	0.407	0.00399396
Zswim8	2.31e-08	0.034979	0.514	0.551	0.000624692		2610037D02Rik	2.84e-07	0.0734616	0.438	0.368	0.00766243
Klhl3	3e-07	0.0349727	0.301	0.329	0.0081115		Sesn3	3.07e-08	0.0734636	0.378	0.307	0.000830369
Ube3c	7.87e-09	0.0347268	0.324	0.369	0.000212626		Simc1	3.66e-07	0.0739794	0.332	0.27	0.00987608
Slf2	2.46e-08	0.0346773	0.419	0.463	0.000665899		Phactr3	2.78e-10	0.0742154	0.598	0.511	7.52e-06
Farsb	1.62e-10	0.034673	0.27	0.309	4.36e-06		Raf1	1.09e-07	0.0746533	0.453	0.384	0.00293384
Sfmbt1	1.26e-10	0.0342226	0.239	0.273	3.39e-06		Nudcd3	1.44e-09	0.0747424	0.478	0.398	3.89e-05
Fam13b	4.37e-09	0.0341507	0.244	0.28	0.000118067		Cpeb4	2.48e-07	0.0749436	0.473	0.401	0.00671317
Trappc10	4.83e-15	0.0340831	0.372	0.427	1.3e-10		Mpc1	2.71e-08	0.0749734	0.375	0.306	0.000731032
Atp5a1	5.56e-09	0.0340084	0.304	0.344	0.000150306		Las1l	6.69e-15	0.0750173	0.402	0.306	1.81e-10
Lrrfip2	9.49e-10	0.0339672	0.376	0.422	2.56e-05		Numb	4.74e-09	0.0750229	0.436	0.359	0.000128057
Trrap	5.54e-10	0.0339381	0.604	0.658	1.5e-05		Syn1	2.1e-08	0.0750709	0.493	0.418	0.000566899
Mpc1	7.21e-09	0.0339166	0.249	0.281	0.000194884		Appl1	9.81e-10	0.0759382	0.43	0.357	2.65e-05
Ksr1	1.24e-14	0.0338683	0.333	0.394	3.36e-10		Ophn1	2.87e-07	0.0760408	0.472	0.401	0.00775461
9330159F19Rik	8.12e-16	0.0335094	0.271	0.322	2.19e-11		Thoc1	6.87e-07	0.0761947	0.404	0.337	0.0185637
Lrba	5e-07	0.0334459	0.308	0.333	0.0134972		Cacna2d2	2.13e-12	0.0762727	0.481	0.383	5.76e-08
A630089N07Rik	5.32e-08	0.0333996	0.227	0.254	0.00143813		Hnrnpdl	3.43e-08	0.0766385	0.434	0.361	0.000926204
Cap2	1.19e-07	0.0331615	0.285	0.311	0.00322525		Sort1	2.41e-08	0.0766745	0.366	0.293	0.000652142
Yeats2	5.06e-08	0.0331293	0.378	0.421	0.00136761		Mecp2	1.11e-11	0.0769277	0.404	0.323	3.01e-07
Cdk8	8.58e-10	0.0330731	0.247	0.282	2.32e-05		Prr14l	4.31e-09	0.0772892	0.289	0.22	0.000116441
Cstf3	3.39e-09	0.0329857	0.282	0.318	9.17e-05		Stk38	8.48e-07	0.0779173	0.511	0.439	0.0229133
Numb	2.89e-10	0.0328536	0.502	0.557	7.81e-06		Plekha1	5.9e-08	0.0781065	0.404	0.333	0.00159446
Atrn	5.5e-07	0.0328007	0.265	0.305	0.0148529		Scmh1	9.41e-08	0.0786544	0.681	0.604	0.00254193
Ust	1.58e-07	0.032715	0.298	0.335	0.00426599		Dennd4c	4.98e-11	0.0786834	0.384	0.302	1.34e-06
Herc2	4.04e-10	0.0326324	0.245	0.283	1.09e-05		Tecr	2.96e-08	0.0791736	0.465	0.389	0.000799629
Asap1	3.51e-08	0.0324237	0.382	0.422	0.000949426		Kdm5b	9.32e-08	0.0794971	0.389	0.319	0.00251716
Fbrsl1	6.19e-13	0.0323066	0.216	0.264	1.67e-08		Serinc1	3.22e-10	0.0796504	0.327	0.255	8.69e-06
Rlf	1.4e-10	0.0322734	0.298	0.347	3.79e-06		Clstn3	9.46e-09	0.0799612	0.529	0.448	0.000255534
Ccny	7.52e-12	0.0321239	0.21	0.256	2.03e-07		Zmym2	8.69e-07	0.0801906	0.464	0.392	0.0234699
Matk	6.24e-22	0.0318596	0.233	0.288	1.69e-17		Araf	8.01e-07	0.0807346	0.447	0.378	0.0216431
Rchy1	1.35e-10	0.0318187	0.265	0.302	3.64e-06		Ppp1cb	2.21e-10	0.0813184	0.35	0.27	5.98e-06
Rbm4b	1.72e-07	0.0316603	0.26	0.29	0.00466004		Dazap1	6.54e-09	0.081871	0.328	0.255	0.000176793
Ubxn4	1.53e-09	0.0316199	0.236	0.271	4.13e-05		Mapk1	3.66e-10	0.0821171	0.528	0.443	9.89e-06
Lrrtm1	4.18e-10	0.0313092	0.401	0.447	1.13e-05		Hspa4	2.07e-09	0.0821206	0.413	0.336	5.59e-05
Cnot2	3.11e-08	0.0311803	0.231	0.258	0.000841247		Hacd3	8.58e-09	0.0832397	0.35	0.278	0.000231757
R3hdm1	3.61e-07	0.0308568	0.293	0.323	0.00974299		Pogz	3.12e-12	0.0834351	0.344	0.258	8.43e-08
Rnf217	4.47e-08	0.0307213	0.431	0.466	0.00120869		Pcmtd2	1.64e-06	0.083452	0.299	0.241	0.0443366
Phf8	1.86e-07	0.030618	0.642	0.682	0.00501997		Ddx39b	1.12e-06	0.0834751	0.365	0.303	0.0302441
Dexi	1.77e-09	0.0305783	0.407	0.452	4.79e-05		Snx3	1.61e-06	0.08376	0.307	0.245	0.0435822
Mink1	4.41e-07	0.0305774	0.42	0.461	0.0119091		Ncor1	1.39e-07	0.0855306	0.725	0.648	0.00375102
Kcnt2	6.11e-07	0.0305614	0.463	0.499	0.0164993		Lims1	1.11e-06	0.0865678	0.418	0.353	0.0300592
Dlx1as	2.52e-12	0.0304763	0.458	0.51	6.81e-08		Atp6ap2	6.65e-07	0.0869072	0.369	0.301	0.0179535
Ctif	5.09e-07	0.0303983	0.225	0.251	0.013761		Slc16a7	1.39e-09	0.0870786	0.348	0.273	3.76e-05
Hnrnpm	1.1e-06	0.0303935	0.315	0.348	0.0296732		Fbxo42	9.95e-08	0.08728	0.337	0.269	0.00268697
Ube2g1	5.88e-08	0.0302673	0.316	0.352	0.00158958		Dennd2a	7.27e-07	0.0874286	0.267	0.21	0.019642
Arfgef3	1.51e-06	0.0300489	0.661	0.706	0.0406821		Limk2	5.34e-10	0.0874434	0.304	0.231	1.44e-05
D630045J12Rik	1.01e-07	0.0296912	0.29	0.319	0.00273355		Sec62	3.73e-09	0.0875894	0.296	0.224	0.000100659
Syngr1	1.09e-11	0.029682	0.477	0.539	2.95e-07		Clcn3	1.58e-06	0.0876039	0.454	0.384	0.0427947
Cnrip1	2.09e-11	0.0296756	0.242	0.287	5.64e-07		Ssbp4	1.45e-07	0.088026	0.326	0.259	0.00391339
Rasa2	7.3e-07	0.0296527	0.524	0.567	0.0197138		Phf21a	8.33e-09	0.0886954	0.719	0.636	0.000224963
Lpgat1	1.56e-10	0.0295692	0.297	0.336	4.22e-06		Inpp5f	3.82e-07	0.0887177	0.346	0.28	0.0103255
Trpm7	1.47e-10	0.0293662	0.326	0.371	3.98e-06		Ckap5	7.99e-12	0.088749	0.512	0.419	2.16e-07
Dock7	1.34e-08	0.0292774	0.537	0.592	0.00036204		Arid1a	4.06e-07	0.0887506	0.36	0.293	0.0109752
Susd6	7.26e-07	0.0292283	0.326	0.342	0.0196243		Ube2d3	8.45e-07	0.0890645	0.308	0.246	0.0228324
Ppp2r5c	1.82e-06	0.0291095	0.237	0.263	0.0491509		Zfp609	1.58e-08	0.0896729	0.491	0.413	0.000426386
Kcnt1	2.61e-07	0.0290029	0.248	0.284	0.0070554		Gfm2	2.45e-12	0.0900064	0.307	0.226	6.62e-08
Psmc6	8.13e-09	0.0288903	0.456	0.506	0.000219787		Prkdc	1.59e-06	0.0903502	0.327	0.263	0.0429757
Fbxo21	2.19e-07	0.0287158	0.272	0.3	0.00592633		Zfp638	9.58e-08	0.0909019	0.65	0.57	0.00258735
Ralgps2	2.26e-07	0.0284643	0.345	0.376	0.00611582		Upf2	9.14e-08	0.0910902	0.356	0.287	0.00246912
Sugp1	8.8e-09	0.0284351	0.337	0.38	0.000237723		Txlng	1.04e-10	0.0911115	0.36	0.283	2.81e-06
Rab14	5.94e-12	0.0281621	0.391	0.443	1.6e-07		Larp4	4.4e-08	0.0912293	0.281	0.214	0.00118981
Smchd1	3.23e-07	0.0280913	0.477	0.52	0.00873162		Hnrnpr	7.52e-07	0.0917563	0.451	0.384	0.0203069
Dcaf10	6.88e-11	0.0280637	0.423	0.474	1.86e-06		Dhdds	4.87e-07	0.0918654	0.347	0.281	0.0131572
Acox1	4.04e-09	0.027989	0.238	0.268	0.000109152		Fyttd1	1.79e-09	0.0920407	0.325	0.251	4.83e-05
Rap1gap	3.14e-09	0.02791	0.237	0.271	8.47e-05		Ncoa3	1.14e-08	0.0922233	0.282	0.214	0.000306958
Fam168a	1.03e-06	0.0277968	0.253	0.282	0.0277825		Cul5	4.27e-08	0.0923807	0.385	0.313	0.00115256
Fubp1	6.5e-08	0.0277484	0.538	0.576	0.0017573		Abat	1.62e-08	0.0924315	0.526	0.441	0.000437748
Smarca2	4.61e-08	0.0277296	0.322	0.355	0.00124513		Clk4	2.46e-08	0.0925601	0.44	0.363	0.000665531
Ndrg4	1.92e-07	0.0276084	0.253	0.284	0.00518892		Kansl1	2.71e-07	0.0930336	0.81	0.741	0.00731894
Insr	4.3e-12	0.0274903	0.239	0.277	1.16e-07		Dcx	8e-08	0.0933444	0.443	0.369	0.00216218
Mapkbp1	2.26e-07	0.027462	0.24	0.268	0.00610691		Zcchc7	4.2e-07	0.094022	0.83	0.764	0.0113417
Astn1	6.77e-07	0.0273033	0.77	0.822	0.0182902		Cpe	9.6e-10	0.0940691	0.6	0.51	2.59e-05
Hspa9	2.8e-11	0.0272596	0.253	0.303	7.56e-07		Srsf7	2.61e-09	0.094096	0.495	0.412	7.05e-05
Tulp3	1.17e-07	0.0272421	0.514	0.557	0.00315129		Braf	5.76e-09	0.0943565	0.689	0.604	0.000155751
Disp2	3.43e-11	0.0272035	0.448	0.509	9.26e-07		Gpatch8	3.98e-08	0.0944063	0.819	0.747	0.00107407
Eif5b	6.33e-09	0.0271121	0.238	0.273	0.000170919		Ambra1	4.38e-07	0.0944943	0.718	0.643	0.0118219
Lrig2	5.61e-07	0.0270547	0.341	0.375	0.0151701		Psap	5.57e-08	0.0946856	0.49	0.412	0.00150459
Eif4e	1.15e-06	0.0269727	0.295	0.325	0.031072		Ubl3	1.55e-09	0.095099	0.263	0.194	4.18e-05
Ggps1	1.59e-11	0.0267626	0.378	0.433	4.29e-07		Amn1	2.34e-08	0.0952264	0.252	0.188	0.000633078
Slmap	3.07e-13	0.0265494	0.37	0.421	8.3e-09		Ywhaz	8.26e-08	0.0954092	0.402	0.329	0.00223165
Clec16a	4.87e-07	0.0263189	0.397	0.434	0.0131546		Sumo2	1.57e-06	0.0958527	0.297	0.235	0.0425506
Usp45	4.91e-12	0.0262865	0.534	0.596	1.33e-07		Actr2	4.91e-08	0.0960882	0.39	0.315	0.00132556
Prdm2	4.33e-09	0.0262601	0.529	0.579	0.000116981		Kif13b	1.57e-06	0.0965067	0.313	0.25	0.0424977
Rundc3b	7.66e-11	0.0261694	0.222	0.255	2.07e-06		Ywhaq	1.16e-10	0.0966094	0.287	0.212	3.13e-06
Amy1	6.71e-09	0.0261598	0.26	0.301	0.00018122		Hectd1	4.34e-09	0.0966359	0.383	0.307	0.000117281
Slc25a36	2.16e-08	0.0261512	0.49	0.529	0.000584186		Usp9x	1.27e-07	0.0968678	0.624	0.543	0.00342581
Sestd1	4.04e-10	0.0258194	0.263	0.307	1.09e-05		Arhgap35	4.74e-08	0.0969314	0.486	0.405	0.00127985
Zer1	6.32e-10	0.0257712	0.507	0.551	1.71e-05		Rnps1	2.16e-08	0.0970429	0.267	0.201	0.000584402
Immt	3.32e-08	0.0257311	0.657	0.709	0.000898175		Dtnbos	1.69e-09	0.0972513	0.383	0.304	4.57e-05
Gabra2	2.17e-10	0.0254425	0.295	0.345	5.87e-06		Acox1	3.18e-08	0.0979001	0.292	0.225	0.000859355
Mblac2	1.01e-06	0.0252395	0.257	0.289	0.0273992		Srsf5	4.86e-12	0.0983023	0.408	0.318	1.31e-07
Cblb	2.8e-09	0.0248941	0.528	0.581	7.56e-05		Pip5k1a	2.16e-07	0.0987287	0.383	0.311	0.00582919
Rc3h2	1.51e-06	0.0248013	0.383	0.416	0.040911		Zfp512	4.1e-08	0.0989287	0.274	0.208	0.00110743
Hs2st1	2.5e-15	0.0247848	0.333	0.402	6.77e-11		Pias1	6.9e-09	0.0992078	0.491	0.41	0.000186314
Slc43a2	8.41e-09	0.0247077	0.367	0.413	0.000227116		Xpr1	3.08e-09	0.0994672	0.458	0.374	8.33e-05
Ergic1	2.77e-07	0.0245922	0.358	0.412	0.00749699		Mysm1	2.04e-08	0.0995816	0.432	0.354	0.00055122
Pkn2	2.64e-10	0.0243376	0.391	0.444	7.12e-06		Ube2d2a	1.25e-10	0.100311	0.384	0.302	3.38e-06
Cttn	8.98e-09	0.0242534	0.349	0.388	0.00024261		Zfhx2	7.64e-10	0.101016	0.344	0.266	2.06e-05
Gls	5.07e-11	0.0241588	0.268	0.316	1.37e-06		Cd81	9.96e-07	0.1014	0.254	0.194	0.0269181
Sort1	3.33e-10	0.0240203	0.374	0.426	9.01e-06		Slc4a7	1.54e-07	0.102262	0.338	0.269	0.00417408
Itm2b	2.15e-11	0.0239331	0.546	0.615	5.81e-07		Tmem59	2.81e-07	0.103447	0.294	0.228	0.00760258
Dgkz	5.45e-09	0.0236126	0.617	0.669	0.000147265		Rbm5	1.52e-07	0.103759	0.654	0.573	0.00411218
Palm2	3.32e-11	0.0235707	0.374	0.431	8.97e-07		5031425E22Rik	1.65e-09	0.103815	0.417	0.335	4.46e-05
Hnrnpc	2.61e-10	0.0235653	0.298	0.344	7.05e-06		Mphosph8	9.6e-09	0.103853	0.287	0.217	0.000259298
Eno2	1.91e-11	0.0235156	0.348	0.408	5.17e-07		Kdm4c	2.28e-08	0.104749	0.591	0.508	0.000615689
Ulk2	8.67e-09	0.023477	0.342	0.384	0.000234205		Pik3c2a	1.85e-10	0.104796	0.418	0.334	5.01e-06
Zdhhc14	3.76e-14	0.0233808	0.266	0.321	1.02e-09		Canx	5.24e-14	0.10524	0.385	0.291	1.42e-09
Acot7	1.29e-09	0.0229916	0.452	0.507	3.47e-05		Dtx3	2.18e-07	0.105974	0.253	0.19	0.00589775
Jakmip3	1.32e-10	0.02295	0.29	0.337	3.56e-06		Sfmbt1	1.29e-08	0.106259	0.374	0.298	0.000348305
Mtss1l	1.11e-06	0.0229063	0.283	0.317	0.0299372		Ccnl1	1.83e-07	0.106708	0.265	0.203	0.00495055
Top2b	1.84e-06	0.0225993	0.383	0.417	0.0497554		Ino80d	8.13e-07	0.107203	0.321	0.256	0.0219663
Osbpl6	1.48e-07	0.022418	0.346	0.382	0.00398944		Fam222b	3e-07	0.107404	0.459	0.383	0.00809194
Fam13c	2.87e-08	0.0221133	0.425	0.469	0.000776416		Impact	1.67e-11	0.108042	0.375	0.286	4.51e-07
Micu1	1.8e-07	0.0221045	0.261	0.29	0.00486836		Itgb1	7.18e-09	0.108193	0.303	0.228	0.000194042
Ext2	3e-12	0.0220705	0.248	0.293	8.11e-08		Thrap3	1.38e-08	0.108338	0.322	0.25	0.000372113
Kif2a	2.74e-09	0.0219227	0.4	0.452	7.41e-05		Hip1	1.32e-06	0.108552	0.312	0.248	0.0356956
Arrb1	3.4e-10	0.0218407	0.291	0.343	9.18e-06		Plekha7	5.2e-07	0.109018	0.255	0.19	0.0140555
Dlst	3.45e-10	0.0217076	0.294	0.339	9.33e-06		Sumo1	2.52e-10	0.109594	0.385	0.3	6.8e-06
Pi4ka	5.3e-09	0.021676	0.262	0.303	0.000143182		Kdm5a	3.82e-08	0.109707	0.432	0.354	0.00103272
Snx32	3.94e-09	0.0216251	0.412	0.462	0.000106445		Abi2	8.77e-09	0.110106	0.538	0.451	0.000236877
Tulp4	2.52e-11	0.021473	0.465	0.525	6.82e-07		Ly6h	6.25e-07	0.110152	0.537	0.461	0.0168861
Cacul1	7.31e-07	0.0213116	0.226	0.258	0.0197537		Nup93	1.13e-06	0.110723	0.381	0.311	0.0306569
Tom1l2	1.98e-10	0.0213005	0.383	0.439	5.35e-06		Kmt5b	1.21e-11	0.111109	0.341	0.257	3.27e-07
Pkig	7.81e-09	0.0212525	0.417	0.463	0.000211043		Pja2	2.05e-08	0.111133	0.544	0.459	0.000554624
Fbxo41	6.25e-08	0.0211999	0.443	0.486	0.00168793		2610035D17Rik	1.41e-07	0.111146	0.327	0.259	0.00379926
Pkd2	3.33e-10	0.021113	0.371	0.425	8.99e-06		Prpf6	2.35e-07	0.1115	0.341	0.27	0.00634019
Uggt2	1.2e-08	0.0210747	0.357	0.402	0.00032382		Arrb1	4.11e-10	0.111832	0.272	0.196	1.11e-05
Psmd14	5.28e-10	0.0210014	0.367	0.422	1.43e-05		Chic1	5.57e-07	0.111893	0.347	0.278	0.0150457
Atp1b3	3.11e-09	0.020867	0.355	0.399	8.41e-05		Esco1	7.59e-07	0.112734	0.388	0.316	0.0205105
Ttc8	9.61e-07	0.0207963	0.313	0.354	0.0259652		Synrg	5.02e-08	0.11388	0.297	0.226	0.00135755
Mtus2	1.53e-07	0.0205407	0.469	0.508	0.00412751		Atl3	5.62e-07	0.114565	0.263	0.201	0.0151971
Rabl6	1.05e-09	0.0202783	0.519	0.57	2.83e-05		Ube2v2	5.52e-07	0.115476	0.279	0.213	0.0149057
Atl1	1.02e-09	0.0200558	0.336	0.382	2.75e-05		Klf7	5.52e-07	0.115707	0.287	0.225	0.0149065
Ccnc	4.16e-09	0.0200272	0.403	0.449	0.000112296		Brd4	3.29e-09	0.116476	0.546	0.456	8.88e-05
Dmtf1	6.37e-08	0.020015	0.42	0.474	0.00171976		Dhx9	2.81e-08	0.117228	0.261	0.193	0.000760536
Rnf111	3.46e-07	0.0200014	0.299	0.335	0.00935735		Tspan3	6.65e-11	0.11736	0.296	0.215	1.8e-06
Gps2	1.03e-06	0.0199545	0.601	0.639	0.0278491		Rnf38	3.04e-08	0.117953	0.316	0.243	0.000822431
Thrap3	7.06e-09	0.0199103	0.33	0.379	0.000190865		Sptbn2	1.29e-12	0.118917	0.276	0.191	3.49e-08
Ppm1l	3.59e-08	0.0196863	0.617	0.675	0.000970317		Trmt1l	5.68e-08	0.11896	0.294	0.224	0.00153397
Ica1	6.98e-07	0.0196271	0.452	0.502	0.0188466		Uhrf2	3.92e-11	0.119233	0.439	0.348	1.06e-06
Epc1	5.42e-09	0.019625	0.357	0.4	0.000146381		Tsga10	1.89e-11	0.119327	0.266	0.186	5.11e-07
Vps13a	1.49e-07	0.0195404	0.494	0.538	0.00401245		Pnisr	1.1e-07	0.119598	0.835	0.768	0.00296238
Casc4	3.68e-09	0.0192934	0.406	0.457	9.93e-05		Xpo1	2.94e-07	0.119809	0.365	0.294	0.00793525
Zfp827	2.26e-08	0.019154	0.233	0.269	0.000611123		Letm2	1.78e-06	0.120336	0.283	0.219	0.0482115
Rapgef2	4.52e-07	0.0190556	0.375	0.421	0.0122159		Ago3	5.56e-13	0.120793	0.649	0.544	1.5e-08
Cpd	4.2e-08	0.0189742	0.445	0.497	0.00113588		Epc1	1.37e-06	0.1212	0.504	0.43	0.0371484
Crmp1	6.29e-07	0.0189029	0.285	0.314	0.0169865		Elmod1	7.86e-08	0.121408	0.525	0.443	0.00212471
Dzank1	2.52e-09	0.0188372	0.21	0.25	6.81e-05		Ptpra	7.76e-09	0.121463	0.47	0.385	0.000209623
U2surp	7.74e-09	0.0184003	0.455	0.504	0.000209038		Epha7	2.59e-09	0.121784	0.507	0.42	7e-05
Ranbp9	1.01e-07	0.0183783	0.311	0.349	0.00273991		Ndfip1	1.46e-07	0.121859	0.635	0.551	0.00394459
Fam168b	4.01e-10	0.0182099	0.286	0.338	1.08e-05		Fus	8e-08	0.122269	0.71	0.628	0.00216094
Ubap2	4.38e-07	0.0179193	0.36	0.402	0.0118353		Slc32a1	1.45e-07	0.123674	0.321	0.248	0.0039091
Thra	1.97e-07	0.0178666	0.269	0.306	0.00531678		Srr	3.03e-08	0.123734	0.342	0.267	0.000819849
H3f3b	1.48e-07	0.0177168	0.233	0.262	0.00400658		Eps15	2.11e-09	0.123913	0.342	0.262	5.71e-05
2024-03-04	2.91e-07	0.0175466	0.336	0.374	0.00787558		4930415C11Rik	4.08e-08	0.124327	0.447	0.367	0.00110168
Epo	4.74e-10	0.017528	0.262	0.309	1.28e-05		Aplp2	3e-07	0.125748	0.605	0.523	0.0081137
Pde3b	8.27e-10	0.0174837	0.209	0.258	2.23e-05		Ptpn2	1.48e-09	0.126102	0.26	0.185	4e-05
1110051M20Rik	1.22e-10	0.0171999	0.389	0.44	3.3e-06		Hunk	4.27e-07	0.126119	0.283	0.217	0.0115274
Trak1	9.26e-07	0.0168739	0.243	0.273	0.0250234		Morf4l1	5.77e-10	0.126313	0.367	0.282	1.56e-05
Golga4	3.46e-08	0.0167464	0.227	0.27	0.000933694		Csnk2a1	2.67e-08	0.127171	0.303	0.229	0.000721862
Vcp	3.92e-11	0.0167228	0.458	0.521	1.06e-06		D830024N08Rik	5.42e-07	0.127763	0.378	0.304	0.0146432
Sel1l	2.98e-08	0.0167038	0.408	0.456	0.000805835		Smarcc1	1.6e-07	0.127887	0.387	0.312	0.00433383
Adgra1	2.12e-07	0.0166705	0.274	0.308	0.00573927		Nrf1	2.29e-08	0.127971	0.344	0.266	0.000619036
Mtor	1.31e-08	0.0165938	0.336	0.394	0.000354513		Cdc40	7.11e-08	0.129211	0.272	0.201	0.00192201
Slc6a6	3.64e-09	0.0165753	0.303	0.344	9.84e-05		Gnb1	3.55e-09	0.129286	0.546	0.456	9.6e-05
Dhx36	1.27e-09	0.0163679	0.358	0.409	3.44e-05		Khdrbs1	1.39e-06	0.129552	0.365	0.295	0.0376273
Atxn2l	1.33e-09	0.0161735	0.518	0.578	3.6e-05		Fubp1	1.95e-09	0.130064	0.662	0.57	5.26e-05
Brd4	6.94e-09	0.0161528	0.289	0.331	0.000187382		Flrt2	4.52e-09	0.130318	0.58	0.49	0.000122253
Pcm1	1.66e-07	0.0161383	0.244	0.278	0.00448998		Zc3h12c	1.8e-06	0.130416	0.276	0.211	0.0487523
Xpo1	6.01e-15	0.0160185	0.244	0.301	1.62e-10		Sh3pxd2a	1.32e-06	0.130706	0.306	0.238	0.0356176
Stmn2	3.22e-11	0.0159183	0.242	0.293	8.7e-07		Nckap1	8.62e-08	0.131448	0.565	0.482	0.00232807
Cacng2	2.13e-08	0.0157284	0.311	0.357	0.000574332		Itm2b	3.6e-12	0.131519	0.43	0.332	9.72e-08
Grik1	1.43e-06	0.0156254	0.631	0.676	0.038644		Emc10	1.94e-08	0.131972	0.303	0.229	0.000525491
Hdx	7.66e-07	0.0153589	0.588	0.638	0.0206836		Zdhhc20	5.04e-08	0.132116	0.493	0.408	0.00136085
Ccdc39	2.09e-13	0.0152013	0.463	0.53	5.63e-09		Nt5c2	3.24e-12	0.13262	0.546	0.443	8.76e-08
Araf	3.9e-08	0.0149097	0.322	0.366	0.00105417		Elavl3	3.92e-09	0.13297	0.473	0.382	0.000105821
Jazf1	1.57e-07	0.0148399	0.301	0.34	0.00424937		Prkar2a	1.77e-09	0.133284	0.403	0.32	4.79e-05
Kif5b	1.67e-07	0.0145632	0.515	0.566	0.00451544		Cdc42	4.61e-08	0.134254	0.462	0.378	0.0012452
B230334C09Rik	4.89e-09	0.0144504	0.319	0.359	0.000132101		Ep300	1.16e-09	0.136187	0.42	0.332	3.12e-05
Pias2	7.75e-08	0.0140309	0.217	0.25	0.00209501		Ap3m1	1.14e-06	0.137131	0.261	0.196	0.0306702
Cdadc1	1.64e-06	0.013963	0.385	0.424	0.0442118		Tra2a	1.35e-09	0.137445	0.697	0.607	3.65e-05
Tacc1	5.91e-08	0.0139371	0.58	0.631	0.00159551		Ube2q2	3.36e-09	0.137523	0.31	0.231	9.08e-05
Atp6v0a1	2.71e-08	0.0136246	0.254	0.296	0.000732965		Map4	3.4e-11	0.137761	0.545	0.445	9.17e-07
Brd1	6.39e-09	0.0134713	0.226	0.259	0.000172596		Rab10	7.44e-08	0.138166	0.483	0.399	0.00201139
Manba	3.86e-07	0.0133478	0.237	0.275	0.0104422		Akap11	4.49e-10	0.13876	0.433	0.341	1.21e-05
Ntrk2	6.95e-09	0.0132548	0.364	0.413	0.00018765		Pcmtd1	1.46e-08	0.138986	0.397	0.313	0.000393643
E130307A14Rik	2.25e-07	0.0131759	0.524	0.57	0.00609206		Tulp3	6.76e-07	0.13902	0.32	0.25	0.0182771
Ankrd17	2.3e-07	0.013174	0.248	0.283	0.00620591		Ppp2r2a	1.7e-07	0.140458	0.353	0.277	0.00459298
Iffo1	7.54e-07	0.0131581	0.371	0.409	0.0203766		Atf7ip	2.7e-07	0.142118	0.405	0.328	0.00729796
Ktn1	1.76e-06	0.0131077	0.373	0.407	0.0474978		Ywhae	5.5e-11	0.143249	0.386	0.295	1.48e-06
Mbtd1	7.57e-11	0.0128484	0.369	0.417	2.04e-06		Ripor2	6.21e-08	0.143349	0.679	0.595	0.00167716
Mtmr7	3.06e-10	0.0128393	0.269	0.321	8.26e-06		Cdh11	3.52e-08	0.143678	0.566	0.477	0.000952105
Nrg1	1.31e-08	0.0125496	0.344	0.384	0.000353631		Tra2b	3.42e-15	0.144341	0.396	0.289	9.25e-11
Zranb1	9.5e-09	0.0123793	0.292	0.335	0.000256752		Phf20	4.35e-08	0.144406	0.428	0.343	0.00117407
Fam117b	1.68e-09	0.0123477	0.305	0.355	4.54e-05		Ckb	1.15e-09	0.145398	0.297	0.218	3.12e-05
Ppp6r2	1.17e-07	0.012326	0.308	0.351	0.0031527		Shtn1	5.84e-08	0.145506	0.531	0.448	0.00157701
Acadsb	1.9e-07	0.0122637	0.358	0.404	0.00513739		Mbnl2	1.18e-08	0.146357	0.641	0.552	0.000318454
Atg16l1	1.32e-08	0.0122625	0.368	0.413	0.000356612		Vcl	1.29e-06	0.147379	0.273	0.206	0.0349631
Tmx3	3.32e-08	0.0121474	0.286	0.328	0.000897748		Rprd2	4.45e-09	0.147731	0.421	0.334	0.000120343
Mrps5	1.24e-08	0.0121244	0.585	0.637	0.000334132		Lcor	1.76e-09	0.147973	0.594	0.501	4.75e-05
Abhd6	2.82e-07	0.0119885	0.618	0.666	0.00762016		Frmd4b	2.33e-08	0.148745	0.48	0.392	0.000629365
Ubr3	9.02e-09	0.0119796	0.241	0.283	0.000243656		Pafah1b1	1.16e-11	0.149362	0.718	0.617	3.14e-07
Atp2a2	1.34e-12	0.0119218	0.577	0.65	3.63e-08		Rtn4	1.17e-10	0.149374	0.568	0.468	3.15e-06
Lztfl1	2.62e-09	0.011806	0.386	0.435	7.07e-05		Ndfip2	6.9e-11	0.149487	0.4	0.307	1.86e-06
Mecr	2.41e-07	0.0117693	0.259	0.296	0.00651533		Sptbn4	8.27e-13	0.149968	0.578	0.468	2.23e-08
Cacng3	1.11e-09	0.0117294	0.284	0.337	3e-05		Zfp950	1.83e-07	0.152443	0.501	0.418	0.00494997
Akap9	3.46e-07	0.0116998	0.314	0.352	0.00935612		Creb1	1.52e-10	0.153507	0.278	0.197	4.1e-06
Glud1	2.12e-07	0.0115696	0.603	0.658	0.00573381		Zc3h6	2.16e-13	0.155637	0.32	0.227	5.84e-09
Elmod1	2.04e-10	0.0115589	0.37	0.418	5.51e-06		Kdm2a	5.63e-13	0.156556	0.575	0.466	1.52e-08
Ssh2	5.33e-07	0.0115107	0.324	0.361	0.014414		Cttnbp2	1.43e-06	0.156687	0.791	0.734	0.038531
Fbxw11	3.67e-09	0.0112471	0.262	0.307	9.91e-05		Ptpn11	3.22e-11	0.157249	0.37	0.278	8.7e-07
Arid2	2.93e-10	0.0111481	0.215	0.254	7.93e-06		Acp1	2.86e-11	0.157535	0.256	0.172	7.73e-07
Tjp1	5.41e-07	0.01113	0.472	0.52	0.0146214		Susd6	1.16e-07	0.15809	0.325	0.248	0.00314709
Sacs	2.06e-08	0.011059	0.335	0.368	0.000557829		Metap1d	3.41e-09	0.158413	0.44	0.351	9.2e-05
Acsl6	3.12e-07	0.0108376	0.25	0.284	0.00842098		Slc3a2	4.03e-10	0.158564	0.349	0.264	1.09e-05
Zfp266	1.38e-07	0.0106398	0.306	0.35	0.00373564		5330417C22Rik	3.25e-09	0.1588	0.441	0.351	8.79e-05
Rptor	1.24e-07	0.0106085	0.242	0.274	0.0033422		Psip1	5.26e-11	0.158941	0.564	0.463	1.42e-06
Map6	5.96e-09	0.0105854	0.345	0.394	0.000160936		Zfp207	4.33e-09	0.160167	0.396	0.309	0.00011687
Gtf2i	1.64e-10	0.0103058	0.339	0.383	4.43e-06		Dixdc1	1.41e-07	0.160906	0.287	0.215	0.00380358
Camta1	4.77e-07	0.0100964	0.245	0.279	0.0128783		Abi1	3.06e-07	0.162711	0.431	0.35	0.00825781
Nova2	7.38e-09	0.0100955	0.319	0.37	0.00019951		Actr3	8.02e-11	0.163996	0.287	0.201	2.17e-06
Evi5l	1.39e-09	0.0100844	0.248	0.288	3.75e-05		Fam117b	4.07e-09	0.164112	0.336	0.252	0.000110087
Hcn2	2.52e-09	0.0100677	0.283	0.33	6.81e-05		Pbrm1	2.44e-09	0.164864	0.443	0.353	6.59e-05
Stx5a	6.69e-09	0.00998625	0.33	0.377	0.000180745		Gria2	1.03e-06	0.164991	0.946	0.938	0.0278275
Togaram1	4.12e-10	0.00958909	0.256	0.304	1.11e-05		Chd4	1.26e-07	0.165326	0.424	0.341	0.00339307
Pura	3.73e-10	0.0095756	0.632	0.694	1.01e-05		Rapgef6	1.75e-09	0.166575	0.594	0.499	4.73e-05
Flywch1	1.58e-09	0.00955247	0.313	0.358	4.28e-05		Zeb1	3.52e-07	0.16853	0.568	0.486	0.00950669
Tbce	1.62e-06	0.0092559	0.237	0.272	0.0438575		Dlx1as	1.24e-07	0.170418	0.409	0.329	0.00334861
Cyth1	1.9e-08	0.00910799	0.266	0.307	0.000513685		Dbn1	4.46e-10	0.170542	0.338	0.249	1.21e-05
Synrg	3.36e-10	0.00910052	0.34	0.389	9.07e-06		Cstf3	4.33e-10	0.17144	0.481	0.384	1.17e-05
Smap2	4.02e-08	0.00899984	0.28	0.321	0.00108704		Cpsf6	9.46e-09	0.172209	0.565	0.473	0.000255547
Bin1	1.52e-06	0.00884686	0.352	0.393	0.0411116		Ccnl2	6.26e-09	0.173543	0.444	0.354	0.000169132
Erp44	6.18e-08	0.00877762	0.427	0.472	0.00166941		Slc22a17	1.29e-11	0.174953	0.499	0.395	3.47e-07
Ptprs	1.64e-06	0.0086568	0.262	0.302	0.0442319		Itch	1.04e-11	0.175009	0.564	0.459	2.8e-07
Usp8	2.38e-08	0.00864946	0.283	0.326	0.000641946		Ino80dos	2.72e-09	0.175915	0.369	0.282	7.35e-05
Ndfip2	4.12e-09	0.00836773	0.311	0.359	0.000111281		Mtcl1	1.6e-06	0.177908	0.439	0.363	0.0433635
Acvr1	3.58e-09	0.00836766	0.314	0.366	9.68e-05		Ogt	1.52e-09	0.180647	0.739	0.653	4.11e-05
Smarca5	9.34e-07	0.00836452	0.214	0.251	0.0252454		Arl3	2.46e-09	0.180715	0.393	0.304	6.64e-05
Ergic2	4e-08	0.00822958	0.257	0.295	0.00107965		Atp2b2	3.18e-08	0.181043	0.759	0.688	0.000858321
Srsf11	9.5e-09	0.00822333	0.383	0.438	0.000256697		Mapk4	4.39e-08	0.181056	0.302	0.225	0.00118709
Mapk1	4.47e-12	0.00818709	0.486	0.557	1.21e-07		Sez6	5.01e-12	0.184229	0.272	0.184	1.35e-07
Mast2	1.29e-08	0.00811805	0.351	0.4	0.000347521		Calm2	1.58e-14	0.185164	0.45	0.336	4.27e-10
Slc9a7	2.08e-09	0.00782331	0.378	0.425	5.62e-05		Nptn	1.51e-09	0.188877	0.723	0.639	4.07e-05
2810403A07Rik	5.4e-08	0.00776198	0.249	0.289	0.00145812		Smurf2	1.94e-09	0.189609	0.398	0.306	5.24e-05
Diaph2	7.95e-09	0.00774386	0.248	0.294	0.000214741		Celf1	3.21e-08	0.19034	0.643	0.557	0.00086751
Rbm5	4.47e-13	0.00769236	0.285	0.344	1.21e-08		Sparcl1	6.05e-11	0.190849	0.392	0.295	1.64e-06
Appbp2	3.11e-08	0.00760103	0.214	0.256	0.000839208		Osbp2	2.93e-07	0.193032	0.308	0.236	0.00792423
Wdr33	2.77e-07	0.00744889	0.557	0.611	0.00747478		AC149090.1	2.43e-07	0.193468	0.634	0.555	0.0065626
Dpysl3	1.21e-09	0.00728471	0.306	0.355	3.27e-05		Usp3	1.37e-09	0.195073	0.285	0.203	3.69e-05
Synj1	2.13e-10	0.00721683	0.417	0.476	5.76e-06		Galnt1	6.2e-12	0.200323	0.433	0.329	1.67e-07
Hsp90ab1	6.04e-10	0.00719845	0.493	0.556	1.63e-05		Gatad2b	6.34e-13	0.206854	0.494	0.382	1.71e-08
Ralgapb	2.71e-07	0.00700903	0.24	0.278	0.00733489		Cyfip1	1.01e-06	0.208755	0.415	0.341	0.0273689
Phf24	1.53e-08	0.0068331	0.344	0.403	0.000413641		Slc2a3	6.91e-13	0.211119	0.374	0.268	1.87e-08
Tnrc18	1.94e-08	0.00666317	0.239	0.279	0.000524275		Pard3	4.52e-07	0.216176	0.504	0.427	0.0122142
Tmem178b	3.23e-07	0.00665925	0.373	0.418	0.00871892		Chn1	5.8e-12	0.217136	0.506	0.398	1.57e-07
Zfat	2.21e-09	0.00657502	0.477	0.529	5.98e-05		Smim14	6.45e-10	0.22377	0.293	0.208	1.74e-05
Cdc14b	6.04e-09	0.00635324	0.393	0.447	0.000163218		Mat2a	1.9e-08	0.227574	0.453	0.365	0.000512918
Herc4	8.57e-11	0.00629293	0.325	0.382	2.31e-06		Camk2b	1.37e-09	0.228739	0.391	0.3	3.7e-05
Tmem135	1.35e-07	0.00617423	0.3	0.349	0.00366071		Gpm6b	6.39e-10	0.230995	0.413	0.318	1.73e-05
Scfd1	1.19e-07	0.00600864	0.394	0.444	0.0032087		Pag1	9.87e-09	0.236795	0.396	0.308	0.000266615
Apex2	6.12e-09	0.00599302	0.274	0.318	0.000165434		Grk5	1.86e-07	0.239975	0.336	0.261	0.00501218
Luc7l	6.78e-07	0.00596325	0.251	0.284	0.0183248		Syt7	8.51e-10	0.240288	0.291	0.213	2.3e-05
Gtf3c1	1.54e-07	0.00593786	0.441	0.489	0.0041527		Hectd2	8.02e-09	0.240694	0.281	0.205	0.000216629
Qser1	7.68e-10	0.00589899	0.416	0.469	2.08e-05		Malat1	2.63e-18	0.241724	1	0.999	7.11e-14
Dtna	1.62e-08	0.00586461	0.42	0.477	0.000437978		Atp2a2	8.87e-12	0.243938	0.563	0.458	2.4e-07
Abi1	5.42e-08	0.00580616	0.273	0.315	0.0014632		Homer1	3.22e-07	0.24562	0.389	0.319	0.00868714
Clvs2	1.55e-13	0.00576785	0.346	0.415	4.18e-09		Dapk1	9.19e-07	0.254206	0.514	0.44	0.0248355
Ccdc47	1.75e-07	0.00562897	0.306	0.353	0.00474055		Trpc4	1.78e-06	0.274525	0.482	0.427	0.0480796
Dclk2	1.33e-06	0.00554476	0.423	0.466	0.0360601		Gnal	5.29e-08	0.27909	0.506	0.438	0.00143022
N4bp2l1	2.76e-09	0.00540944	0.228	0.274	7.45e-05		Npas2	1.1e-08	0.286061	0.268	0.197	0.000296829
Asic2	2.56e-07	0.00522704	0.492	0.549	0.00690339		Ppp3ca	9.59e-08	0.291772	0.863	0.837	0.00258969
Rictor	1.19e-11	0.00521127	0.235	0.285	3.23e-07		Dgkh	8.89e-10	0.293919	0.479	0.394	2.4e-05
Raf1	5.3e-10	0.00515113	0.26	0.308	1.43e-05		Man1a	1.11e-10	0.303156	0.322	0.23	3e-06
Lysmd4	5.46e-12	0.00498671	0.36	0.425	1.48e-07		Rbms1	7.33e-15	0.303627	0.392	0.277	1.98e-10
Plppr4	3.76e-12	0.00480812	0.367	0.432	1.02e-07		Mpped2	5.79e-09	0.30416	0.422	0.332	0.000156431
Ddx24	9.48e-14	0.00480283	0.401	0.464	2.56e-09		Wasf1	6.65e-20	0.308832	0.322	0.201	1.8e-15
Nbeal1	3.04e-09	0.00468848	0.254	0.299	8.21e-05		Dgkg	3.64e-08	0.314916	0.672	0.626	0.000983144
Nudt5	2.21e-14	0.00465345	0.255	0.31	5.98e-10		Pdzd2	8.87e-07	0.325657	0.351	0.29	0.0239625
Zdhhc20	1.91e-11	0.00461882	0.247	0.3	5.15e-07		Dock4	9.85e-10	0.336016	0.628	0.536	2.66e-05
Pcbp2	4.14e-13	0.00446238	0.304	0.366	1.12e-08		Cdh8	2.94e-07	0.337795	0.475	0.405	0.00794798
Wrn	1.31e-07	0.00442709	0.34	0.388	0.00352657		Grm1	4.64e-08	0.345345	0.541	0.492	0.00125411
Pspc1	1.36e-08	0.0044008	0.584	0.649	0.000366099		Slc35f3	3.01e-12	0.345354	0.386	0.286	8.12e-08
Slc7a14	4.53e-08	0.00436789	0.398	0.451	0.0012227		Atp2b1	8.79e-10	0.352721	0.443	0.352	2.38e-05
Nsmaf	1.41e-11	0.00417009	0.207	0.259	3.82e-07		Prkcb	3.81e-12	0.354847	0.65	0.595	1.03e-07
Mtdh	5.55e-08	0.00404438	0.268	0.32	0.00150032		Dgkb	6.74e-09	0.367339	0.6	0.615	0.000182161
Uxs1	3.37e-09	0.00395314	0.414	0.466	9.11e-05		Ddx5	1.67e-22	0.380538	0.572	0.429	4.5e-18
Ccdc66	3.59e-12	0.0039511	0.459	0.533	9.7e-08		Adamtsl1	6.38e-07	0.422618	0.256	0.208	0.0172398
Socs5	1.33e-08	0.00391578	0.438	0.491	0.000358786		Foxp1	7.5e-12	0.429935	0.471	0.388	2.03e-07
Usp37	1.2e-07	0.00388528	0.471	0.519	0.00324133		Myo5b	7.18e-14	0.458774	0.294	0.222	1.94e-09
Man1a2	1.08e-07	0.00363276	0.257	0.297	0.00293054		Epha4	1.8e-23	0.503193	0.277	0.166	4.86e-19
Lrch1	1.49e-07	0.00356285	0.513	0.56	0.00402675		Phactr1	2.46e-09	0.570398	0.857	0.854	6.64e-05
Gfm2	4.2e-14	0.00348853	0.398	0.469	1.14e-09		Ryr3	8.58e-16	0.857194	0.291	0.238	2.32e-11
Tiam1	1.55e-08	0.00340041	0.461	0.515	0.000418791
Taf1b	2.57e-09	0.00337449	0.221	0.267	6.94e-05
Wdr60	4.88e-08	0.00328892	0.603	0.664	0.00131944
Celf4	9.1e-08	0.00314056	0.404	0.454	0.00245904
C530008M17Rik	1.46e-06	0.00304438	0.297	0.332	0.0393232
Sulf2	2.62e-08	0.00295807	0.233	0.271	0.000708947
Zfr	4.44e-13	0.00287631	0.255	0.318	1.2e-08
Vps54	4.18e-09	0.00285333	0.406	0.458	0.000113051
Med14	5.29e-12	0.00283574	0.309	0.372	1.43e-07
Chuk	6.03e-13	0.00277709	0.356	0.417	1.63e-08
Nkain2	1.03e-07	0.00270949	0.384	0.431	0.00277934
Acer3	2.66e-09	0.00262684	0.586	0.65	7.18e-05
Ppp4r4	5.16e-07	0.00259808	0.262	0.303	0.0139318
Ube2d3	9.68e-12	0.00246924	0.608	0.678	2.62e-07
Rab30	3.16e-07	0.00233047	0.335	0.375	0.00854578
Ttc37	3.04e-08	0.00222064	0.255	0.296	0.000821168
Erlec1	1.83e-09	0.00219313	0.217	0.265	4.95e-05
Clstn3	6.27e-10	0.00178478	0.424	0.491	1.69e-05
Rab3b	5e-10	0.00164111	0.224	0.265	1.35e-05
Armc9	2.66e-07	0.00146239	0.251	0.289	0.00717781
Zfp652	6.95e-11	0.00139307	0.21	0.258	1.88e-06
Rtn4	3.2e-08	0.00126429	0.222	0.265	0.000865677
Galnt13	1.21e-10	0.00115023	0.368	0.425	3.28e-06
Ldah	4.79e-11	0.000949272	0.291	0.345	1.3e-06
Kcnb1	4.77e-08	0.000948583	0.297	0.346	0.00128908
Tra2b	2.56e-07	0.000869889	0.541	0.594	0.00690895
Tbl1x	3.13e-07	0.000858763	0.336	0.376	0.00845491
Zfp612	3.27e-09	0.000853152	0.27	0.322	8.85e-05
Ttll5	3.19e-08	0.00083422	0.272	0.318	0.000860603
Pik3ca	5.64e-07	0.000826772	0.483	0.535	0.0152514
Mtss1	8.3e-08	0.00078549	0.273	0.321	0.002243
Pibf1	3.72e-08	0.000697019	0.283	0.322	0.00100416
Ddx39b	2.5e-08	0.000642048	0.223	0.269	0.000674685
Slc38a9	2.73e-07	0.00062908	0.277	0.318	0.00736448
Camk1d	5.98e-16	0.000497383	0.228	0.291	1.62e-11
2610507B11Rik	7.08e-07	0.000412142	0.214	0.255	0.0191158
Zfhx2	1.26e-10	0.000354246	0.492	0.555	3.41e-06
Kdm2b	4.16e-08	-9.63e-05	0.564	0.619	0.00112451
Dnm1l	1.34e-08	-0.000156633	0.53	0.591	0.000362202
Thoc7	1.26e-08	-0.000167945	0.36	0.411	0.000339833
Ndufs4	1.57e-06	-0.000425142	0.533	0.582	0.0424764
Dennd5b	4.17e-12	-0.000438011	0.443	0.51	1.13e-07
Bod1l	1.4e-06	-0.000440267	0.266	0.303	0.0379132
Chchd3	1.36e-10	-0.000773108	0.399	0.457	3.68e-06
Papola	5.58e-10	-0.000805338	0.405	0.471	1.51e-05
Tsga10	7.28e-10	-0.000816533	0.257	0.309	1.97e-05
Clock	7.24e-07	-0.000869238	0.262	0.305	0.0195496
Zfp536	9.47e-09	-0.00105003	0.363	0.419	0.000255798
Zfp950	1.24e-11	-0.00106233	0.303	0.363	3.34e-07
Cwc27	4.5e-11	-0.00113486	0.299	0.361	1.22e-06
Phka1	3.16e-07	-0.00134385	0.438	0.492	0.00853106
Rc3h1	3.24e-10	-0.00136529	0.25	0.295	8.75e-06
Naa40	5.84e-07	-0.00147851	0.445	0.496	0.0157684
Chd5	2.2e-11	-0.00155857	0.25	0.298	5.95e-07
Agpat4	3.37e-11	-0.00183813	0.538	0.606	9.1e-07
Ppt1	1.77e-10	-0.00186216	0.306	0.362	4.77e-06
Dhx15	5.03e-10	-0.00209325	0.214	0.256	1.36e-05
Nsd2	2.95e-12	-0.0021108	0.259	0.314	7.96e-08
Rpgr	8.43e-09	-0.00221767	0.468	0.526	0.000227727
Gns	1.6e-07	-0.00227094	0.472	0.522	0.00432761
Adcy1	1.15e-12	-0.00241451	0.525	0.618	3.1e-08
Inpp5b	1.28e-10	-0.00249029	0.416	0.483	3.45e-06
Dennd5a	2.7e-07	-0.0025234	0.282	0.323	0.00729933
Ppp1r9a	1.69e-10	-0.00256224	0.553	0.624	4.56e-06
Psd3	3.06e-09	-0.00276873	0.219	0.266	8.28e-05
Mcf2l	2.62e-07	-0.00297055	0.428	0.468	0.00707404
Stmn3	8.88e-09	-0.00334288	0.235	0.282	0.000240006
Ube2d2a	5.23e-09	-0.00340454	0.231	0.272	0.000141248
Gnas	1.02e-09	-0.00356314	0.21	0.256	2.75e-05
Zfp280c	1.28e-09	-0.0035671	0.241	0.291	3.45e-05
Miat	9.21e-10	-0.00363883	0.384	0.44	2.49e-05
Lclat1	1.48e-08	-0.00371193	0.244	0.292	0.000399702
Mdm4	1.85e-10	-0.00375645	0.206	0.25	5e-06
Acss2	3.61e-12	-0.00376502	0.378	0.439	9.75e-08
Ahi1	1.11e-10	-0.00379141	0.331	0.399	3.01e-06
Anapc1	2.49e-09	-0.00380954	0.257	0.301	6.73e-05
Vwa8	1.5e-09	-0.00386042	0.46	0.518	4.05e-05
Bicra	1.3e-06	-0.0040811	0.251	0.291	0.0351979
Ttll7	1.45e-12	-0.00408776	0.276	0.337	3.93e-08
Ncapd3	1.04e-08	-0.00409081	0.224	0.272	0.000282172
Map4k3	4.33e-08	-0.00428881	0.236	0.281	0.00116864
Lnpk	4.69e-11	-0.00432067	0.207	0.256	1.27e-06
Dnttip1	7.22e-09	-0.0046148	0.298	0.348	0.000194997
Zc3h7a	6.82e-09	-0.004762	0.302	0.354	0.000184229
Hlcs	2.02e-08	-0.00476829	0.227	0.268	0.000546829
Ube2w	5.25e-15	-0.00499691	0.272	0.339	1.42e-10
Dis3l2	7.84e-09	-0.00523893	0.384	0.447	0.000211897
Gnai1	1.88e-07	-0.0052612	0.346	0.394	0.00508101
Snd1	1.85e-09	-0.00529357	0.248	0.296	5e-05
Ssbp4	3.8e-08	-0.00539237	0.27	0.318	0.00102655
Zfp280d	2.85e-10	-0.00582041	0.299	0.355	7.7e-06
Spata5	5.85e-09	-0.00587982	0.334	0.391	0.000157998
Tpr	6.75e-09	-0.00591142	0.293	0.343	0.000182363
Hsd17b12	1.25e-08	-0.00595724	0.63	0.687	0.00033859
Ncoa7	7.68e-08	-0.00613607	0.529	0.583	0.00207462
Mysm1	5.09e-10	-0.00618965	0.305	0.365	1.38e-05
Prpf39	2.14e-09	-0.00622875	0.362	0.418	5.79e-05
Brinp2	8.4e-07	-0.00628221	0.241	0.283	0.0227001
Rbm6	1.02e-07	-0.00640207	0.216	0.258	0.0027599
Bmpr2	5.93e-10	-0.0065311	0.227	0.275	1.6e-05
Slc25a27	8.93e-09	-0.00657099	0.295	0.339	0.000241174
Pcsk1n	1.86e-12	-0.00663754	0.409	0.474	5.04e-08
Phc3	1.07e-09	-0.00672652	0.249	0.292	2.9e-05
Arglu1	5.5e-07	-0.00699157	0.393	0.438	0.0148639
Csde1	7.36e-07	-0.0073644	0.218	0.264	0.0198953
Thada	6.96e-10	-0.00740524	0.372	0.433	1.88e-05
Fyn	4.3e-08	-0.00742139	0.363	0.42	0.00116131
Adam22	1.34e-08	-0.00742629	0.282	0.33	0.000362922
Gapvd1	4.84e-09	-0.00745187	0.291	0.344	0.00013064
Far2	1.67e-07	-0.00756617	0.366	0.415	0.00452375
Iqsec3	4.24e-07	-0.00759535	0.228	0.261	0.0114634
Parg	1.12e-11	-0.00776869	0.246	0.301	3.02e-07
Nrip1	2.06e-08	-0.00781743	0.22	0.27	0.000555795
Gabrg2	6.13e-07	-0.00793139	0.563	0.619	0.0165636
Otulin	4.16e-10	-0.00794223	0.244	0.301	1.12e-05
Lancl1	4.67e-10	-0.00797334	0.246	0.3	1.26e-05
Pcnx2	1.85e-08	-0.00809553	0.596	0.646	0.00050066
Garnl3	1.47e-08	-0.00810234	0.605	0.664	0.000397037
Ubash3b	4.1e-09	-0.0081264	0.319	0.376	0.000110883
Tardbp	1.85e-08	-0.00823188	0.265	0.313	0.000499991
Pola1	8.49e-07	-0.00831479	0.231	0.27	0.0229381
Scrn1	1.28e-10	-0.00872674	0.435	0.5	3.46e-06
A930015D03Rik	1.78e-08	-0.00880266	0.438	0.493	0.000481663
Ankfy1	8.82e-07	-0.0090287	0.411	0.454	0.0238168
Stxbp5	1.03e-07	-0.00936919	0.513	0.573	0.00278651
St3gal3	6.7e-09	-0.00960649	0.363	0.421	0.000180898
Wnk2	1.04e-10	-0.00999535	0.297	0.353	2.8e-06
Vps13c	2.92e-08	-0.0101268	0.369	0.421	0.000788454
Kcnmb2	1.03e-07	-0.0104106	0.304	0.348	0.00278263
Lrrc8b	6.58e-12	-0.0104873	0.333	0.397	1.78e-07
Sybu	1.5e-10	-0.0105033	0.206	0.254	4.06e-06
Smurf2	1.56e-10	-0.0105972	0.231	0.288	4.23e-06
Cyfip1	6.62e-07	-0.0106071	0.364	0.416	0.0178772
Srpr	4.85e-09	-0.0106887	0.391	0.454	0.000131166
Ubac2	6.27e-10	-0.0107026	0.389	0.449	1.7e-05
Wasf3	5.87e-11	-0.0108919	0.23	0.286	1.59e-06
Glg1	7.12e-09	-0.0111287	0.241	0.286	0.000192371
Ctnnal1	8.39e-07	-0.011267	0.316	0.366	0.0226692
Snx3	1.09e-08	-0.0114664	0.356	0.415	0.000295146
Zdhhc2	3.07e-07	-0.0114672	0.272	0.311	0.00829278
Fbxl20	2.25e-12	-0.0116366	0.385	0.45	6.08e-08
Phka2	1.1e-08	-0.0116803	0.379	0.435	0.000297439
Tmem59	3.98e-07	-0.0119634	0.393	0.444	0.0107417
Phlpp2	4.11e-07	-0.012056	0.482	0.536	0.0110958
Ap4s1	1.72e-08	-0.0121001	0.306	0.353	0.000465106
Iws1	4.61e-10	-0.0122113	0.224	0.274	1.24e-05
Cfl2	2.06e-08	-0.0123775	0.401	0.456	0.000557374
Scmh1	7.09e-10	-0.0124301	0.399	0.461	1.92e-05
Capza1	4.85e-08	-0.0124535	0.401	0.459	0.00130984
Kpna1	2.63e-12	-0.0126601	0.203	0.256	7.11e-08
Xpr1	3.04e-11	-0.0126978	0.556	0.631	8.22e-07
Faxc	8.54e-07	-0.0130045	0.308	0.361	0.0230685
Dennd4c	2.06e-09	-0.0131015	0.252	0.305	5.57e-05
Ahcyl1	4.83e-13	-0.0131199	0.328	0.397	1.3e-08
Gaa	5.67e-13	-0.0132796	0.353	0.423	1.53e-08
Ino80	1.16e-10	-0.0135875	0.38	0.444	3.14e-06
Arhgap35	4.49e-10	-0.0136772	0.39	0.454	1.21e-05
Vps37a	1.56e-08	-0.0139866	0.369	0.427	0.000420355
Cdh9	4.35e-08	-0.0142656	0.351	0.405	0.00117497
Rcn2	5.45e-10	-0.0144167	0.333	0.399	1.47e-05
Tia1	1.44e-12	-0.0145324	0.282	0.346	3.88e-08
Phf20	1.17e-08	-0.0146555	0.278	0.331	0.00031545
Arhgap20	8.34e-08	-0.0147269	0.374	0.427	0.00225283
Lmtk2	9.31e-12	-0.0147379	0.468	0.544	2.52e-07
Arpc2	3.9e-10	-0.0148053	0.272	0.331	1.05e-05
Cdc37l1	5.55e-10	-0.0148413	0.29	0.349	1.5e-05
Tbc1d9b	2.37e-08	-0.0148865	0.243	0.295	0.000640956
Pogz	1.27e-11	-0.0149075	0.322	0.386	3.43e-07
Abhd12	5.88e-20	-0.0149945	0.308	0.397	1.59e-15
Csnk1a1	6.29e-09	-0.0150216	0.477	0.538	0.000169845
Rph3a	4.23e-07	-0.0151427	0.483	0.533	0.0114374
Nudcd3	1.58e-06	-0.0153058	0.249	0.293	0.0426766
Stx8	1.31e-06	-0.015337	0.276	0.318	0.0353237
Hivep3	2.54e-08	-0.0157238	0.38	0.438	0.000685463
Snx29	9.33e-12	-0.0157327	0.347	0.417	2.52e-07
Mafg	1.43e-06	-0.0157338	0.651	0.708	0.0386773
4932438A13Rik	9.5e-09	-0.0157468	0.63	0.699	0.000256598
Rimbp2	1.8e-08	-0.0159159	0.336	0.388	0.000485985
Sdha	1.42e-10	-0.0159482	0.414	0.481	3.83e-06
Arhgef12	1.61e-10	-0.0161055	0.552	0.628	4.36e-06
Shank2	6.88e-08	-0.0162114	0.228	0.271	0.00185914
Gpm6b	4.44e-12	-0.0163073	0.336	0.403	1.2e-07
Zfyve16	5.36e-09	-0.0165184	0.305	0.358	0.000144928
Wapl	1.15e-06	-0.0165365	0.215	0.255	0.0311212
Prr14l	1.67e-14	-0.0165705	0.456	0.535	4.52e-10
Trappc8	3.17e-09	-0.0167876	0.346	0.404	8.57e-05
Acsl1	3.71e-09	-0.0167927	0.455	0.52	0.00010018
Chchd6	1.54e-11	-0.0168272	0.468	0.542	4.16e-07
Angptl2	1.21e-09	-0.0169922	0.201	0.253	3.26e-05
Dyrk1a	1.8e-12	-0.0170297	0.43	0.499	4.86e-08
Dab2ip	4.98e-07	-0.0170442	0.364	0.413	0.0134436
Bicdl1	6.12e-07	-0.0171284	0.262	0.308	0.0165408
Hp1bp3	3.92e-10	-0.0171923	0.461	0.526	1.06e-05
Pds5a	2.57e-11	-0.0171949	0.247	0.304	6.94e-07
Dip2a	7.03e-09	-0.0172037	0.385	0.449	0.000190007
Senp7	1.94e-07	-0.0173514	0.288	0.337	0.00524609
Syt11	1.22e-09	-0.0174972	0.215	0.273	3.31e-05
Supt6	1.93e-13	-0.0177036	0.325	0.393	5.2e-09
Pou2f1	4.52e-09	-0.0178594	0.27	0.323	0.000122059
4930545L23Rik	6.58e-13	-0.0179207	0.288	0.353	1.78e-08
Phyhipl	8.02e-08	-0.0179208	0.414	0.474	0.00216657
Gtdc1	3.25e-10	-0.0179516	0.558	0.629	8.79e-06
Phtf1	1.5e-10	-0.0179626	0.371	0.436	4.06e-06
Zc3h14	4.51e-10	-0.017999	0.201	0.251	1.22e-05
Braf	4.36e-10	-0.0181728	0.361	0.418	1.18e-05
Mfhas1	5.93e-09	-0.0181788	0.383	0.436	0.000160345
Tmem191c	2.07e-07	-0.0183722	0.564	0.618	0.00557951
Ccdc174	1.28e-10	-0.0185402	0.548	0.618	3.45e-06
Slco3a1	3.97e-08	-0.0186458	0.432	0.487	0.00107197
Agfg1	4.01e-11	-0.018698	0.287	0.345	1.08e-06
Mitf	4.23e-08	-0.0189098	0.506	0.578	0.00114278
Fbxw4	5.04e-09	-0.0189986	0.257	0.308	0.000136111
Ago3	1.67e-11	-0.0190645	0.266	0.325	4.5e-07
Btbd10	1.27e-11	-0.0190996	0.416	0.483	3.43e-07
Wdfy3	5.52e-07	-0.0191832	0.218	0.256	0.0149232
Phkb	8.76e-09	-0.0191927	0.369	0.429	0.000236658
Igf2bp3	1.22e-09	-0.0194203	0.316	0.375	3.3e-05
Ndufaf2	8.6e-09	-0.0195162	0.29	0.344	0.000232457
Zfand3	1.02e-06	-0.0195306	0.296	0.342	0.0275708
Osbpl3	8.38e-11	-0.0197676	0.2	0.251	2.26e-06
Leng8	1.47e-10	-0.0199248	0.388	0.452	3.98e-06
Ppp1r13b	1.26e-08	-0.0206731	0.408	0.465	0.000339189
Rassf8	2.28e-08	-0.0207151	0.456	0.518	0.000614717
Zfp346	1.21e-07	-0.0207498	0.639	0.706	0.00325773
1700025G04Rik	1.86e-09	-0.0209249	0.3	0.352	5.02e-05
Brip1os	2.08e-10	-0.0209528	0.239	0.298	5.62e-06
Hmg20a	2.38e-08	-0.0211012	0.293	0.346	0.0006417
Naa20	6.57e-09	-0.0211969	0.318	0.376	0.000177549
Esco1	1.74e-10	-0.0212219	0.439	0.508	4.69e-06
Purg	3.69e-09	-0.0215228	0.434	0.502	9.96e-05
4833420G17Rik	2.32e-08	-0.0215943	0.232	0.28	0.000625668
Dnm2	3.19e-12	-0.0217884	0.286	0.353	8.61e-08
Shank1	1.29e-06	-0.0220549	0.291	0.335	0.0347404
Rps6kb1	4.95e-09	-0.0221539	0.439	0.503	0.000133693
Fus	9.29e-14	-0.0222533	0.329	0.4	2.51e-09
4930402H24Rik	2.77e-07	-0.0222822	0.255	0.309	0.00749678
Homer1	1.06e-06	-0.022362	0.459	0.511	0.028508
Ube2k	1.65e-09	-0.0224044	0.217	0.265	4.45e-05
Crtc3	1.48e-06	-0.0227378	0.319	0.363	0.0398987
Vps8	1.27e-07	-0.0228621	0.25	0.294	0.00342524
Mau2	3.82e-11	-0.0229205	0.286	0.348	1.03e-06
Actn4	6.14e-07	-0.0232817	0.394	0.449	0.0165991
Ahctf1	3.89e-11	-0.023474	0.344	0.413	1.05e-06
Fam120c	1.03e-12	-0.0234831	0.218	0.275	2.79e-08
Setd5	6.64e-10	-0.0234884	0.341	0.403	1.79e-05
Ablim3	1.18e-06	-0.0235539	0.299	0.346	0.0319623
Pdss1	3.21e-11	-0.0235821	0.262	0.319	8.66e-07
Xkr6	7.71e-08	-0.0235888	0.429	0.492	0.00208251
Arhgef11	1.12e-10	-0.0236078	0.555	0.628	3.02e-06
Nxpe4	1.83e-11	-0.0236754	0.373	0.444	4.94e-07
Sparcl1	1.3e-09	-0.0236768	0.456	0.521	3.52e-05
Cab39l	2.43e-08	-0.0237556	0.222	0.272	0.000656478
Spire1	6.68e-10	-0.0239686	0.475	0.539	1.81e-05
Ppfia1	3.12e-08	-0.024145	0.509	0.575	0.000844281
Paip2	2.37e-09	-0.0242199	0.266	0.319	6.39e-05
Hdgfl3	3.6e-09	-0.0243144	0.276	0.338	9.72e-05
Frs2	2.47e-09	-0.0243863	0.581	0.652	6.67e-05
Bclaf1	6.43e-10	-0.0244576	0.203	0.255	1.74e-05
Mia3	1.13e-09	-0.024469	0.252	0.305	3.05e-05
Cit	1.03e-06	-0.0244901	0.334	0.392	0.0278733
Tsc1	1.23e-10	-0.0245978	0.538	0.606	3.33e-06
Rtl1	2.62e-08	-0.0247206	0.635	0.704	0.000706585
Map3k2	9.76e-09	-0.0248229	0.261	0.317	0.000263826
Abhd17b	7.32e-07	-0.0251695	0.231	0.272	0.0197825
Zfp532	3.46e-07	-0.0252211	0.212	0.255	0.0093538
Copg2	5.55e-07	-0.025418	0.222	0.265	0.0149922
Arih2	1.15e-08	-0.0255231	0.246	0.299	0.000310603
Ndufaf7	1.41e-07	-0.0257438	0.656	0.719	0.00380894
Rbfox2	2.88e-07	-0.0259219	0.277	0.331	0.0077889
Ssbp2	7.92e-09	-0.0260781	0.315	0.369	0.000214005
Tm6sf1	7.04e-08	-0.0261432	0.396	0.448	0.00190248
Ercc6	2.12e-10	-0.0261741	0.313	0.378	5.74e-06
Fnip1	6.65e-11	-0.0262765	0.195	0.255	1.8e-06
Col4a2	3.5e-09	-0.0264998	0.254	0.309	9.45e-05
Suco	2.14e-09	-0.0265783	0.306	0.368	5.79e-05
Ldlrad4	3.3e-08	-0.02659	0.201	0.255	0.000892672
Mtmr1	5.49e-09	-0.0267943	0.329	0.389	0.000148273
Arhgap26	1.86e-10	-0.0268704	0.596	0.675	5.03e-06
Htt	7.98e-09	-0.0268833	0.324	0.384	0.000215472
Pde9a	1.03e-09	-0.0270165	0.51	0.585	2.79e-05
Rala	9.77e-14	-0.0270963	0.515	0.596	2.64e-09
Dmxl2	3e-07	-0.0272334	0.222	0.264	0.00810645
Mirg	4.1e-07	-0.0273371	0.651	0.712	0.0110718
Setd2	2e-08	-0.027347	0.304	0.36	0.000541642
St13	1.73e-08	-0.0276718	0.207	0.26	0.000468083
Ttc14	5.19e-08	-0.0277678	0.307	0.359	0.00140119
Cd2ap	1.1e-06	-0.027814	0.228	0.274	0.0297079
Tsc22d1	1.06e-09	-0.0282124	0.257	0.313	2.87e-05
Zfp704	4.72e-07	-0.0282989	0.356	0.411	0.0127612
Gon4l	2.53e-10	-0.0284353	0.288	0.35	6.83e-06
Tbl1xr1	5.61e-08	-0.0285385	0.255	0.308	0.0015148
Cnot10	9.54e-08	-0.0285923	0.311	0.361	0.00257746
Shank3	2.09e-07	-0.0287008	0.523	0.581	0.00564973
2010111I01Rik	7.55e-13	-0.0287941	0.501	0.58	2.04e-08
Gnl3l	1.64e-09	-0.0288214	0.349	0.413	4.42e-05
Tbc1d30	3.12e-08	-0.0288939	0.252	0.303	0.000843566
Ctdspl2	1.66e-10	-0.0290882	0.338	0.402	4.5e-06
Dlat	5.2e-09	-0.0291926	0.273	0.332	0.000140582
Supt20	2.34e-10	-0.0292136	0.568	0.647	6.32e-06
Uimc1	5.67e-10	-0.0292615	0.253	0.316	1.53e-05
Snx30	2.03e-08	-0.0294087	0.223	0.276	0.000549435
Arhgef7	1.97e-09	-0.0294194	0.397	0.47	5.33e-05
Abat	5.8e-14	-0.0295358	0.199	0.264	1.57e-09
Xist	1.51e-16	-0.0296074	0.323	0.407	4.07e-12
Khdrbs3	4.9e-07	-0.0298037	0.617	0.679	0.0132382
Idh3b	1.34e-08	-0.0299599	0.245	0.3	0.000362128
Miga1	6.52e-07	-0.0302703	0.359	0.414	0.0176136
1600010M07Rik	3.96e-09	-0.0303258	0.199	0.254	0.000107067
Sf3b3	6.68e-08	-0.0304045	0.211	0.259	0.00180356
Parp8	6.87e-08	-0.0304491	0.528	0.597	0.00185696
Prkdc	9.72e-07	-0.0304614	0.409	0.46	0.026251
Zfp462	6.68e-07	-0.0306088	0.318	0.367	0.0180428
Ubr1	1.72e-10	-0.0306172	0.202	0.257	4.64e-06
Vps13d	5.47e-08	-0.0306398	0.215	0.265	0.00147674
Rnf180	8.03e-09	-0.0306864	0.205	0.262	0.000217078
Cep290	8.46e-10	-0.0307252	0.394	0.457	2.29e-05
Aig1	1.25e-08	-0.0307634	0.313	0.368	0.000338623
Actr2	8.92e-09	-0.0308168	0.282	0.336	0.000240866
Psap	3.99e-07	-0.0311926	0.45	0.496	0.0107903
Coro2b	2.12e-07	-0.0313792	0.309	0.363	0.00571598
Rab10	5.96e-10	-0.0318549	0.297	0.358	1.61e-05
Tmem234	2.49e-08	-0.0319019	0.224	0.278	0.000673935
Nexmif	4.42e-08	-0.0319371	0.303	0.359	0.00119357
Taf1	2.65e-07	-0.0320157	0.259	0.302	0.00714931
Ptbp2	9.76e-09	-0.0320424	0.278	0.326	0.000263626
Clcn3	7.58e-10	-0.0320523	0.473	0.546	2.05e-05
Jakmip2	6.1e-08	-0.0322412	0.41	0.472	0.00164858
Dennd1b	5.13e-11	-0.0322871	0.214	0.271	1.39e-06
Cpe	2.52e-14	-0.0323867	0.248	0.329	6.8e-10
Rufy2	1.32e-15	-0.0324263	0.269	0.345	3.57e-11
Ehmt1	4.91e-08	-0.032534	0.206	0.258	0.00132638
Cd47	1.17e-08	-0.0325574	0.277	0.335	0.000316628
Kdm2a	3.72e-10	-0.0326471	0.291	0.358	1e-05
Prdm10	9.65e-07	-0.0327874	0.341	0.394	0.0260786
Nsmce2	8.83e-11	-0.0328393	0.548	0.628	2.39e-06
Cog4	2.24e-09	-0.0329031	0.291	0.35	6.04e-05
Arid4b	2.57e-11	-0.0332103	0.36	0.427	6.93e-07
Preb	3.01e-09	-0.0332962	0.298	0.362	8.12e-05
Iqcb1	6.79e-07	-0.0336188	0.239	0.285	0.0183522
D830024N08Rik	4.73e-14	-0.0340511	0.463	0.545	1.28e-09
Wasf1	9.56e-10	-0.0343569	0.356	0.421	2.58e-05
Dhx30	1.79e-06	-0.0344571	0.247	0.29	0.0483673
Phactr3	1.09e-08	-0.0344738	0.397	0.465	0.000293221
Cpsf7	2.77e-11	-0.0346718	0.249	0.307	7.49e-07
Slc25a26	2.83e-10	-0.0347107	0.473	0.542	7.65e-06
Ssb	5.6e-10	-0.0350366	0.314	0.377	1.51e-05
Grk3	1.26e-10	-0.0350487	0.373	0.444	3.41e-06
Usp15	1.01e-10	-0.035095	0.429	0.509	2.73e-06
Kansl1l	3.27e-07	-0.0351843	0.289	0.341	0.00884275
Rsf1os1	3.93e-09	-0.035207	0.249	0.305	0.000106205
Rtn1	1.2e-07	-0.0354118	0.249	0.3	0.00325347
Itsn2	2.71e-07	-0.0354792	0.206	0.252	0.00730856
Ncoa1	3.2e-07	-0.035541	0.301	0.359	0.00864574
Dennd4a	8.3e-08	-0.0359266	0.319	0.378	0.002243
Hdlbp	3.02e-07	-0.0360109	0.34	0.398	0.00816046
Abi2	1.16e-13	-0.0362285	0.23	0.299	3.12e-09
Zfp148	1.95e-11	-0.0362653	0.544	0.621	5.26e-07
Dicer1	1.7e-06	-0.0366653	0.648	0.709	0.0458946
Exoc3	6.88e-09	-0.0367175	0.205	0.263	0.000185942
Ncor1	1.18e-06	-0.0367548	0.293	0.343	0.0317896
Homer2	1.06e-08	-0.0368377	0.228	0.282	0.000285082
Ptprn2	6.37e-12	-0.0369889	0.401	0.479	1.72e-07
Pnpt1	4.18e-09	-0.0370519	0.361	0.428	0.000113024
Lims1	1.5e-06	-0.0373764	0.209	0.251	0.0406502
Ptpn12	9.4e-08	-0.0375526	0.25	0.301	0.00254097
Sptlc2	6.57e-11	-0.0376966	0.388	0.462	1.78e-06
Timm23	1.25e-11	-0.0380128	0.219	0.28	3.38e-07
Dock10	3e-07	-0.0381632	0.214	0.26	0.00809731
Btaf1	3.36e-08	-0.0381688	0.626	0.692	0.000907525
Dcx	3.16e-07	-0.038222	0.313	0.367	0.00854279
Ubp1	2.52e-09	-0.0382776	0.305	0.368	6.81e-05
Usp32	3.15e-15	-0.0383838	0.282	0.363	8.5e-11
Hook2	8.21e-13	-0.0384874	0.195	0.265	2.22e-08
Tcerg1	9.21e-07	-0.0385091	0.213	0.262	0.0248769
Neto2	4.54e-09	-0.0389262	0.452	0.522	0.000122632
Arl3	1.25e-07	-0.0389383	0.341	0.401	0.00337873
Slc35e2	4.86e-09	-0.0392201	0.3	0.361	0.000131285
Lonp2	3.17e-09	-0.0392809	0.351	0.413	8.57e-05
Desi2	2.34e-09	-0.0393801	0.219	0.27	6.31e-05
Nfasc	3.27e-08	-0.0394055	0.233	0.291	0.000882161
Suds3	2.24e-07	-0.0394379	0.468	0.531	0.00605056
Psmb2	1.13e-06	-0.0394677	0.259	0.309	0.0305005
Rasa1	2.58e-12	-0.0394796	0.431	0.52	6.96e-08
Tango2	1.58e-08	-0.0394966	0.206	0.262	0.000425716
Ppip5k2	1.12e-08	-0.0397388	0.343	0.407	0.000301384
Tbck	6.68e-07	-0.039802	0.519	0.582	0.0180362
Abl2	7.9e-10	-0.0398737	0.55	0.628	2.13e-05
Rgl1	2.54e-08	-0.0399103	0.251	0.308	0.000685527
Stx7	2.43e-08	-0.0400171	0.443	0.513	0.000655279
Snrpn	2.26e-08	-0.0405422	0.519	0.59	0.000610395
Tnpo1	1.15e-06	-0.0407663	0.266	0.312	0.0311564
Camk2a	1.55e-09	-0.0408333	0.32	0.381	4.18e-05
Chd1	2.62e-07	-0.0408433	0.307	0.364	0.00707767
Dnajc18	3.24e-12	-0.0408812	0.494	0.574	8.75e-08
Vps13b	1.1e-09	-0.0409222	0.227	0.282	2.97e-05
Ythdc2	1.58e-06	-0.0411438	0.233	0.282	0.042743
Atp6v0b	5.79e-08	-0.0415686	0.294	0.352	0.00156546
A330102I10Rik	3.33e-07	-0.0416136	0.392	0.453	0.00898637
Rai1	5.17e-09	-0.0417249	0.225	0.279	0.000139698
Trpc1	3.58e-11	-0.041778	0.215	0.278	9.68e-07
Pacsin1	4.7e-11	-0.0418164	0.257	0.322	1.27e-06
Ywhae	1.37e-10	-0.0418928	0.382	0.453	3.7e-06
Gnb1	1.75e-08	-0.0419718	0.226	0.28	0.00047396
Wdr26	3.72e-11	-0.0420011	0.235	0.296	1.01e-06
Larp4b	5.76e-10	-0.0420822	0.344	0.412	1.56e-05
Ddx6	7.53e-09	-0.0422746	0.358	0.421	0.000203359
Mmaa	6.9e-09	-0.0423709	0.43	0.498	0.000186534
Psme4	3.14e-11	-0.0424436	0.371	0.444	8.49e-07
Tet2	3.03e-09	-0.042557	0.266	0.326	8.18e-05
Fsd1l	1.39e-11	-0.0425857	0.199	0.262	3.77e-07
Cox7c	4.14e-08	-0.0428797	0.566	0.644	0.00111912
Pdss2	2.28e-07	-0.0429719	0.372	0.433	0.0061618
Rhot1	1.58e-06	-0.0432813	0.464	0.519	0.0427826
Cyfip2	1.11e-07	-0.0438016	0.373	0.434	0.00301145
Retreg1	5.4e-08	-0.0438933	0.219	0.275	0.00145911
Snapc3	1.19e-06	-0.043946	0.248	0.295	0.0322843
Dgki	8.92e-09	-0.0442083	0.394	0.465	0.000241095
Dync1i2	2.87e-12	-0.0444975	0.418	0.504	7.77e-08
Cep350	3.97e-09	-0.0445328	0.276	0.339	0.000107376
Scfd2	5.28e-12	-0.0445526	0.306	0.38	1.43e-07
Ggt7	9.34e-14	-0.0446068	0.389	0.476	2.52e-09
Epha10	7.61e-09	-0.0447503	0.214	0.268	0.000205723
Erbin	4.37e-09	-0.0450077	0.384	0.456	0.000118203
Nckap1	4.51e-07	-0.0450297	0.369	0.43	0.0121761
Txlng	1.88e-08	-0.0450378	0.264	0.318	0.000508247
Mcph1	7.23e-09	-0.0452456	0.389	0.457	0.000195277
Bcr	8.8e-09	-0.045425	0.198	0.255	0.000237655
Acbd6	1.22e-09	-0.045617	0.222	0.282	3.29e-05
Cbfa2t2	4.31e-07	-0.0456624	0.59	0.655	0.0116442
Lnpep	2.15e-13	-0.045676	0.358	0.443	5.81e-09
Chga	1.02e-09	-0.0456872	0.329	0.397	2.76e-05
Sec62	1.33e-08	-0.0456884	0.511	0.584	0.000358798
Adam10	4.31e-08	-0.0457805	0.573	0.643	0.00116475
Arhgap39	1.62e-12	-0.0459438	0.321	0.397	4.38e-08
Gnao1	1.1e-06	-0.0459885	0.248	0.3	0.0296486
Cdc73	2.63e-15	-0.0460161	0.301	0.381	7.1e-11
Dync1li1	3.61e-11	-0.0460656	0.228	0.292	9.76e-07
Strn	1.27e-09	-0.04624	0.359	0.426	3.44e-05
Tmem131	1.03e-09	-0.0467679	0.342	0.409	2.79e-05
Rprd2	2.37e-10	-0.0470027	0.213	0.274	6.42e-06
Plcb4	1.18e-08	-0.0470394	0.283	0.345	0.000318743
Rev1	9.25e-10	-0.0470743	0.222	0.284	2.5e-05
2610037D02Rik	8.19e-10	-0.0470773	0.394	0.47	2.21e-05
Flrt3	5.95e-07	-0.0471791	0.386	0.445	0.0160798
Golga1	1e-11	-0.0472499	0.338	0.408	2.71e-07
Ppp4r2	6.95e-08	-0.0473543	0.289	0.351	0.00187699
Cdc42se2	1.01e-07	-0.0474802	0.485	0.55	0.0027263
Ap1g1	3.45e-08	-0.0477694	0.224	0.278	0.000932736
Nceh1	1.59e-07	-0.0479687	0.25	0.299	0.00428453
Prpf6	2.74e-09	-0.04799	0.326	0.393	7.41e-05
Celf1	2.32e-07	-0.0481138	0.333	0.392	0.0062647
Add2	5.96e-16	-0.0486331	0.342	0.437	1.61e-11
Kif3c	4.93e-11	-0.0491067	0.486	0.566	1.33e-06
Rab11fip4	1.25e-06	-0.0492306	0.207	0.255	0.0338536
Samd4	7.92e-08	-0.0493444	0.409	0.475	0.0021409
Zfp318	1.46e-08	-0.0493848	0.205	0.26	0.000393651
Sos1	8.91e-09	-0.0497321	0.405	0.472	0.000240669
Rapgef1	4.84e-07	-0.0498389	0.53	0.597	0.0130868
Fhod3	1.63e-09	-0.0498985	0.278	0.349	4.41e-05
Cpeb1	8.86e-17	-0.0499955	0.194	0.268	2.39e-12
Epb41l4b	7.03e-07	-0.0501343	0.418	0.478	0.0189837
Dido1	8.96e-12	-0.0505105	0.295	0.37	2.42e-07
Pias1	2.01e-10	-0.0506429	0.407	0.48	5.43e-06
Agps	1.22e-06	-0.0506972	0.327	0.373	0.0329082
Fam214a	1.54e-08	-0.0507409	0.653	0.729	0.000416639
Snx27	2.13e-10	-0.0507597	0.501	0.583	5.74e-06
Calm1	7.45e-10	-0.0509705	0.448	0.529	2.01e-05
Pde1a	1.74e-06	-0.0511009	0.208	0.258	0.0471067
Ppp3cb	3.24e-08	-0.0511675	0.24	0.297	0.000876436
Nktr	2.98e-07	-0.05126	0.557	0.62	0.00804986
Zfp933	1.26e-07	-0.0513395	0.486	0.552	0.00339548
Eif4g1	2.2e-08	-0.0514251	0.273	0.336	0.000594892
Ak5	7.87e-09	-0.0515104	0.47	0.544	0.000212499
Kif13b	6.06e-10	-0.052163	0.224	0.287	1.64e-05
Usp9x	4.21e-08	-0.052211	0.319	0.385	0.00113762
Wasl	3.82e-09	-0.0522331	0.338	0.403	0.000103169
Hace1	1.02e-11	-0.0525474	0.267	0.337	2.75e-07
Itgb1	7.42e-08	-0.0526658	0.662	0.731	0.00200451
Cul5	2.49e-07	-0.0530331	0.481	0.554	0.00673942
Mef2a	4.91e-07	-0.0531717	0.374	0.434	0.0132788
Mkl1	7.93e-08	-0.0531952	0.338	0.401	0.0021413
Ppp2r2c	1.13e-08	-0.0538416	0.315	0.38	0.000306145
Rab12	9.54e-08	-0.0539394	0.715	0.781	0.00257618
Xpo7	1.06e-09	-0.0541507	0.423	0.496	2.87e-05
Stat5b	1.28e-06	-0.0541649	0.21	0.26	0.0345898
Ano6	1.27e-10	-0.0542031	0.429	0.507	3.44e-06
Ankrd12	5.54e-07	-0.0544611	0.277	0.331	0.0149797
Btbd3	2.54e-08	-0.054561	0.487	0.562	0.000687605
Lrrfip1	3.95e-08	-0.0545668	0.195	0.25	0.00106631
Cyth3	2.87e-12	-0.0546999	0.301	0.378	7.75e-08
Cdkal1	1.17e-09	-0.0547213	0.328	0.397	3.17e-05
Klhl24	4.54e-09	-0.0553111	0.298	0.37	0.00012261
Fam189a1	5.6e-07	-0.0553836	0.412	0.472	0.0151378
Rab2a	1.44e-09	-0.0554568	0.333	0.404	3.88e-05
Smarca1	9.8e-10	-0.0556588	0.257	0.327	2.65e-05
Zfp398	2.58e-09	-0.0558431	0.201	0.259	6.98e-05
Kctd1	3.29e-07	-0.0558476	0.227	0.277	0.00890183
Galnt7	2.09e-07	-0.055986	0.224	0.283	0.00564854
Csmd2	4.57e-10	-0.0561888	0.238	0.303	1.23e-05
Sympk	7.52e-07	-0.0562963	0.335	0.398	0.0203187
Grb10	1.74e-07	-0.0563364	0.204	0.259	0.00470762
Bicral	2.2e-14	-0.0563556	0.341	0.43	5.94e-10
Vps50	7.78e-10	-0.0565444	0.229	0.291	2.1e-05
Larp1	2.52e-07	-0.0567219	0.242	0.299	0.00679818
Pten	4.09e-07	-0.0568503	0.286	0.345	0.0110523
Uba6	1.21e-06	-0.0569462	0.283	0.341	0.0327639
Pdcd7	1.09e-10	-0.0569606	0.201	0.261	2.96e-06
Pcdh19	8.19e-08	-0.057021	0.227	0.283	0.00221276
Scn3a	2.96e-09	-0.0570395	0.327	0.394	8.01e-05
Mir124-2hg	2.31e-07	-0.0570625	0.25	0.306	0.00623467
Prrc2b	8.53e-08	-0.057091	0.57	0.642	0.00230346
Sgk1	8.58e-09	-0.0571942	0.241	0.305	0.000231722
Tmem126a	7.21e-08	-0.057284	0.223	0.28	0.00194837
Ankhd1	9.45e-09	-0.0574038	0.304	0.369	0.000255232
Slc30a9	8.66e-10	-0.0574104	0.194	0.25	2.34e-05
Etv6	1.32e-06	-0.0575222	0.241	0.293	0.0356701
Ttc4	7.65e-08	-0.057584	0.203	0.256	0.002068
Ccdc149	1.2e-06	-0.057623	0.246	0.299	0.0323769
Usp29	4.28e-13	-0.0577758	0.473	0.563	1.16e-08
Mgll	2.41e-07	-0.0579371	0.337	0.398	0.00650592
Csnk1g1	4.3e-08	-0.0582359	0.236	0.296	0.00116155
Slc25a23	4.52e-09	-0.0583125	0.267	0.33	0.000122219
4930578G10Rik	3.29e-08	-0.0583253	0.245	0.307	0.000889588
Dnajb6	4e-10	-0.0585436	0.329	0.402	1.08e-05
Tor1aip2	2.3e-07	-0.058572	0.289	0.349	0.00622513
Cyld	2.91e-08	-0.0587503	0.759	0.827	0.000785825
Ccdc88a	1.5e-06	-0.0587891	0.387	0.447	0.0404698
Nf1	1.14e-11	-0.0588767	0.254	0.325	3.07e-07
Tatdn1	7.22e-10	-0.0588815	0.25	0.315	1.95e-05
Zcchc7	1.28e-06	-0.059133	0.618	0.687	0.034563
Cep164	1.75e-08	-0.0592584	0.224	0.287	0.000472959
Cab39	1.38e-06	-0.0596891	0.221	0.272	0.0372445
AY036118	1.13e-12	-0.0596969	0.348	0.433	3.07e-08
Pkp4	1.51e-08	-0.0597278	0.343	0.413	0.000408791
Cpeb4	3.69e-10	-0.0597702	0.39	0.463	9.96e-06
Snx25	2.1e-09	-0.0597832	0.199	0.258	5.67e-05
Slc3a2	3.9e-12	-0.0598965	0.295	0.375	1.05e-07
Amph	8.68e-07	-0.0600205	0.591	0.654	0.0234403
Rbbp6	4.17e-12	-0.0600217	0.426	0.512	1.13e-07
G3bp1	4.14e-09	-0.0602353	0.5	0.576	0.000111962
Afdn	4.9e-08	-0.0605211	0.212	0.264	0.00132382
Dhx57	1.6e-11	-0.0609344	0.278	0.352	4.32e-07
Arid4a	3e-07	-0.0614605	0.344	0.41	0.00811505
Hook1	1.58e-08	-0.061505	0.252	0.314	0.000426213
Ggnbp2	2.8e-09	-0.0616066	0.221	0.281	7.57e-05
Npepps	2.28e-08	-0.0616301	0.48	0.556	0.000616
Zfp609	5.55e-10	-0.0617819	0.201	0.262	1.5e-05
Trim35	1.21e-10	-0.0619899	0.264	0.334	3.27e-06
Ube4b	1.03e-09	-0.0622383	0.277	0.344	2.78e-05
Tecr	6.27e-09	-0.0622573	0.231	0.292	0.00016931
Adgrl1	5.04e-07	-0.0622781	0.378	0.445	0.0136211
Bach2	2.25e-12	-0.0622901	0.286	0.366	6.08e-08
Klhl7	1.46e-10	-0.062445	0.226	0.294	3.94e-06
Elavl4	1.13e-08	-0.0626257	0.215	0.277	0.00030601
Zkscan3	8e-10	-0.0630665	0.268	0.339	2.16e-05
Med15	5.56e-12	-0.0634427	0.415	0.503	1.5e-07
Pde7a	2.51e-07	-0.0634819	0.401	0.466	0.00679386
Rnf115	3.35e-11	-0.0635378	0.211	0.278	9.05e-07
Ppp2r3a	4.21e-11	-0.06357	0.289	0.362	1.14e-06
Ncor2	1.16e-06	-0.0636542	0.264	0.319	0.0313452
Rbm25	6.01e-07	-0.0636894	0.25	0.301	0.0162283
Zmym4	8.77e-12	-0.0637074	0.236	0.305	2.37e-07
Nrbp2	8.32e-08	-0.0637672	0.253	0.309	0.00224798
Farp1	4.05e-10	-0.0642299	0.293	0.366	1.1e-05
Dip2b	1.98e-09	-0.0643257	0.239	0.304	5.34e-05
Virma	4.32e-08	-0.0643663	0.224	0.281	0.00116759
Hnrnpa2b1	1.42e-11	-0.06444	0.285	0.359	3.84e-07
Cdc42	3.62e-07	-0.0645572	0.314	0.376	0.00977772
Slc7a6	2.09e-08	-0.0646135	0.251	0.314	0.000564072
Cpsf6	6.3e-10	-0.0646842	0.384	0.457	1.7e-05
Evi5	7.53e-09	-0.0647776	0.219	0.281	0.000203361
Ireb2	2.34e-07	-0.0649293	0.295	0.358	0.00631525
Plekhh2	2.11e-07	-0.0652292	0.424	0.483	0.0056969
Smap1	5.91e-12	-0.0652993	0.253	0.328	1.6e-07
Itsn1	1.44e-08	-0.0653929	0.467	0.55	0.000388321
Ccdc58	5.1e-08	-0.0655168	0.255	0.318	0.00137693
Smyd3	2.03e-16	-0.0657792	0.173	0.254	5.5e-12
Kdm6a	3.52e-08	-0.0660735	0.411	0.481	0.000952214
Fyttd1	9.07e-07	-0.0660837	0.452	0.517	0.0245185
Cacna1b	1.9e-07	-0.066507	0.306	0.368	0.0051398
Usp24	2.67e-10	-0.0668783	0.222	0.287	7.22e-06
Btbd9	2.65e-08	-0.0673215	0.214	0.273	0.000715148
Eml2	5.59e-07	-0.0673466	0.228	0.284	0.0151146
Pex14	1.44e-06	-0.0675386	0.217	0.268	0.0388663
Casc3	2.18e-09	-0.0675516	0.21	0.274	5.88e-05
Sumo1	9.76e-08	-0.0675903	0.233	0.29	0.00263792
1700109K24Rik	2.56e-14	-0.0676158	0.276	0.363	6.92e-10
Slc44a2	1.22e-06	-0.067689	0.209	0.262	0.0328332
Zzef1	7.54e-11	-0.0677718	0.244	0.316	2.04e-06
Anapc5	8.22e-11	-0.0677958	0.406	0.493	2.22e-06
Slc4a8	8.48e-09	-0.0679608	0.306	0.373	0.000229185
Cdkl5	6.42e-07	-0.0684445	0.482	0.55	0.0173359
Fbxl5	4.86e-10	-0.0686398	0.321	0.399	1.31e-05
N4bp2l2	7.56e-08	-0.0692231	0.35	0.417	0.0020429
Tomm40	2.47e-09	-0.0699285	0.4	0.474	6.68e-05
Timp4	3.68e-11	-0.0700664	0.21	0.277	9.94e-07
Gnptab	3.13e-09	-0.0703599	0.415	0.493	8.45e-05
Kdm7a	1.63e-08	-0.0706849	0.195	0.256	0.000440184
Nub1	8.07e-08	-0.0709086	0.219	0.279	0.00217949
Qrich1	5.22e-09	-0.0709764	0.307	0.38	0.000141105
Map2k5	2.97e-11	-0.0713623	0.571	0.662	8.02e-07
Smc3	5.06e-09	-0.0715931	0.316	0.39	0.000136663
4930570B17Rik	5.83e-09	-0.0718038	0.42	0.494	0.000157425
Slc2a3	7.71e-08	-0.0720353	0.21	0.268	0.00208311
B3galt2	2.57e-07	-0.0721127	0.196	0.253	0.0069408
Pip5k1a	7.42e-08	-0.0721154	0.429	0.501	0.00200469
P2ry14	9.23e-12	-0.0721789	0.212	0.282	2.49e-07
Rb1	2.2e-09	-0.0725291	0.398	0.481	5.95e-05
Trim24	6.65e-08	-0.0729893	0.314	0.38	0.00179696
Hnrnph3	1.88e-12	-0.073047	0.227	0.303	5.07e-08
Ankrd10	5.85e-07	-0.0732812	0.379	0.443	0.0158029
Mtmr3	2.65e-08	-0.0734206	0.263	0.326	0.000717088
Zfp654	2.5e-09	-0.073588	0.302	0.375	6.76e-05
Scamp5	6.67e-09	-0.0736471	0.266	0.331	0.000180134
Dcaf8	2.23e-10	-0.0737687	0.442	0.524	6.02e-06
Ndrg3	2.33e-07	-0.0738457	0.463	0.536	0.00630854
Wdr47	1.49e-08	-0.0743448	0.305	0.376	0.00040367
Git2	3.36e-07	-0.0743979	0.382	0.443	0.00906469
Nfyc	7.14e-10	-0.0743986	0.23	0.298	1.93e-05
Rbm33	1.6e-11	-0.0746874	0.264	0.341	4.33e-07
Senp5	2.49e-07	-0.0749441	0.527	0.597	0.00671605
Atp6ap2	4.11e-10	-0.0752305	0.196	0.262	1.11e-05
Fam13a	5.33e-07	-0.0756893	0.251	0.31	0.0143936
Lamp2	1.24e-10	-0.0758941	0.269	0.343	3.35e-06
Rnf13	2.68e-08	-0.0759565	0.218	0.281	0.000722816
Snrk	6.02e-10	-0.0759737	0.28	0.353	1.63e-05
Camk2b	1.54e-09	-0.0760111	0.418	0.499	4.17e-05
C78859	5.55e-08	-0.0762017	0.543	0.621	0.00149878
Msantd2	1.4e-08	-0.0763645	0.34	0.412	0.000377679
Amn1	1.09e-08	-0.0764498	0.228	0.294	0.000293903
Gak	6.19e-09	-0.0768307	0.311	0.38	0.000167265
Letm2	2.27e-07	-0.0770455	0.3	0.361	0.00612517
Dhdds	1.81e-06	-0.0775733	0.212	0.272	0.0489004
Kdm3b	3.33e-10	-0.0776436	0.359	0.439	9e-06
Pde8b	1.91e-07	-0.077686	0.213	0.272	0.00516187
Cdc40	2.17e-09	-0.0777225	0.304	0.375	5.85e-05
Brd8	3.55e-08	-0.07785	0.347	0.417	0.000958982
Pebp1	1.34e-06	-0.077972	0.377	0.442	0.0362926
Stard9	1.78e-09	-0.0780023	0.185	0.25	4.8e-05
Rfx7	1.15e-12	-0.0782746	0.315	0.4	3.11e-08
AC165953.2	3.64e-08	-0.0784639	0.383	0.456	0.000982132
Mapkap1	1.89e-10	-0.0784961	0.561	0.648	5.12e-06
Inpp4a	7.8e-09	-0.0786674	0.234	0.298	0.000210783
6530409C15Rik	6.89e-11	-0.0787595	0.51	0.598	1.86e-06
Wdr7	6.24e-18	-0.0788799	0.227	0.317	1.69e-13
Acbd5	3.62e-08	-0.0789551	0.551	0.628	0.000978826
Nsd3	4.28e-07	-0.0791033	0.267	0.326	0.0115576
Hunk	4.42e-07	-0.0794748	0.327	0.389	0.0119432
Dym	8.54e-07	-0.0799481	0.277	0.341	0.0230646
Malat1	4.16e-12	-0.0803118	0.333	0.417	1.13e-07
Bend6	3.02e-08	-0.0805121	0.324	0.401	0.000815714
Abca3	6.35e-09	-0.0805645	0.199	0.264	0.000171611
Uso1	1.71e-07	-0.0806882	0.315	0.383	0.00462283
Epb41l3	2.11e-08	-0.0809909	0.203	0.264	0.000570165
Thoc2	1.31e-06	-0.0810219	0.324	0.384	0.0354668
Acin1	9.08e-08	-0.0811337	0.344	0.412	0.0024535
Rnf14	1.08e-11	-0.0814587	0.184	0.253	2.92e-07
Stk38	1.55e-10	-0.0815335	0.287	0.361	4.18e-06
Eif4g3	1.99e-07	-0.0817104	0.275	0.34	0.0053738
Eprs	8.33e-14	-0.0817616	0.334	0.424	2.25e-09
Gpr107	7.39e-10	-0.0819964	0.304	0.38	2e-05
Nae1	4e-11	-0.0824491	0.235	0.309	1.08e-06
Zfyve9	8.16e-09	-0.0826076	0.222	0.289	0.000220597
Tbcd	1.41e-10	-0.0826677	0.266	0.342	3.81e-06
Ttc17	1.63e-06	-0.0828601	0.377	0.442	0.0439293
Map7	1.29e-11	-0.083012	0.211	0.287	3.48e-07
Pcyt2	7.13e-09	-0.0830194	0.275	0.35	0.000192616
Ints3	1.08e-06	-0.0833674	0.311	0.376	0.0292545
AI314180	1.18e-13	-0.0834746	0.367	0.462	3.18e-09
L3mbtl3	8.35e-09	-0.083546	0.25	0.317	0.000225652
Orc2	1.09e-09	-0.0835505	0.479	0.565	2.95e-05
Epn2	3.62e-10	-0.0835542	0.192	0.262	9.77e-06
Plekha1	1.11e-09	-0.083805	0.371	0.447	2.99e-05
Ywhag	1.23e-14	-0.0843783	0.231	0.316	3.33e-10
Sms	4.78e-07	-0.0844091	0.629	0.701	0.0129117
Trim33	1.01e-07	-0.0845678	0.248	0.309	0.0027268
Usp40	1.04e-09	-0.0847089	0.239	0.311	2.8e-05
Mtx2	1.21e-11	-0.0849997	0.256	0.335	3.27e-07
Wsb1	3.1e-10	-0.0850899	0.434	0.516	8.37e-06
Paxbp1	2.12e-11	-0.0853545	0.716	0.806	5.72e-07
Ubr5	2.03e-08	-0.0854216	0.237	0.303	0.000549049
Sbf2	6.07e-12	-0.0864851	0.499	0.591	1.64e-07
Chpt1	1.74e-07	-0.0866166	0.408	0.482	0.00469093
Sh3rf1	1.66e-08	-0.0869894	0.239	0.31	0.000449584
Tnpo3	1.39e-06	-0.0870216	0.302	0.358	0.0375836
Slc24a5	2.31e-10	-0.0875173	0.352	0.434	6.25e-06
2024-03-06	6.85e-10	-0.0878345	0.272	0.346	1.85e-05
Phactr1	1.16e-12	-0.0886374	0.322	0.409	3.14e-08
Reep5	6.94e-09	-0.0889684	0.222	0.287	0.000187408
Kifc2	9.72e-07	-0.088979	0.694	0.762	0.026268
Fndc3a	2.89e-10	-0.0890619	0.334	0.412	7.81e-06
Nrg2	1.39e-06	-0.0891422	0.263	0.32	0.0375423
Tcp11l1	2.38e-11	-0.0896836	0.53	0.623	6.42e-07
Tspoap1	2.15e-14	-0.0899047	0.22	0.305	5.81e-10
Mtif2	7.98e-10	-0.0900182	0.219	0.289	2.16e-05
Mob4	1.75e-08	-0.090183	0.629	0.709	0.000473592
Ppp1r16b	1.65e-13	-0.0904485	0.197	0.274	4.46e-09
Zfp397	4.8e-10	-0.0904894	0.42	0.504	1.3e-05
P2ry12	3.65e-07	-0.0906859	0.32	0.39	0.00986915
Rock2	9.52e-08	-0.0907093	0.343	0.416	0.00257309
Orc3	4.44e-07	-0.0908471	0.233	0.294	0.0119848
Usp50	2.38e-07	-0.0908523	0.193	0.253	0.00643838
Trpc4ap	1.44e-12	-0.0910266	0.413	0.511	3.89e-08
Dstyk	1.02e-13	-0.0913037	0.343	0.435	2.76e-09
Stt3b	2.82e-08	-0.0923732	0.196	0.258	0.000762173
Basp1	9.72e-09	-0.0924611	0.208	0.277	0.000262671
Phf20l1	3.32e-07	-0.0924615	0.226	0.29	0.00897668
Tmem65	1.12e-11	-0.092754	0.268	0.348	3.03e-07
Mia2	5.95e-11	-0.0934635	0.354	0.438	1.61e-06
Prkcz	4.48e-09	-0.0935835	0.226	0.295	0.000121116
Flnb	6.23e-13	-0.0936369	0.175	0.251	1.68e-08
Pex13	1.92e-11	-0.0936474	0.459	0.551	5.2e-07
Zfp207	2.61e-13	-0.0936787	0.306	0.393	7.04e-09
Dzip1	7.51e-08	-0.0949438	0.277	0.344	0.00203033
Cabin1	1.73e-09	-0.0952775	0.332	0.411	4.67e-05
Fam172a	1.83e-09	-0.0953641	0.289	0.367	4.94e-05
Med27	5.73e-07	-0.0954735	0.47	0.543	0.0154682
Ppm1b	6.74e-12	-0.0954974	0.382	0.476	1.82e-07
Lrrc4	3.26e-08	-0.0955245	0.303	0.375	0.000881203
Usp7	3.19e-07	-0.0957059	0.592	0.669	0.00861277
Trmt1l	4.06e-10	-0.0957276	0.226	0.299	1.1e-05
Eif2ak4	3.15e-10	-0.0960007	0.348	0.429	8.51e-06
Arfgef2	6.51e-11	-0.0962513	0.264	0.346	1.76e-06
Atg16l2	2.12e-08	-0.0962792	0.344	0.42	0.000573405
Gspt1	2.66e-12	-0.0963088	0.297	0.384	7.2e-08
Rabep1	2.66e-07	-0.0963441	0.304	0.371	0.00717597
Asxl2	1.03e-10	-0.0965745	0.341	0.421	2.79e-06
Tspyl2	6.4e-07	-0.0966498	0.273	0.335	0.0173016
Mapk10	1.04e-13	-0.0979188	0.204	0.286	2.82e-09
Atad2b	6.86e-10	-0.0983651	0.266	0.345	1.85e-05
St5	1.52e-09	-0.0986284	0.407	0.488	4.1e-05
Cog5	5.12e-10	-0.0991581	0.207	0.278	1.38e-05
Ppp1r12a	1.15e-08	-0.0992251	0.437	0.516	0.00030977
Hmgn3	1.84e-09	-0.100034	0.222	0.294	4.98e-05
Eri3	8.79e-11	-0.100247	0.266	0.346	2.37e-06
Metap1d	7.52e-13	-0.100419	0.315	0.403	2.03e-08
Col4a3bp	3.19e-13	-0.100845	0.309	0.403	8.62e-09
Hmbox1	3.31e-08	-0.100917	0.185	0.252	0.000893822
Micu3	1.75e-07	-0.101418	0.363	0.436	0.00471927
Bptf	6.08e-11	-0.101534	0.609	0.699	1.64e-06
Usp31	2.26e-10	-0.101647	0.25	0.329	6.09e-06
Map7d2	2.52e-10	-0.101674	0.508	0.6	6.8e-06
Gad2	5.88e-14	-0.101849	0.247	0.34	1.59e-09
Rab3gap2	7.49e-07	-0.102041	0.255	0.322	0.0202305
Luzp1	1.77e-12	-0.102713	0.405	0.501	4.78e-08
Dbn1	2.26e-11	-0.10295	0.186	0.263	6.12e-07
Wdfy2	4.92e-08	-0.103445	0.259	0.33	0.00132925
Rab11fip3	5.63e-12	-0.103914	0.287	0.375	1.52e-07
Luc7l3	6.21e-11	-0.10396	0.444	0.539	1.68e-06
Marf1	9.81e-10	-0.104141	0.368	0.451	2.65e-05
Kcnip4	1.07e-07	-0.104399	0.268	0.34	0.00288167
Nt5c2	3.86e-12	-0.104644	0.276	0.364	1.04e-07
Tial1	5.26e-11	-0.105327	0.482	0.571	1.42e-06
Gabbr1	9.01e-14	-0.10541	0.517	0.622	2.43e-09
Timm44	1.07e-09	-0.105434	0.237	0.308	2.9e-05
Ywhaz	8.52e-14	-0.105644	0.367	0.466	2.3e-09
Mfn1	2.25e-10	-0.10575	0.558	0.654	6.07e-06
Elovl6	7.01e-11	-0.106734	0.247	0.324	1.89e-06
Zfp407	1.01e-07	-0.106785	0.228	0.297	0.00273585
Akap8	6.83e-08	-0.106949	0.64	0.722	0.00184486
Sap130	1.37e-07	-0.107173	0.304	0.375	0.00369017
Timm9	2.64e-09	-0.107209	0.384	0.466	7.12e-05
Map3k7	1.18e-07	-0.107261	0.537	0.616	0.00318426
Nedd4	2.12e-07	-0.107355	0.324	0.399	0.00574025
Fam171a1	2.31e-10	-0.10803	0.443	0.534	6.23e-06
Usp36	4.85e-09	-0.108731	0.584	0.671	0.000131029
Zfand5	3.58e-11	-0.108887	0.361	0.448	9.67e-07
Anapc10	4.84e-07	-0.109321	0.383	0.458	0.0130653
St7l	1.41e-15	-0.109393	0.291	0.392	3.8e-11
Prrc2c	3.05e-10	-0.109573	0.277	0.352	8.25e-06
Znrf1	1.19e-09	-0.110476	0.389	0.473	3.21e-05
Iqgap1	3.17e-08	-0.110587	0.241	0.308	0.000856259
Vps9d1	1.14e-06	-0.11084	0.195	0.255	0.0309264
Tsix	3.19e-11	-0.111431	0.264	0.346	8.63e-07
3110021N24Rik	4.9e-12	-0.111507	0.542	0.642	1.32e-07
Ift81	4.59e-11	-0.111687	0.22	0.298	1.24e-06
Kdm1a	3.87e-10	-0.111921	0.28	0.361	1.04e-05
Uri1	7.21e-10	-0.112101	0.3	0.383	1.95e-05
Rfx3	4.52e-08	-0.112492	0.307	0.384	0.00122139
Sclt1	4.4e-07	-0.11288	0.225	0.292	0.0118812
Xrn1	7.64e-12	-0.113383	0.33	0.425	2.06e-07
9030624J02Rik	7.01e-07	-0.114365	0.552	0.628	0.0189419
Safb	7.15e-10	-0.114794	0.276	0.357	1.93e-05
Hdac4	3.96e-08	-0.114833	0.235	0.3	0.00107019
Srrm1	1.73e-07	-0.115297	0.304	0.373	0.00467254
Zbtb11	3.86e-08	-0.115373	0.252	0.321	0.00104286
Ambra1	1.05e-07	-0.1154	0.232	0.3	0.00282493
Parp6	8.71e-10	-0.116506	0.186	0.26	2.35e-05
Csmd1	2.39e-13	-0.11686	0.176	0.258	6.46e-09
Pan3	2.25e-09	-0.116974	0.246	0.323	6.07e-05
Sos2	1.24e-10	-0.117471	0.466	0.559	3.34e-06
Zfp329	7.36e-07	-0.117926	0.194	0.255	0.01989
Scg5	2.11e-10	-0.118032	0.316	0.404	5.7e-06
Rb1cc1	4.07e-12	-0.118311	0.274	0.364	1.1e-07
Sorl1	1.6e-06	-0.118384	0.485	0.556	0.043307
Podxl2	4.18e-11	-0.118609	0.445	0.54	1.13e-06
Prkar1b	1.94e-09	-0.118869	0.326	0.404	5.25e-05
Tmem117	2.11e-08	-0.119255	0.574	0.657	0.000569054
Ipo11	4.54e-08	-0.119467	0.597	0.681	0.00122582
Arhgap12	1.49e-15	-0.119611	0.474	0.588	4.04e-11
Mvb12b	1.08e-12	-0.119623	0.205	0.289	2.91e-08
Lrp1	1.06e-08	-0.12007	0.378	0.462	0.000285182
Gdpd1	2.9e-09	-0.120587	0.514	0.601	7.84e-05
Inpp5a	2.73e-07	-0.120669	0.248	0.316	0.00738256
Susd4	1.72e-09	-0.121038	0.295	0.376	4.64e-05
Pak1	2.39e-12	-0.121043	0.346	0.443	6.46e-08
Anks3	3.72e-10	-0.12156	0.353	0.438	1e-05
Ly6h	6.76e-10	-0.121721	0.237	0.313	1.83e-05
Upf2	5.16e-12	-0.123983	0.318	0.408	1.4e-07
Sumo2	1.04e-11	-0.125648	0.496	0.598	2.82e-07
Ryk	6.19e-10	-0.126707	0.354	0.44	1.67e-05
Lrch3	1.65e-11	-0.127152	0.352	0.451	4.46e-07
Sgcd	3.82e-10	-0.127155	0.333	0.421	1.03e-05
Ubr4	7.41e-08	-0.127269	0.636	0.718	0.00200109
Napb	1.67e-11	-0.127356	0.454	0.554	4.51e-07
Smg1	3.3e-09	-0.127736	0.265	0.343	8.91e-05
Chd4	8.48e-11	-0.128194	0.245	0.331	2.29e-06
Dlg1	1.33e-15	-0.129218	0.198	0.294	3.6e-11
Slc16a7	4.08e-09	-0.129416	0.302	0.379	0.000110289
Cul2	8.31e-08	-0.13045	0.445	0.525	0.00224485
Traf3	4.06e-13	-0.130643	0.288	0.385	1.1e-08
Mnat1	3.88e-11	-0.131371	0.193	0.273	1.05e-06
Sfswap	2.65e-09	-0.131718	0.344	0.43	7.17e-05
Atcay	6.01e-10	-0.131922	0.463	0.556	1.62e-05
Vti1a	2.4e-12	-0.131993	0.379	0.477	6.48e-08
2024-09-03	1.53e-09	-0.132727	0.201	0.279	4.14e-05
Nipal2	1.45e-07	-0.133764	0.667	0.746	0.0039251
Scg2	2.67e-07	-0.133984	0.32	0.394	0.0072089
Prkaa2	5.41e-07	-0.134077	0.262	0.335	0.0146281
Sh3gl2	2.76e-10	-0.134184	0.406	0.501	7.46e-06
Mpp6	1.33e-08	-0.134842	0.188	0.256	0.000360199
Pde4a	1.95e-12	-0.134884	0.359	0.457	5.26e-08
Hmgcll1	3.49e-08	-0.134996	0.217	0.289	0.000943777
Nalcn	9.35e-07	-0.136024	0.406	0.483	0.0252747
Cbl	1.47e-10	-0.138034	0.348	0.441	3.98e-06
Osbpl8	3.28e-08	-0.138199	0.201	0.269	0.000886622
Crebzf	2.39e-17	-0.138889	0.459	0.579	6.45e-13
Mllt10	7.87e-10	-0.1394	0.308	0.396	2.13e-05
Pnn	9.87e-14	-0.139815	0.628	0.736	2.67e-09
Trank1	2.88e-11	-0.141867	0.375	0.471	7.78e-07
Zfp692	1.56e-07	-0.141877	0.283	0.356	0.00420909
Ctdspl	1.38e-14	-0.143756	0.376	0.487	3.72e-10
Aff2	2.8e-07	-0.143824	0.219	0.288	0.00755952
Polr3h	6.26e-08	-0.143894	0.307	0.387	0.00169231
Dnajc19	9.08e-13	-0.144907	0.351	0.452	2.45e-08
Nek1	8.91e-10	-0.144966	0.229	0.313	2.41e-05
Scn2a	3.54e-15	-0.146245	0.426	0.54	9.57e-11
Kantr	3.79e-08	-0.146274	0.394	0.48	0.00102422
Atp5c1	1.55e-08	-0.148533	0.358	0.444	0.000419172
Abcc5	2.41e-11	-0.148875	0.523	0.627	6.52e-07
Msi2	1.71e-11	-0.149617	0.607	0.708	4.62e-07
Prkg1	2.01e-13	-0.149757	0.17	0.257	5.42e-09
Mat2a	2.47e-12	-0.149829	0.624	0.729	6.67e-08
Tcte2	1.09e-12	-0.149922	0.302	0.399	2.94e-08
Tusc3	1.41e-11	-0.150018	0.418	0.521	3.82e-07
Cdk17	8.59e-09	-0.152409	0.445	0.531	0.000232077
Zhx3	2.39e-11	-0.153096	0.332	0.428	6.44e-07
Lhfpl3	3.12e-08	-0.154793	0.672	0.751	0.000843852
Fxr1	2.26e-10	-0.155258	0.216	0.299	6.12e-06
Kcnc1	1.75e-08	-0.155839	0.38	0.469	0.000472986
Ccdc186	1.9e-09	-0.15608	0.297	0.38	5.13e-05
Mapk8	2e-09	-0.158854	0.184	0.258	5.39e-05
Mapt	6.38e-07	-0.159706	0.217	0.285	0.0172276
Ash1l	6.55e-13	-0.160297	0.539	0.649	1.77e-08
Sik2	2.8e-11	-0.162453	0.551	0.654	7.56e-07
Dmtn	6.67e-11	-0.162547	0.467	0.571	1.8e-06
Nav1	2.49e-07	-0.163428	0.412	0.496	0.00672877
Shc3	9.65e-09	-0.165516	0.545	0.637	0.000260834
Tnks2	1.56e-11	-0.165646	0.234	0.326	4.21e-07
Ankrd13c	5.78e-14	-0.165682	0.472	0.589	1.56e-09
Ilf2	7.91e-08	-0.165827	0.591	0.677	0.00213654
Exoc5	2.65e-07	-0.166183	0.246	0.321	0.0071729
Serinc1	2.06e-14	-0.166201	0.395	0.51	5.56e-10
Hectd1	3.98e-08	-0.167281	0.468	0.557	0.00107552
Tmem30a	8.68e-11	-0.167464	0.349	0.445	2.35e-06
Tmem243	1.2e-08	-0.168105	0.747	0.823	0.000324579
Glrb	6.38e-08	-0.168148	0.18	0.251	0.00172308
Reep1	1.44e-14	-0.169279	0.203	0.304	3.88e-10
Rngtt	2.04e-13	-0.169467	0.416	0.527	5.52e-09
Calm2	3.99e-12	-0.170303	0.323	0.425	1.08e-07
Grm7	1.84e-12	-0.172325	0.361	0.466	4.97e-08
Etnk1	2.21e-09	-0.17263	0.252	0.336	5.98e-05
Map4	3.65e-11	-0.172914	0.447	0.551	9.86e-07
Itch	2.04e-17	-0.173416	0.417	0.545	5.5e-13
Ptpn9	3.48e-08	-0.174328	0.392	0.481	0.000939615
Plxnc1	3.03e-17	-0.176025	0.156	0.257	8.17e-13
Med13	3.51e-14	-0.176436	0.51	0.63	9.49e-10
Ubn1	9.49e-15	-0.17827	0.294	0.4	2.56e-10
Usp25	3.08e-09	-0.178557	0.241	0.327	8.32e-05
Srgap1	1.59e-09	-0.180665	0.353	0.445	4.28e-05
Pnpla8	2.87e-09	-0.181722	0.429	0.525	7.76e-05
Mapk14	1.29e-13	-0.182612	0.166	0.256	3.49e-09
Gprasp1	5.63e-14	-0.182659	0.304	0.414	1.52e-09
Zfp292	2.16e-11	-0.183747	0.175	0.26	5.83e-07
Rars2	1.21e-09	-0.185593	0.429	0.526	3.26e-05
Tmem130	4.48e-17	-0.185943	0.313	0.434	1.21e-12
Lrrn2	3.23e-12	-0.186283	0.6	0.706	8.71e-08
Exoc2	1.13e-07	-0.188526	0.28	0.361	0.00305062
Tcaf1	3.33e-16	-0.189004	0.269	0.381	8.99e-12
Dync2h1	2.79e-12	-0.190913	0.365	0.473	7.53e-08
Mapk1ip1	1.56e-08	-0.191267	0.49	0.582	0.000421158
Rab3gap1	5.42e-12	-0.197466	0.517	0.627	1.46e-07
9130011E15Rik	7.09e-11	-0.198436	0.474	0.576	1.92e-06
Kmt2a	1.4e-12	-0.201472	0.354	0.463	3.77e-08
Atp2b1	9.62e-16	-0.201701	0.152	0.254	2.6e-11
Srsf7	1.02e-22	-0.201823	0.412	0.557	2.75e-18
Pdia3	1.23e-15	-0.20231	0.352	0.47	3.32e-11
Tm9sf4	3.68e-17	-0.204244	0.335	0.462	9.94e-13
Hspa5	5.24e-21	-0.20477	0.209	0.333	1.42e-16
Igf1	1.79e-11	-0.206264	0.305	0.407	4.83e-07
Carmil1	1.62e-11	-0.209868	0.669	0.763	4.39e-07
Setd3	3.65e-07	-0.212856	0.249	0.321	0.00985681
Sec23a	1.35e-06	-0.214005	0.277	0.35	0.0365955
Gabrb1	5.81e-14	-0.217458	0.335	0.451	1.57e-09
Zcchc11	8.74e-16	-0.21802	0.354	0.477	2.36e-11
Sesn3	3.47e-08	-0.219211	0.408	0.498	0.000937515
Cdc42bpb	1.32e-07	-0.220921	0.559	0.64	0.00357055
Fam193a	6.24e-11	-0.221403	0.184	0.272	1.69e-06
Tra2a	1.45e-11	-0.224098	0.519	0.627	3.92e-07
Caap1	1.85e-08	-0.2289	0.734	0.796	0.000499466
Mical3	3.82e-07	-0.233152	0.531	0.613	0.0103203
Ddx46	1.28e-10	-0.234961	0.752	0.834	3.46e-06
Hsp90b1	3.53e-22	-0.235081	0.27	0.409	9.53e-18
Limk2	1.05e-14	-0.238504	0.287	0.403	2.84e-10
Stim1	1.55e-08	-0.238906	0.472	0.564	0.000417644
Dlx6os1	1.45e-13	-0.239418	0.558	0.673	3.92e-09
Kpna3	1.22e-08	-0.241439	0.642	0.723	0.000329103
Cdk12	1.46e-12	-0.253005	0.458	0.571	3.95e-08
Tbc1d12	4.57e-12	-0.256928	0.999	1	1.24e-07
Uvrag	1.35e-11	-0.263581	0.391	0.499	3.66e-07
Tbc1d19	2.91e-10	-0.270384	0.354	0.454	7.87e-06
Hbs1l	5.83e-14	-0.270413	0.292	0.406	1.57e-09
Smim14	2.05e-18	-0.270776	0.208	0.33	5.53e-14
Gnal	1.06e-08	-0.272781	0.39	0.481	0.000285874
Myo18a	7.96e-13	-0.274339	0.206	0.306	2.15e-08
Nap1l5	6.93e-08	-0.285255	0.238	0.313	0.001871
Uba5	8.49e-07	-0.287006	0.584	0.662	0.0229452
[truncated: 21 more rows]

## Sheet: sFigure5I
Figure5I_psd95_intensity
Dap12+/+ Tau-(WT)	Dap12-/- Tau-(Dap12KO)
1.46785	1.17254
0.856537	0.903233
0.940625	1.58751
0.822623	1.60368
0.912364	1.40889
