# Supplementary material for: DAP12 deletion reduces neuronal SLIT2 and demyelination and enhances brain resilience in female tauopathy mice
Source: Mol Neurodegener. 2025 Dec 2;20:124. doi: 10.1186/s13024-025-00903-3 (PMC12673724; doi:10.1186/s13024-025-00903-3)
Supplement: Supplementary file 5 — Supplementary Material 5 [file 13024_2025_903_MOESM5_ESM.xlsx]

## Sheet: Figure5A
Figure5A_Venndiagram_OL_pseudobulk_DEGs	DEGs.NO							DEGs.NO							DEGs.NO								DEGs.NO
Dap12+/+ tau+ vs tau- Up	159	p_val	avg_log2FC	pct.1	pct.2	p_val_adj	Dap12-/- tau+ vs Dap12+/+ tau+ down	102	p_val	avg_log2FC	pct.1	pct.2	p_val_adj	Dap12+/+ tau+ vs tau- Up down	66	p_val	avg_log2FC	pct.1	pct.2	p_val_adj		Dap12-/- tau+ vs Dap12+/+ tau+ Up down	66	p_val	avg_log2FC	pct.1	pct.2	p_val_adj
Up_Tau_not_down_Dap12ko_159	Kirrel3	2.64e-65	0.923278	0.55	0.44	7.14e-61	Up_Tau_down_Dap12ko_102	Cmss1	5.81e-255	-1.15302	0.332	0.516	1.57e-250	Up_Tau_down_Dap12ko_66	Dtna	7.18e-202	1.08534	0.427	0.257	1.94e-197		Up_Tau_down_Dap12ko_66	AC110241.2	7.79e-54	-0.591699	0.328	0.484	2.1e-49
	Prickle1	7.88e-61	0.602585	0.294	0.237	2.13e-56		Gm42418	2.31e-80	-0.670738	0.568	0.694	6.25e-76		Gm20687	2.04e-56	0.875764	0.254	0.121	5.52e-52			Park2	4.07e-69	-0.573186	0.398	0.581	1.1e-64
	Neat1	1.83e-93	0.583713	0.797	0.756	4.96e-89		Polr3e	6.13e-68	-0.463621	0.261	0.279	1.66e-63		Fam19a5	1.03e-64	0.856429	0.273	0.128	2.77e-60			Fam19a5	3.67e-38	-0.572115	0.165	0.273	9.91e-34
	Sema6d	1.08e-64	0.490801	0.36	0.321	2.93e-60		Zbtb16	1.46e-69	-0.434803	0.364	0.364	3.94e-65		Park2	1.51e-93	0.804249	0.581	0.362	4.07e-89			Palm2	1.36e-52	-0.539668	0.452	0.604	3.67e-48
	C030029H02Rik	4.71e-56	0.488606	0.644	0.592	1.27e-51		Slc6a1	1.7e-70	-0.374773	0.275	0.275	4.6e-66		9330111N05Rik	5.42e-22	0.677439	0.259	0.222	1.46e-17			Ispd	2.99e-21	-0.472713	0.19	0.266	8.08e-17
	Gas7	5.96e-65	0.478481	0.272	0.245	1.61e-60		Arid5b	1.19e-63	-0.366963	0.267	0.273	3.23e-59		Fam208a	6.4e-30	0.540109	0.332	0.223	1.73e-25			Gm4593	9.45e-40	-0.454179	0.405	0.542	2.55e-35
	Gria4	1.31e-34	0.475654	0.293	0.253	3.54e-30		Hnrnpdl	2.1e-108	-0.284488	0.344	0.322	5.68e-104		Ispd	9.59e-22	0.529371	0.266	0.181	2.59e-17			Fam208a	8.87e-23	-0.426662	0.243	0.332	2.4e-18
	Myo1d	1.01e-60	0.422116	0.517	0.504	2.73e-56		Lama2	7.48e-26	-0.272546	0.364	0.371	2.02e-21		Sytl2	8.56e-60	0.520282	0.406	0.367	2.31e-55			Pla2g16	1.32e-16	-0.383716	0.199	0.267	3.57e-12
	Prkcz	7.33e-59	0.417789	0.295	0.275	1.98e-54		Grm7	1.51e-18	-0.272323	0.366	0.366	4.07e-14		Ablim2	8.5e-59	0.483959	0.329	0.291	2.3e-54			Gm20687	1.39e-14	-0.367184	0.194	0.254	3.76e-10
	Gm26694	2.28e-17	0.401327	0.338	0.247	6.17e-13		Kndc1	3.99e-44	-0.260124	0.364	0.352	1.08e-39		Luc7l2	1.32e-85	0.474753	0.62	0.562	3.57e-81			Tmem117	8.18e-32	-0.313639	0.277	0.288	2.21e-27
	Srgap1	1.17e-38	0.387946	0.323	0.315	3.16e-34		Pak7	2.67e-31	-0.244093	0.762	0.745	7.21e-27		AC110241.2	4.43e-34	0.470586	0.484	0.342	1.2e-29			Dtna	5.41e-55	-0.25065	0.428	0.427	1.46e-50
	Anks1b	5.04e-37	0.384425	0.314	0.309	1.36e-32		Ikzf2	7.68e-50	-0.241186	0.29	0.267	2.08e-45		Pcdh15	4.24e-40	0.46305	0.313	0.275	1.14e-35			Unc5c	5.67e-29	-0.246039	0.823	0.832	1.53e-24
	Lpgat1	9.11e-48	0.372983	0.508	0.495	2.46e-43		Map4k5	6.51e-54	-0.240992	0.457	0.429	1.76e-49		Gm4593	4.29e-36	0.442557	0.542	0.394	1.16e-31			Lcorl	3.34e-47	-0.238029	0.311	0.304	9.01e-43
	Fnbp1	3.92e-48	0.363111	0.894	0.872	1.06e-43		Dennd5b	3.95e-47	-0.236701	0.348	0.33	1.07e-42		St3gal4	3.82e-42	0.434429	0.294	0.279	1.03e-37			Phlpp1	5.16e-31	-0.234787	0.961	0.963	1.39e-26
	2024-09-04	4.04e-54	0.342019	0.575	0.572	1.09e-49		Kat2b	7.01e-49	-0.220442	0.372	0.349	1.89e-44		Pla2g16	8.02e-15	0.399578	0.267	0.194	2.17e-10			Rif1	6.25e-45	-0.22635	0.262	0.247	1.69e-40
	Bin1	2.71e-54	0.336525	0.72	0.725	7.32e-50		Chd6	2.84e-88	-0.218488	0.328	0.298	7.68e-84		Nrbp2	1.21e-56	0.398152	0.367	0.352	3.28e-52			Il1rapl1	3.64e-41	-0.217136	0.597	0.551	9.84e-37
	2010111I01Rik	1.97e-14	0.332981	0.332	0.251	5.31e-10		Mdm4	6.55e-72	-0.212998	0.266	0.242	1.77e-67		Ano4	9.67e-53	0.397049	0.887	0.847	2.61e-48			Pcdh15	6.37e-22	-0.206157	0.312	0.313	1.72e-17
	Sox10	2.17e-38	0.330888	0.34	0.331	5.86e-34		Ppp2r3a	4.12e-38	-0.208539	0.678	0.659	1.11e-33		Ube2e2	8.98e-51	0.382507	0.758	0.715	2.43e-46			Crebrf	1.12e-59	-0.194824	0.29	0.263	3.03e-55
	Zdhhc14	3.89e-47	0.327995	0.551	0.543	1.05e-42		Bcl2l1	9.3e-59	-0.205256	0.49	0.449	2.51e-54		Nbas	2.39e-60	0.373602	0.622	0.618	6.47e-56			St3gal4	1.66e-31	-0.193223	0.314	0.294	4.48e-27
	Daam1	2.69e-50	0.321189	0.55	0.553	7.27e-46		Stxbp6	1.43e-43	-0.204682	0.538	0.507	3.87e-39		Palm2	1.4e-32	0.367954	0.604	0.462	3.79e-28			Clk4	2.2e-85	-0.190838	0.333	0.292	5.95e-81
	Clmn	1e-44	0.320211	0.575	0.575	2.71e-40		Gm48678	1.44e-38	-0.203758	0.582	0.55	3.89e-34		Apba1	3.17e-52	0.365332	0.427	0.408	8.56e-48			Cerk	4.54e-48	-0.188573	0.369	0.337	1.23e-43
	Synj2	3.94e-53	0.318238	0.349	0.355	1.07e-48		Slc8a1	1.91e-18	-0.203597	0.785	0.791	5.17e-14		Ddx17	7.22e-81	0.343456	0.466	0.461	1.95e-76			9330111N05Rik	4.6e-08	-0.18661	0.271	0.259	0.0012416
	Slc22a23	1.32e-44	0.318152	0.285	0.286	3.56e-40		Myo9a	3.57e-83	-0.200367	0.367	0.327	9.65e-79		Tmem117	1.48e-22	0.319219	0.288	0.271	3.99e-18			Limch1	4.32e-37	-0.184172	0.736	0.708	1.17e-32
	Jph1	2.83e-51	0.316061	0.324	0.319	7.66e-47		Dgki	1.85e-29	-0.194981	0.672	0.656	4.99e-25		Epb41l3	1.97e-50	0.314655	0.428	0.434	5.32e-46			Npepps	3.09e-74	-0.183857	0.428	0.387	8.35e-70
	Ddr1	5.1e-44	0.3152	0.316	0.321	1.38e-39		Txndc16	2.71e-44	-0.193573	0.389	0.366	7.32e-40		Lgi3	2.24e-50	0.313162	0.288	0.299	6.06e-46			Thra	1.59e-55	-0.177229	0.368	0.344	4.3e-51
	Kif13a	6.32e-45	0.301725	0.567	0.579	1.71e-40		Abca8a	1.16e-31	-0.191515	0.308	0.289	3.14e-27		Thra	1.95e-50	0.297096	0.344	0.336	5.27e-46			Sorcs1	1.36e-36	-0.175831	0.709	0.668	3.68e-32
	Pde1c	1.27e-26	0.301145	0.321	0.307	3.43e-22		Cdc42bpa	1.82e-17	-0.188108	0.854	0.87	4.92e-13		Wnk1	8.75e-47	0.291233	0.633	0.651	2.36e-42			Ankib1	3.75e-57	-0.174907	0.483	0.435	1.01e-52
	Tmem178b	5.36e-34	0.297985	0.774	0.754	1.45e-29		Vps8	1.39e-48	-0.187752	0.392	0.361	3.76e-44		Auts2	2.25e-23	0.281694	0.632	0.609	6.08e-19			Epb41l3	5.16e-58	-0.173562	0.478	0.428	1.39e-53
	Dlg1	3.71e-48	0.292254	0.631	0.637	1e-43		Mast3	7.44e-50	-0.187225	0.713	0.662	2.01e-45		Gatm	7.49e-54	0.281127	0.613	0.632	2.02e-49			Ccdc50	3.28e-46	-0.172993	0.479	0.444	8.87e-42
	Samd4	1.09e-39	0.290157	0.284	0.292	2.95e-35		Kif21a	6.25e-42	-0.183112	0.668	0.635	1.69e-37		Limch1	1.38e-38	0.270356	0.708	0.711	3.73e-34			Tspan2	1.68e-38	-0.172949	0.602	0.574	4.54e-34
	5031439G07Rik	2.33e-59	0.287602	0.454	0.47	6.28e-55		Cdh19	3.18e-28	-0.179117	0.532	0.514	8.59e-24		Mdga2	2.93e-21	0.267717	0.806	0.788	7.92e-17			Kif6	1.73e-31	-0.172446	0.274	0.252	4.67e-27
	Cobl	3.96e-38	0.285102	0.281	0.285	1.07e-33		Itsn2	3.24e-39	-0.177229	0.577	0.547	8.76e-35		Ankib1	3.6e-42	0.266478	0.435	0.449	9.72e-38			Sytl2	4.6e-39	-0.169072	0.44	0.406	1.24e-34
	Rftn1	3.61e-34	0.280527	0.269	0.273	9.75e-30		Ptprk	5.22e-22	-0.172988	0.776	0.764	1.41e-17		Trps1	6.24e-42	0.263158	0.302	0.308	1.69e-37			Plekha1	7e-44	-0.162251	0.531	0.488	1.89e-39
	Sema6a	1.74e-34	0.277166	0.373	0.385	4.69e-30		Tmeff2	2.11e-15	-0.172833	0.992	0.983	5.69e-11		Dip2a	9.81e-58	0.254762	0.531	0.565	2.65e-53			Kcna1	3.52e-45	-0.16077	0.408	0.369	9.51e-41
	Neo1	3.6e-58	0.275608	0.434	0.457	9.71e-54		Mink1	1.94e-59	-0.17231	0.366	0.326	5.25e-55		Il1rapl1	5.68e-27	0.244683	0.551	0.573	1.54e-22			Mdga2	1.73e-13	-0.157022	0.822	0.806	4.67e-09
	Dock1	3.26e-40	0.272223	0.561	0.582	8.82e-36		Ssh2	5.68e-24	-0.170635	0.688	0.679	1.53e-19		Clasp2	5.74e-23	0.23497	0.829	0.823	1.55e-18			Naaladl2	3.38e-19	-0.15461	0.586	0.561	9.14e-15
	Eps15	1.73e-48	0.271661	0.33	0.347	4.68e-44		Dnm2	4.32e-66	-0.169376	0.305	0.264	1.17e-61		Lcorl	3.26e-46	0.232685	0.304	0.316	8.81e-42			Dip2a	8.57e-50	-0.151351	0.579	0.531	2.32e-45
	Ubr2	2.02e-67	0.271446	0.307	0.328	5.46e-63		Oxr1	5.45e-28	-0.165558	0.556	0.534	1.47e-23		Phlpp1	3.39e-26	0.227684	0.963	0.964	9.16e-22			Il33	9.86e-32	-0.150314	0.507	0.471	2.66e-27
	Myo18a	3.33e-37	0.269125	0.341	0.337	8.99e-33		Galnt7	3.72e-39	-0.16389	0.301	0.275	1e-34		Cerk	6.03e-32	0.225189	0.337	0.347	1.63e-27			Zfp182	6.57e-48	-0.149923	0.262	0.228	1.78e-43
	Hipk2	2.5e-49	0.267113	0.58	0.611	6.75e-45		Arhgap21	1.59e-72	-0.163804	0.435	0.385	4.3e-68		Ankrd12	4.32e-56	0.22048	0.325	0.348	1.17e-51			Clasp2	3.62e-19	-0.14656	0.846	0.829	9.78e-15
	Ppp1r16b	2.91e-37	0.26578	0.741	0.752	7.86e-33		Apod	6.67e-28	-0.163379	0.54	0.502	1.8e-23		Naaladl2	1.25e-19	0.219175	0.561	0.574	3.37e-15			Nrbp2	2.67e-48	-0.146412	0.407	0.367	7.21e-44
	Kcnq3	7.77e-36	0.262865	0.717	0.716	2.1e-31		Cdc37l1	1.72e-22	-0.161041	0.844	0.82	4.66e-18		Tspan2	5.57e-37	0.207868	0.574	0.596	1.51e-32			Ube2e2	7.21e-23	-0.143907	0.774	0.758	1.95e-18
	Rabgap1l	8.53e-56	0.261141	0.415	0.423	2.3e-51		Zfp445	3.49e-65	-0.156671	0.253	0.223	9.42e-61		Sorcs1	3.42e-30	0.207858	0.668	0.692	9.24e-26			Ddx17	5.39e-72	-0.143563	0.516	0.466	1.46e-67
	Trim59	1.08e-38	0.25853	0.268	0.275	2.92e-34		Slc25a13	1.3e-41	-0.156469	0.397	0.362	3.51e-37		St6galnac3	3.52e-15	0.193503	0.924	0.919	9.5e-11			Ano4	2.23e-13	-0.143356	0.897	0.887	6.03e-09
	Rap1a	5.67e-45	0.255685	0.344	0.362	1.53e-40		Ctnna2	2.92e-12	-0.155898	0.58	0.57	7.9e-08		Fnip2	4e-32	0.189122	0.238	0.252	1.08e-27			Cpeb2	2e-54	-0.140767	0.375	0.324	5.42e-50
	Pde8a	4.63e-39	0.254008	0.631	0.654	1.25e-34		Mast4	1.01e-15	-0.155247	0.965	0.96	2.74e-11		Car2	3.48e-24	0.184713	0.68	0.706	9.41e-20			Ablim2	1.24e-38	-0.140418	0.356	0.329	3.34e-34
	Jakmip3	9.66e-53	0.250828	0.291	0.311	2.61e-48		Adipor2	3.58e-31	-0.152792	0.71	0.677	9.68e-27		Crebrf	1.59e-41	0.17119	0.263	0.285	4.3e-37			Trps1	5.41e-23	-0.139454	0.308	0.302	1.46e-18
	Foxn3	1.25e-37	0.247891	0.569	0.578	3.38e-33		Edil3	2.98e-14	-0.150929	0.986	0.985	8.06e-10		Mog	8.71e-32	0.166756	0.774	0.813	2.35e-27			Magi2	2.18e-11	-0.131455	0.998	0.998	5.9e-07
	Arhgap23	2.07e-31	0.247851	0.766	0.771	5.59e-27		Lrp1b	5.65e-14	-0.149953	0.991	0.987	1.53e-09		Npepps	6.44e-47	0.161776	0.387	0.419	1.74e-42			Ctnna3	1.83e-13	-0.12466	0.816	0.8	4.94e-09
	Ank3	3.72e-31	0.246659	0.893	0.885	1e-26		Erbb4	5.71e-20	-0.148458	0.833	0.809	1.54e-15		Magi2	3.18e-15	0.16082	0.998	0.998	8.6e-11			Tulp4	1.69e-32	-0.122829	0.683	0.642	4.55e-28
	Elovl7	6.35e-45	0.242732	0.28	0.303	1.72e-40		Plcl1	1.74e-18	-0.14817	0.99	0.985	4.71e-14		Rif1	9.39e-40	0.160294	0.247	0.277	2.54e-35			Nsd1	2.99e-81	-0.122405	0.462	0.403	8.07e-77
	Rtn4	3.39e-24	0.242299	0.823	0.819	9.16e-20		Xist	6.73e-22	-0.147468	0.783	0.766	1.82e-17		Atp11a	2.07e-40	0.15892	0.253	0.285	5.59e-36			Fnip2	3.87e-39	-0.117016	0.269	0.238	1.05e-34
	Phip	1.14e-64	0.242111	0.259	0.278	3.07e-60		Tmod2	9.29e-25	-0.145485	0.676	0.646	2.51e-20		Kcna1	5.36e-31	0.155994	0.369	0.396	1.45e-26			Luc7l2	5.02e-44	-0.115777	0.668	0.62	1.36e-39
	Phldb1	7.93e-42	0.24186	0.589	0.609	2.14e-37		Mtmr2	2.14e-40	-0.145284	0.347	0.317	5.78e-36		Clk4	1.52e-52	0.151328	0.292	0.327	4.11e-48			Nbas	3.08e-36	-0.115595	0.67	0.622	8.33e-32
	Opalin	8.71e-41	0.240884	0.317	0.337	2.35e-36		Cdh20	4.4e-32	-0.142959	0.653	0.602	1.19e-27		Kif6	8.19e-27	0.148936	0.252	0.278	2.21e-22			Stxbp3	5.95e-62	-0.113791	0.383	0.32	1.61e-57
	Arhgef2	1.06e-46	0.238874	0.244	0.264	2.87e-42		Mobp	4.12e-23	-0.142879	0.821	0.79	1.11e-18		Nsd1	3.89e-52	0.132593	0.403	0.444	1.05e-47			Apba1	3.98e-42	-0.112168	0.47	0.427	1.07e-37
	Nkain1	3.69e-44	0.234346	0.345	0.37	9.96e-40		Srsf2	5.17e-61	-0.141078	0.305	0.265	1.4e-56		Rbm6	1.37e-70	0.130164	0.333	0.385	3.71e-66			Gatm	7.82e-47	-0.109533	0.675	0.613	2.11e-42
	Iqsec1	4.43e-36	0.234074	0.4	0.402	1.2e-31		Grm3	3.84e-11	-0.138218	0.876	0.866	1.04e-06		Zfp182	8.41e-36	0.126513	0.228	0.263	2.27e-31			Wnk1	1.52e-33	-0.109058	0.691	0.633	4.09e-29
	Vti1a	7.7e-62	0.233621	0.272	0.293	2.08e-57		Igsf11	1.49e-38	-0.134939	0.283	0.253	4.04e-34		Cpeb2	1.95e-44	0.12427	0.324	0.376	5.28e-40			Mog	4.44e-28	-0.109014	0.818	0.774	1.2e-23
	Gm26804	1.01e-07	0.23251	0.369	0.315	0.00273151		Ccdc88a	5.8e-60	-0.134777	0.525	0.481	1.57e-55		Tulp4	3.77e-35	0.121868	0.642	0.698	1.02e-30			Ankrd12	3.05e-60	-0.107882	0.375	0.325	8.25e-56
	Gm20388	1.85e-11	0.228389	0.509	0.427	5e-07		Pcdh11x	3.66e-14	-0.133302	0.302	0.287	9.89e-10		Stxbp3	1.92e-34	0.121247	0.32	0.36	5.2e-30			Rbm6	4.82e-82	-0.107264	0.393	0.333	1.3e-77
	Ephb1	2.44e-32	0.225874	0.406	0.42	6.58e-28		Dcc	1.27e-20	-0.1325	0.287	0.258	3.42e-16		Ctnna3	1.1e-09	0.119801	0.8	0.815	2.97e-05			Car2	9.55e-37	-0.106706	0.744	0.68	2.58e-32
	Aatk	1.27e-37	0.225562	0.543	0.546	3.44e-33		Aplp1	4.68e-50	-0.1316	0.523	0.469	1.26e-45		Unc5c	9.6e-13	0.117284	0.832	0.854	2.59e-08			Auts2	8.21e-26	-0.105125	0.683	0.632	2.22e-21
	Apc	1.53e-67	0.223835	0.39	0.415	4.13e-63		Apoe	7.87e-59	-0.130524	0.522	0.45	2.13e-54		Plekha1	4.57e-31	0.117173	0.488	0.535	1.23e-26			Atp11a	6.52e-57	-0.10445	0.306	0.253	1.76e-52
	Agap1	1.19e-27	0.222137	0.726	0.74	3.23e-23		Mta3	1.88e-43	-0.130291	0.318	0.282	5.08e-39		Ccdc50	8.46e-39	0.103308	0.444	0.496	2.29e-34			Lgi3	5.99e-51	-0.1041	0.342	0.288	1.62e-46
	Zfp704	7.1e-44	0.218998	0.271	0.293	1.92e-39		Stk39	1.58e-58	-0.130092	0.31	0.268	4.27e-54		Il33	2.85e-23	0.100946	0.471	0.512	7.7e-19			St6galnac3	1.99e-07	-0.103029	0.932	0.924	0.00537223
	Tmeff1	2.86e-46	0.213983	0.381	0.418	7.73e-42		Otud7a	4.6e-18	-0.12958	0.566	0.543	1.24e-13
	Aspa	3.67e-29	0.212984	0.758	0.781	9.92e-25		Fmnl2	4.26e-23	-0.129521	0.626	0.602	1.15e-18
	Dnajb2	2.57e-35	0.212884	0.269	0.28	6.95e-31		Hip1	2.38e-49	-0.128941	0.354	0.304	6.43e-45
	Ptma	2.73e-40	0.210469	0.239	0.26	7.37e-36		Rcan2	5.26e-49	-0.128383	0.481	0.425	1.42e-44
	Tmbim1	5.84e-36	0.205692	0.25	0.268	1.58e-31		Npas3	1.62e-19	-0.127997	0.589	0.562	4.37e-15
	Sort1	4.69e-52	0.204303	0.321	0.343	1.27e-47		Malat1	1.59e-27	-0.126906	1	1	4.29e-23
	Ypel2	4.45e-34	0.202071	0.64	0.676	1.2e-29		Slc12a2	4.31e-27	-0.126015	0.643	0.607	1.17e-22
	Ube2d1	1.64e-44	0.201508	0.362	0.4	4.44e-40		Fxr1	5.67e-71	-0.125209	0.303	0.258	1.53e-66
	1700047M11Rik	3.65e-40	0.19859	0.441	0.463	9.85e-36		Zdhhc20	7.92e-29	-0.125	0.642	0.602	2.14e-24
	Cog5	1.13e-70	0.198464	0.283	0.314	3.06e-66		Gphn	1.46e-19	-0.124328	0.801	0.786	3.94e-15
	Creb5	3.44e-39	0.196511	0.369	0.396	9.29e-35		B3galt5	2.78e-47	-0.124144	0.25	0.213	7.51e-43
	Ninj2	1.77e-23	0.194349	0.454	0.478	4.78e-19		Pstpip2	1.37e-31	-0.123702	0.601	0.558	3.69e-27
	4930402H24Rik	1.23e-44	0.194334	0.615	0.632	3.33e-40		Rb1	2.74e-69	-0.123502	0.328	0.278	7.4e-65
	Cntn2	5.1e-52	0.19357	0.44	0.478	1.38e-47		Mycbp2	5.34e-43	-0.123329	0.669	0.62	1.44e-38
	Erbin	3.21e-20	0.193132	0.73	0.736	8.68e-16		Arap2	1.73e-35	-0.123162	0.428	0.391	4.68e-31
	Kazn	1.85e-39	0.190831	0.279	0.302	5e-35		Elmo1	3.73e-11	-0.122373	0.831	0.816	1.01e-06
	Tubb4a	1.01e-47	0.181227	0.666	0.719	2.73e-43		Map2k5	9.23e-66	-0.122287	0.255	0.213	2.49e-61
	Plekhg3	1.57e-35	0.180007	0.283	0.307	4.25e-31		Clock	2.25e-43	-0.121631	0.255	0.228	6.07e-39
	Dis3l2	5.65e-38	0.178872	0.349	0.372	1.53e-33		Slc44a1	7.39e-46	-0.120745	0.658	0.596	2e-41
	Wipf1	1.5e-29	0.176718	0.344	0.367	4.04e-25		St3gal3	1.11e-52	-0.120206	0.41	0.357	2.99e-48
	Tmem63a	1.83e-45	0.176469	0.279	0.313	4.96e-41		Spock1	6.11e-15	-0.119467	0.497	0.47	1.65e-10
	Plekhg1	2.1e-34	0.176206	0.512	0.545	5.69e-30		2024-03-08	1.2e-48	-0.116418	0.273	0.23	3.25e-44
	Snx30	8.95e-41	0.174736	0.31	0.345	2.42e-36		Slc38a2	8.99e-40	-0.115948	0.485	0.433	2.43e-35
	Tom1l2	2.88e-58	0.173279	0.348	0.387	7.77e-54		Fbxl5	6.27e-41	-0.115385	0.412	0.371	1.69e-36
	Tjp1	3.22e-56	0.172177	0.263	0.301	8.7e-52		Chn2	1.2e-45	-0.114445	0.31	0.268	3.25e-41
	Ttll5	1.48e-41	0.171869	0.38	0.417	4.01e-37		Il1rap	5.01e-41	-0.113333	0.627	0.575	1.35e-36
	Plekhh1	6.98e-39	0.170242	0.564	0.608	1.89e-34		Cldn11	3.37e-42	-0.112663	0.498	0.446	9.09e-38
	Arnt2	1.14e-60	0.168528	0.314	0.359	3.09e-56		Fnip1	1.01e-66	-0.111537	0.257	0.216	2.74e-62
	Pkp4	3.21e-33	0.163728	0.588	0.62	8.67e-29		Klhl2	3.05e-33	-0.110374	0.729	0.679	8.23e-29
	Rab40c	7.73e-51	0.163337	0.331	0.381	2.09e-46		Snx1	2.36e-46	-0.108616	0.266	0.223	6.39e-42
	Scamp5	6.13e-46	0.162971	0.25	0.283	1.66e-41		E130308A19Rik	4.33e-42	-0.108239	0.374	0.328	1.17e-37
	Slk	2.94e-33	0.162469	0.264	0.286	7.95e-29		Aplp2	5.26e-94	-0.108202	0.26	0.207	1.42e-89
	Efnb3	6.86e-36	0.159791	0.257	0.287	1.85e-31		St18	1.22e-08	-0.10632	0.983	0.979	0.000328696
	Cdk19	2.01e-17	0.158627	0.781	0.802	5.44e-13		Srsf5	3.44e-86	-0.105041	0.263	0.213	9.3e-82
	Desi1	1.66e-42	0.158224	0.287	0.324	4.48e-38		Picalm	2.01e-43	-0.101425	0.501	0.447	5.43e-39
	Sptbn1	3.78e-63	0.155979	0.358	0.408	1.02e-58		Atp8a1	3.11e-24	-0.100667	0.807	0.769	8.41e-20
	Fa2h	9.86e-31	0.155138	0.582	0.619	2.66e-26
	Bmp2k	4.6e-46	0.155135	0.238	0.275	1.24e-41
	Csrp1	5.48e-35	0.154852	0.389	0.422	1.48e-30
	Pik3c2b	1.47e-47	0.154568	0.352	0.398	3.96e-43
	Zfp638	1.48e-32	0.153577	0.548	0.593	4e-28
	Prox1	1.45e-34	0.152764	0.242	0.275	3.93e-30
	Slc20a2	4.07e-38	0.152534	0.303	0.338	1.1e-33
	Phactr3	1.47e-60	0.150903	0.266	0.315	3.96e-56
	Slc9a9	1.44e-45	0.150801	0.274	0.304	3.88e-41
	Srcin1	1.19e-43	0.15052	0.405	0.443	3.23e-39
	Arid4b	6.88e-52	0.149408	0.426	0.472	1.86e-47
	Slc24a2	6.31e-11	0.146623	0.996	0.995	1.7e-06
	Ttyh2	8.98e-49	0.146069	0.432	0.483	2.43e-44
	Gm28376	2.69e-27	0.145148	0.447	0.478	7.27e-23
	Pcyt2	6.5e-26	0.145126	0.256	0.274	1.76e-21
	Abl1	2.64e-40	0.143819	0.229	0.264	7.14e-36
	Pik3r1	3.66e-48	0.143432	0.364	0.419	9.9e-44
	Zeb2	5.09e-12	0.142737	0.9	0.913	1.38e-07
	Kdm6a	2.49e-48	0.142675	0.357	0.411	6.74e-44
	Fign	2.82e-24	0.141656	0.317	0.346	7.61e-20
	Zbtb20	2.25e-18	0.140533	0.83	0.843	6.07e-14
	Pls1	2.05e-32	0.140277	0.366	0.4	5.54e-28
	Aig1	1.18e-39	0.140262	0.383	0.418	3.19e-35
	Gab1	2.7e-19	0.139203	0.572	0.602	7.28e-15
	Ank	6.49e-47	0.137547	0.323	0.362	1.75e-42
	Apbb2	2.13e-30	0.136276	0.446	0.487	5.76e-26
	Qk	6.32e-08	0.134184	0.986	0.984	0.00170649
	Cobll1	7.15e-32	0.131789	0.376	0.414	1.93e-27
	Elf2	1.44e-37	0.131333	0.234	0.272	3.9e-33
	Camkmt	4.74e-31	0.13116	0.263	0.289	1.28e-26
	Cdh10	5.93e-28	0.127908	0.493	0.535	1.6e-23
	Epn2	1.13e-47	0.127236	0.426	0.482	3.05e-43
	Vps13b	6.17e-60	0.127124	0.244	0.289	1.67e-55
	Vgll4	5.81e-36	0.126894	0.236	0.271	1.57e-31
	Acaca	8.01e-31	0.124847	0.452	0.491	2.16e-26
	Rps6ka5	1.53e-43	0.12435	0.295	0.343	4.12e-39
	Slain1	4.39e-34	0.123035	0.532	0.581	1.19e-29
	Adamtsl1	2.39e-27	0.120043	0.44	0.481	6.45e-23
	Rasgrp3	7.05e-29	0.119419	0.237	0.268	1.9e-24
	Pak1	8.46e-26	0.118599	0.695	0.745	2.29e-21
	Nr3c1	5.46e-52	0.118315	0.221	0.265	1.48e-47
	Herc4	1.41e-44	0.117287	0.261	0.3	3.8e-40
	Trim2	1.09e-29	0.116522	0.617	0.663	2.94e-25
	Qdpr	2.59e-36	0.116198	0.27	0.31	7e-32
	Rassf2	1.29e-42	0.114429	0.207	0.253	3.48e-38
	Gna12	3.52e-46	0.113412	0.322	0.377	9.51e-42
	Olfml1	6.8e-33	0.111659	0.265	0.3	1.84e-28
	Grid2	8.08e-19	0.111504	0.685	0.713	2.18e-14
	Tmcc1	4.03e-28	0.108736	0.71	0.756	1.09e-23
	Grb14	8.03e-36	0.108659	0.502	0.563	2.17e-31
	Mbnl1	1.57e-34	0.10821	0.357	0.396	4.24e-30
	Snrnp70	1.83e-56	0.107425	0.416	0.476	4.96e-52
	Chd7	9.03e-38	0.107372	0.324	0.374	2.44e-33
	Tnfaip6	5.34e-30	0.107173	0.301	0.34	1.44e-25
	Sik2	7.08e-43	0.105666	0.241	0.283	1.91e-38
	Zfp280c	3.74e-38	0.102505	0.348	0.395	1.01e-33
	Ap3b1	3.01e-58	0.100319	0.21	0.255	8.13e-54

## Sheet: Figure5C
Figure5C_Venndiagram_OL_pseudobulk_DEGs	DEGs.NO								DEGs.NO								DEGs.NO								DEGs.NO
Dap12+/+ tau+ vs tau- Down	132	p_val	avg_log2FC	pct.1	pct.2	p_val_adj		Dap12-/- tau+ vs Dap12+/+ tau+ Up	102	p_val	avg_log2FC	pct.1	pct.2	p_val_adj		Dap12+/+ tau+ vs tau- Down Up	62	p_val	avg_log2FC	pct.1	pct.2	p_val_adj		Dap12-/- tau+ vs Dap12+/+ tau+ Down Up		p_val	avg_log2FC	pct.1	pct.2	p_val_adj
Up_Tau_not_down_Dap12ko_132	March1	0	-1.99985	0.166	0.663	0		Up_Tau_down_Dap12ko_102	Cmss1	5.81e-255	-1.15302	0.332	0.516	1.57e-250		Up_Tau_down_Dap12ko_62	Sox2ot	0	-2.90474	0	0.273	0		Up_Tau_down_Dap12ko_62	Sox2ot	0	2.76164	0.257	0	0
	Cab39l	8.23e-50	-0.661865	0.174	0.322	2.22e-45			Gm42418	2.31e-80	-0.670738	0.568	0.694	6.25e-76			Trf	0	-2.53303	0	0.262	0			Trf	0	2.45691	0.253	0	0
	Fam171b	2.22e-65	-0.626597	0.115	0.266	5.99e-61			Polr3e	6.13e-68	-0.463621	0.261	0.279	1.66e-63			Pakap	4.55e-235	-2.18968	0.026	0.271	1.23e-230			Pakap	5.56e-277	2.39998	0.271	0.026	1.5e-272
	9330159F19Rik	1.02e-83	-0.605279	0.133	0.303	2.76e-79			Zbtb16	1.46e-69	-0.434803	0.364	0.364	3.94e-65			Stard13	4.72e-135	-1.24302	0.067	0.278	1.28e-130			Stard13	5.54e-134	1.15092	0.255	0.067	1.5e-129
	Polr3e	3.56e-46	-0.592154	0.279	0.44	9.61e-42			Slc6a1	1.7e-70	-0.374773	0.275	0.275	4.6e-66			AY036118	2.52e-124	-0.828006	0.158	0.401	6.81e-120			AY036118	8.67e-74	0.685752	0.323	0.158	2.34e-69
	Gm32036	2e-76	-0.58805	0.14	0.301	5.41e-72			Arid5b	1.19e-63	-0.366963	0.267	0.273	3.23e-59			Dbndd2	3.31e-78	-0.600649	0.127	0.287	8.94e-74			D7Ertd443e	9.47e-52	0.633783	0.497	0.346	2.56e-47
	Tsix	1.01e-57	-0.55852	0.121	0.26	2.74e-53			Hnrnpdl	2.1e-108	-0.284488	0.344	0.322	5.68e-104			D7Ertd443e	6.79e-37	-0.554919	0.346	0.493	1.83e-32			Dbndd2	1.2e-83	0.518236	0.272	0.127	3.24e-79
	Sgk1	2.34e-99	-0.549513	0.331	0.566	6.32e-95			Lama2	7.48e-26	-0.272546	0.364	0.371	2.02e-21			Gm44866	1.25e-55	-0.547739	0.188	0.342	3.37e-51			Prkca	1.76e-70	0.469533	0.487	0.307	4.75e-66
	Hsp90ab1	1.84e-68	-0.538291	0.134	0.283	4.96e-64			Grm7	1.51e-18	-0.272323	0.366	0.366	4.07e-14			4930419G24Rik	9.35e-84	-0.547026	0.512	0.735	2.53e-79			Foxp1	1.72e-75	0.414082	0.305	0.163	4.65e-71
	Sf3b1	2.53e-60	-0.523328	0.128	0.27	6.82e-56			Kndc1	3.99e-44	-0.260124	0.364	0.352	1.08e-39			Fus	7.94e-75	-0.530902	0.193	0.371	2.15e-70			Eml1	4.51e-34	0.383339	0.306	0.202	1.22e-29
	Srsf7	2.54e-73	-0.521597	0.211	0.389	6.85e-69			Pak7	2.67e-31	-0.244093	0.762	0.745	7.21e-27			Faf1	1.24e-61	-0.433311	0.169	0.312	3.36e-57			Ubr3	7.12e-63	0.362113	0.297	0.17	1.92e-58
	Oxr1	3.43e-59	-0.475382	0.534	0.718	9.26e-55			Ikzf2	7.68e-50	-0.241186	0.29	0.267	2.08e-45			Foxp1	4.53e-71	-0.420669	0.163	0.314	1.22e-66			Arhgef12	8.36e-53	0.345083	0.3	0.182	2.26e-48
	Dusp11	2.28e-48	-0.473608	0.149	0.276	6.15e-44			Map4k5	6.51e-54	-0.240992	0.457	0.429	1.76e-49			Gm37459	1.8e-46	-0.419155	0.409	0.577	4.87e-42			Fus	8.05e-71	0.338996	0.328	0.193	2.18e-66
	Slco3a1	1.82e-30	-0.401699	0.231	0.347	4.92e-26			Dennd5b	3.95e-47	-0.236701	0.348	0.33	1.07e-42			Strbp	1.04e-56	-0.393467	0.217	0.365	2.82e-52			Macf1	1.21e-77	0.326199	0.356	0.207	3.28e-73
	Sgk3	3.01e-37	-0.398423	0.2	0.318	8.14e-33			Kat2b	7.01e-49	-0.220442	0.372	0.349	1.89e-44			Sfpq	1.78e-70	-0.370984	0.241	0.402	4.82e-66			Rsrp1	2.5e-89	0.325938	0.711	0.512	6.74e-85
	Fam49b	1.81e-43	-0.379377	0.14	0.252	4.9e-39			Chd6	2.84e-88	-0.218488	0.328	0.298	7.68e-84			Wac	1.42e-42	-0.344387	0.197	0.316	3.84e-38			Pnisr	1.02e-85	0.320615	0.518	0.338	2.77e-81
	Srsf11	2.65e-53	-0.378674	0.193	0.33	7.17e-49			Mdm4	6.55e-72	-0.212998	0.266	0.242	1.77e-67			Ubr3	1.28e-58	-0.331931	0.17	0.297	3.45e-54			Pacrg	3.02e-42	0.299869	0.749	0.613	8.17e-38
	Aplp2	3.2e-50	-0.372878	0.207	0.337	8.63e-46			Ppp2r3a	4.12e-38	-0.208539	0.678	0.659	1.11e-33			Srrm2	6.49e-72	-0.330045	0.379	0.568	1.75e-67			4930419G24Rik	6.16e-42	0.289572	0.652	0.512	1.66e-37
	Map7d2	5.73e-38	-0.362807	0.213	0.331	1.55e-33			Bcl2l1	9.3e-59	-0.205256	0.49	0.449	2.51e-54			Gm35188	3.99e-36	-0.319697	0.297	0.42	1.08e-31			Gm35188	5.1e-35	0.287979	0.407	0.297	1.38e-30
	Ikzf2	7.04e-51	-0.361179	0.267	0.413	1.9e-46			Stxbp6	1.43e-43	-0.204682	0.538	0.507	3.87e-39			Gm11149	5.31e-49	-0.316761	0.392	0.549	1.44e-44			Faf1	1.04e-63	0.273171	0.279	0.169	2.82e-59
	Gjc3	1.53e-53	-0.349028	0.614	0.782	4.13e-49			Gm48678	1.44e-38	-0.203758	0.582	0.55	3.89e-34			4932438A13Rik	5.8e-53	-0.311793	0.163	0.277	1.57e-48			Srrm2	4.92e-76	0.261377	0.545	0.379	1.33e-71
	1700111E14Rik	1.84e-26	-0.344449	0.176	0.268	4.98e-22			Slc8a1	1.91e-18	-0.203597	0.785	0.791	5.17e-14			Eml1	2.64e-35	-0.297077	0.202	0.306	7.13e-31			Fam168a	8.27e-53	0.250592	0.299	0.194	2.23e-48
	Pcdh11x	2.96e-10	-0.341669	0.287	0.36	7.99e-06			Myo9a	3.57e-83	-0.200367	0.367	0.327	9.65e-79			Ddx5	3.95e-67	-0.271551	0.419	0.587	1.07e-62			Gm26936	2.88e-50	0.249936	0.393	0.272	7.79e-46
	Arid5b	1.09e-40	-0.339313	0.273	0.4	2.95e-36			Dgki	1.85e-29	-0.194981	0.672	0.656	4.99e-25			Paip2	3.82e-44	-0.26948	0.309	0.436	1.03e-39			Amph	1.68e-39	0.241064	0.347	0.246	4.54e-35
	Cdh19	3.32e-38	-0.335114	0.514	0.664	8.98e-34			Txndc16	2.71e-44	-0.193573	0.389	0.366	7.32e-40			Hnrnpa2b1	6.59e-47	-0.268427	0.468	0.622	1.78e-42			Dennd1a	2.37e-73	0.241063	0.365	0.233	6.41e-69
	Ktn1	4.97e-49	-0.329433	0.151	0.262	1.34e-44			Abca8a	1.16e-31	-0.191515	0.308	0.289	3.14e-27			Clk1	9.84e-39	-0.265585	0.257	0.368	2.66e-34			Setd5	8.09e-48	0.233955	0.322	0.218	2.19e-43
	Rnf144a	8.9e-49	-0.32659	0.168	0.283	2.41e-44			Cdc42bpa	1.82e-17	-0.188108	0.854	0.87	4.92e-13			Prpf4b	1.62e-52	-0.260358	0.299	0.436	4.38e-48			Gm11149	1.96e-55	0.231868	0.531	0.392	5.3e-51
	Plxnb3	6.99e-54	-0.320126	0.202	0.329	1.89e-49			Vps8	1.39e-48	-0.187752	0.392	0.361	3.76e-44			Son	4.16e-51	-0.256246	0.411	0.557	1.12e-46			Strbp	2.2e-51	0.230213	0.328	0.217	5.93e-47
	Apod	1.15e-35	-0.314769	0.502	0.644	3.11e-31			Mast3	7.44e-50	-0.187225	0.713	0.662	2.01e-45			Prkca	1.4e-39	-0.248034	0.307	0.433	3.79e-35			Fam193a	3.53e-57	0.225638	0.272	0.173	9.54e-53
	Tacc1	1e-41	-0.306997	0.24	0.362	2.71e-37			Kif21a	6.25e-42	-0.183112	0.668	0.635	1.69e-37			2610035D17Rik	1.21e-34	-0.247307	0.336	0.454	3.26e-30			Stag1	5.67e-69	0.217171	0.353	0.231	1.53e-64
	Spock1	3.28e-39	-0.306113	0.47	0.621	8.87e-35			Cdh19	3.18e-28	-0.179117	0.532	0.514	8.59e-24			Gm42756	1.48e-26	-0.242796	0.217	0.304	3.99e-22			Exoc4	2.65e-57	0.216152	0.496	0.36	7.16e-53
	Arhgap21	4.57e-44	-0.299364	0.385	0.525	1.23e-39			Itsn2	3.24e-39	-0.177229	0.577	0.547	8.76e-35			Pex5l	1.82e-32	-0.241159	0.859	0.935	4.92e-28			2610035D17Rik	2.63e-51	0.209671	0.459	0.336	7.1e-47
	Mkln1	4.25e-42	-0.294248	0.219	0.334	1.15e-37			Ptprk	5.22e-22	-0.172988	0.776	0.764	1.41e-17			Gm26936	2.54e-46	-0.237694	0.272	0.398	6.86e-42			Cdh2	1.47e-55	0.207873	0.487	0.358	3.97e-51
	Ptprk	2.51e-37	-0.286994	0.764	0.877	6.79e-33			Tmeff2	2.11e-15	-0.172833	0.992	0.983	5.69e-11			Pacrg	2.43e-23	-0.22101	0.613	0.723	6.55e-19			Strn3	2.28e-67	0.203935	0.33	0.214	6.17e-63
	Gpm6b	9.03e-27	-0.283455	0.788	0.87	2.44e-22			Mink1	1.94e-59	-0.17231	0.366	0.326	5.25e-55			Fbxw15	3.48e-18	-0.212944	0.204	0.272	9.41e-14			Nf1	1.97e-44	0.195845	0.46	0.35	5.31e-40
	Anln	1.77e-43	-0.283311	0.419	0.57	4.78e-39			Ssh2	5.68e-24	-0.170635	0.688	0.679	1.53e-19			Amph	1.1e-40	-0.211751	0.246	0.35	2.97e-36			Gm44866	3.64e-46	0.191008	0.28	0.188	9.82e-42
	Usp31	1.66e-36	-0.279316	0.256	0.372	4.49e-32			Dnm2	4.32e-66	-0.169376	0.305	0.264	1.17e-61			Fam168a	6.04e-51	-0.210518	0.194	0.297	1.63e-46			Wac	5.2e-41	0.18075	0.279	0.197	1.41e-36
	Add3	2.8e-38	-0.275723	0.33	0.455	7.57e-34			Oxr1	5.45e-28	-0.165558	0.556	0.534	1.47e-23			Exoc4	4.28e-57	-0.197796	0.36	0.503	1.16e-52			Gm42756	7.03e-29	0.180203	0.294	0.217	1.9e-24
	Cd81	1.97e-45	-0.270609	0.261	0.384	5.32e-41			Galnt7	3.72e-39	-0.16389	0.301	0.275	1e-34			Gm20275	1.56e-24	-0.194824	0.221	0.3	4.21e-20			Paip2	4.58e-61	0.179257	0.425	0.309	1.24e-56
	Tra2a	6.48e-50	-0.268496	0.335	0.476	1.75e-45			Arhgap21	1.59e-72	-0.163804	0.435	0.385	4.3e-68			Strn3	1.69e-51	-0.187741	0.214	0.321	4.56e-47			Gm37459	2.05e-25	0.169113	0.505	0.409	5.55e-21
	Rap1gds1	2.34e-33	-0.261989	0.208	0.305	6.33e-29			Apod	6.67e-28	-0.163379	0.54	0.502	1.8e-23			Birc6	1.87e-53	-0.184569	0.23	0.335	5.05e-49			Birc6	6.22e-58	0.168381	0.328	0.23	1.68e-53
	9330182L06Rik	1.96e-42	-0.260502	0.207	0.318	5.29e-38			Cdc37l1	1.72e-22	-0.161041	0.844	0.82	4.66e-18			Gm48370	6.71e-31	-0.1814	0.194	0.275	1.81e-26			Prpf4b	4.46e-59	0.164824	0.415	0.299	1.21e-54
	Zbtb16	2.24e-101	-0.250718	0.364	0.57	6.04e-97			Zfp445	3.49e-65	-0.156671	0.253	0.223	9.42e-61			Ago3	3.89e-56	-0.176839	0.225	0.332	1.05e-51			4932438A13Rik	3.68e-61	0.163204	0.25	0.163	9.95e-57
	Htra1	1.26e-39	-0.247646	0.2	0.304	3.41e-35			Slc25a13	1.3e-41	-0.156469	0.397	0.362	3.51e-37			Rsrp1	5.52e-46	-0.171982	0.512	0.651	1.49e-41			Ddx5	3.8e-69	0.150335	0.554	0.419	1.03e-64
	Mettl7a1	1.11e-42	-0.24653	0.247	0.363	3.01e-38			Ctnna2	2.92e-12	-0.155898	0.58	0.57	7.9e-08			Nf1	1.13e-38	-0.171332	0.35	0.458	3.06e-34			Trpm7	5.27e-71	0.147735	0.379	0.268	1.42e-66
	1700085D07Rik	5.45e-33	-0.239626	0.175	0.263	1.47e-28			Mast4	1.01e-15	-0.155247	0.965	0.96	2.74e-11			Prrc2c	5.63e-54	-0.161011	0.272	0.386	1.52e-49			Prrc2c	4.49e-63	0.142917	0.382	0.272	1.21e-58
	Ppp1cc	1.16e-39	-0.239241	0.204	0.306	3.12e-35			Adipor2	3.58e-31	-0.152792	0.71	0.677	9.68e-27			Srrm1	2.29e-45	-0.152639	0.226	0.316	6.17e-41			Smg6	2.81e-40	0.137009	0.307	0.226	7.58e-36
	Lrrtm3	4.75e-24	-0.232465	0.385	0.49	1.28e-19			Edil3	2.98e-14	-0.150929	0.986	0.985	8.06e-10			Stag1	4.63e-48	-0.149264	0.231	0.329	1.25e-43			Ubash3b	2.35e-50	0.133048	0.382	0.278	6.34e-46
	Tsc22d3	1.63e-46	-0.232372	0.211	0.325	4.41e-42			Lrp1b	5.65e-14	-0.149953	0.991	0.987	1.53e-09			Arhgef12	7.97e-55	-0.146467	0.182	0.273	2.15e-50			Gm48370	6.71e-22	0.120781	0.251	0.194	1.81e-17
	Elmo1	3.94e-26	-0.227048	0.816	0.896	1.06e-21			Erbb4	5.71e-20	-0.148458	0.833	0.809	1.54e-15			Pnisr	8.71e-54	-0.144447	0.338	0.461	2.35e-49			Nktr	6.05e-66	0.119241	0.372	0.27	1.64e-61
	Rcan2	6.19e-51	-0.222892	0.425	0.575	1.67e-46			Plcl1	1.74e-18	-0.14817	0.99	0.985	4.71e-14			Fam193a	1.01e-51	-0.139339	0.173	0.257	2.72e-47			Srrm1	1.34e-69	0.117724	0.321	0.226	3.63e-65
	Rab31	4.37e-32	-0.222421	0.63	0.757	1.18e-27			Xist	6.73e-22	-0.147468	0.783	0.766	1.82e-17			Cdh2	1.76e-53	-0.139285	0.358	0.476	4.75e-49			Sfpq	2.36e-68	0.111	0.337	0.241	6.38e-64
	Slc25a27	1.02e-37	-0.221327	0.298	0.407	2.77e-33			Tmod2	9.29e-25	-0.145485	0.676	0.646	2.51e-20			Macf1	3.92e-64	-0.136927	0.207	0.323	1.06e-59			Hnrnpa2b1	4.82e-47	0.110099	0.576	0.468	1.3e-42
	Lrrn1	1.98e-28	-0.220028	0.196	0.281	5.34e-24			Mtmr2	2.14e-40	-0.145284	0.347	0.317	5.78e-36			Dennd1a	1.39e-45	-0.1357	0.233	0.326	3.76e-41			Pex5l	4.77e-11	0.109385	0.906	0.859	1.29e-06
	B3galt5	1.12e-39	-0.213333	0.213	0.312	3.03e-35			Cdh20	4.4e-32	-0.142959	0.653	0.602	1.19e-27			Ubash3b	6.24e-38	-0.131328	0.278	0.377	1.68e-33			Zcchc7	8.42e-61	0.10892	0.575	0.454	2.27e-56
	Itm2b	4.93e-62	-0.21219	0.203	0.321	1.33e-57			Mobp	4.12e-23	-0.142879	0.821	0.79	1.11e-18			Setd5	2.79e-58	-0.129935	0.218	0.317	7.54e-54			Son	1.37e-63	0.106479	0.525	0.411	3.71e-59
	Galnt7	1.31e-28	-0.208514	0.275	0.371	3.53e-24			Srsf2	5.17e-61	-0.141078	0.305	0.265	1.4e-56			Zcchc7	1.17e-60	-0.129488	0.454	0.589	3.15e-56			Gm20275	6.76e-42	0.105147	0.297	0.221	1.83e-37
	Sltm	2.13e-45	-0.200467	0.302	0.417	5.75e-41			Grm3	3.84e-11	-0.138218	0.876	0.866	1.04e-06			Arhgef10	3.77e-45	-0.119192	0.455	0.575	1.02e-40			Fbxw15	6.9e-29	0.104735	0.268	0.204	1.87e-24
	Fbxl17	4.09e-50	-0.198496	0.161	0.263	1.11e-45			Igsf11	1.49e-38	-0.134939	0.283	0.253	4.04e-34			Smg6	1.98e-42	-0.117914	0.226	0.313	5.35e-38			Clk1	4.94e-66	0.104061	0.351	0.257	1.34e-61
	Gphn	1.14e-19	-0.197497	0.786	0.865	3.09e-15			Ccdc88a	5.8e-60	-0.134777	0.525	0.481	1.57e-55			Nktr	2.61e-45	-0.110115	0.27	0.36	7.04e-41			Adam10	6.01e-47	0.102462	0.271	0.197	1.62e-42
	Trappc10	3.73e-38	-0.195638	0.167	0.253	1.01e-33			Pcdh11x	3.66e-14	-0.133302	0.302	0.287	9.89e-10			Adam10	1.81e-44	-0.101362	0.197	0.273	4.88e-40			Ago3	1.16e-60	0.10173	0.312	0.225	3.12e-56
	Dock9	1.89e-27	-0.194962	0.515	0.626	5.1e-23			Dcc	1.27e-20	-0.1325	0.287	0.258	3.42e-16			Trpm7	3.54e-53	-0.100183	0.268	0.362	9.58e-49			Arhgef10	3.32e-44	0.100532	0.563	0.455	8.98e-40
	Lrrc4c	1.58e-24	-0.194653	0.704	0.81	4.26e-20			Aplp1	4.68e-50	-0.1316	0.523	0.469	1.26e-45
	Acap2	1.76e-48	-0.194239	0.361	0.489	4.74e-44			Apoe	7.87e-59	-0.130524	0.522	0.45	2.13e-54
	Abcc5	1.25e-46	-0.193849	0.267	0.374	3.37e-42			Mta3	1.88e-43	-0.130291	0.318	0.282	5.08e-39
	Tmod2	1.8e-35	-0.193474	0.646	0.777	4.87e-31			Stk39	1.58e-58	-0.130092	0.31	0.268	4.27e-54
	Cmss1	1.18e-17	-0.193256	0.516	0.612	3.18e-13			Otud7a	4.6e-18	-0.12958	0.566	0.543	1.24e-13
	Pcmtd1	4.13e-54	-0.19049	0.163	0.258	1.12e-49			Fmnl2	4.26e-23	-0.129521	0.626	0.602	1.15e-18
	Daam2	6.98e-28	-0.182066	0.624	0.738	1.89e-23			Hip1	2.38e-49	-0.128941	0.354	0.304	6.43e-45
	Rbm5	1.78e-51	-0.180625	0.257	0.363	4.8e-47			Rcan2	5.26e-49	-0.128383	0.481	0.425	1.42e-44
	Grm7	2.6e-20	-0.179101	0.366	0.455	7.03e-16			Npas3	1.62e-19	-0.127997	0.589	0.562	4.37e-15
	Mobp	5.75e-29	-0.174582	0.79	0.889	1.55e-24			Malat1	1.59e-27	-0.126906	1	1	4.29e-23
	Otud7a	4.76e-32	-0.174253	0.543	0.667	1.29e-27			Slc12a2	4.31e-27	-0.126015	0.643	0.607	1.17e-22
	Igsf11	5.04e-35	-0.172674	0.253	0.349	1.36e-30			Fxr1	5.67e-71	-0.125209	0.303	0.258	1.53e-66
	Mvb12b	4.24e-39	-0.172272	0.204	0.294	1.15e-34			Zdhhc20	7.92e-29	-0.125	0.642	0.602	2.14e-24
	Cul1	4.48e-31	-0.171142	0.187	0.261	1.21e-26			Gphn	1.46e-19	-0.124328	0.801	0.786	3.94e-15
	Gm42418	1.4e-53	-0.169234	0.694	0.848	3.78e-49			B3galt5	2.78e-47	-0.124144	0.25	0.213	7.51e-43
	Atrx	7.59e-63	-0.168591	0.275	0.398	2.05e-58			Pstpip2	1.37e-31	-0.123702	0.601	0.558	3.69e-27
	Dennd5b	1.26e-21	-0.167457	0.33	0.413	3.4e-17			Rb1	2.74e-69	-0.123502	0.328	0.278	7.4e-65
	Glrb	9.96e-30	-0.167189	0.232	0.312	2.69e-25			Mycbp2	5.34e-43	-0.123329	0.669	0.62	1.44e-38
	Cyld	2.51e-30	-0.165861	0.189	0.265	6.77e-26			Arap2	1.73e-35	-0.123162	0.428	0.391	4.68e-31
	Hapln2	1.42e-54	-0.164271	0.369	0.505	3.85e-50			Elmo1	3.73e-11	-0.122373	0.831	0.816	1.01e-06
	Gm48742	1.34e-30	-0.162369	0.243	0.326	3.61e-26			Map2k5	9.23e-66	-0.122287	0.255	0.213	2.49e-61
	Rsf1	2.58e-46	-0.160568	0.193	0.281	6.98e-42			Clock	2.25e-43	-0.121631	0.255	0.228	6.07e-39
	Scd2	1.89e-38	-0.160552	0.566	0.694	5.11e-34			Slc44a1	7.39e-46	-0.120745	0.658	0.596	2e-41
	Dmxl1	5.51e-48	-0.155416	0.274	0.375	1.49e-43			St3gal3	1.11e-52	-0.120206	0.41	0.357	2.99e-48
	Lamp1	3.72e-52	-0.153667	0.192	0.284	1e-47			Spock1	6.11e-15	-0.119467	0.497	0.47	1.65e-10
	Pak2	5.03e-38	-0.153287	0.196	0.279	1.36e-33			2024-03-08	1.2e-48	-0.116418	0.273	0.23	3.25e-44
	Ncam2	2.13e-08	-0.153092	0.746	0.804	0.000574732			Slc38a2	8.99e-40	-0.115948	0.485	0.433	2.43e-35
	Enox1	7.09e-15	-0.150581	0.677	0.762	1.92e-10			Fbxl5	6.27e-41	-0.115385	0.412	0.371	1.69e-36
	Arrdc3	1.48e-38	-0.1502	0.295	0.395	4e-34			Chn2	1.2e-45	-0.114445	0.31	0.268	3.25e-41
	Mpzl1	2.07e-34	-0.150134	0.198	0.278	5.59e-30			Il1rap	5.01e-41	-0.113333	0.627	0.575	1.35e-36
	Usp34	3.26e-69	-0.148848	0.277	0.403	8.82e-65			Cldn11	3.37e-42	-0.112663	0.498	0.446	9.09e-38
	Asxl2	9.47e-44	-0.148023	0.229	0.319	2.56e-39			Fnip1	1.01e-66	-0.111537	0.257	0.216	2.74e-62
	Aplp1	8.83e-37	-0.147043	0.469	0.584	2.38e-32			Klhl2	3.05e-33	-0.110374	0.729	0.679	8.23e-29
	Tmtc2	3.18e-34	-0.14673	0.419	0.533	8.6e-30			Snx1	2.36e-46	-0.108616	0.266	0.223	6.39e-42
	Plp1	2.07e-16	-0.142548	0.99	0.997	5.59e-12			E130308A19Rik	4.33e-42	-0.108239	0.374	0.328	1.17e-37
	Tbcd	4.04e-29	-0.141183	0.199	0.272	1.09e-24			Aplp2	5.26e-94	-0.108202	0.26	0.207	1.42e-89
	Apoe	3.3e-28	-0.139742	0.45	0.553	8.92e-24			St18	1.22e-08	-0.10632	0.983	0.979	0.000328696
	1810062O18Rik	1.28e-36	-0.138771	0.236	0.325	3.46e-32			Srsf5	3.44e-86	-0.105041	0.263	0.213	9.3e-82
	Gm48678	1.34e-17	-0.137863	0.55	0.637	3.61e-13			Picalm	2.01e-43	-0.101425	0.501	0.447	5.43e-39
	Fut8	9.39e-44	-0.135188	0.176	0.258	2.54e-39			Atp8a1	3.11e-24	-0.100667	0.807	0.769	8.41e-20
	Cyp2j12	3.77e-28	-0.134573	0.192	0.264	1.02e-23
	U2surp	6.22e-53	-0.133506	0.169	0.255	1.68e-48
	Sez6l2	6.75e-46	-0.133113	0.371	0.486	1.82e-41
	Atp2c1	1.86e-48	-0.132878	0.206	0.293	5.03e-44
	Adipor2	3.96e-29	-0.132381	0.677	0.786	1.07e-24
	Pcdh9	2.11e-21	-0.132157	0.999	1	5.69e-17
	Reps2	1.13e-46	-0.13041	0.171	0.251	3.07e-42
	Vmp1	9.63e-21	-0.129981	0.767	0.855	2.6e-16
	Bptf	2.08e-36	-0.129875	0.245	0.326	5.62e-32
	Cdip1	7.81e-51	-0.129435	0.21	0.298	2.11e-46
	Sulf2	3.03e-29	-0.127919	0.213	0.287	8.2e-25
	Ptn	2.89e-31	-0.127371	0.508	0.619	7.82e-27
	Slc38a2	1.71e-24	-0.127139	0.433	0.52	4.62e-20
	Rbm26	2.07e-46	-0.121822	0.231	0.318	5.6e-42
	Bicd1	2.18e-59	-0.121375	0.286	0.397	5.88e-55
	Immp1l	6.76e-38	-0.12046	0.273	0.361	1.83e-33
	Ankub1	4.59e-41	-0.118849	0.198	0.281	1.24e-36
	Reep5	3.52e-46	-0.118372	0.174	0.254	9.52e-42
	Hecw2	1.13e-12	-0.117857	0.833	0.892	3.06e-08
	Dlg2	1.83e-09	-0.116702	0.795	0.85	4.94e-05
	4732471J01Rik	1.09e-23	-0.115861	0.21	0.271	2.95e-19
	Pibf1	1.45e-46	-0.11255	0.205	0.287	3.91e-42
	Baz2b	3.05e-25	-0.111696	0.629	0.73	8.23e-21
	Bcl2l1	1.17e-39	-0.105862	0.449	0.562	3.17e-35
	Mal	4.53e-30	-0.105088	0.458	0.558	1.22e-25
	Nipbl	1.78e-54	-0.104004	0.313	0.413	4.8e-50
	Krit1	8.87e-52	-0.10382	0.242	0.33	2.4e-47
	Mapre2	6.05e-36	-0.103778	0.283	0.37	1.63e-31
	Exoc6b	2.84e-11	-0.101531	0.732	0.8	7.67e-07
	Wdfy3	8.43e-45	-0.100111	0.26	0.341	2.28e-40

## Sheet: Figure5F-I
Figure5F-I_Dap12_deletion_in_tauopathy_affects_MBP_OLIG2_levels
Figure5F-I_IHC_staining_of_OLIG2_MBP
Olig2 IHC
Dap12+/+ Tau-	Dap12-/- Tau-	Dap12+/+ Tau+	Dap12-/- Tau+
1.04565	0.188548	0.347179	0.854959
0.932918	0.368118	0.519457	0.812106
0.987935	0.421988	0.466067	0.792086
0.976663	0.718278	0.636255	0.61477
1.01871	0.682364	0.718835	0.782552
1.03812	0.511773	0.542087	0.602114
		0.605599	0.607651
		0.528586	0.558936
		0.46769	0.47603
Mbp IHC
Dap12+/+ Tau-	Dap12-/- Tau-	Dap12+/+ Tau+	Dap12-/- Tau+
1.229	0.73	0.649645	0.740761
0.929163	0.8	0.492685	0.674284
0.899897	0.83	0.638108	0.727086
0.986237	0.81	0.628514	0.704416
0.955703	0.75	0.458432	0.630923
	0.72	0.652963	0.606158
		0.627613	0.635466
			0.833905
			0.877688

## Sheet: sFigure6B
sFigure6B_OL_DEGs_of_different_clusters
oligodendrocytes
	p_val	avg_log2FC	pct.1	pct.2	p_val_adj	cluster	gene
Pex5l	1.71299e-193	0.528585	0.956	0.857	4.62815e-189	1	Pex5l
Spock1	6.61132e-156	0.823253	0.639	0.423	1.78625e-151	1	Spock1
Lrrc4c	3.48284e-129	0.571616	0.833	0.69	9.40995e-125	1	Lrrc4c
Dpyd	1.31586e-121	1.1478	0.367	0.191	3.55518e-117	1	Dpyd
Abca8a	9.26389e-99	0.813725	0.409	0.237	2.50292e-94	1	Abca8a
4930419G24Rik	2.89865e-95	0.525368	0.717	0.556	7.83156e-91	1	4930419G24Rik
Grm7	9.90523e-93	0.866455	0.488	0.323	2.6762e-88	1	Grm7
Ptgds	5.73162e-91	0.289587	0.693	0.519	1.54857e-86	1	Ptgds
Npas3	1.10937e-88	0.528766	0.681	0.516	2.99729e-84	1	Npas3
Kirrel3	2.0724e-75	-0.661068	0.497	0.482	5.59922e-71	1	Kirrel3
Neat1	9.32023e-73	0.379578	0.84	0.718	2.51814e-68	1	Neat1
Oxr1	9.8853e-72	0.501168	0.646	0.509	2.67081e-67	1	Oxr1
Pcdh15	1.13702e-71	0.745468	0.368	0.226	3.07199e-67	1	Pcdh15
Slc38a2	2.2956e-59	0.521468	0.57	0.436	6.20226e-55	1	Slc38a2
Erbb4	3.19755e-59	0.247313	0.875	0.776	8.63915e-55	1	Erbb4
Gm42756	2.3054e-57	0.706711	0.336	0.211	6.22873e-53	1	Gm42756
Gm37459	3.11623e-50	0.436053	0.558	0.431	8.41944e-46	1	Gm37459
Malat1	1.21666e-46	-0.154081	1	1	3.28716e-42	1	Malat1
C030029H02Rik	9.34337e-45	0.201333	0.711	0.592	2.52439e-40	1	C030029H02Rik
Spock3	1.29152e-44	0.31036	0.64	0.517	3.48942e-40	1	Spock3
Dcc	3.77705e-41	0.623364	0.35	0.248	1.02048e-36	1	Dcc
2024-03-01	6.18494e-38	0.532389	0.425	0.323	1.67105e-33	1	2024-03-01
Glul	5.94453e-37	0.558246	0.347	0.249	1.60609e-32	1	Glul
Anln	1.10701e-34	-0.3102	0.457	0.463	2.99093e-30	1	Anln
Apod	7.39685e-33	-0.383549	0.523	0.558	1.99848e-28	1	Apod
Il33	9.48432e-30	0.226966	0.55	0.451	2.56247e-25	1	Il33
A230001M10Rik	3.46065e-29	0.359759	0.541	0.447	9.34999e-25	1	A230001M10Rik
Eml1	1.57558e-25	0.528152	0.313	0.242	4.25691e-21	1	Eml1
Dock1	2.06571e-23	0.253546	0.619	0.536	5.58113e-19	1	Dock1
Tbc1d5	5.14861e-23	0.19756	0.845	0.797	1.39105e-18	1	Tbc1d5
Mast4	3.34042e-22	0.134835	0.969	0.955	9.02515e-18	1	Mast4
Prickle1	5.67495e-22	-0.180132	0.321	0.298	1.53326e-17	1	Prickle1
Ctnna2	5.9462e-22	-0.142859	0.615	0.577	1.60654e-17	1	Ctnna2
Dock9	1.00939e-21	0.267883	0.596	0.514	2.72717e-17	1	Dock9
B3galt1	4.95598e-20	0.192654	0.749	0.698	1.33901e-15	1	B3galt1
Trim2	5.26303e-20	0.233872	0.679	0.612	1.42197e-15	1	Trim2
Rnf220	1.13445e-19	-0.207427	0.803	0.824	3.06507e-15	1	Rnf220
Tmem117	1.27982e-19	-0.508409	0.234	0.292	3.45781e-15	1	Tmem117
Tmtc2	1.99107e-19	0.300415	0.518	0.443	5.37948e-15	1	Tmtc2
Xist	2.85966e-18	-0.202793	0.777	0.8	7.72623e-14	1	Xist
Ano4	1.37275e-17	0.100332	0.894	0.846	3.7089e-13	1	Ano4
Grid2	5.62495e-17	0.202853	0.734	0.673	1.51975e-12	1	Grid2
Fth1	1.17501e-16	-0.379598	0.51	0.556	3.17465e-12	1	Fth1
Cerk	2.61009e-16	0.31141	0.362	0.293	7.05194e-12	1	Cerk
Fam13c	2.66876e-15	0.29585	0.258	0.199	7.21045e-11	1	Fam13c
Csmd3	2.89112e-15	0.140421	0.892	0.861	7.81124e-11	1	Csmd3
Amph	4.97239e-15	0.333865	0.335	0.275	1.34344e-10	1	Amph
Plxdc2	5.88405e-15	0.121364	0.845	0.793	1.58975e-10	1	Plxdc2
Cadm2	6.17898e-15	0.171036	0.723	0.661	1.66944e-10	1	Cadm2
Mdga2	1.57674e-14	0.160115	0.824	0.779	4.26003e-10	1	Mdga2
Elmo1	2.19599e-14	0.156936	0.836	0.798	5.93313e-10	1	Elmo1
Cobl	4.56269e-14	0.296303	0.32	0.258	1.23275e-09	1	Cobl
Hepacam	1.11442e-13	0.202073	0.448	0.381	3.01093e-09	1	Hepacam
Ubash3b	1.75657e-13	0.294657	0.368	0.306	4.7459e-09	1	Ubash3b
Srgap1	2.65885e-13	0.156522	0.359	0.302	7.18368e-09	1	Srgap1
Fbxw15	4.86575e-13	0.145281	0.261	0.217	1.31463e-08	1	Fbxw15
Cdh10	1.19226e-12	0.248161	0.546	0.494	3.22125e-08	1	Cdh10
Dnm3	1.65848e-12	0.127915	0.882	0.854	4.48089e-08	1	Dnm3
Gjc3	1.95764e-12	0.145007	0.728	0.67	5.28916e-08	1	Gjc3
Pakap	2.6426e-12	0.317757	0.272	0.219	7.13979e-08	1	Pakap
Cttnbp2	1.27847e-11	0.214178	0.409	0.349	3.45416e-07	1	Cttnbp2
Creb5	2.51026e-11	0.15884	0.459	0.399	6.78221e-07	1	Creb5
Zbtb16	2.55632e-11	0.219811	0.409	0.351	6.90666e-07	1	Zbtb16
Bach2	2.83403e-11	0.290862	0.263	0.211	7.65697e-07	1	Bach2
Slc12a2	3.0152e-11	0.186422	0.639	0.592	8.14646e-07	1	Slc12a2
Pcdh11x	3.32331e-11	0.269035	0.335	0.282	8.97892e-07	1	Pcdh11x
Glrb	4.19236e-11	0.291082	0.303	0.25	1.13269e-06	1	Glrb
Rftn1	5.10709e-11	-0.386238	0.238	0.285	1.37983e-06	1	Rftn1
Gm48742	5.12501e-11	-0.388638	0.244	0.29	1.38468e-06	1	Gm48742
Arap2	7.99936e-11	0.191971	0.442	0.384	2.16127e-06	1	Arap2
Sec14l5	8.56442e-11	-0.1741	0.618	0.643	2.31394e-06	1	Sec14l5
Ppp1cc	1.00435e-10	0.284186	0.284	0.233	2.71354e-06	1	Ppp1cc
Kif13b	1.43598e-10	0.144612	0.697	0.644	3.87973e-06	1	Kif13b
Add3	2.1796e-10	0.193519	0.392	0.335	5.88883e-06	1	Add3
Robo1	2.83052e-10	0.232026	0.321	0.268	7.6475e-06	1	Robo1
Gm44866	3.37143e-10	0.294187	0.274	0.224	9.10893e-06	1	Gm44866
Phactr3	3.55744e-10	0.192258	0.31	0.258	9.6115e-06	1	Phactr3
Sgk1	3.79047e-10	0.221379	0.402	0.347	1.02411e-05	1	Sgk1
Mal	4.24238e-10	-0.215062	0.519	0.533	1.14621e-05	1	Mal
Gm16168	5.76097e-10	0.128125	0.675	0.621	1.5565e-05	1	Gm16168
Exoc6b	6.0699e-10	0.104469	0.775	0.728	1.63997e-05	1	Exoc6b
Enox1	1.00584e-09	0.152886	0.712	0.675	2.71758e-05	1	Enox1
Ccp110	1.11044e-09	0.183726	0.479	0.423	3.00018e-05	1	Ccp110
Arhgap21	1.19045e-09	0.181912	0.44	0.385	3.21635e-05	1	Arhgap21
Anks1b	1.9751e-09	0.205155	0.36	0.307	5.33633e-05	1	Anks1b
Sez6l2	4.36709e-09	0.175279	0.432	0.379	0.00011799	1	Sez6l2
Sox2ot	7.24711e-09	0.269064	0.298	0.265	0.000195802	1	Sox2ot
Enpp2	7.55491e-09	0.105918	0.868	0.84	0.000204119	1	Enpp2
Nlgn1	1.18274e-08	0.205821	0.411	0.363	0.000319553	1	Nlgn1
Otud7a	1.2502e-08	0.142	0.606	0.554	0.00033778	1	Otud7a
Clmn	1.25195e-08	0.100515	0.598	0.546	0.000338251	1	Clmn
Qdpr	1.49534e-08	0.173898	0.324	0.276	0.000404012	1	Qdpr
Acaca	1.58111e-08	-0.234076	0.446	0.489	0.000427184	1	Acaca
Il1rapl1	2.20072e-08	0.153403	0.593	0.542	0.00059459	1	Il1rapl1
Mobp	3.14516e-08	-0.113166	0.773	0.779	0.000849758	1	Mobp
Fbxo7	3.33659e-08	0.209824	0.297	0.251	0.000901481	1	Fbxo7
Pak7	5.00937e-08	0.114309	0.774	0.736	0.00135343	1	Pak7
Ankub1	5.14362e-08	0.211948	0.261	0.218	0.0013897	1	Ankub1
Mycbp2	9.29839e-08	-0.10506	0.629	0.634	0.00251224	1	Mycbp2
Mtmr2	1.13201e-07	0.192077	0.344	0.298	0.00305846	1	Mtmr2
Rabgap1	1.31858e-07	0.21956	0.338	0.297	0.00356254	1	Rabgap1
Dock3	3.41415e-07	0.213164	0.356	0.319	0.00922436	1	Dock3
Ikzf2	4.06878e-07	0.195393	0.318	0.274	0.010993	1	Ikzf2
D7Ertd443e	5.38068e-07	0.155398	0.492	0.445	0.0145375	1	D7Ertd443e
Nbea	6.59274e-07	0.108096	0.709	0.668	0.0178123	1	Nbea
Tanc1	7.64049e-07	0.239915	0.279	0.239	0.0206431	1	Tanc1
Mapre2	9.60663e-07	-0.25711	0.299	0.332	0.0259552	1	Mapre2
Gm42413	9.66112e-07	0.149366	0.463	0.418	0.0261024	1	Gm42413
Ncam2	1.24671e-06	0.11256	0.79	0.758	0.0336837	1	Ncam2
Agap1	1.57487e-06	0.120364	0.734	0.701	0.0425497	1	Agap1
Usp31	2.67795e-06	0.191447	0.325	0.284	0.0723528	1	Usp31
Trps1	2.88108e-06	0.201167	0.318	0.288	0.0778411	1	Trps1
Pacs2	3.41981e-06	-0.240257	0.306	0.343	0.0923964	1	Pacs2
Ptprk	3.65846e-06	0.104906	0.794	0.767	0.0988444	1	Ptprk
Palm2	4.06658e-06	0.141265	0.457	0.414	0.109871	1	Palm2
Dnajc6	4.43581e-06	0.23581	0.259	0.223	0.119847	1	Dnajc6
Cldn11	8.80241e-06	-0.180122	0.428	0.458	0.237824	1	Cldn11
Cipc	1.13149e-05	0.131171	0.511	0.47	0.305707	1	Cipc
Mast3	1.13712e-05	0.112621	0.685	0.65	0.307228	1	Mast3
Prkca	1.25402e-05	0.123867	0.424	0.383	0.338812	1	Prkca
Ube2e2	1.37587e-05	0.104316	0.746	0.717	0.371732	1	Ube2e2
Fa2h	1.39507e-05	-0.12799	0.587	0.6	0.37692	1	Fa2h
Ttll5	1.42631e-05	0.149144	0.416	0.376	0.38536	1	Ttll5
B3galt5	1.44934e-05	0.20579	0.258	0.222	0.391584	1	B3galt5
Megf10	1.84362e-05	0.16315	0.337	0.3	0.49811	1	Megf10
Adipor2	2.22913e-05	0.113193	0.688	0.653	0.602265	1	Adipor2
Aatk	2.69513e-05	-0.172836	0.505	0.537	0.72817	1	Aatk
Rap1a	2.92741e-05	-0.222227	0.348	0.374	0.790927	1	Rap1a
Nfia	3.33244e-05	0.115944	0.616	0.584	0.900359	1	Nfia
Tnfaip6	3.43692e-05	0.155247	0.352	0.315	0.928587	1	Tnfaip6
9330182L06Rik	3.58928e-05	0.197178	0.265	0.231	0.969752	1	9330182L06Rik
Adamtsl1	3.77149e-05	0.102765	0.482	0.443	1	1	Adamtsl1
Sbf2	3.80544e-05	0.176791	0.323	0.29	1	1	Sbf2
Jakmip3	3.96579e-05	-0.233815	0.287	0.318	1	1	Jakmip3
Sytl2	4.65908e-05	0.134598	0.411	0.373	1	1	Sytl2
Akap6	5.24021e-05	0.118086	0.422	0.384	1	1	Akap6
Nktr	5.8684e-05	0.155332	0.343	0.311	1	1	Nktr
Bicd1	6.01604e-05	0.158529	0.352	0.323	1	1	Bicd1
Pcyt2	6.03353e-05	-0.223872	0.243	0.276	1	1	Pcyt2
Slc25a27	6.45109e-05	-0.211557	0.318	0.352	1	1	Slc25a27
Shtn1	6.46974e-05	-0.110478	0.593	0.6	1	1	Shtn1
Ywhaq	8.12348e-05	0.112375	0.444	0.406	1	1	Ywhaq
Igf1r	9.4264e-05	0.16482	0.329	0.294	1	1	Igf1r
Stk39	0.000103729	0.17439	0.305	0.274	1	1	Stk39
Rap1gds1	0.000151865	-0.236964	0.219	0.25	1	1	Rap1gds1
Heg1	0.000152989	0.18402	0.274	0.242	1	1	Heg1
St6gal1	0.000182878	0.112561	0.496	0.46	1	1	St6gal1
Sik2	0.000186686	0.190716	0.278	0.249	1	1	Sik2
Dpy19l1	0.00019448	0.165031	0.305	0.281	1	1	Dpy19l1
Pik3r1	0.000236874	0.12132	0.427	0.392	1	1	Pik3r1
Usp34	0.000246796	0.154248	0.349	0.318	1	1	Usp34
Tnrc6b	0.000249892	0.135464	0.404	0.376	1	1	Tnrc6b
Dbndd2	0.000284807	-0.243981	0.227	0.256	1	1	Dbndd2
Eps15	0.00029402	0.134329	0.359	0.326	1	1	Eps15
Slc25a13	0.000324495	0.121815	0.396	0.363	1	1	Slc25a13
Dtna	0.000421781	0.118634	0.385	0.352	1	1	Dtna
Tsc22d3	0.00043891	0.136745	0.25	0.222	1	1	Tsc22d3
Lama2	0.000441453	0.118862	0.388	0.355	1	1	Lama2
Dock5	0.000487364	0.138086	0.367	0.334	1	1	Dock5
Apc	0.000518181	-0.11897	0.411	0.419	1	1	Apc
Folh1	0.000624459	0.136916	0.268	0.239	1	1	Folh1
Arid1b	0.000647296	0.140793	0.31	0.285	1	1	Arid1b
Arhgef12	0.000697451	0.155323	0.257	0.228	1	1	Arhgef12
St3gal4	0.000732623	-0.214682	0.258	0.283	1	1	St3gal4
Mkln1	0.000896975	0.170293	0.274	0.247	1	1	Mkln1
Trf	0.000932498	0.113828	0.285	0.257	1	1	Trf
Stag1	0.000952031	0.133637	0.309	0.279	1	1	Stag1
Pde1c	0.000974425	0.112957	0.328	0.298	1	1	Pde1c
Fam168a	0.00104854	0.15754	0.261	0.242	1	1	Fam168a
Secisbp2l	0.00114176	-0.201514	0.272	0.3	1	1	Secisbp2l
Samd4	0.00124229	0.154127	0.306	0.278	1	1	Samd4
Arglu1	0.00145591	-0.188473	0.243	0.268	1	1	Arglu1
Nedd4	0.00151434	0.156694	0.265	0.247	1	1	Nedd4
2610035D17Rik	0.00181729	0.114369	0.405	0.375	1	1	2610035D17Rik
Park2	0.0018879	-0.122991	0.365	0.395	1	1	Park2
Acyp2	0.00214531	0.141912	0.324	0.297	1	1	Acyp2
Adam10	0.00217157	0.141516	0.259	0.233	1	1	Adam10
Arnt2	0.00247295	0.129082	0.35	0.322	1	1	Arnt2
Sfpq	0.00275987	0.131882	0.296	0.277	1	1	Sfpq
Fto	0.00285202	0.118417	0.388	0.362	1	1	Fto
Cdkal1	0.0029679	0.148716	0.254	0.229	1	1	Cdkal1
Rbm25	0.00371049	0.115443	0.382	0.358	1	1	Rbm25
Vps13b	0.00406179	0.146482	0.28	0.257	1	1	Vps13b
Gria4	0.00407335	0.104421	0.291	0.265	1	1	Gria4
Shisa4	0.00452259	0.124737	0.336	0.311	1	1	Shisa4
Ankib1	0.00493761	-0.148435	0.412	0.432	1	1	Ankib1
AC110241.2	0.00501282	0.112925	0.345	0.318	1	1	AC110241.2
Dpysl2	0.00507522	-0.122824	0.444	0.456	1	1	Dpysl2
Birc6	0.00619351	0.125381	0.292	0.27	1	1	Birc6
Huwe1	0.00701698	0.132709	0.302	0.278	1	1	Huwe1
Mettl7a1	0.00772358	-0.133221	0.287	0.29	1	1	Mettl7a1
Psd3	0.00791819	-0.164622	0.245	0.26	1	1	Psd3
Wac	0.00805409	0.113699	0.261	0.238	1	1	Wac
Sh3d19	0.00854564	-0.103128	0.537	0.549	1	1	Sh3d19
Kirrel3.1	0	-3.84746	0.131	0.631	0	2	Kirrel3
Ptgds.1	0	-2.20273	0.279	0.702	0	2	Ptgds
Anln.1	0	1.46604	0.73	0.352	0	2	Anln
Enpp6	0	3.27531	0.375	0.046	0	2	Enpp6
Cntn3	0	2.73447	0.318	0.061	0	2	Cntn3
Erbb4.1	0	-1.1383	0.642	0.879	0	2	Erbb4
Pex5l.1	0	-1.04497	0.817	0.922	0	2	Pex5l
Tmem117.1	8.60493e-307	1.6502	0.495	0.181	2.32488e-302	2	Tmem117
Agmo	8.21312e-270	2.22072	0.312	0.073	2.21902e-265	2	Agmo
Ctnna2.1	6.33045e-260	1.02324	0.768	0.519	1.71036e-255	2	Ctnna2
Apod.1	1.52826e-250	1.07342	0.728	0.471	4.12906e-246	2	Apod
Tln2	1.85391e-242	2.47562	0.254	0.051	5.00889e-238	2	Tln2
Slc13a1	1.17778e-231	-2.19053	0.071	0.308	3.18214e-227	2	Slc13a1
Dgki	1.60632e-202	0.770961	0.8	0.589	4.33995e-198	2	Dgki
Slco3a1	1.96768e-191	1.25999	0.457	0.207	5.31628e-187	2	Slco3a1
C030029H02Rik.1	3.01613e-190	-0.890394	0.458	0.706	8.14899e-186	2	C030029H02Rik
A330049N07Rik	1.53242e-187	0.938655	0.618	0.352	4.1403e-183	2	A330049N07Rik
Grik1	1.27416e-184	1.53417	0.374	0.147	3.44253e-180	2	Grik1
4930419G24Rik.1	3.24734e-173	-0.965206	0.487	0.664	8.77367e-169	2	4930419G24Rik
Pde4b	6.1468e-173	-0.351932	0.996	0.999	1.66074e-168	2	Pde4b
Selenop	7.29529e-161	1.69622	0.251	0.075	1.97104e-156	2	Selenop
Gm42756.1	5.10324e-158	-1.75526	0.114	0.313	1.37879e-153	2	Gm42756
Fam13c.1	3.20445e-153	-1.994	0.095	0.27	8.65779e-149	2	Fam13c
Myo1e	8.76507e-150	1.279	0.364	0.158	2.36815e-145	2	Myo1e
Il33.1	2.69883e-148	-1.04453	0.334	0.548	7.29169e-144	2	Il33
Srgap1.1	7.04001e-148	-1.39698	0.172	0.383	1.90207e-143	2	Srgap1
Ano4.1	5.83365e-147	-0.536363	0.791	0.892	1.57613e-142	2	Ano4
Plekha1	1.82766e-146	-1.03298	0.35	0.525	4.93798e-142	2	Plekha1
Prickle1.1	5.44132e-145	-1.52042	0.171	0.361	1.47014e-140	2	Prickle1
Robo1.1	7.20309e-141	1.11471	0.439	0.225	1.94613e-136	2	Robo1
Ctnna3	3.98976e-133	0.494645	0.895	0.753	1.07795e-128	2	Ctnna3
Mapre2.1	3.13408e-131	1.0316	0.469	0.26	8.46766e-127	2	Mapre2
Cpox	2.07895e-130	1.2121	0.36	0.167	5.61691e-126	2	Cpox
Frmd5	7.8262e-127	-0.456322	0.935	0.961	2.11448e-122	2	Frmd5
Fbxw15.1	2.22288e-120	-1.60222	0.112	0.282	6.00579e-116	2	Fbxw15
Apoe	5.2718e-117	-0.974821	0.34	0.508	1.42434e-112	2	Apoe
St3gal4.1	1.49765e-116	1.02441	0.413	0.219	4.04634e-112	2	St3gal4
Clmn.1	1.68331e-115	-0.762213	0.458	0.607	4.54796e-111	2	Clmn
Tanc2	3.12711e-115	1.18186	0.312	0.139	8.44883e-111	2	Tanc2
Spock1.1	1.47093e-113	-0.933234	0.381	0.548	3.97417e-109	2	Spock1
Grik2	1.9708e-113	-0.669606	0.56	0.689	5.32471e-109	2	Grik2
Phactr3.1	2.6499e-112	-1.34812	0.163	0.323	7.15951e-108	2	Phactr3
Nfasc	4.8932e-112	-0.67862	0.579	0.69	1.32205e-107	2	Nfasc
Fgfr2	6.78778e-110	-0.450834	0.861	0.901	1.83392e-105	2	Fgfr2
Ablim2	1.18622e-107	-1.21871	0.177	0.349	3.20494e-103	2	Ablim2
Auts2	7.92856e-106	-0.721775	0.521	0.658	2.14214e-101	2	Auts2
Gm37459.1	3.87985e-103	-0.891485	0.368	0.52	1.04826e-98	2	Gm37459
Opalin	6.43692e-103	-1.04149	0.202	0.384	1.73913e-98	2	Opalin
Mob3b	1.27136e-102	1.12076	0.313	0.149	3.43496e-98	2	Mob3b
Pcdh15.1	2.51911e-102	-1.3023	0.167	0.321	6.80613e-98	2	Pcdh15
Rftn1.1	5.87235e-101	0.952346	0.397	0.217	1.58659e-96	2	Rftn1
Hapln2	6.60205e-101	0.775617	0.526	0.332	1.78374e-96	2	Hapln2
Slc25a27.1	9.34541e-94	0.796978	0.47	0.287	2.52494e-89	2	Slc25a27
St6galnac3	2.39079e-92	0.353757	0.953	0.887	6.45944e-88	2	St6galnac3
Dpyd.1	2.55865e-92	-1.32474	0.148	0.296	6.91297e-88	2	Dpyd
Tspan2	4.36526e-92	-0.692955	0.475	0.606	1.17941e-87	2	Tspan2
Usp31.1	2.51022e-91	0.812415	0.425	0.248	6.78212e-87	2	Usp31
Acaca.1	2.96563e-90	0.668002	0.603	0.421	8.01254e-86	2	Acaca
Rnf220.1	3.29518e-90	0.421448	0.898	0.784	8.90291e-86	2	Rnf220
Rasgrp3	6.60306e-87	0.780877	0.382	0.216	1.78401e-82	2	Rasgrp3
Zdhhc20	2.26228e-86	0.545152	0.721	0.571	6.11224e-82	2	Zdhhc20
Mycbp2.1	3.51211e-85	0.501475	0.728	0.593	9.48903e-81	2	Mycbp2
Erbin	9.02681e-81	-0.500302	0.672	0.746	2.43886e-76	2	Erbin
Ank3	9.30182e-81	-0.374067	0.86	0.893	2.51317e-76	2	Ank3
Dock1.1	3.68657e-79	-0.630368	0.479	0.6	9.96038e-75	2	Dock1
Palm2.1	3.4102e-78	-0.84098	0.34	0.465	9.21367e-74	2	Palm2
1700111E14Rik	8.84668e-78	0.964431	0.301	0.157	2.3902e-73	2	1700111E14Rik
Npas3.1	1.31766e-75	-0.672158	0.489	0.609	3.56006e-71	2	Npas3
Arap2.1	1.77121e-74	-0.821281	0.313	0.441	4.78546e-70	2	Arap2
B3galt1.1	2.58334e-73	-0.440061	0.666	0.736	6.97967e-69	2	B3galt1
Lrrtm3	2.61781e-71	0.557328	0.54	0.374	7.07279e-67	2	Lrrtm3
Ephb1	3.09256e-71	0.609417	0.538	0.373	8.35547e-67	2	Ephb1
Myo18a	1.52588e-70	-0.89787	0.238	0.377	4.12263e-66	2	Myo18a
Mtss1	4.89117e-70	0.915168	0.261	0.133	1.3215e-65	2	Mtss1
Exoc6b.1	1.8925e-69	-0.415052	0.7	0.762	5.11317e-65	2	Exoc6b
Tspan5	5.08464e-67	0.602372	0.54	0.383	1.37377e-62	2	Tspan5
Jakmip3.1	6.37691e-67	0.736483	0.414	0.264	1.72291e-62	2	Jakmip3
Gm48742.1	7.97217e-67	0.839292	0.376	0.232	2.15392e-62	2	Gm48742
Add1	4.9499e-66	-0.762692	0.309	0.421	1.33736e-61	2	Add1
Tmod2	6.20752e-66	-0.502447	0.585	0.677	1.67715e-61	2	Tmod2
Slc38a2.1	2.84148e-65	-0.712607	0.401	0.517	7.6771e-61	2	Slc38a2
Cdh20	3.50452e-64	0.454166	0.736	0.601	9.46851e-60	2	Cdh20
Creb5.1	5.12869e-63	-0.728057	0.333	0.455	1.38567e-58	2	Creb5
Spock3.1	1.49342e-62	0.454044	0.669	0.517	4.03492e-58	2	Spock3
Nkain2	7.73135e-62	0.158685	1	1	2.08886e-57	2	Nkain2
Mapt	3.86779e-61	-0.290706	0.902	0.92	1.045e-56	2	Mapt
Zfp536	5.91965e-61	-0.34663	0.847	0.887	1.59937e-56	2	Zfp536
Daam1	1.58417e-58	-0.528177	0.482	0.571	4.28012e-54	2	Daam1
Abca8a.1	2.48345e-57	-0.821591	0.207	0.335	6.70978e-53	2	Abca8a
Oxr1.1	2.29924e-56	-0.531297	0.484	0.588	6.21209e-52	2	Oxr1
Apc.1	3.41136e-56	0.567321	0.514	0.376	9.21681e-52	2	Apc
Lrrc4c.1	2.26275e-55	-0.432797	0.688	0.762	6.11349e-51	2	Lrrc4c
Tmod1	1.16552e-54	-0.970642	0.162	0.273	3.149e-50	2	Tmod1
Dock10	1.60203e-54	-0.288942	0.937	0.958	4.32835e-50	2	Dock10
Sec14l5.1	1.00904e-52	0.412599	0.717	0.601	2.72622e-48	2	Sec14l5
Lama2.1	1.16773e-52	0.445739	0.464	0.327	3.15497e-48	2	Lama2
Fmnl2	1.83312e-52	0.448254	0.691	0.573	4.95273e-48	2	Fmnl2
Pakap.1	2.69587e-52	-0.928949	0.192	0.256	7.28369e-48	2	Pakap
Pak1	5.6662e-52	-0.393467	0.669	0.723	1.53089e-47	2	Pak1
Fbxl5	2.08821e-51	-0.658145	0.316	0.418	5.64192e-47	2	Fbxl5
Otud7a.1	2.14886e-51	0.40091	0.669	0.533	5.80579e-47	2	Otud7a
Plekhh2	2.23003e-51	0.72013	0.256	0.148	6.02511e-47	2	Plekhh2
Ccp110.1	1.32031e-50	-0.60605	0.363	0.475	3.56721e-46	2	Ccp110
Rap1gds1.1	1.78851e-49	0.735985	0.324	0.205	4.8322e-45	2	Rap1gds1
Pacs2.1	2.33117e-49	0.576715	0.424	0.292	6.29837e-45	2	Pacs2
Sh3kbp1	5.97152e-47	0.533313	0.437	0.307	1.61338e-42	2	Sh3kbp1
Zfp638	1.58577e-46	-0.446133	0.516	0.582	4.28444e-42	2	Zfp638
Prr5l	3.18683e-46	0.243821	0.94	0.902	8.61018e-42	2	Prr5l
Elovl7	5.12947e-46	0.539236	0.405	0.279	1.38588e-41	2	Elovl7
Tmem178b	5.80244e-45	0.32271	0.823	0.74	1.5677e-40	2	Tmem178b
Phactr1	1.10552e-44	0.364501	0.597	0.466	2.98689e-40	2	Phactr1
Mboat1	1.18614e-44	0.610022	0.285	0.178	3.20472e-40	2	Mboat1
Slc1a3	2.12598e-44	0.704	0.264	0.159	5.74398e-40	2	Slc1a3
Add3.1	2.41954e-44	-0.648086	0.288	0.383	6.5371e-40	2	Add3
Adamtsl1.1	5.58187e-44	-0.56792	0.392	0.483	1.50811e-39	2	Adamtsl1
Cerk.1	7.86093e-44	-0.718426	0.253	0.344	2.12387e-39	2	Cerk
Shtn1.1	6.27548e-43	0.373897	0.682	0.564	1.69551e-38	2	Shtn1
Kctd3	1.25221e-41	0.576866	0.392	0.274	3.38323e-37	2	Kctd3
Slc24a2	1.32622e-41	0.16415	0.998	0.991	3.58318e-37	2	Slc24a2
Rap1a.1	7.78079e-41	0.505926	0.452	0.33	2.10221e-36	2	Rap1a
Galnt7	2.37332e-40	0.486065	0.371	0.257	6.41223e-36	2	Galnt7
Inpp5f	6.85706e-40	0.482248	0.43	0.31	1.85264e-35	2	Inpp5f
Gab2	1.82522e-39	0.677243	0.25	0.153	4.93139e-35	2	Gab2
Gm36855	8.30198e-39	0.53625	0.264	0.169	2.24303e-34	2	Gm36855
Amph.1	1.44019e-38	-0.629734	0.243	0.318	3.8911e-34	2	Amph
Ttll5.1	2.21796e-38	-0.551069	0.331	0.414	5.9925e-34	2	Ttll5
Mtmr2.1	1.11243e-37	-0.638812	0.25	0.34	3.00556e-33	2	Mtmr2
Efcab14	3.47397e-37	0.657953	0.261	0.164	9.38597e-33	2	Efcab14
Anks1b.1	4.88872e-37	-0.661848	0.275	0.347	1.32083e-32	2	Anks1b
Lrp1b	1.80151e-36	0.15099	0.994	0.983	4.86731e-32	2	Lrp1b
Macf1	2.17028e-36	0.543235	0.355	0.248	5.86365e-32	2	Macf1
4732471J01Rik	3.08333e-36	0.605664	0.299	0.198	8.33054e-32	2	4732471J01Rik
Ptprd	3.92651e-36	-0.18881	0.992	0.992	1.06086e-31	2	Ptprd
Mal.1	1.01618e-35	-0.437728	0.478	0.548	2.74551e-31	2	Mal
Pde8a	1.58908e-35	-0.349575	0.597	0.654	4.29339e-31	2	Pde8a
Gm42413.1	8.55604e-35	-0.508201	0.37	0.46	2.31167e-30	2	Gm42413
Dbndd2.1	1.76801e-34	0.585746	0.318	0.217	4.77681e-30	2	Dbndd2
Bin1	3.04507e-34	-0.316149	0.656	0.713	8.22718e-30	2	Bin1
Ube2e2.1	4.07717e-34	-0.311428	0.7	0.738	1.10157e-29	2	Ube2e2
Cyp2j12	4.54761e-34	0.477325	0.293	0.199	1.22867e-29	2	Cyp2j12
Dennd1a	5.83047e-34	0.503576	0.374	0.268	1.57528e-29	2	Dennd1a
Bcas1	7.22123e-34	-0.352789	0.58	0.625	1.95103e-29	2	Bcas1
Cpd	9.05439e-34	0.586606	0.282	0.187	2.44632e-29	2	Cpd
Kif13a	1.1843e-33	-0.383645	0.526	0.583	3.19973e-29	2	Kif13a
Phldb1	1.67175e-33	-0.357669	0.536	0.586	4.51672e-29	2	Phldb1
Reps2	3.29303e-33	0.66002	0.262	0.17	8.89711e-29	2	Reps2
Gm28376	6.97938e-33	0.370191	0.548	0.435	1.88569e-28	2	Gm28376
Nfat5	3.07485e-32	0.55588	0.27	0.179	8.30763e-28	2	Nfat5
Ext1	3.86658e-32	0.476213	0.268	0.179	1.04467e-27	2	Ext1
Ank	5.10292e-32	0.448292	0.42	0.314	1.37871e-27	2	Ank
Plekhg1	3.37428e-31	0.310046	0.606	0.497	9.11662e-27	2	Plekhg1
Nfia.1	3.63782e-31	-0.316816	0.569	0.606	9.82866e-27	2	Nfia
Arglu1.1	1.01223e-30	0.434371	0.327	0.232	2.73485e-26	2	Arglu1
Naaladl2	2.15139e-30	0.302799	0.637	0.532	5.81262e-26	2	Naaladl2
Hook3	2.28064e-30	-0.389677	0.368	0.405	6.16184e-26	2	Hook3
Klhl4	3.56013e-30	0.382489	0.253	0.175	9.61875e-26	2	Klhl4
Micall1	5.52868e-30	0.476802	0.29	0.201	1.49374e-25	2	Micall1
Fryl	6.05263e-30	-0.369967	0.491	0.546	1.6353e-25	2	Fryl
Epb41l3	1.47707e-29	0.364309	0.506	0.399	3.99074e-25	2	Epb41l3
Unc5c	1.8681e-29	-0.272017	0.795	0.826	5.04723e-25	2	Unc5c
Sorcs1	3.43185e-29	0.269587	0.735	0.64	9.27217e-25	2	Sorcs1
Foxn3	3.49491e-29	-0.316318	0.542	0.576	9.44254e-25	2	Foxn3
Sash1	5.01201e-29	0.371362	0.297	0.212	1.35415e-24	2	Sash1
Trmt13	8.91006e-29	0.558942	0.251	0.167	2.40732e-24	2	Trmt13
D7Ertd443e.1	4.20143e-28	-0.416367	0.425	0.477	1.13514e-23	2	D7Ertd443e
Tbc1d5.1	6.09998e-28	-0.252601	0.795	0.822	1.64809e-23	2	Tbc1d5
Mettl7a1.1	6.26094e-28	0.423655	0.356	0.262	1.69158e-23	2	Mettl7a1
Sgk3	8.12604e-28	0.480125	0.285	0.198	2.19549e-23	2	Sgk3
Hepacam.1	9.56656e-28	-0.450702	0.354	0.426	2.58469e-23	2	Hepacam
Nlgn1.1	2.87148e-27	-0.557062	0.333	0.4	7.75817e-23	2	Nlgn1
Trim2.1	3.38622e-27	-0.290588	0.602	0.649	9.14888e-23	2	Trim2
Csmd3.1	3.77374e-27	-0.240702	0.857	0.878	1.01959e-22	2	Csmd3
Il1rapl1.1	6.87868e-27	-0.353514	0.528	0.573	1.85848e-22	2	Il1rapl1
Daam2	8.64197e-27	0.257894	0.685	0.589	2.33489e-22	2	Daam2
Rps6ka5	9.26233e-27	0.383791	0.386	0.291	2.5025e-22	2	Rps6ka5
Magi2	1.09697e-26	-0.164978	0.998	0.998	2.9638e-22	2	Magi2
Prrg1	1.29159e-26	0.252122	0.277	0.206	3.48961e-22	2	Prrg1
Cdk5rap2	1.9549e-26	0.36496	0.259	0.185	5.28175e-22	2	Cdk5rap2
Trf.1	2.6932e-26	0.439513	0.282	0.261	7.27648e-22	2	Trf
2024-09-04	2.82634e-26	-0.327992	0.529	0.584	7.63621e-22	2	2024-09-04
Kif6	6.56302e-26	0.456101	0.315	0.228	1.7732e-21	2	Kif6
Ppp1r16b	1.16603e-25	-0.263816	0.691	0.734	3.15038e-21	2	Ppp1r16b
Tmcc3	2.06769e-25	0.274589	0.574	0.475	5.58649e-21	2	Tmcc3
Prkcq	2.13292e-25	-0.605014	0.21	0.283	5.76272e-21	2	Prkcq
Zfand6	2.3161e-25	0.406883	0.299	0.216	6.25765e-21	2	Zfand6
Zbtb16.1	2.36686e-25	-0.419148	0.337	0.386	6.39479e-21	2	Zbtb16
Lgi3	2.88967e-25	-0.559296	0.222	0.301	7.8073e-21	2	Lgi3
Ptn	4.08133e-25	-0.352761	0.501	0.555	1.10269e-20	2	Ptn
Kndc1	4.3542e-25	-0.504628	0.292	0.352	1.17642e-20	2	Kndc1
Stxbp6	4.63216e-25	0.292374	0.587	0.489	1.25152e-20	2	Stxbp6
Jph1	5.72551e-25	0.36134	0.383	0.292	1.54692e-20	2	Jph1
Gm44866.1	8.23081e-25	0.37728	0.3	0.219	2.2238e-20	2	Gm44866
Slc12a2.1	9.81964e-25	-0.277297	0.584	0.619	2.65307e-20	2	Slc12a2
Gria4.1	1.31575e-24	-0.557466	0.236	0.29	3.55489e-20	2	Gria4
Sgk1.1	1.85602e-24	-0.462745	0.322	0.384	5.01459e-20	2	Sgk1
Mvb12b	2.08276e-24	0.534325	0.294	0.211	5.62719e-20	2	Mvb12b
Gm4593	2.2105e-24	-0.414449	0.348	0.394	5.97233e-20	2	Gm4593
Sema6a	2.57938e-24	-0.471883	0.351	0.413	6.96896e-20	2	Sema6a
Qdpr.1	2.69587e-24	-0.560133	0.244	0.313	7.2837e-20	2	Qdpr
Iqsec1	3.08152e-24	0.335441	0.463	0.369	8.32564e-20	2	Iqsec1
Dctn4	5.01482e-24	0.503515	0.295	0.212	1.3549e-19	2	Dctn4
Gnai1	1.12423e-23	0.30829	0.437	0.346	3.03744e-19	2	Gnai1
Grm7.1	1.24306e-23	-0.43382	0.32	0.407	3.35849e-19	2	Grm7
Acyp2.1	2.6858e-23	-0.475623	0.273	0.32	7.25648e-19	2	Acyp2
Mapkap1	7.8106e-23	0.515662	0.293	0.213	2.11027e-18	2	Mapkap1
Cttnbp2.1	8.64031e-23	-0.401286	0.334	0.385	2.33444e-18	2	Cttnbp2
Fbxo7.1	2.27738e-22	-0.549204	0.223	0.285	6.15302e-18	2	Fbxo7
Dlg1	3.96286e-22	-0.278407	0.587	0.636	1.07068e-17	2	Dlg1
Clic4	4.2974e-22	-0.448973	0.297	0.36	1.16107e-17	2	Clic4
Slc25a13.1	4.31582e-22	0.243988	0.435	0.35	1.16605e-17	2	Slc25a13
Syt11	8.65817e-22	-0.350209	0.371	0.421	2.33926e-17	2	Syt11
Map7	1.1905e-21	0.169131	0.922	0.897	3.21648e-17	2	Map7
Rffl	2.97256e-21	0.312529	0.471	0.382	8.03127e-17	2	Rffl
Vps8	7.4995e-21	0.270779	0.433	0.348	2.02622e-16	2	Vps8
Dock5.1	1.52437e-20	0.251732	0.403	0.323	4.11855e-16	2	Dock5
Pde1c.1	1.75421e-20	-0.477802	0.271	0.324	4.73951e-16	2	Pde1c
Actn4	1.98269e-20	0.372312	0.298	0.222	5.35682e-16	2	Actn4
Hecw2	2.81626e-20	-0.179628	0.829	0.832	7.60898e-16	2	Hecw2
Folh1.1	3.14563e-20	0.328826	0.301	0.229	8.49886e-16	2	Folh1
5031439G07Rik	3.3065e-20	-0.328657	0.417	0.477	8.93351e-16	2	5031439G07Rik
Rcbtb1	3.90335e-20	0.272348	0.578	0.491	1.05461e-15	2	Rcbtb1
Fign	4.12346e-20	-0.439889	0.303	0.357	1.11408e-15	2	Fign
Grid2.1	5.21578e-20	-0.236176	0.676	0.702	1.4092e-15	2	Grid2
Cd81	6.84899e-20	-0.447185	0.295	0.354	1.85046e-15	2	Cd81
Agap1.1	7.27054e-20	-0.21634	0.701	0.718	1.96436e-15	2	Agap1
Kcnk13	1.07807e-19	0.223118	0.382	0.307	2.91274e-15	2	Kcnk13
Sytl2.1	1.84398e-19	-0.339304	0.364	0.396	4.98207e-15	2	Sytl2
App	1.92113e-19	-0.203632	0.753	0.787	5.19051e-15	2	App
Adipor2.1	2.12195e-19	0.22466	0.718	0.644	5.73309e-15	2	Adipor2
Tacc1	2.1722e-19	0.422894	0.345	0.267	5.86886e-15	2	Tacc1
Luc7l2	2.40448e-19	0.234776	0.666	0.589	6.49641e-15	2	Luc7l2
Xrcc6	2.55531e-19	-0.411882	0.332	0.395	6.90394e-15	2	Xrcc6
Cdh19	2.64905e-19	0.218461	0.606	0.521	7.1572e-15	2	Cdh19
2024-09-07	2.75099e-19	0.188472	0.844	0.787	7.43263e-15	2	2024-09-07
Tmem63a	3.17156e-19	0.316557	0.342	0.266	8.56893e-15	2	Tmem63a
Nbas	4.77698e-19	-0.242025	0.585	0.616	1.29064e-14	2	Nbas
Jak2	7.81044e-19	0.280002	0.279	0.214	2.11022e-14	2	Jak2
Fnip2	9.63602e-19	-0.536036	0.19	0.25	2.60346e-14	2	Fnip2
Desi1	1.02753e-18	-0.4431	0.259	0.315	2.77618e-14	2	Desi1
Tom1l2	1.1413e-18	-0.357461	0.333	0.376	3.08357e-14	2	Tom1l2
Apbb2	1.33585e-18	0.220247	0.525	0.442	3.6092e-14	2	Apbb2
Ago3	1.378e-18	0.406601	0.337	0.26	3.72307e-14	2	Ago3
Glul.1	3.73931e-18	-0.391806	0.261	0.293	1.01029e-13	2	Glul
Cobl.1	2.04238e-17	-0.435781	0.241	0.295	5.51809e-13	2	Cobl
Lcorl	2.51438e-17	-0.360529	0.269	0.298	6.79335e-13	2	Lcorl
Pak7.1	3.67312e-17	-0.161399	0.754	0.748	9.92403e-13	2	Pak7
Mast4.1	3.71115e-17	-0.150959	0.961	0.96	1.00268e-12	2	Mast4
Kif1b	4.071e-17	0.195081	0.804	0.746	1.0999e-12	2	Kif1b
Atp2c1	5.17822e-17	0.407176	0.306	0.235	1.39905e-12	2	Atp2c1
Kcnab1	5.59954e-17	-0.27467	0.49	0.527	1.51288e-12	2	Kcnab1
Gnaq	5.61514e-17	0.35723	0.356	0.282	1.5171e-12	2	Gnaq
Rcan2	5.69715e-17	-0.30154	0.405	0.44	1.53926e-12	2	Rcan2
Ndrg1	8.99141e-17	0.187602	0.255	0.202	2.4293e-12	2	Ndrg1
Arhgap5	1.06648e-16	0.327131	0.378	0.303	2.88142e-12	2	Arhgap5
Ywhaq.1	1.14986e-16	-0.294227	0.399	0.428	3.10668e-12	2	Ywhaq
Heg1.1	1.38694e-16	0.266711	0.299	0.235	3.74723e-12	2	Heg1
Ppp1cc.1	2.58495e-16	0.271805	0.295	0.233	6.98401e-12	2	Ppp1cc
Ptk2	2.59619e-16	-0.163583	0.598	0.607	7.01439e-12	2	Ptk2
Tubb4a	2.76245e-16	-0.203438	0.693	0.715	7.46359e-12	2	Tubb4a
Tmeff1	2.88174e-16	0.263786	0.447	0.371	7.78589e-12	2	Tmeff1
Dtna.1	2.92259e-16	-0.255898	0.348	0.37	7.89624e-12	2	Dtna
Gm42418	4.00733e-16	-0.243331	0.598	0.605	1.0827e-11	2	Gm42418
R3hdm1	7.34788e-16	-0.162173	0.256	0.244	1.98525e-11	2	R3hdm1
Tbcd	9.12258e-16	0.321894	0.267	0.204	2.46474e-11	2	Tbcd
Ccdc88a	1.02963e-15	0.254791	0.543	0.47	2.78185e-11	2	Ccdc88a
Magi1	1.46931e-15	0.279613	0.481	0.406	3.96977e-11	2	Magi1
Xist.1	1.62047e-15	0.182538	0.825	0.779	4.37818e-11	2	Xist
Synj2	1.68051e-15	0.163511	0.399	0.335	4.5404e-11	2	Synj2
Csrp1	2.24691e-15	-0.296718	0.381	0.417	6.07071e-11	2	Csrp1
Picalm	4.22572e-15	0.234399	0.529	0.453	1.1417e-10	2	Picalm
Secisbp2l.1	7.176e-15	0.291466	0.338	0.27	1.93881e-10	2	Secisbp2l
Sez6l2.1	8.39898e-15	0.237861	0.449	0.377	2.26924e-10	2	Sez6l2
Fsd1l	8.48556e-15	0.10775	0.272	0.226	2.29263e-10	2	Fsd1l
Itm2b	1.26577e-14	0.343426	0.31	0.244	3.41987e-10	2	Itm2b
Phlpp1	1.39147e-14	-0.131414	0.952	0.952	3.75948e-10	2	Phlpp1
Cmss1	1.52904e-14	-0.10586	0.42	0.392	4.13117e-10	2	Cmss1
Ptprk.1	3.83751e-14	-0.160217	0.773	0.777	1.03682e-09	2	Ptprk
Cdc42se2	3.8926e-14	-0.378202	0.261	0.313	1.0517e-09	2	Cdc42se2
Gal3st1	4.33579e-14	0.325775	0.261	0.201	1.17144e-09	2	Gal3st1
Glrb.1	5.37644e-14	-0.333211	0.251	0.276	1.45261e-09	2	Glrb
Snx30	6.28452e-14	-0.338445	0.291	0.347	1.69795e-09	2	Snx30
Cep97	8.80192e-14	-0.399457	0.234	0.273	2.3781e-09	2	Cep97
Prkacb	1.03266e-13	0.360563	0.273	0.212	2.79004e-09	2	Prkacb
Dscaml1	1.03557e-13	0.13914	0.776	0.713	2.79791e-09	2	Dscaml1
Enox1.1	1.48412e-13	-0.171088	0.675	0.693	4.00979e-09	2	Enox1
Adap1	2.14482e-13	0.254976	0.271	0.216	5.79489e-09	2	Adap1
Pcyt2.1	2.62686e-13	0.178737	0.303	0.248	7.09724e-09	2	Pcyt2
Ttll7	2.68735e-13	-0.127016	0.686	0.682	7.26068e-09	2	Ttll7
Ube2d1	3.11696e-13	-0.2201	0.377	0.389	8.4214e-09	2	Ube2d1
Usp15	3.14329e-13	0.280078	0.253	0.198	8.49253e-09	2	Usp15
Tmtc2.1	4.1769e-13	-0.292299	0.443	0.48	1.12852e-08	2	Tmtc2
Gm35188	5.09826e-13	0.222224	0.398	0.333	1.37745e-08	2	Gm35188
Ralgps1	5.84863e-13	-0.228952	0.403	0.426	1.58018e-08	2	Ralgps1
Dlg2	6.07351e-13	0.113516	0.836	0.783	1.64094e-08	2	Dlg2
Pard3	8.13146e-13	0.163312	0.544	0.477	2.19696e-08	2	Pard3
Nkain1	8.1697e-13	-0.289427	0.342	0.376	2.20729e-08	2	Nkain1
Klf13	9.32194e-13	-0.272847	0.37	0.394	2.5186e-08	2	Klf13
Cdh10.1	9.90972e-13	-0.175308	0.515	0.511	2.67741e-08	2	Cdh10
Foxp1	1.12196e-12	0.326449	0.314	0.252	3.03131e-08	2	Foxp1
Tnfaip6.1	1.25301e-12	-0.281223	0.312	0.335	3.38539e-08	2	Tnfaip6
Dock9.1	1.79092e-12	0.125936	0.589	0.525	4.8387e-08	2	Dock9
Trim35	2.30711e-12	0.188088	0.453	0.391	6.23334e-08	2	Trim35
Chn2	2.59239e-12	-0.370923	0.247	0.291	7.00413e-08	2	Chn2
Wnk1	3.74868e-12	0.131844	0.686	0.622	1.01282e-07	2	Wnk1
Ptma	3.82317e-12	-0.374079	0.235	0.27	1.03294e-07	2	Ptma
Kif21a	4.10524e-12	-0.159491	0.627	0.643	1.10915e-07	2	Kif21a
Agpat4	4.59443e-12	0.21951	0.394	0.332	1.24132e-07	2	Agpat4
Stmn4	4.76748e-12	0.158642	0.338	0.285	1.28808e-07	2	Stmn4
Mbnl1	5.70567e-12	0.238704	0.421	0.357	1.54156e-07	2	Mbnl1
Kat2b	5.72645e-12	0.193396	0.386	0.325	1.54717e-07	2	Kat2b
Arnt2.1	7.12985e-12	-0.235837	0.322	0.336	1.92634e-07	2	Arnt2
Pacrg	7.32475e-12	-0.199435	0.686	0.697	1.979e-07	2	Pacrg
B3galt5.1	1.00844e-11	0.169103	0.268	0.222	2.72461e-07	2	B3galt5
Pik3c2b	1.04701e-11	0.19768	0.402	0.341	2.82882e-07	2	Pik3c2b
Dcc.1	1.19667e-11	-0.357631	0.267	0.292	3.23315e-07	2	Dcc
Cdh2	1.26275e-11	0.193442	0.491	0.427	3.4117e-07	2	Cdh2
Stk39.1	1.37067e-11	-0.170772	0.286	0.284	3.70328e-07	2	Stk39
Gpatch8	1.44752e-11	0.225903	0.54	0.476	3.9109e-07	2	Gpatch8
Itsn2	1.45694e-11	-0.141407	0.543	0.529	3.93636e-07	2	Itsn2
Glt8d1	1.63654e-11	0.245436	0.251	0.201	4.4216e-07	2	Glt8d1
Frmd4b	1.80882e-11	-0.144826	0.66	0.663	4.88708e-07	2	Frmd4b
Fto.1	1.82524e-11	-0.168956	0.367	0.373	4.93144e-07	2	Fto
St6gal1.1	1.93469e-11	-0.212177	0.454	0.48	5.22715e-07	2	St6gal1
Thra	2.9825e-11	-0.265632	0.311	0.338	8.05813e-07	2	Thra
Snx1	4.75781e-11	0.188917	0.273	0.224	1.28547e-06	2	Snx1
Eml1.1	5.30535e-11	-0.281522	0.262	0.269	1.4334e-06	2	Eml1
Akap6.1	6.18622e-11	0.159696	0.439	0.38	1.67139e-06	2	Akap6
Abhd17b	6.6066e-11	-0.146286	0.582	0.595	1.78497e-06	2	Abhd17b
Pafah1b1	7.60022e-11	-0.114729	0.561	0.564	2.05343e-06	2	Pafah1b1
Ugt8a	7.78735e-11	0.135739	0.679	0.618	2.10399e-06	2	Ugt8a
Dusp11	8.62576e-11	0.154617	0.267	0.223	2.33051e-06	2	Dusp11
Ppp2r3a	8.70017e-11	-0.132336	0.665	0.667	2.35061e-06	2	Ppp2r3a
Fez1	9.53214e-11	0.269608	0.269	0.217	2.57539e-06	2	Fez1
Strbp	1.02713e-10	-0.269781	0.264	0.286	2.7751e-06	2	Strbp
Samd4.1	1.04355e-10	-0.333476	0.261	0.299	2.81946e-06	2	Samd4
Ubash3b.1	1.0602e-10	-0.301268	0.31	0.335	2.86444e-06	2	Ubash3b
Cog5	1.11306e-10	0.182171	0.33	0.279	3.00727e-06	2	Cog5
Rsf1	1.48173e-10	0.169564	0.258	0.215	4.00335e-06	2	Rsf1
Trps1.1	1.51047e-10	-0.181898	0.296	0.3	4.08099e-06	2	Trps1
Mast3.1	1.59162e-10	-0.128506	0.665	0.661	4.30025e-06	2	Mast3
Specc1	1.60649e-10	0.149542	0.389	0.337	4.34043e-06	2	Specc1
Cadm2.1	1.93105e-10	-0.227328	0.676	0.685	5.21732e-06	2	Cadm2
Atrx	1.9577e-10	0.146538	0.362	0.311	5.28931e-06	2	Atrx
Scaper	2.1018e-10	0.280198	0.271	0.219	5.67866e-06	2	Scaper
AC110241.2.1	2.59726e-10	0.233816	0.369	0.311	7.01728e-06	2	AC110241.2
Gm16168.1	2.61131e-10	-0.194652	0.624	0.647	7.05525e-06	2	Gm16168
Mbd5	2.76953e-10	0.12088	0.251	0.212	7.48272e-06	2	Mbd5
Sort1	3.43727e-10	0.220572	0.384	0.328	9.28681e-06	2	Sort1
Edil3	3.8162e-10	-0.108758	0.983	0.981	1.03106e-05	2	Edil3
Mpzl1	3.98143e-10	0.143556	0.26	0.22	1.0757e-05	2	Mpzl1
Elavl3	4.4753e-10	0.281517	0.263	0.212	1.20914e-05	2	Elavl3
Slc20a2	4.49258e-10	0.153456	0.355	0.304	1.21381e-05	2	Slc20a2
Rtn4	5.08736e-10	0.112247	0.861	0.82	1.3745e-05	2	Rtn4
Lpgat1	5.15424e-10	-0.186667	0.483	0.496	1.39257e-05	2	Lpgat1
Sh3d19.1	5.56544e-10	-0.102829	0.553	0.541	1.50367e-05	2	Sh3d19
Dis3l2	5.92655e-10	0.1879	0.392	0.338	1.60124e-05	2	Dis3l2
Litaf	7.85933e-10	0.100022	0.478	0.425	2.12344e-05	2	Litaf
Gm12353	8.80516e-10	0.263759	0.262	0.214	2.37898e-05	2	Gm12353
Cyld	1.00328e-09	0.275069	0.257	0.208	2.71067e-05	2	Cyld
Stxbp3	1.00814e-09	0.116901	0.373	0.325	2.7238e-05	2	Stxbp3
Neo1	1.09042e-09	-0.162262	0.44	0.445	2.9461e-05	2	Neo1
Rabgap1.1	1.09342e-09	-0.265513	0.291	0.32	2.9542e-05	2	Rabgap1
Zfp280c	1.28214e-09	0.179674	0.409	0.354	3.46408e-05	2	Zfp280c
Scamp5	1.38527e-09	0.200312	0.3	0.252	3.74273e-05	2	Scamp5
Slk	1.44168e-09	-0.30115	0.245	0.274	3.89512e-05	2	Slk
Grb14	1.47541e-09	0.11931	0.562	0.506	3.98626e-05	2	Grb14
Aplp1	1.63186e-09	-0.186664	0.5	0.518	4.40896e-05	2	Aplp1
Mobp.1	1.77465e-09	0.106509	0.811	0.763	4.79475e-05	2	Mobp
Fa2h.1	2.21577e-09	0.178309	0.633	0.58	5.98658e-05	2	Fa2h
Baz2b	3.08834e-09	0.143917	0.694	0.64	8.34409e-05	2	Baz2b
Map4k5	3.18544e-09	0.141181	0.463	0.411	8.60642e-05	2	Map4k5
Slain1	3.20916e-09	0.137481	0.594	0.538	8.67051e-05	2	Slain1
Fth1.1	3.23126e-09	0.259695	0.578	0.524	8.73021e-05	2	Fth1
Slc44a1	3.29159e-09	0.153991	0.658	0.603	8.89323e-05	2	Slc44a1
Setd5	3.59406e-09	0.166863	0.311	0.266	9.71043e-05	2	Setd5
Vgll4	3.77728e-09	0.164162	0.28	0.237	0.000102055	2	Vgll4
Nf1	3.78796e-09	-0.204158	0.382	0.41	0.000102343	2	Nf1
Mpp5	3.85203e-09	0.181093	0.254	0.212	0.000104074	2	Mpp5
Fam168a.1	4.29593e-09	0.192213	0.281	0.236	0.000116068	2	Fam168a
Smad7	4.88269e-09	-0.190953	0.393	0.407	0.00013192	2	Smad7
Ppp2r2a	5.45018e-09	-0.188205	0.372	0.384	0.000147253	2	Ppp2r2a
Tmcc1	5.56315e-09	0.121314	0.767	0.717	0.000150305	2	Tmcc1
Ncoa2	6.29838e-09	0.133444	0.443	0.39	0.00017017	2	Ncoa2
Rab40c	8.2567e-09	-0.192985	0.339	0.353	0.00022308	2	Rab40c
Dixdc1	9.19281e-09	0.128735	0.421	0.372	0.000248371	2	Dixdc1
Cobll1	1.29517e-08	-0.165694	0.384	0.392	0.000349929	2	Cobll1
St3gal3	1.44036e-08	-0.188128	0.351	0.361	0.000389157	2	St3gal3
Slc22a23	1.45017e-08	0.108736	0.316	0.276	0.000391806	2	Slc22a23
Pbrm1	1.47089e-08	0.191909	0.252	0.211	0.000397406	2	Pbrm1
Sltm	1.71046e-08	0.165514	0.377	0.328	0.000462131	2	Sltm
Aig1	2.30651e-08	0.108594	0.442	0.396	0.000623174	2	Aig1
Zfp704	3.39531e-08	-0.193777	0.268	0.277	0.000917346	2	Zfp704
Dip2a	3.95329e-08	0.100807	0.558	0.507	0.0010681	2	Dip2a
March1.1	4.32607e-08	-0.238508	0.343	0.366	0.00116882	2	2024-03-01
Retreg1	4.7101e-08	0.107993	0.394	0.351	0.00127257	2	Retreg1
Nedd4.1	5.04285e-08	-0.10018	0.258	0.251	0.00136248	2	Nedd4
Kctd13	5.41207e-08	0.100832	0.41	0.367	0.00146223	2	Kctd13
Tfdp2	5.66277e-08	0.140474	0.265	0.229	0.00152997	2	Tfdp2
Chd7	5.81353e-08	-0.246858	0.326	0.359	0.0015707	2	Chd7
Rnf216	6.03908e-08	0.271017	0.258	0.213	0.00163164	2	Rnf216
Srrm1	7.02872e-08	0.140868	0.307	0.267	0.00189902	2	Srrm1
Rock1	7.62903e-08	0.180936	0.26	0.219	0.00206121	2	Rock1
Ermn	7.94637e-08	0.117688	0.438	0.39	0.00214695	2	Ermn
Insr	9.10559e-08	0.157302	0.281	0.241	0.00246015	2	Insr
Eps15.1	9.61747e-08	-0.18125	0.329	0.341	0.00259845	2	Eps15
Myo9a	1.13224e-07	0.176863	0.385	0.335	0.00305907	2	Myo9a
Zfp532	1.17374e-07	0.170121	0.38	0.333	0.00317121	2	Zfp532
Mitf	1.23921e-07	0.138019	0.27	0.233	0.0033481	2	Mitf
Tnrc6c	1.25026e-07	0.144275	0.323	0.281	0.00337796	2	Tnrc6c
Prkcz	1.42624e-07	-0.229023	0.278	0.299	0.00385341	2	Prkcz
Ikzf2.1	1.57346e-07	-0.262634	0.272	0.297	0.00425119	2	Ikzf2
Itpk1	1.66346e-07	0.123493	0.428	0.381	0.00449435	2	Itpk1
Arsg	1.69765e-07	0.14304	0.271	0.233	0.00458672	2	Arsg
Prkca.1	1.78337e-07	0.140137	0.431	0.384	0.00481832	2	Prkca
Krit1	2.46356e-07	0.157791	0.309	0.268	0.00665604	2	Krit1
Wdfy3	2.80074e-07	0.14606	0.321	0.279	0.00756704	2	Wdfy3
Gm26694	2.99702e-07	-0.266846	0.237	0.266	0.00809734	2	Gm26694
Dip2b	3.00843e-07	-0.114621	0.624	0.625	0.00812816	2	Dip2b
Acap2	3.2863e-07	0.199151	0.441	0.391	0.00887891	2	Acap2
Fus	3.82741e-07	0.238647	0.31	0.265	0.0103409	2	Fus
Sik2.1	4.28604e-07	0.196053	0.289	0.247	0.01158	2	Sik2
Sox2ot.1	4.63371e-07	-0.17847	0.273	0.278	0.0125193	2	Sox2ot
Gjc3.1	5.5472e-07	-0.138888	0.683	0.694	0.0149874	2	Gjc3
Cpm	5.99118e-07	0.105359	0.287	0.252	0.016187	2	Cpm
2010111I01Rik	6.25983e-07	0.110497	0.275	0.242	0.0169128	2	2010111I01Rik
Ash1l	7.12507e-07	0.112615	0.269	0.234	0.0192505	2	Ash1l
Arid5b	1.01907e-06	0.122167	0.308	0.271	0.0275332	2	Arid5b
Nsd3	1.07248e-06	0.107452	0.252	0.22	0.0289763	2	Nsd3
Hnrnpa2b1	1.08427e-06	-0.107501	0.51	0.518	0.0292949	2	Hnrnpa2b1
Arid1b.1	1.17505e-06	-0.103495	0.295	0.294	0.0317475	2	Arid1b
Slc9a9	1.20385e-06	-0.209027	0.279	0.304	0.0325256	2	Slc9a9
Vps13b.1	1.21932e-06	0.160403	0.294	0.254	0.0329435	2	Vps13b
Pik3r1.1	1.38725e-06	-0.153284	0.4	0.407	0.0374807	2	Pik3r1
Txndc16	1.86588e-06	-0.127923	0.364	0.365	0.0504122	2	Txndc16
Trim59	1.97744e-06	0.167519	0.321	0.281	0.0534265	2	Trim59
Rbm5	2.42534e-06	0.125145	0.322	0.285	0.0655279	2	Rbm5
Gas7	2.46207e-06	0.108638	0.304	0.269	0.0665202	2	Gas7
Ncor1	3.12969e-06	0.146626	0.334	0.293	0.084558	2	Ncor1
Snrnp70	3.95651e-06	-0.137383	0.448	0.465	0.106897	2	Snrnp70
Adam10.1	4.54475e-06	0.161993	0.266	0.232	0.12279	2	Adam10
Map4	4.79325e-06	0.118108	0.536	0.491	0.129504	2	Map4
Chd6	5.15884e-06	-0.105446	0.304	0.305	0.139382	2	Chd6
Pcm1	5.60519e-06	0.141885	0.289	0.253	0.151441	2	Pcm1
Gm15478	6.13144e-06	0.155111	0.271	0.235	0.165659	2	Gm15478
Lrrc8d	6.26823e-06	0.142097	0.262	0.229	0.169355	2	Lrrc8d
Arhgef28	6.89401e-06	-0.11253	0.405	0.411	0.186262	2	Arhgef28
Srsf7	7.31193e-06	0.171786	0.29	0.252	0.197554	2	Srsf7
Gm47271	8.01669e-06	-0.191448	0.259	0.269	0.216595	2	Gm47271
Nrd1	9.5448e-06	0.11007	0.307	0.273	0.257881	2	Nrd1
Rbm26	1.00892e-05	0.130991	0.291	0.256	0.272591	2	Rbm26
Srsf2	1.03212e-05	0.138952	0.327	0.291	0.278857	2	Srsf2
Spop	1.06404e-05	0.206007	0.271	0.233	0.287482	2	Spop
Ppp1r12a	1.28112e-05	0.115735	0.305	0.271	0.346133	2	Ppp1r12a
Ssh2	1.31849e-05	0.102283	0.691	0.649	0.356231	2	Ssh2
Stag1.1	1.35859e-05	0.16089	0.317	0.279	0.367064	2	Stag1
Kansl1	1.9501e-05	0.108096	0.396	0.359	0.526877	2	Kansl1
Cul1	2.15537e-05	0.186765	0.25	0.215	0.582339	2	Cul1
Nfix	2.47736e-05	0.142644	0.296	0.263	0.669334	2	Nfix
Epc1	2.57566e-05	0.120356	0.303	0.269	0.695892	2	Epc1
Arhgap39	2.75611e-05	0.150572	0.414	0.372	0.744647	2	Arhgap39
Ppp1r21	3.10296e-05	-0.14667	0.281	0.286	0.838358	2	Ppp1r21
Sfpq.1	3.12414e-05	0.127116	0.309	0.274	0.84408	2	Sfpq
Rere	3.48265e-05	0.121178	0.658	0.621	0.940943	2	Rere
Atrn	4.37504e-05	0.123322	0.373	0.337	1	2	Atrn
Dnajb2	7.64176e-05	-0.153942	0.271	0.281	1	2	Dnajb2
Mllt10	0.000107852	0.132756	0.274	0.243	1	2	Mllt10
Kcna1	0.000120669	-0.100696	0.354	0.354	1	2	Kcna1
Crebbp	0.000131899	0.150164	0.282	0.251	1	2	Crebbp
Lrrc8b	0.000137138	-0.132326	0.284	0.29	1	2	Lrrc8b
Slc6a1	0.000138474	-0.161267	0.258	0.267	1	2	Slc6a1
Epn2	0.000152246	0.108021	0.472	0.434	1	2	Epn2
Snx29	0.000218949	-0.103053	0.327	0.332	1	2	Snx29
Ptpn11	0.000240375	-0.126134	0.309	0.313	1	2	Ptpn11
Sox10	0.000282373	-0.140462	0.361	0.373	1	2	Sox10
Ubr2	0.000370314	-0.130711	0.294	0.305	1	2	Ubr2
Gm20275	0.000408759	0.146602	0.267	0.237	1	2	Gm20275
Nrbp2	0.000544664	0.102903	0.367	0.337	1	2	Nrbp2
Rbm25.1	0.000668855	0.11049	0.39	0.358	1	2	Rbm25
Phip	0.000678145	0.123018	0.288	0.259	1	2	Phip
Dennd5a	0.00143707	0.108155	0.358	0.329	1	2	Dennd5a
Nsd1	0.00153947	0.104253	0.449	0.416	1	2	Nsd1
Kmt2c	0.0030508	0.10598	0.406	0.376	1	2	Kmt2c
Kirrel3.2	0	2.15473	0.823	0.352	0	3	Kirrel3
7630403G23Rik	0	3.42471	0.449	0.061	0	3	7630403G23Rik
Anln.2	0	-1.76162	0.204	0.564	0	3	Anln
Synpr	1.0312e-282	2.44451	0.319	0.083	2.7861e-278	3	Synpr
Slc13a1.1	5.98853e-274	1.78088	0.434	0.161	1.61798e-269	3	Slc13a1
Robo1.2	2.6495e-265	-2.2042	0.093	0.365	7.15841e-261	3	Robo1
Ctnna2.2	7.12825e-256	-1.19836	0.381	0.675	1.92591e-251	3	Ctnna2
Slco3a1.1	3.21261e-246	-1.96595	0.093	0.354	8.67982e-242	3	Slco3a1
Ptgds.2	1.49585e-238	1.05272	0.745	0.514	4.0415e-234	3	Ptgds
Tmem117.2	3.71299e-216	-1.81302	0.098	0.341	1.00318e-211	3	Tmem117
A330049N07Rik.1	7.93808e-214	-1.18332	0.228	0.509	2.14471e-209	3	A330049N07Rik
Dgki.1	3.54875e-185	-0.847627	0.476	0.72	9.58801e-181	3	Dgki
Spock3.2	7.4041e-180	-0.839665	0.372	0.637	2.00044e-175	3	Spock3
Erbb4.2	3.43019e-174	0.621936	0.899	0.776	9.2677e-170	3	Erbb4
Ctnna3.1	2.25192e-149	-0.577736	0.663	0.847	6.08424e-145	3	Ctnna3
Usp31.2	7.22476e-149	-1.23962	0.148	0.36	1.95199e-144	3	Usp31
Plekha1.1	3.29255e-145	0.836649	0.571	0.436	8.89582e-141	3	Plekha1
Hapln2.1	1.10872e-142	-0.986135	0.227	0.452	2.99554e-138	3	Hapln2
Apod.2	1.73667e-136	-0.925201	0.388	0.609	4.69214e-132	3	Apod
Prickle1.2	2.15093e-128	1.07913	0.41	0.264	5.81138e-124	3	Prickle1
Neat1.1	8.7365e-127	-0.473056	0.624	0.817	2.36043e-122	3	Neat1
Ano4.2	4.26162e-109	0.438716	0.903	0.847	1.1514e-104	3	Ano4
Frmd5.1	5.15018e-109	0.410043	0.964	0.949	1.39147e-104	3	Frmd5
Grik1.1	9.35246e-101	-1.30025	0.103	0.257	2.52685e-96	3	Grik1
Pde4b.1	2.96594e-99	0.262418	1	0.998	8.01338e-95	3	Pde4b
Mal.2	8.66982e-99	0.647184	0.594	0.501	2.34241e-94	3	Mal
Clmn.2	1.6257e-98	0.597113	0.634	0.536	4.39232e-94	3	Clmn
Otud7a.2	1.49795e-96	-0.565261	0.434	0.628	4.04716e-92	3	Otud7a
Srgap1.2	2.49473e-95	0.916283	0.428	0.279	6.74027e-91	3	Srgap1
C030029H02Rik.2	2.16442e-94	0.587681	0.725	0.598	5.84782e-90	3	C030029H02Rik
Opalin.1	1.28621e-93	0.879306	0.428	0.292	3.47509e-89	3	Opalin
Tspan2.1	2.004e-92	0.570395	0.629	0.544	5.41441e-88	3	Tspan2
Lrrtm3.1	4.67441e-92	-0.709465	0.289	0.475	1.26293e-87	3	Lrrtm3
Rasgrp3.1	1.81215e-91	-0.891915	0.152	0.309	4.89607e-87	3	Rasgrp3
St3gal4.2	5.75838e-91	-0.986393	0.159	0.321	1.5558e-86	3	St3gal4
Mapre2.2	1.80949e-89	-0.925288	0.199	0.369	4.88889e-85	3	Mapre2
Erbin.1	2.6923e-89	0.452207	0.759	0.711	7.27405e-85	3	Erbin
Ablim2.1	1.7978e-87	0.877776	0.392	0.262	4.8573e-83	3	Ablim2
Zdhhc20.1	5.42295e-87	-0.555823	0.488	0.666	1.46517e-82	3	Zdhhc20
Nfasc.1	2.6519e-86	0.448649	0.697	0.642	7.16491e-82	3	Nfasc
Lama2.2	2.66051e-85	-0.55043	0.249	0.414	7.18816e-81	3	Lama2
Myo1e.1	1.12223e-83	-1.02586	0.117	0.257	3.03203e-79	3	Myo1e
Fgfr2.1	4.41213e-83	0.361196	0.902	0.885	1.19207e-78	3	Fgfr2
Ephb1.1	1.87737e-82	-0.630212	0.297	0.471	5.07227e-78	3	Ephb1
Pak1.1	2.18508e-81	0.393843	0.721	0.702	5.90364e-77	3	Pak1
Add1.1	3.63772e-80	0.645744	0.44	0.368	9.8284e-76	3	Add1
Cdh20.1	1.13338e-79	-0.497023	0.518	0.689	3.06216e-75	3	Cdh20
Cpox.1	7.5387e-79	-0.912375	0.125	0.262	2.03681e-74	3	Cpox
Fbxw15.2	2.24921e-78	1.00581	0.325	0.196	6.07691e-74	3	Fbxw15
Macf1.1	1.14112e-75	-0.864076	0.172	0.322	3.08307e-71	3	Macf1
Il33.2	9.57767e-75	0.627354	0.567	0.453	2.58769e-70	3	Il33
Auts2.1	2.45878e-74	0.463131	0.659	0.602	6.64313e-70	3	Auts2
Malat1.1	2.86199e-74	0.186793	1	1	7.73252e-70	3	Malat1
Phactr3.2	1.01377e-72	0.81467	0.341	0.251	2.73902e-68	3	Phactr3
Myo18a.1	1.6831e-72	0.744222	0.409	0.308	4.5474e-68	3	Myo18a
Gm44866.2	1.98126e-72	-0.770194	0.147	0.281	5.35296e-68	3	Gm44866
Slc25a27.2	1.02519e-71	-0.694374	0.23	0.384	2.76985e-67	3	Slc25a27
Phactr1.1	2.38193e-68	-0.448962	0.389	0.55	6.43549e-64	3	Phactr1
Fbxl5.1	2.46102e-66	0.624847	0.449	0.365	6.64919e-62	3	Fbxl5
Mycbp2.2	2.85974e-66	-0.462579	0.524	0.676	7.72646e-62	3	Mycbp2
Grik2.1	3.10345e-65	0.394172	0.682	0.64	8.3849e-61	3	Grik2
Tmod2.1	2.06974e-64	0.379939	0.676	0.64	5.59202e-60	3	Tmod2
Kctd3.1	2.96902e-64	-0.684076	0.208	0.348	8.02169e-60	3	Kctd3
Dock9.2	6.92343e-64	-0.449805	0.431	0.589	1.87057e-59	3	Dock9
Exoc6b.2	1.32989e-63	0.306177	0.754	0.741	3.59309e-59	3	Exoc6b
Mapt.1	1.85446e-63	0.282871	0.921	0.912	5.01037e-59	3	Mapt
Zfp536.1	4.33052e-62	0.326042	0.892	0.869	1.17002e-57	3	Zfp536
Galnt7.1	4.5267e-62	-0.53366	0.199	0.327	1.22302e-57	3	Galnt7
Dennd1a.1	2.05093e-60	-0.643926	0.202	0.338	5.5412e-56	3	Dennd1a
Ppp1cc.2	2.47821e-60	-0.597758	0.166	0.285	6.69564e-56	3	Ppp1cc
St6galnac3.1	1.17951e-59	-0.282618	0.855	0.927	3.18679e-55	3	St6galnac3
Fam13c.2	5.93238e-58	0.867166	0.286	0.193	1.60281e-53	3	Fam13c
Daam1.1	6.11411e-58	0.415958	0.577	0.533	1.65191e-53	3	Daam1
Tspan5.1	1.39628e-57	-0.562343	0.323	0.471	3.77247e-53	3	Tspan5
Rftn1.2	6.61191e-57	-0.609187	0.181	0.304	1.78641e-52	3	Rftn1
Zfp638.1	2.41041e-56	0.390515	0.588	0.552	6.51245e-52	3	Zfp638
Ptn.1	9.33587e-56	0.445754	0.578	0.524	2.52237e-51	3	Ptn
Apoe.1	1.55964e-55	0.494775	0.503	0.442	4.21385e-51	3	Apoe
Inpp5f.1	4.3916e-55	-0.504332	0.25	0.382	1.18652e-50	3	Inpp5f
Ank3.1	4.88372e-54	0.264421	0.895	0.879	1.31948e-49	3	Ank3
Prr5l.1	7.57132e-54	-0.255763	0.867	0.932	2.04562e-49	3	Prr5l
Palm2.2	1.53079e-53	0.551523	0.476	0.41	4.13588e-49	3	Palm2
Fryl.1	2.04058e-53	0.375787	0.545	0.525	5.51324e-49	3	Fryl
Phldb1.1	7.72482e-53	0.376907	0.597	0.562	2.08709e-48	3	Phldb1
Plekhg1.1	3.11548e-52	-0.34656	0.429	0.568	8.41741e-48	3	Plekhg1
Apc.2	3.61067e-52	-0.467982	0.318	0.455	9.75531e-48	3	Apc
Pex5l.2	7.30927e-52	0.31855	0.894	0.891	1.97482e-47	3	Pex5l
Creb5.2	4.23964e-51	0.504721	0.461	0.403	1.14547e-46	3	Creb5
Adamtsl1.2	4.46845e-50	0.459029	0.493	0.442	1.20729e-45	3	Adamtsl1
Kif13a.1	5.31541e-50	0.385935	0.591	0.557	1.43612e-45	3	Kif13a
Dock10.1	1.14397e-49	0.262225	0.959	0.949	3.09078e-45	3	Dock10
Arap2.2	2.59478e-49	0.502421	0.441	0.39	7.01058e-45	3	Arap2
Rap1gds1.2	2.96993e-49	-0.73475	0.158	0.272	8.02416e-45	3	Rap1gds1
Hook3.1	3.02419e-49	0.402419	0.412	0.388	8.17074e-45	3	Hook3
Jakmip3.2	5.26461e-49	-0.562293	0.22	0.342	1.42239e-44	3	Jakmip3
Sash1.1	3.10312e-48	-0.434531	0.167	0.264	8.38402e-44	3	Sash1
Stxbp6.1	4.98517e-48	-0.320418	0.422	0.556	1.34689e-43	3	Stxbp6
Arglu1.2	5.7326e-48	-0.345468	0.189	0.287	1.54883e-43	3	Arglu1
Elovl7.1	1.46167e-47	-0.415653	0.234	0.348	3.94914e-43	3	Elovl7
Sez6l2.2	3.96827e-47	-0.380823	0.31	0.433	1.07215e-42	3	Sez6l2
Acaca.2	5.00291e-47	-0.452456	0.378	0.512	1.35169e-42	3	Acaca
Gnaq.1	6.99213e-47	-0.543884	0.218	0.337	1.88913e-42	3	Gnaq
Dock1.2	8.62186e-47	0.364443	0.589	0.556	2.32946e-42	3	Dock1
Tmod1.1	1.01932e-46	0.732774	0.297	0.218	2.75401e-42	3	Tmod1
Sh3kbp1.1	3.12887e-45	-0.407965	0.262	0.378	8.45358e-41	3	Sh3kbp1
Sgk3.1	7.68618e-45	-0.525095	0.153	0.252	2.07665e-40	3	Sgk3
Slc25a13.2	1.46394e-44	-0.302222	0.295	0.407	3.95526e-40	3	Slc25a13
Fmnl2.1	2.60956e-44	-0.349571	0.515	0.644	7.05052e-40	3	Fmnl2
Dock5.2	2.78219e-43	-0.327916	0.269	0.377	7.51693e-39	3	Dock5
Folh1.2	5.18143e-43	-0.389765	0.183	0.276	1.39992e-38	3	Folh1
Prrg1.1	5.43266e-43	-0.507977	0.157	0.254	1.4678e-38	3	Prrg1
Pde8a.1	2.30684e-42	0.324318	0.656	0.63	6.23263e-38	3	Pde8a
Grm7.2	2.95893e-42	-0.750824	0.297	0.416	7.99444e-38	3	Grm7
Foxn3.1	9.11144e-42	0.287019	0.572	0.564	2.46173e-37	3	Foxn3
Akap6.2	3.44866e-41	-0.295997	0.318	0.429	9.31758e-37	3	Akap6
A230001M10Rik.1	5.82109e-41	-0.25659	0.397	0.514	1.57274e-36	3	A230001M10Rik
Bin1.1	7.606e-41	0.298873	0.711	0.69	2.05499e-36	3	Bin1
Tanc1.1	7.9406e-41	-0.370187	0.189	0.279	2.14539e-36	3	Tanc1
B3galt5.2	1.95394e-40	-0.37497	0.172	0.26	5.27915e-36	3	B3galt5
Picalm.1	2.86646e-40	-0.230975	0.397	0.506	7.74461e-36	3	Picalm
Rap1a.2	3.20621e-40	-0.288076	0.29	0.395	8.66254e-36	3	Rap1a
Heg1.2	8.25279e-40	-0.419006	0.186	0.28	2.22974e-35	3	Heg1
Pnisr	1.08815e-39	-0.135469	0.352	0.445	2.93996e-35	3	Pnisr
Cd81.1	1.63522e-39	0.507138	0.372	0.323	4.41804e-35	3	Cd81
Ptprd.1	1.76008e-39	0.193798	0.993	0.991	4.75539e-35	3	Ptprd
Syt11.1	3.11123e-39	0.298016	0.415	0.404	8.40593e-35	3	Syt11
Pacs2.2	1.24083e-38	-0.348588	0.257	0.359	3.35247e-34	3	Pacs2
Itsn2.1	1.43291e-38	0.194353	0.51	0.542	3.87143e-34	3	Itsn2
Dlg1.1	1.47641e-38	0.235849	0.62	0.623	3.98896e-34	3	Dlg1
Tubb4a.1	4.22427e-38	0.230742	0.702	0.711	1.14131e-33	3	Tubb4a
Ccp110.2	4.58886e-38	0.39686	0.477	0.429	1.23982e-33	3	Ccp110
Pakap.2	1.22687e-37	0.579028	0.254	0.231	3.31475e-33	3	Pakap
Atp2c1.1	1.35251e-37	-0.472955	0.186	0.284	3.6542e-33	3	Atp2c1
Fign.1	4.69411e-37	0.478092	0.367	0.331	1.26825e-32	3	Fign
Ppp1r16b.1	5.01407e-37	0.259355	0.732	0.718	1.3547e-32	3	Ppp1r16b
4732471J01Rik.1	6.1266e-37	-0.643335	0.158	0.255	1.65528e-32	3	4732471J01Rik
Sept4.1	6.83369e-37	0.305505	0.585	0.561	1.84633e-32	3	2024-09-04
Mettl7a1.2	1.21407e-36	-0.248178	0.228	0.314	3.28016e-32	3	Mettl7a1
Dcc.2	1.87801e-36	-0.542347	0.211	0.314	5.074e-32	3	Dcc
Gm28376.1	4.49459e-36	-0.392078	0.384	0.502	1.21435e-31	3	Gm28376
Bcas1.1	5.50657e-36	0.262212	0.621	0.608	1.48777e-31	3	Bcas1
Abhd17b.1	6.4604e-36	0.216175	0.584	0.594	1.74547e-31	3	Abhd17b
AY036118	7.80651e-36	-0.150522	0.2	0.274	2.10916e-31	3	AY036118
D7Ertd443e.2	8.07012e-36	0.34789	0.478	0.455	2.18039e-31	3	D7Ertd443e
Gnai1.1	8.07488e-36	-0.224289	0.305	0.399	2.18167e-31	3	Gnai1
4930419G24Rik.2	1.2228e-35	0.272502	0.616	0.612	3.30376e-31	3	4930419G24Rik
Nbas.1	1.24391e-35	0.248242	0.608	0.607	3.36079e-31	3	Nbas
Sh3d19.2	2.04404e-35	0.237751	0.538	0.547	5.52259e-31	3	Sh3d19
Ralgps1.1	2.09082e-35	0.319583	0.432	0.414	5.64898e-31	3	Ralgps1
Rffl.1	2.75667e-35	-0.232154	0.338	0.435	7.44796e-31	3	Rffl
Arhgap5.1	2.83342e-35	-0.391934	0.252	0.353	7.65534e-31	3	Arhgap5
Ttll7.1	2.86767e-35	0.209991	0.675	0.687	7.74786e-31	3	Ttll7
Stag1.2	4.61691e-35	-0.40069	0.221	0.317	1.2474e-30	3	Stag1
Jmjd1c	4.69221e-35	-0.260254	0.175	0.25	1.26774e-30	3	Jmjd1c
Clic4.1	7.13351e-35	0.471568	0.372	0.33	1.92733e-30	3	Clic4
Tmcc3.1	7.70621e-35	-0.168857	0.432	0.533	2.08206e-30	3	Tmcc3
Epb41l3.1	7.99045e-35	-0.239419	0.359	0.459	2.15886e-30	3	Epb41l3
Cldn11.1	8.64522e-35	0.274208	0.451	0.446	2.33576e-30	3	Cldn11
Gm4593.1	9.89212e-35	0.372017	0.394	0.376	2.67265e-30	3	Gm4593
Dtna.2	1.19477e-34	0.178023	0.351	0.369	3.22804e-30	3	Dtna
Csrp1.1	2.16696e-34	0.256349	0.403	0.408	5.85469e-30	3	Csrp1
Adipor2.2	2.32067e-34	-0.305583	0.589	0.696	6.27e-30	3	Adipor2
Jph1.1	3.83382e-34	-0.346788	0.25	0.346	1.03582e-29	3	Jph1
Itm2b.1	4.43349e-34	-0.350729	0.201	0.289	1.19784e-29	3	Itm2b
Ago3.1	4.54674e-34	-0.468284	0.213	0.31	1.22844e-29	3	Ago3
Xrcc6.1	1.08792e-33	0.41055	0.407	0.365	2.93933e-29	3	Xrcc6
Shtn1.2	1.12423e-33	-0.193274	0.521	0.628	3.03744e-29	3	Shtn1
Lgi3.1	1.16239e-33	0.485183	0.304	0.268	3.14054e-29	3	Lgi3
Nbea.1	1.35906e-33	-0.183628	0.607	0.713	3.67191e-29	3	Nbea
Gm37459.2	1.53104e-33	0.311073	0.48	0.475	4.13658e-29	3	Gm37459
Lpar1	1.84917e-33	0.493201	0.257	0.23	4.99609e-29	3	Lpar1
Prkca.2	2.07089e-33	-0.303057	0.324	0.427	5.59514e-29	3	Prkca
Nfia.2	2.23221e-33	0.233448	0.597	0.595	6.03098e-29	3	Nfia
Phf21a	2.7262e-33	-0.203793	0.214	0.287	7.36564e-29	3	Phf21a
5031439G07Rik.1	3.00429e-33	0.27811	0.471	0.456	8.11699e-29	3	5031439G07Rik
Kansl1.1	3.00807e-33	-0.188651	0.307	0.395	8.1272e-29	3	Kansl1
Megf10.1	3.55576e-33	-0.115103	0.262	0.334	9.60695e-29	3	Megf10
B3galt1.2	4.09102e-33	0.23497	0.724	0.713	1.10531e-28	3	B3galt1
Tom1l2.1	4.97089e-33	0.349599	0.383	0.356	1.34303e-28	3	Tom1l2
Rnf220.2	6.16632e-33	-0.16821	0.753	0.842	1.66602e-28	3	Rnf220
Rcbtb1.1	7.70389e-33	-0.193634	0.444	0.545	2.08144e-28	3	Rcbtb1
Pik3c2b.1	7.99336e-33	-0.11694	0.305	0.381	2.15965e-28	3	Pik3c2b
Cdh19.1	9.07222e-33	-0.240924	0.467	0.577	2.45113e-28	3	Cdh19
Ttll5.2	1.09172e-32	0.357505	0.411	0.382	2.94962e-28	3	Ttll5
Eml1.2	1.11023e-32	-0.407818	0.202	0.293	2.99961e-28	3	Eml1
Daam2.1	1.35658e-32	-0.230926	0.54	0.648	3.66521e-28	3	Daam2
Unc5c.1	1.35679e-32	0.249147	0.827	0.812	3.66577e-28	3	Unc5c
Add3.2	1.38247e-32	0.353477	0.371	0.349	3.73515e-28	3	Add3
Pcdh11x.1	1.38602e-32	-0.20552	0.24	0.326	3.74476e-28	3	Pcdh11x
Desi1.1	1.84724e-32	0.461004	0.326	0.288	4.99087e-28	3	Desi1
Gm48742.2	2.6289e-32	-0.524021	0.205	0.301	7.10277e-28	3	Gm48742
Zfand6.1	3.02987e-32	-0.31739	0.185	0.262	8.18612e-28	3	Zfand6
Vps13b.2	3.66441e-32	-0.443404	0.2	0.291	9.9005e-28	3	Vps13b
Jak2.1	3.6772e-32	-0.29197	0.179	0.254	9.93505e-28	3	Jak2
AC110241.2.2	3.89639e-32	-0.332572	0.26	0.355	1.05273e-27	3	AC110241.2
Glul.2	4.13455e-32	-0.263898	0.225	0.308	1.11707e-27	3	Glul
Dock3.1	1.00838e-31	-0.306561	0.267	0.359	2.72445e-27	3	Dock3
Dip2a.1	1.32409e-31	-0.144379	0.455	0.548	3.57743e-27	3	Dip2a
Luc7l2.1	1.35925e-31	-0.196808	0.537	0.641	3.67241e-27	3	Luc7l2
Magi2.1	1.73826e-31	0.166477	0.998	0.998	4.69643e-27	3	Magi2
Snx1.1	2.08158e-31	-0.171957	0.191	0.257	5.62401e-27	3	Snx1
Rnf13	2.26883e-31	0.105578	0.491	0.532	6.12994e-27	3	Rnf13
Kctd13.1	7.09496e-31	-0.114184	0.327	0.401	1.91692e-26	3	Kctd13
Naaladl2.1	8.68129e-31	-0.233536	0.487	0.592	2.34551e-26	3	Naaladl2
Tmem178b.1	9.19615e-31	-0.22225	0.697	0.791	2.48462e-26	3	Tmem178b
Ywhaq.2	9.40201e-31	0.161903	0.402	0.427	2.54024e-26	3	Ywhaq
Slc20a2.1	9.46471e-31	-0.181732	0.263	0.342	2.55717e-26	3	Slc20a2
Gm48678	1.01362e-30	0.174425	0.523	0.548	2.7386e-26	3	Gm48678
Chd7.1	1.10085e-30	0.301345	0.353	0.348	2.97427e-26	3	Chd7
Pard3.1	1.2452e-30	-0.190306	0.428	0.524	3.36428e-26	3	Pard3
Srsf11	1.73446e-30	-0.264075	0.208	0.283	4.68615e-26	3	Srsf11
Gm42413.2	2.09056e-30	0.35583	0.458	0.424	5.64826e-26	3	Gm42413
Insc	2.86442e-30	-0.108482	0.193	0.25	7.73908e-26	3	Insc
Mtmr2.2	4.67591e-30	0.398131	0.336	0.305	1.26334e-25	3	Mtmr2
Ube2e2.2	5.018e-30	0.205649	0.724	0.729	1.35576e-25	3	Ube2e2
9330182L06Rik.1	5.42776e-30	-0.183313	0.194	0.262	1.46647e-25	3	9330182L06Rik
Ank.1	7.05711e-30	-0.319332	0.278	0.371	1.90669e-25	3	Ank
Agpat4.1	8.34061e-30	-0.148738	0.296	0.372	2.25347e-25	3	Agpat4
Vmp1	8.38804e-30	0.112632	0.754	0.79	2.26628e-25	3	Vmp1
Fam168a.2	9.04993e-30	-0.401086	0.189	0.273	2.44511e-25	3	Fam168a
Kif6.1	1.01177e-29	-0.267064	0.2	0.274	2.7336e-25	3	Kif6
Rcan2.1	1.39782e-29	0.302134	0.435	0.428	3.77663e-25	3	Rcan2
Dpysl2.1	1.62034e-29	0.108751	0.427	0.462	4.37784e-25	3	Dpysl2
Rps6ka5.1	2.05952e-29	-0.293682	0.258	0.343	5.56441e-25	3	Rps6ka5
Iqsec1.1	2.2776e-29	-0.292439	0.328	0.423	6.15362e-25	3	Iqsec1
Ddx5	3.15757e-29	-0.142474	0.392	0.476	8.53111e-25	3	Ddx5
Sorcs1.1	3.71839e-29	-0.170069	0.598	0.695	1.00463e-24	3	Sorcs1
Ube2d1.1	4.48103e-29	0.301941	0.395	0.382	1.21069e-24	3	Ube2d1
Cdh2.1	5.11267e-29	-0.154766	0.385	0.47	1.38134e-24	3	Cdh2
Trpm7	5.22727e-29	-0.146904	0.265	0.333	1.4123e-24	3	Trpm7
Dctn4.1	6.35874e-29	-0.384938	0.18	0.259	1.718e-24	3	Dctn4
Birc6.1	6.64776e-29	-0.282667	0.222	0.3	1.79609e-24	3	Birc6
Arhgap21.1	7.28357e-29	-0.253647	0.339	0.431	1.96787e-24	3	Arhgap21
Tnrc6c.1	7.44435e-29	-0.322091	0.233	0.318	2.01132e-24	3	Tnrc6c
Dip2b.1	8.75791e-29	0.151475	0.608	0.632	2.36621e-24	3	Dip2b
Specc1.1	9.06692e-29	-0.258075	0.291	0.377	2.4497e-24	3	Specc1
Hipk2	9.32815e-29	0.126945	0.563	0.595	2.52028e-24	3	Hipk2
Acyp2.2	1.15028e-28	0.319386	0.313	0.304	3.10781e-24	3	Acyp2
Kcnab1.1	1.18439e-28	0.304189	0.535	0.509	3.19999e-24	3	Kcnab1
Klf13.1	1.4769e-28	0.338578	0.4	0.382	3.99029e-24	3	Klf13
Usp34.1	1.71672e-28	-0.338907	0.264	0.355	4.63824e-24	3	Usp34
Ypel2	1.93139e-28	0.186399	0.651	0.662	5.21823e-24	3	Ypel2
Thra.1	2.40719e-28	0.239408	0.33	0.331	6.50374e-24	3	Thra
Aatk.1	2.82794e-28	0.142246	0.508	0.533	7.64053e-24	3	Aatk
Lrrc8b.1	3.05114e-28	0.151159	0.269	0.296	8.24358e-24	3	Lrrc8b
Kif21a.1	3.21545e-28	0.169658	0.632	0.641	8.68751e-24	3	Kif21a
Cobll1.1	3.49412e-28	0.126359	0.366	0.4	9.44042e-24	3	Cobll1
Dlg2.1	4.96025e-28	-0.107632	0.74	0.822	1.34016e-23	3	Dlg2
Frmd4b.1	5.92162e-28	0.147107	0.643	0.67	1.5999e-23	3	Frmd4b
Tmem63a.1	6.97354e-28	-0.19468	0.236	0.309	1.88411e-23	3	Tmem63a
Actn4.1	7.74019e-28	-0.204556	0.197	0.263	2.09125e-23	3	Actn4
Ncor1.1	9.38935e-28	-0.201816	0.252	0.326	2.53681e-23	3	Ncor1
Fus.1	9.87196e-28	-0.302352	0.222	0.301	2.6672e-23	3	Fus
Dync1li2	1.00297e-27	0.109975	0.254	0.286	2.70982e-23	3	Dync1li2
2610035D17Rik.1	1.57566e-27	-0.106843	0.335	0.407	4.25712e-23	3	2610035D17Rik
Foxp1.1	1.74465e-27	-0.394088	0.209	0.295	4.7137e-23	3	Foxp1
Shisa4.1	2.14065e-27	-0.169856	0.268	0.341	5.78362e-23	3	Shisa4
Nktr.1	2.9765e-27	-0.212587	0.267	0.345	8.0419e-23	3	Nktr
Srsf2.1	3.73017e-27	-0.155631	0.255	0.32	1.00782e-22	3	Srsf2
Rock1.1	5.16122e-27	-0.350181	0.178	0.252	1.39446e-22	3	Rock1
Fnip2.1	5.96419e-27	0.521406	0.263	0.22	1.61141e-22	3	Fnip2
Nckap1	5.97898e-27	-0.148438	0.21	0.271	1.6154e-22	3	Nckap1
Ankrd28	6.73146e-27	0.124575	0.572	0.603	1.81871e-22	3	Ankrd28
Lcorl.1	9.89471e-27	0.269495	0.291	0.289	2.67335e-22	3	Lcorl
Cerk.2	1.00627e-26	0.349321	0.328	0.313	2.71874e-22	3	Cerk
Hepacam.2	1.01971e-26	0.237246	0.4	0.407	2.75506e-22	3	Hepacam
Cttnbp2.2	1.27887e-26	0.12037	0.349	0.379	3.45526e-22	3	Cttnbp2
Smad7.1	1.56524e-26	0.192331	0.393	0.408	4.22895e-22	3	Smad7
Gna12	1.71446e-26	0.142557	0.35	0.374	4.63213e-22	3	Gna12
Sept7.1	1.80178e-26	-0.199191	0.747	0.826	4.86806e-22	3	2024-09-07
Nkain1.1	1.85194e-26	0.321382	0.382	0.36	5.00356e-22	3	Nkain1
Lrrc4c.2	2.94112e-26	-0.237614	0.677	0.767	7.94631e-22	3	Lrrc4c
Ralgapa1	2.94444e-26	-0.18257	0.23	0.298	7.95528e-22	3	Ralgapa1
Sltm.1	3.12241e-26	-0.245263	0.283	0.366	8.43613e-22	3	Sltm
Mpzl1.1	3.43572e-26	-0.245142	0.185	0.251	9.28263e-22	3	Mpzl1
Ankib1.1	3.53639e-26	0.18229	0.413	0.43	9.55462e-22	3	Ankib1
Sema6a.1	3.60196e-26	0.323224	0.405	0.391	9.73176e-22	3	Sema6a
Sort1.1	4.59839e-26	-0.265884	0.285	0.368	1.24239e-21	3	Sort1
Mapkap1.1	4.69725e-26	-0.38334	0.182	0.257	1.2691e-21	3	Mapkap1
Atrx.1	4.81911e-26	-0.276052	0.266	0.35	1.30203e-21	3	Atrx
Strn3	6.04055e-26	-0.19244	0.236	0.306	1.63204e-21	3	Strn3
A330015K06Rik	6.43033e-26	0.18222	0.541	0.547	1.73735e-21	3	A330015K06Rik
Nipbl	9.005e-26	-0.197165	0.293	0.37	2.43297e-21	3	Nipbl
Eps15.2	9.89217e-26	0.114516	0.317	0.346	2.67267e-21	3	Eps15
Prkcq.1	1.08023e-25	0.455583	0.292	0.249	2.91857e-21	3	Prkcq
Pde1c.2	1.36346e-25	0.378441	0.326	0.302	3.6838e-21	3	Pde1c
Sytl2.2	1.4744e-25	0.201098	0.374	0.392	3.98354e-21	3	Sytl2
Wdfy3.1	1.48786e-25	-0.280403	0.238	0.313	4.01991e-21	3	Wdfy3
Lpgat1.1	1.58248e-25	0.160828	0.475	0.5	4.27554e-21	3	Lpgat1
Gm35188.1	1.68389e-25	-0.205703	0.296	0.374	4.54953e-21	3	Gm35188
Smg6	2.80103e-25	-0.101566	0.228	0.284	7.56783e-21	3	Smg6
Mdm4	3.67656e-25	-0.137347	0.214	0.271	9.93333e-21	3	Mdm4
Rab10	3.77465e-25	-0.134383	0.295	0.362	1.01983e-20	3	Rab10
Qdpr.2	4.12897e-25	0.35346	0.304	0.289	1.11557e-20	3	Qdpr
Bicd1.1	5.01118e-25	-0.267031	0.275	0.357	1.35392e-20	3	Bicd1
Vps8.1	5.08113e-25	-0.205377	0.315	0.396	1.37282e-20	3	Vps8
Aplp1.1	5.28123e-25	0.146365	0.501	0.518	1.42688e-20	3	Aplp1
Apbb2.1	6.44394e-25	-0.170869	0.406	0.49	1.74102e-20	3	Apbb2
Sik2.2	7.31823e-25	-0.359703	0.205	0.281	1.97724e-20	3	Sik2
Rbm26.1	7.78156e-25	-0.238971	0.218	0.286	2.10242e-20	3	Rbm26
Sox10.1	1.26719e-24	0.250072	0.368	0.371	3.4237e-20	3	Sox10
Kndc1.1	1.57668e-24	0.349396	0.35	0.329	4.25989e-20	3	Kndc1
Spag9	1.61653e-24	-0.137489	0.402	0.478	4.36754e-20	3	Spag9
Rbm6	1.71733e-24	-0.124153	0.302	0.367	4.63988e-20	3	Rbm6
Zfp532.1	2.05675e-24	-0.154783	0.298	0.366	5.55692e-20	3	Zfp532
Ash1l.1	2.08695e-24	-0.282551	0.195	0.264	5.63853e-20	3	Ash1l
Tacc1.1	2.09261e-24	-0.408126	0.23	0.314	5.65382e-20	3	Tacc1
Neo1.1	2.19375e-24	0.17081	0.435	0.447	5.92708e-20	3	Neo1
Pcm1.1	3.7443e-24	-0.289087	0.212	0.284	1.01164e-19	3	Pcm1
Zbtb16.2	4.05454e-24	0.176369	0.357	0.378	1.09546e-19	3	Zbtb16
Rab40c.1	4.32777e-24	0.253012	0.35	0.348	1.16928e-19	3	Rab40c
Setd5.1	4.38827e-24	-0.234808	0.23	0.299	1.18562e-19	3	Setd5
Gm42756.2	4.60926e-24	0.494203	0.3	0.237	1.24533e-19	3	Gm42756
Nf1.1	4.77261e-24	0.155004	0.394	0.405	1.28946e-19	3	Nf1
Ppp1r12a.1	5.72102e-24	-0.227721	0.23	0.301	1.5457e-19	3	Ppp1r12a
Slc44a1.1	5.85198e-24	-0.121407	0.558	0.643	1.58109e-19	3	Slc44a1
Mvb12b.1	7.67003e-24	-0.386486	0.183	0.256	2.07229e-19	3	Mvb12b
App.1	7.77584e-24	0.136598	0.768	0.78	2.10088e-19	3	App
Cpeb3	7.79558e-24	-0.178869	0.249	0.313	2.10621e-19	3	Cpeb3
Kmt2c.1	8.31535e-24	-0.18536	0.33	0.407	2.24664e-19	3	Kmt2c
Sfpq.2	1.03501e-23	-0.330566	0.228	0.306	2.79639e-19	3	Sfpq
Zdhhc14	1.07698e-23	0.140289	0.537	0.56	2.90977e-19	3	Zdhhc14
Ccdc88a.1	1.12189e-23	-0.251285	0.425	0.518	3.03112e-19	3	Ccdc88a
Gria4.2	1.23352e-23	0.337138	0.279	0.273	3.33274e-19	3	Gria4
Pafah1b1.1	1.24564e-23	0.137617	0.557	0.566	3.36548e-19	3	Pafah1b1
Ubr3	1.33303e-23	-0.284088	0.187	0.253	3.60159e-19	3	Ubr3
Il1rapl1.2	1.52988e-23	0.156428	0.548	0.565	4.13343e-19	3	Il1rapl1
Mkln1.1	1.80808e-23	-0.293633	0.207	0.277	4.88508e-19	3	Mkln1
Amph.2	1.85703e-23	0.194933	0.292	0.298	5.01733e-19	3	Amph
Ugt8a.1	1.94352e-23	-0.157619	0.574	0.661	5.251e-19	3	Ugt8a
Nedd4.2	2.18703e-23	-0.147927	0.213	0.269	5.90892e-19	3	Nedd4
Kmt2e	2.32406e-23	-0.176035	0.281	0.348	6.27916e-19	3	Kmt2e
Sgk1.2	2.4376e-23	0.258516	0.37	0.365	6.58592e-19	3	Sgk1
Gpatch8.1	3.32018e-23	-0.148591	0.438	0.517	8.97046e-19	3	Gpatch8
Cog5.1	5.77289e-23	-0.208982	0.246	0.313	1.55972e-18	3	Cog5
Scaper.1	6.17962e-23	-0.350572	0.184	0.254	1.66961e-18	3	Scaper
Gm26804	9.08171e-23	-0.103614	0.255	0.307	2.4537e-18	3	Gm26804
Ppp2r2a.1	1.67591e-22	0.175733	0.369	0.385	4.52796e-18	3	Ppp2r2a
Prkcz.1	1.86635e-22	0.209622	0.29	0.295	5.0425e-18	3	Prkcz
Myo9a.1	2.18534e-22	-0.174663	0.299	0.37	5.90435e-18	3	Myo9a
Slc12a2.2	2.32469e-22	0.114653	0.592	0.615	6.28084e-18	3	Slc12a2
Mllt10.1	2.41643e-22	-0.303434	0.201	0.272	6.52871e-18	3	Mllt10
Srsf7.1	2.42655e-22	-0.279294	0.213	0.282	6.55605e-18	3	Srsf7
Slk.1	2.56671e-22	0.334723	0.276	0.261	6.93474e-18	3	Slk
Litaf.1	2.5964e-22	-0.101285	0.39	0.46	7.01494e-18	3	Litaf
Aspa	2.74781e-22	0.149906	0.767	0.783	7.42402e-18	3	Aspa
Ppp2r3a.1	4.05625e-22	0.171677	0.664	0.668	1.09592e-17	3	Ppp2r3a
Chn2.1	5.17419e-22	0.261202	0.277	0.278	1.39796e-17	3	Chn2
Igf1r.1	6.17368e-22	-0.143782	0.264	0.324	1.66801e-17	3	Igf1r
Arhgef28.1	6.61402e-22	0.128277	0.392	0.416	1.78698e-17	3	Arhgef28
Aig1.1	6.6328e-22	-0.124327	0.362	0.428	1.79205e-17	3	Aig1
Arnt2.2	8.38147e-22	0.120523	0.316	0.338	2.26451e-17	3	Arnt2
Clk1	9.00543e-22	-0.129665	0.279	0.339	2.43309e-17	3	Clk1
Cdc42se2.1	9.08183e-22	0.291148	0.309	0.294	2.45373e-17	3	Cdc42se2
Ptma.1	9.91266e-22	0.323697	0.269	0.257	2.6782e-17	3	Ptma
Apba1	1.03454e-21	0.112494	0.398	0.415	2.79511e-17	3	Apba1
Gm16168.2	1.08621e-21	0.114878	0.613	0.651	2.93473e-17	3	Gm16168
Huwe1.1	1.1103e-21	-0.185314	0.243	0.305	2.99981e-17	3	Huwe1
Agap1.2	1.28259e-21	0.109764	0.693	0.721	3.46529e-17	3	Agap1
Tmeff1.1	1.3758e-21	-0.134539	0.343	0.413	3.71713e-17	3	Tmeff1
Hecw2.1	1.67062e-21	0.141312	0.822	0.834	4.51369e-17	3	Hecw2
Slc6a1.1	2.03213e-21	0.310422	0.269	0.262	5.4904e-17	3	Slc6a1
Adam10.2	2.04787e-21	-0.238851	0.199	0.259	5.53294e-17	3	Adam10
Plxnb3	2.35915e-21	-0.123749	0.209	0.26	6.37396e-17	3	Plxnb3
Crebbp.1	3.24074e-21	-0.271168	0.212	0.279	8.75583e-17	3	Crebbp
Tjp1	3.40938e-21	-0.101206	0.261	0.316	9.21145e-17	3	Tjp1
St3gal3.1	3.47641e-21	0.142782	0.343	0.363	9.39257e-17	3	St3gal3
Faf1	3.49377e-21	-0.32268	0.189	0.256	9.43946e-17	3	Faf1
Nsd1.1	3.59152e-21	-0.149651	0.373	0.447	9.70356e-17	3	Nsd1
Sbf2.1	4.10056e-21	-0.102544	0.263	0.317	1.10789e-16	3	Sbf2
Arhgap23	4.30146e-21	0.127911	0.74	0.764	1.16217e-16	3	Arhgap23
Gm47271.1	5.33964e-21	0.14253	0.25	0.273	1.44266e-16	3	Gm47271
Vgll4.1	6.07512e-21	-0.133244	0.212	0.265	1.64138e-16	3	Vgll4
Sec14l5.2	6.79935e-21	-0.18095	0.573	0.659	1.83705e-16	3	Sec14l5
Cdkal1.1	7.96493e-21	-0.1241	0.202	0.252	2.15196e-16	3	Cdkal1
Gm26694.1	8.4803e-21	0.28541	0.267	0.255	2.29121e-16	3	Gm26694
Plekha5	1.21788e-20	-0.170048	0.195	0.251	3.29047e-16	3	Plekha5
Hnrnpu	1.23851e-20	-0.17096	0.222	0.282	3.34621e-16	3	Hnrnpu
Atad2b	1.53735e-20	0.101039	0.313	0.336	4.15361e-16	3	Atad2b
Secisbp2l.2	1.5418e-20	-0.108517	0.25	0.306	4.16564e-16	3	Secisbp2l
Cep97.1	1.65546e-20	0.329171	0.272	0.258	4.47272e-16	3	Cep97
Ninj2	1.75373e-20	0.104113	0.434	0.468	4.73824e-16	3	Ninj2
Pacrg.1	2.10639e-20	0.190451	0.684	0.698	5.69104e-16	3	Pacrg
Acap2.1	2.24322e-20	-0.210398	0.351	0.427	6.06074e-16	3	Acap2
Ptpn11.1	2.51115e-20	0.154057	0.301	0.317	6.78462e-16	3	Ptpn11
Prox1	3.20372e-20	-0.119686	0.217	0.272	8.65581e-16	3	Prox1
Snx30.1	3.21206e-20	0.282738	0.341	0.327	8.67835e-16	3	Snx30
Plekhg3	3.79189e-20	0.197206	0.291	0.299	1.02449e-15	3	Plekhg3
Dis3l2.1	4.12363e-20	-0.104959	0.313	0.37	1.11412e-15	3	Dis3l2
Nsmce2	4.59371e-20	-0.12744	0.2	0.25	1.24113e-15	3	Nsmce2
Insr.1	5.24923e-20	-0.155395	0.215	0.268	1.41824e-15	3	Insr
Rbm25.2	6.08301e-20	-0.189446	0.318	0.387	1.64351e-15	3	Rbm25
Lrp1b.1	7.6153e-20	-0.115726	0.981	0.989	2.0575e-15	3	Lrp1b
Mdga2.1	9.44585e-20	-0.134702	0.744	0.816	2.55208e-15	3	Mdga2
Nrd1.1	1.08382e-19	-0.114862	0.246	0.297	2.92826e-15	3	Nrd1
St6gal1.2	1.3181e-19	0.125866	0.46	0.478	3.56125e-15	3	St6gal1
Cdk12	1.80203e-19	-0.125945	0.229	0.28	4.86873e-15	3	Cdk12
Fbxo7.2	1.81974e-19	0.274559	0.27	0.266	4.91658e-15	3	Fbxo7
Gtf2i	1.84802e-19	-0.103443	0.214	0.261	4.99298e-15	3	Gtf2i
Dnajc6.1	2.58247e-19	-0.13	0.201	0.25	6.97732e-15	3	Dnajc6
Cadm2.2	3.99918e-19	-0.161119	0.627	0.705	1.0805e-14	3	Cadm2
Wdr20	4.44029e-19	0.132002	0.258	0.277	1.19968e-14	3	Wdr20
Rbm5.1	4.99598e-19	-0.193582	0.252	0.313	1.34981e-14	3	Rbm5
Dnajb2.1	5.1348e-19	0.210924	0.273	0.28	1.38732e-14	3	Dnajb2
Ubr2.1	6.49627e-19	0.237877	0.308	0.3	1.75516e-14	3	Ubr2
Arhgef2	7.76804e-19	0.143374	0.24	0.255	2.09877e-14	3	Arhgef2
Kif1b.1	1.34438e-18	-0.138173	0.711	0.784	3.63224e-14	3	Kif1b
4931406P16Rik	1.49187e-18	0.131064	0.246	0.265	4.03072e-14	3	4931406P16Rik
March1.2	1.64195e-18	-0.298925	0.303	0.382	4.43623e-14	3	2024-03-01
Prrc2c	2.12556e-18	-0.103119	0.291	0.345	5.74284e-14	3	Prrc2c
Abca8a.2	5.03281e-18	-0.181046	0.254	0.315	1.35976e-13	3	Abca8a
2010111I01Rik.1	8.14711e-18	-0.16471	0.217	0.266	2.20119e-13	3	2010111I01Rik
Baz2b.1	9.91773e-18	-0.134958	0.603	0.676	2.67957e-13	3	Baz2b
Magi1.1	1.45188e-17	-0.184565	0.376	0.448	3.9227e-13	3	Magi1
Ankhd1	1.5096e-17	-0.205702	0.23	0.289	4.07863e-13	3	Ankhd1
Mitf.1	1.63753e-17	-0.171328	0.206	0.258	4.42428e-13	3	Mitf
Mbnl1.1	1.90149e-17	-0.116637	0.335	0.392	5.13744e-13	3	Mbnl1
Dbndd2.2	2.94819e-17	-0.23891	0.203	0.263	7.96542e-13	3	Dbndd2
Phip.1	4.13366e-17	-0.191285	0.227	0.284	1.11683e-12	3	Phip
Spock1.2	4.17696e-17	-0.101581	0.45	0.519	1.12853e-12	3	Spock1
Cobl.2	4.50985e-17	0.169939	0.272	0.283	1.21847e-12	3	Cobl
Rnf130	4.60585e-17	-0.137094	0.211	0.259	1.24441e-12	3	Rnf130
Ambra1	4.62926e-17	-0.105652	0.276	0.325	1.25073e-12	3	Ambra1
Slc38a2.2	6.5604e-17	0.11856	0.468	0.49	1.77249e-12	3	Slc38a2
Zfp704.1	9.73858e-17	0.123935	0.264	0.279	2.63117e-12	3	Zfp704
Trf.2	1.1075e-16	-0.421553	0.25	0.274	2.99225e-12	3	Trf
Trim59.1	1.99068e-16	-0.139019	0.255	0.307	5.37843e-12	3	Trim59
Vti1a	2.00237e-16	-0.127191	0.25	0.301	5.41e-12	3	Vti1a
Bptf	3.21076e-16	-0.13886	0.235	0.285	8.67483e-12	3	Bptf
Tnfaip6.2	3.63466e-16	0.19571	0.324	0.33	9.82012e-12	3	Tnfaip6
Tbc1d5.2	5.75044e-16	0.106584	0.799	0.82	1.55365e-11	3	Tbc1d5
Wac.1	1.3456e-15	-0.127997	0.213	0.259	3.63553e-11	3	Wac
Anks1b.2	3.32398e-15	0.111659	0.313	0.331	8.98073e-11	3	Anks1b
Slc9a9.1	5.22305e-15	0.130521	0.29	0.3	1.41116e-10	3	Slc9a9
Kcna1.1	5.72204e-15	0.177074	0.351	0.355	1.54598e-10	3	Kcna1
Crebrf	9.30887e-15	0.126404	0.246	0.26	2.51507e-10	3	Crebrf
Spop.1	2.30323e-14	-0.24405	0.206	0.26	6.22287e-10	3	Spop
Oxr1.2	3.38393e-14	-0.117495	0.512	0.577	9.14271e-10	3	Oxr1
Phlpp1.1	7.27752e-14	0.135085	0.947	0.954	1.96624e-09	3	Phlpp1
Dpyd.2	3.71622e-13	-0.292775	0.213	0.269	1.00405e-08	3	Dpyd
Csmd3.2	6.08411e-13	0.125747	0.867	0.874	1.6438e-08	3	Csmd3
Samd4.2	6.2271e-13	0.186178	0.287	0.288	1.68244e-08	3	Samd4
Pcdh15.2	1.28311e-12	0.220147	0.28	0.275	3.46671e-08	3	Pcdh15
Edil3.1	2.3036e-10	0.120725	0.985	0.981	6.22387e-06	3	Edil3
9330111N05Rik	1.7409e-09	0.384501	0.266	0.247	4.70357e-05	3	9330111N05Rik
mt-Co3	0	7.17688	0.712	0.015	0	4	mt-Co3
mt-Atp6	0	7.37571	0.676	0.01	0	4	mt-Atp6
mt-Co1	0	8.17609	0.601	0.006	0	4	mt-Co1
mt-Co2	0	7.72797	0.596	0.006	0	4	mt-Co2
mt-Cytb	0	7.66882	0.526	0.005	0	4	mt-Cytb
mt-Nd4	4.0414e-304	8.06482	0.343	0.003	1.09191e-299	4	mt-Nd4
mt-Nd2	7.1124e-234	8.29716	0.262	0.002	1.92163e-229	4	mt-Nd2
Gm42418.1	3.62234e-66	0.993053	0.811	0.592	9.78684e-62	4	Gm42418
Cmss1.1	1.1641e-36	0.758534	0.626	0.388	3.14517e-32	4	Cmss1
Apoe.2	2.9872e-27	0.81982	0.619	0.451	8.07081e-23	4	Apoe
Fth1.2	4.12752e-21	0.625139	0.697	0.531	1.11517e-16	4	Fth1
Ddx5.1	4.9318e-09	0.370209	0.554	0.446	0.000133247	4	Ddx5
Fnbp1	8.33626e-09	-0.234998	0.854	0.887	0.000225229	4	Fnbp1
Sox2ot.2	1.69397e-08	-0.733177	0.192	0.281	0.000457676	4	Sox2ot
Srsf7.2	4.36958e-08	0.540433	0.35	0.258	0.00118057	4	Srsf7
Trf.3	3.13657e-07	-0.606734	0.184	0.272	0.00847438	4	Trf
Ano4.3	6.5824e-07	-0.237952	0.838	0.864	0.0177843	4	Ano4
Ptprd.2	7.55878e-07	-0.133032	0.996	0.991	0.0204223	4	Ptprd
Rtn4.1	8.5237e-07	-0.20274	0.83	0.832	0.0230293	4	Rtn4
Scd2	1.47703e-06	0.341866	0.664	0.584	0.0399063	4	Scd2
Il1rapl1.3	1.49102e-06	-0.374101	0.503	0.563	0.0402845	4	Il1rapl1
D7Ertd443e.3	1.49334e-06	-0.383135	0.412	0.465	0.040347	4	D7Ertd443e
Auts2.2	2.41797e-06	-0.244657	0.612	0.618	0.0653287	4	Auts2
Tspan2.2	3.32029e-06	-0.273163	0.543	0.57	0.0897075	4	Tspan2
Dock10.2	3.64028e-06	-0.189425	0.946	0.952	0.0983532	4	Dock10
Pcdh9	5.69711e-06	-0.126431	0.999	1	0.153925	4	Pcdh9
Nrbp2.1	5.77335e-06	-0.10301	0.378	0.344	0.155984	4	Nrbp2
Zfp536.2	7.3763e-06	-0.21384	0.846	0.877	0.199293	4	Zfp536
R3hdm1.1	9.00508e-06	-0.144798	0.268	0.246	0.243299	4	R3hdm1
Mast4.2	9.96221e-06	-0.119898	0.974	0.96	0.269159	4	Mast4
Aspa.1	1.27532e-05	-0.154009	0.784	0.778	0.344566	4	Aspa
Erbb4.3	1.33393e-05	-0.233465	0.796	0.812	0.3604	4	Erbb4
Gm26804.1	1.44458e-05	0.311749	0.37	0.288	0.390296	4	Gm26804
Ablim2.2	1.45784e-05	-0.289767	0.285	0.3	0.393879	4	Ablim2
Gas7.1	1.47897e-05	-0.487061	0.23	0.281	0.399587	4	Gas7
Hsp90ab1	1.65574e-05	0.349185	0.264	0.195	0.447348	4	Hsp90ab1
Gm20388	1.93552e-05	0.257684	0.491	0.404	0.522938	4	Gm20388
Atg4c	2.2435e-05	-0.465099	0.243	0.275	0.606149	4	Atg4c
Creb5.3	2.45295e-05	-0.329916	0.381	0.422	0.662738	4	Creb5
Glul.3	2.66816e-05	0.227098	0.349	0.28	0.720885	4	Glul
Dock3.2	2.85498e-05	-0.312885	0.308	0.334	0.771357	4	Dock3
Mettl23	3.83858e-05	0.450238	0.282	0.21	1	4	Mettl23
Cpeb3.1	4.11654e-05	-0.198017	0.299	0.294	1	4	Cpeb3
Daam1.2	4.17865e-05	-0.206747	0.532	0.546	1	4	Daam1
Phactr3.3	4.53098e-05	-0.22013	0.281	0.276	1	4	Phactr3
Gtf2i.1	4.70429e-05	0.125115	0.296	0.245	1	4	Gtf2i
Mdga2.2	4.74525e-05	-0.219069	0.765	0.797	1	4	Mdga2
Pde8a.2	5.14578e-05	-0.209442	0.622	0.639	1	4	Pde8a
Nfasc.2	5.26441e-05	-0.142339	0.676	0.657	1	4	Nfasc
Cnp	5.47643e-05	0.403325	0.293	0.222	1	4	Cnp
Apod.3	6.28141e-05	0.264735	0.618	0.541	1	4	Apod
Cntn2	7.83974e-05	-0.115394	0.453	0.435	1	4	Cntn2
Prkcz.2	8.11414e-05	-0.194109	0.3	0.293	1	4	Prkcz
Jph1.2	9.63381e-05	-0.125327	0.338	0.317	1	4	Jph1
Dennd5a.1	9.72882e-05	-0.216241	0.334	0.337	1	4	Dennd5a
Erbin.2	0.000105347	-0.2091	0.692	0.727	1	4	Erbin
Cdh10.2	0.000109187	-0.210785	0.519	0.512	1	4	Cdh10
Gm26936	0.000116776	-0.19145	0.336	0.327	1	4	Gm26936
Rbm25.3	0.00012458	-0.233394	0.351	0.368	1	4	Rbm25
Dtna.3	0.000128361	-0.281271	0.338	0.365	1	4	Dtna
Itm2b.2	0.000142451	0.382318	0.331	0.26	1	4	Itm2b
Dock1.3	0.000143701	-0.166155	0.577	0.565	1	4	Dock1
Slain1.1	0.000162768	-0.193959	0.547	0.554	1	4	Slain1
Pacrg.2	0.000175975	-0.253003	0.658	0.696	1	4	Pacrg
Lrba	0.000196825	-0.327387	0.245	0.269	1	4	Lrba
Dlg1.2	0.000210328	-0.182295	0.611	0.623	1	4	Dlg1
Map4.1	0.000210652	-0.116394	0.512	0.503	1	4	Map4
AY036118.1	0.000240097	0.400567	0.312	0.249	1	4	AY036118
Fus.2	0.000243501	0.28754	0.343	0.274	1	4	Fus
Snrnp70.1	0.000259235	-0.143731	0.469	0.46	1	4	Snrnp70
Tmtc2.2	0.000267387	-0.14011	0.474	0.469	1	4	Tmtc2
Apba1.1	0.000302204	-0.244963	0.384	0.411	1	4	Apba1
Dpysl2.2	0.000304469	-0.142555	0.461	0.451	1	4	Dpysl2
Grb14.1	0.000405278	-0.201558	0.507	0.523	1	4	Grb14
Gm38304	0.000408016	0.122192	0.286	0.238	1	4	Gm38304
Vti1a.1	0.000464908	-0.273779	0.273	0.287	1	4	Vti1a
Slc24a2.1	0.000468269	-0.113104	0.996	0.993	1	4	Slc24a2
Rnf13.1	0.000474965	-0.130804	0.532	0.52	1	4	Rnf13
A230001M10Rik.2	0.000509603	-0.173299	0.473	0.481	1	4	A230001M10Rik
Bcas1.2	0.000509903	-0.25935	0.574	0.614	1	4	Bcas1
Grik2.2	0.00052132	-0.186306	0.635	0.653	1	4	Grik2
Eps15.3	0.00053681	-0.238005	0.331	0.338	1	4	Eps15
Pak1.2	0.000537548	-0.170238	0.703	0.708	1	4	Pak1
Kcnq3	0.000538336	-0.131915	0.705	0.705	1	4	Kcnq3
Magi2.2	0.000647608	-0.117267	0.999	0.998	1	4	Magi2
Srsf11.1	0.000791018	0.247472	0.319	0.258	1	4	Srsf11
Ypel2.1	0.000818574	-0.217615	0.627	0.66	1	4	Ypel2
Limch1	0.000854191	-0.107605	0.705	0.687	1	4	Limch1
Park2.1	0.000858173	0.138871	0.438	0.381	1	4	Park2
Ninj2.1	0.000879682	-0.293379	0.42	0.461	1	4	Ninj2
Aplp2	0.000891629	0.349177	0.291	0.23	1	4	Aplp2
Ank3.2	0.000897802	-0.189812	0.868	0.885	1	4	Ank3
Elovl7.2	0.000979266	-0.193376	0.312	0.316	1	4	Elovl7
Snx29.1	0.000995642	-0.255782	0.319	0.331	1	4	Snx29
Zfp704.2	0.000995821	-0.263444	0.264	0.275	1	4	Zfp704
Tnrc6b.1	0.0010985	-0.171803	0.382	0.386	1	4	Tnrc6b
Arhgap39.1	0.00118101	-0.196263	0.368	0.385	1	4	Arhgap39
Ash1l.2	0.00118194	0.186746	0.291	0.242	1	4	Ash1l
Arid5b.1	0.00122735	0.139781	0.332	0.279	1	4	Arid5b
Palm2.3	0.00124379	0.132541	0.491	0.426	1	4	Palm2
Lrch3	0.00135914	-0.258224	0.366	0.389	1	4	Lrch3
Stmn4.1	0.00138249	0.23688	0.357	0.297	1	4	Stmn4
Polr3e	0.00145929	0.243396	0.339	0.28	1	4	Polr3e
Tom1l2.2	0.00156388	-0.209778	0.355	0.364	1	4	Tom1l2
Srcin1	0.00156726	-0.121011	0.422	0.41	1	4	Srcin1
Atp1b3	0.00158169	0.200412	0.268	0.218	1	4	Atp1b3
Aplp1.2	0.00176922	0.250202	0.574	0.51	1	4	Aplp1
Iqsec1.2	0.00193366	-0.25025	0.365	0.398	1	4	Iqsec1
Prickle1.3	0.00199921	-0.34081	0.27	0.308	1	4	Prickle1
Arid1b.2	0.00202624	-0.13965	0.301	0.294	1	4	Arid1b
Fermt2	0.00204584	0.167235	0.266	0.221	1	4	Fermt2
Cdk19	0.00205298	-0.129343	0.781	0.774	1	4	Cdk19
Fam168a.3	0.0021014	-0.130917	0.259	0.248	1	4	Fam168a
Apc.3	0.00210175	-0.181825	0.404	0.416	1	4	Apc
Rap1gds1.3	0.00226546	0.267804	0.291	0.236	1	4	Rap1gds1
Ccp110.3	0.00232459	-0.140942	0.442	0.443	1	4	Ccp110
Cnot4	0.00235187	0.101139	0.262	0.223	1	4	Cnot4
Prr5l.2	0.00238701	-0.133513	0.912	0.913	1	4	Prr5l
Ralgapa1.1	0.00246185	-0.136622	0.286	0.278	1	4	Ralgapa1
Rabgap1l	0.00247082	-0.204334	0.412	0.438	1	4	Rabgap1l
Anks1b.3	0.00248535	-0.362531	0.293	0.328	1	4	Anks1b
Babam2	0.00249905	-0.235812	0.264	0.27	1	4	Babam2
Gna12.1	0.00253338	-0.164833	0.366	0.367	1	4	Gna12
Oxr1.3	0.0025463	0.170755	0.619	0.555	1	4	Oxr1
Arhgap23.1	0.00256346	-0.163103	0.738	0.758	1	4	Arhgap23
Kcnk13.1	0.00261545	-0.282305	0.3	0.33	1	4	Kcnk13
Wnk1.1	0.00267688	-0.169546	0.615	0.642	1	4	Wnk1
Nkain1.2	0.00268674	-0.213825	0.354	0.367	1	4	Nkain1
Fut8	0.00278477	0.246108	0.255	0.205	1	4	Fut8
Lcorl.2	0.00280747	-0.163233	0.292	0.289	1	4	Lcorl
Kansl1.2	0.00280865	-0.147908	0.369	0.369	1	4	Kansl1
Inf2	0.0028921	0.340085	0.297	0.241	1	4	Inf2
Tacc1.2	0.00299063	-0.127861	0.303	0.289	1	4	Tacc1
Kif13b.1	0.00302047	-0.171575	0.646	0.664	1	4	Kif13b
Chd7.2	0.00312373	-0.112471	0.364	0.349	1	4	Chd7
Magi1.2	0.00314256	-0.126648	0.432	0.427	1	4	Magi1
Sh3d19.3	0.00317142	-0.170452	0.539	0.545	1	4	Sh3d19
Cobl.3	0.00323321	-0.224201	0.278	0.28	1	4	Cobl
Pcdh15.3	0.00339944	-0.368241	0.227	0.279	1	4	Pcdh15
Tbc1d5.3	0.00359717	-0.167725	0.797	0.815	1	4	Tbc1d5
Mapt.2	0.00360664	-0.125074	0.909	0.915	1	4	Mapt
Dip2a.2	0.00368592	-0.164749	0.516	0.522	1	4	Dip2a
Dock5.3	0.00375577	-0.145307	0.354	0.346	1	4	Dock5
Slc22a23.1	0.00377771	-0.271664	0.268	0.288	1	4	Slc22a23
Srgap1.3	0.00388766	-0.314444	0.296	0.324	1	4	Srgap1
Usp31.3	0.00395898	-0.139811	0.307	0.299	1	4	Usp31
Shtn1.3	0.00400855	-0.121806	0.607	0.597	1	4	Shtn1
Arglu1.3	0.00404481	0.155858	0.307	0.257	1	4	Arglu1
Sytl2.3	0.00433013	-0.272747	0.364	0.388	1	4	Sytl2
C030029H02Rik.3	0.00445096	-0.123516	0.638	0.634	1	4	C030029H02Rik
Grm3	0.00456978	-0.150596	0.846	0.858	1	4	Grm3
Zfp638.2	0.00473002	-0.193154	0.534	0.564	1	4	Zfp638
Arhgef28.2	0.00493092	-0.145028	0.412	0.409	1	4	Arhgef28
Synj2.1	0.0049899	-0.174314	0.342	0.354	1	4	Synj2
Fign.2	0.00544555	-0.314188	0.312	0.343	1	4	Fign
Vmp1.1	0.00547918	-0.144025	0.77	0.78	1	4	Vmp1
Lrp1b.2	0.00548236	-0.11053	0.985	0.987	1	4	Lrp1b
Amph.3	0.00555229	-0.141164	0.303	0.296	1	4	Amph
Tnrc6c.2	0.00557906	0.103934	0.332	0.291	1	4	Tnrc6c
Grid2.2	0.00558587	-0.164506	0.68	0.695	1	4	Grid2
Akap6.3	0.00583862	-0.126207	0.395	0.398	1	4	Akap6
Scamp5.1	0.00607048	-0.274476	0.247	0.267	1	4	Scamp5
Mat2a	0.00650015	0.157795	0.481	0.424	1	4	Mat2a
Rock1.2	0.00656855	0.189816	0.274	0.229	1	4	Rock1
Naaladl2.2	0.0068391	-0.14879	0.564	0.562	1	4	Naaladl2
Ugt8a.2	0.00711936	-0.14706	0.626	0.636	1	4	Ugt8a
Cerk.3	0.00737725	-0.120998	0.319	0.318	1	4	Cerk
St6galnac3.2	0.00787242	-0.133683	0.885	0.907	1	4	St6galnac3
Plekha5.1	0.00814891	0.190291	0.276	0.232	1	4	Plekha5
Gnao1	0.00818643	-0.113768	0.718	0.713	1	4	Gnao1
Inpp5f.2	0.00820281	-0.16987	0.342	0.344	1	4	Inpp5f
Clmn.3	0.00854358	-0.172189	0.546	0.565	1	4	Clmn
Rab2a	0.00858148	0.232963	0.269	0.221	1	4	Rab2a
Arhgef12.1	0.00863286	0.246116	0.282	0.236	1	4	Arhgef12
Cul1.1	0.00880034	0.169203	0.266	0.223	1	4	Cul1
Tsc22d3.1	0.00890674	0.201969	0.276	0.229	1	4	Tsc22d3
Myo1d	0.00937987	-0.109797	0.515	0.513	1	4	Myo1d
Ankrd28.1	0.00960044	-0.106552	0.568	0.596	1	4	Ankrd28
Zdhhc14.1	0.00969066	-0.177203	0.522	0.555	1	4	Zdhhc14
Meg3	2.25329e-185	7.5641	0.515	0.005	6.08794e-181	5	Meg3
Lsamp	1.40041e-184	4.79727	0.757	0.146	3.78364e-180	5	Lsamp
Pcdh7	5.09713e-159	6.38705	0.519	0.012	1.37714e-154	5	Pcdh7
Nrxn3	4.10749e-151	8.15947	0.368	0.001	1.10976e-146	5	Nrxn3
Tnik	5.48931e-150	6.31823	0.498	0.013	1.4831e-145	5	Tnik
Snhg11	1.72681e-147	7.46367	0.427	0.004	4.6655e-143	5	Snhg11
9530059O14Rik	7.58569e-144	6.33175	0.494	0.017	2.0495e-139	5	9530059O14Rik
Csmd1	1.25583e-136	8.50851	0.347	0.001	3.39299e-132	5	Csmd1
Cntn1	2.67116e-133	10.4571	0.326	0.001	7.21693e-129	5	Cntn1
Frmd4a	1.14004e-125	10.6991	0.347	0.004	3.08017e-121	5	Frmd4a
Magi2.3	1.31469e-125	-0.852272	0.971	0.998	3.55204e-121	5	Magi2
Nrxn1	3.92442e-124	6.51425	0.439	0.012	1.0603e-119	5	Nrxn1
Kcnip4	5.38657e-121	7.29339	0.331	0.002	1.45534e-116	5	Kcnip4
Large1	3.37301e-120	6.07004	0.406	0.009	9.11319e-116	5	Large1
Map1b	7.05316e-115	9.60394	0.28	0	1.90562e-110	5	Map1b
Pde4d	1.93245e-114	6.55776	0.389	0.009	5.2211e-110	5	Pde4d
Prom1	2.47054e-114	8.19258	0.297	0.001	6.6749e-110	5	Prom1
Gria2	3.26867e-114	7.736	0.322	0.003	8.83131e-110	5	Gria2
Lingo2	6.6344e-106	8.14602	0.276	0.001	1.79248e-101	5	Lingo2
Astn2	2.74381e-105	5.36785	0.381	0.01	7.41323e-101	5	Astn2
Kank1	7.04418e-105	4.89517	0.402	0.013	1.9032e-100	5	Kank1
Dscam	1.38679e-104	7.94263	0.293	0.002	3.74683e-100	5	Dscam
Opcml	1.41242e-104	4.42458	0.615	0.096	3.81608e-100	5	Opcml
Nrg3	3.35349e-102	6.96703	0.276	0.001	9.06045e-98	5	Nrg3
Csmd2	5.37458e-100	3.8893	0.506	0.036	1.4521e-95	5	Csmd2
Negr1	2.13909e-99	4.51575	0.494	0.04	5.77939e-95	5	Negr1
Adgrl3	1.29133e-97	5.93445	0.356	0.01	3.48892e-93	5	Adgrl3
Syne1	2.84657e-96	5.46955	0.356	0.01	7.69087e-92	5	Syne1
Dlgap1	3.81759e-95	7.28678	0.255	0.001	1.03144e-90	5	Dlgap1
Nav2	3.31798e-93	3.75421	0.565	0.065	8.96451e-89	5	Nav2
Nckap5	6.02055e-93	4.62767	0.448	0.06	1.62663e-88	5	Nckap5
Edil3.2	1.72891e-87	-1.11566	0.791	0.985	4.67118e-83	5	Edil3
Rims2	7.47216e-87	6.07319	0.289	0.005	2.01883e-82	5	Rims2
Sema5a	4.36141e-85	7.15908	0.255	0.006	1.17836e-80	5	Sema5a
Dpp6	9.11002e-84	6.49036	0.259	0.003	2.46134e-79	5	Dpp6
Ust	1.3129e-80	4.67097	0.402	0.028	3.5472e-76	5	Ust
9630013A20Rik	6.53138e-80	7.29747	0.251	0.012	1.76465e-75	5	9630013A20Rik
Cdh11	2.85674e-79	5.83452	0.272	0.005	7.71835e-75	5	Cdh11
Cacna2d1	1.49436e-76	4.57793	0.36	0.02	4.03747e-72	5	Cacna2d1
Ttyh1	7.99813e-76	5.5537	0.259	0.005	2.16093e-71	5	Ttyh1
Map2	1.69529e-75	4.53149	0.351	0.019	4.58035e-71	5	Map2
Ctnnd2	3.90309e-72	5.00575	0.331	0.018	1.05454e-67	5	Ctnnd2
Gm26848	3.02186e-70	4.96453	0.272	0.008	8.16446e-66	5	Gm26848
Sgip1	6.19376e-68	4.51408	0.285	0.011	1.67343e-63	5	Sgip1
Mast4.3	9.31296e-68	-1.18406	0.728	0.964	2.51618e-63	5	Mast4
Zmiz1	8.6842e-66	2.53061	0.347	0.038	2.3463e-61	5	Zmiz1
Man1a	2.55694e-65	3.37938	0.456	0.061	6.90834e-61	5	Man1a
Fyn	2.53469e-63	3.44962	0.485	0.086	6.84821e-59	5	Fyn
Ube3a	5.2736e-63	4.14885	0.322	0.021	1.42482e-58	5	Ube3a
Anks1b.4	4.56396e-62	1.97033	0.816	0.318	1.23309e-57	5	Anks1b
Man1a2	5.89489e-62	3.36927	0.343	0.028	1.59268e-57	5	Man1a2
Lrp1b.3	6.56997e-62	-0.76328	0.904	0.988	1.77507e-57	5	Lrp1b
Slc24a2.2	1.79803e-60	-0.808183	0.925	0.994	4.85792e-56	5	Slc24a2
Dock4	4.091e-60	3.08182	0.573	0.129	1.10531e-55	5	Dock4
Pcdh17	1.75556e-59	4.30087	0.339	0.032	4.74317e-55	5	Pcdh17
Chsy3	3.42226e-59	3.35347	0.402	0.047	9.24626e-55	5	Chsy3
Prr5l.3	6.43316e-59	-1.26578	0.707	0.916	1.73811e-54	5	Prr5l
Ppp3ca	1.29616e-58	1.88009	0.661	0.185	3.50197e-54	5	Ppp3ca
Zfpm2	1.14258e-56	4.42228	0.255	0.012	3.08704e-52	5	Zfpm2
Ralyl	3.77146e-56	3.88579	0.351	0.035	1.01897e-51	5	Ralyl
Pclo	5.92576e-56	2.84425	0.414	0.057	1.60102e-51	5	Pclo
Ppfia2	1.03219e-55	4.93032	0.255	0.015	2.78877e-51	5	Ppfia2
Ttc3	4.33363e-55	3.57288	0.335	0.031	1.17086e-50	5	Ttc3
Mical3	1.34854e-54	2.27025	0.598	0.206	3.64349e-50	5	Mical3
Luzp2	1.53204e-53	3.08382	0.423	0.064	4.13927e-49	5	Luzp2
Pbx1	3.46526e-53	4.56869	0.259	0.015	9.36245e-49	5	Pbx1
Grm3.1	5.80241e-53	-1.36711	0.552	0.862	1.5677e-48	5	Grm3
Auts2.3	1.06247e-52	1.52556	0.908	0.613	2.87059e-48	5	Auts2
Kat6b	4.7824e-51	2.72395	0.339	0.041	1.29211e-46	5	Kat6b
Cdc42bpa	1.35794e-50	-0.956933	0.833	0.849	3.66889e-46	5	Cdc42bpa
Epb41l1	2.7154e-50	3.87862	0.272	0.019	7.33647e-46	5	Epb41l1
Gpm6b	4.8667e-50	-1.19144	0.661	0.827	1.31488e-45	5	Gpm6b
Znrf1	7.0239e-50	2.6205	0.364	0.051	1.89772e-45	5	Znrf1
Tenm2	1.5741e-49	3.83407	0.414	0.081	4.2529e-45	5	Tenm2
AC149090.1	2.34823e-49	3.55519	0.268	0.02	6.34444e-45	5	AC149090.1
Gatm	2.92569e-49	-1.39253	0.536	0.639	7.90464e-45	5	Gatm
Rapgef2	4.33168e-49	2.33514	0.439	0.082	1.17033e-44	5	Rapgef2
Rnf122	6.13641e-49	2.043	0.289	0.041	1.65793e-44	5	Rnf122
Smurf1	9.73078e-49	3.57099	0.255	0.018	2.62906e-44	5	Smurf1
Gm42418.2	8.29833e-48	-0.528134	0.791	0.6	2.24204e-43	5	Gm42418
Strbp.1	2.64306e-47	1.28867	0.728	0.272	7.14103e-43	5	Strbp
Camta1	2.73724e-47	1.96486	0.452	0.096	7.39548e-43	5	Camta1
A230057D06Rik	2.74927e-47	2.52833	0.456	0.09	7.42797e-43	5	A230057D06Rik
Ddx17	3.82353e-47	-0.319178	0.603	0.447	1.03304e-42	5	Ddx17
Cacnb4	6.29798e-47	2.01715	0.54	0.135	1.70159e-42	5	Cacnb4
Pde4b.2	8.76463e-47	-0.567099	0.971	0.999	2.36803e-42	5	Pde4b
Pcm1.2	1.7725e-45	0.479785	0.548	0.258	4.78895e-41	5	Pcm1
Gm42439	3.71508e-45	2.33529	0.414	0.077	1.00374e-40	5	Gm42439
Etv6	4.24786e-45	3.60786	0.31	0.041	1.14769e-40	5	Etv6
Ncam1	7.14157e-45	-0.769151	0.874	0.872	1.92951e-40	5	Ncam1
Soga1	7.61074e-45	0.912793	0.418	0.134	2.05627e-40	5	Soga1
Mgat5	8.21908e-45	2.62081	0.364	0.056	2.22063e-40	5	Mgat5
Aak1	1.06585e-44	2.50582	0.297	0.039	2.87972e-40	5	Aak1
Kif13b.2	2.95598e-44	-1.10181	0.603	0.664	7.98646e-40	5	Kif13b
Nav3	4.6225e-44	4.21056	0.28	0.031	1.24891e-39	5	Nav3
Scd2.1	4.62466e-44	-1.3017	0.515	0.59	1.24949e-39	5	Scd2
Cmip	5.49596e-44	2.19416	0.431	0.088	1.4849e-39	5	Cmip
Vps13a	5.69721e-44	2.70724	0.285	0.034	1.53927e-39	5	Vps13a
Aplp1.3	1.31293e-43	-1.14299	0.498	0.513	3.54728e-39	5	Aplp1
Mettl23.1	1.3408e-43	-0.498322	0.31	0.212	3.62256e-39	5	Mettl23
Osbpl9	1.46909e-43	2.65795	0.297	0.037	3.9692e-39	5	Osbpl9
Adgrb3	2.57851e-43	3.15015	0.381	0.064	6.96661e-39	5	Adgrb3
Hs2st1	2.66737e-43	3.03387	0.28	0.031	7.20671e-39	5	Hs2st1
Ssbp2	2.81193e-43	3.43314	0.268	0.025	7.59727e-39	5	Ssbp2
Cadps	9.51111e-43	3.09775	0.326	0.044	2.56971e-38	5	Cadps
Srgap3	1.33826e-42	2.61494	0.339	0.051	3.61572e-38	5	Srgap3
Hecw2.2	3.00926e-42	-1.0926	0.669	0.834	8.13041e-38	5	Hecw2
Gm43713	4.83362e-42	0.742193	0.402	0.158	1.30595e-37	5	Gm43713
2310035C23Rik	8.57449e-42	0.38965	0.326	0.15	2.31666e-37	5	2310035C23Rik
Daam2.2	9.51614e-42	-1.19172	0.54	0.618	2.57107e-37	5	Daam2
Ncor2	1.18812e-41	2.79792	0.289	0.036	3.21005e-37	5	Ncor2
Tmem108	1.29e-41	3.87227	0.322	0.057	3.48531e-37	5	Tmem108
Gfra1	2.57748e-41	1.94473	0.264	0.043	6.96384e-37	5	Gfra1
Tmem163	5.04317e-41	2.4387	0.477	0.117	1.36256e-36	5	Tmem163
Itch	7.22704e-41	-0.660494	0.632	0.543	1.9526e-36	5	Itch
1110051M20Rik	7.38676e-41	1.21296	0.389	0.109	1.99575e-36	5	1110051M20Rik
Dync1li2.1	1.0032e-40	-0.445159	0.418	0.275	2.71044e-36	5	Dync1li2
Sept7.2	1.49325e-40	-0.884361	0.782	0.804	4.03446e-36	5	2024-09-07
Kif13a.2	1.9327e-40	-1.12717	0.536	0.567	5.22176e-36	5	Kif13a
Plxdc2.1	2.2769e-40	-1.10207	0.657	0.814	6.15173e-36	5	Plxdc2
Gtf2i.2	2.27823e-40	0.486992	0.51	0.243	6.15532e-36	5	Gtf2i
Msi2	2.35264e-40	2.3899	0.385	0.073	6.35636e-36	5	Msi2
Maml2	2.90403e-40	2.63703	0.322	0.048	7.8461e-36	5	Maml2
Akap9	3.06259e-40	-0.306135	0.439	0.297	8.27451e-36	5	Akap9
Xkr4	4.44383e-40	1.64628	0.603	0.201	1.20063e-35	5	Xkr4
Phf20l1	5.4152e-40	1.44434	0.473	0.136	1.46308e-35	5	Phf20l1
St6galnac3.3	6.42204e-40	-0.964902	0.816	0.908	1.73511e-35	5	St6galnac3
Immp1l	1.23755e-39	-0.465175	0.418	0.302	3.34361e-35	5	Immp1l
Plcl1	1.63939e-39	-0.823435	0.971	0.984	4.42932e-35	5	Plcl1
Rsrc1	3.07318e-39	-0.313658	0.435	0.294	8.30311e-35	5	Rsrc1
Rtn3	4.24049e-39	1.27482	0.452	0.136	1.1457e-34	5	Rtn3
Trim35.1	7.44519e-39	-0.784579	0.481	0.407	2.01154e-34	5	Trim35
Macrod2	7.8702e-39	1.79381	0.552	0.171	2.12637e-34	5	Macrod2
Srpk2	9.02519e-39	1.46496	0.49	0.147	2.43843e-34	5	Srpk2
Akt3	9.56471e-39	2.46982	0.36	0.065	2.58419e-34	5	Akt3
Setbp1	1.01114e-38	2.78032	0.305	0.044	2.73189e-34	5	Setbp1
Mark3	1.24622e-38	1.41221	0.427	0.122	3.36704e-34	5	Mark3
Grik2.3	1.35599e-38	1.10691	0.862	0.648	3.66361e-34	5	Grik2
AI314180	1.47485e-38	1.45776	0.297	0.075	3.98475e-34	5	AI314180
Gls	1.6186e-38	2.2888	0.259	0.037	4.37314e-34	5	Gls
Ankrd11	5.64246e-38	1.45623	0.464	0.137	1.52448e-33	5	Ankrd11
Lgi3.2	6.78383e-38	-0.291625	0.448	0.275	1.83285e-33	5	Lgi3
Enox1.2	9.14634e-38	-0.860714	0.594	0.69	2.47116e-33	5	Enox1
Glt8d1.1	2.01083e-37	-0.233029	0.343	0.213	5.43287e-33	5	Glt8d1
R3hdm1.2	2.26404e-37	1.55865	0.64	0.241	6.11697e-33	5	R3hdm1
Dmd	3.33521e-37	3.00538	0.31	0.046	9.01107e-33	5	Dmd
Chd9	4.42285e-37	1.57682	0.385	0.095	1.19497e-32	5	Chd9
Kcnq1ot1	8.09581e-37	1.49809	0.456	0.137	2.18733e-32	5	Kcnq1ot1
Stxbp3.1	9.1716e-37	-0.414346	0.477	0.336	2.47798e-32	5	Stxbp3
Klhdc10	1.30832e-36	2.34833	0.264	0.038	3.53481e-32	5	Klhdc10
Zmynd11	1.70054e-36	1.72298	0.343	0.077	4.59451e-32	5	Zmynd11
Atp6v0b	2.58501e-36	0.822036	0.481	0.187	6.98419e-32	5	Atp6v0b
Gm26694.2	2.66255e-36	-0.22974	0.397	0.256	7.19367e-32	5	Gm26694
Abca2	2.77954e-36	-0.288989	0.452	0.29	7.50977e-32	5	Abca2
2410089E03Rik	3.29042e-36	2.42625	0.259	0.038	8.89005e-32	5	2410089E03Rik
Pard3.2	3.51496e-36	-0.859315	0.527	0.496	9.49671e-32	5	Pard3
Il1rap	3.90886e-36	-0.814334	0.603	0.573	1.0561e-31	5	Il1rap
Aspa.2	4.6376e-36	-1.25403	0.611	0.782	1.25299e-31	5	Aspa
Kidins220	4.78495e-36	1.37643	0.431	0.128	1.2928e-31	5	Kidins220
Cdc37l1	6.08974e-36	-0.740631	0.845	0.824	1.64533e-31	5	Cdc37l1
Pex5l.3	7.53378e-36	-1.04629	0.795	0.894	2.03548e-31	5	Pex5l
Fa2h.2	1.04794e-35	-0.777004	0.653	0.594	2.83133e-31	5	Fa2h
Arhgef10	1.29801e-35	-0.388651	0.623	0.48	3.50696e-31	5	Arhgef10
Gkap1	1.5133e-35	0.257456	0.406	0.195	4.08863e-31	5	Gkap1
Kif21a.2	1.80855e-35	-0.651464	0.686	0.638	4.88634e-31	5	Kif21a
Csrp1.2	2.033e-35	-0.906581	0.448	0.406	5.49275e-31	5	Csrp1
Map7.1	2.48548e-35	-0.657156	0.933	0.904	6.71526e-31	5	Map7
Eif4g3	3.85562e-35	1.2805	0.377	0.111	1.04171e-30	5	Eif4g3
Fnbp1.1	4.20905e-35	-0.945977	0.753	0.888	1.1372e-30	5	Fnbp1
Akap8l	4.53831e-35	1.11092	0.46	0.157	1.22616e-30	5	Akap8l
Gm48678.1	5.38138e-35	-0.864188	0.603	0.54	1.45394e-30	5	Gm48678
Ccnl2	6.30027e-35	0.483662	0.427	0.199	1.70221e-30	5	Ccnl2
Ppp2r2a.2	8.62863e-35	-0.665744	0.464	0.379	2.33128e-30	5	Ppp2r2a
Map4k3	9.55425e-35	2.47081	0.259	0.038	2.58137e-30	5	Map4k3
Zcchc11	1.03314e-34	1.16593	0.335	0.109	2.79134e-30	5	Zcchc11
Gnao1.1	1.04212e-34	-0.718949	0.749	0.712	2.81561e-30	5	Gnao1
Adipor2.3	1.07456e-34	-1.35953	0.456	0.669	2.90325e-30	5	Adipor2
Clasp2	1.21859e-34	-0.839876	0.766	0.801	3.29239e-30	5	Clasp2
Phf3	1.2502e-34	-0.168042	0.469	0.319	3.3778e-30	5	Phf3
Nfib	1.29768e-34	2.38747	0.431	0.11	3.50608e-30	5	Nfib
Ccdc50	1.30554e-34	-0.854889	0.473	0.445	3.5273e-30	5	Ccdc50
Thra.2	1.30842e-34	-0.201568	0.49	0.328	3.5351e-30	5	Thra
Chd4	1.56919e-34	1.27663	0.368	0.11	4.23964e-30	5	Chd4
Hnrnpdl	1.612e-34	-0.573062	0.41	0.339	4.35531e-30	5	Hnrnpdl
Yeats2	1.8834e-34	2.07057	0.297	0.056	5.08857e-30	5	Yeats2
Nlk	1.98491e-34	1.09342	0.494	0.182	5.36283e-30	5	Nlk
Cadm1	2.30174e-34	2.06921	0.494	0.152	6.21883e-30	5	Cadm1
Klf13.2	2.49656e-34	-0.536541	0.498	0.385	6.7452e-30	5	Klf13
Ssh2.1	2.81695e-34	-0.594547	0.715	0.66	7.61083e-30	5	Ssh2
Rab31	3.18467e-34	-0.840727	0.661	0.646	8.60435e-30	5	Rab31
Picalm.2	3.39028e-34	-0.820789	0.502	0.474	9.15986e-30	5	Picalm
Ank2	3.74544e-34	-0.609051	0.883	0.966	1.01194e-29	5	Ank2
Nlgn1.2	4.25872e-34	1.50375	0.77	0.374	1.15062e-29	5	Nlgn1
Mef2d	4.42562e-34	1.63116	0.255	0.053	1.19571e-29	5	Mef2d
Sbf1	5.27367e-34	0.132896	0.305	0.137	1.42484e-29	5	Sbf1
Fam49b	5.85088e-34	0.439284	0.423	0.203	1.58079e-29	5	Fam49b
Chka	6.42164e-34	2.06124	0.264	0.043	1.735e-29	5	Chka
Gm29237	7.20859e-34	0.555564	0.268	0.108	1.94762e-29	5	Gm29237
Iffo1	8.81369e-34	0.745529	0.326	0.117	2.38128e-29	5	Iffo1
Otud7b	9.63341e-34	-0.650019	0.632	0.566	2.60275e-29	5	Otud7b
Atrn.1	1.02965e-33	-0.160313	0.515	0.345	2.78192e-29	5	Atrn
Prdm2	1.04483e-33	0.344333	0.285	0.124	2.82291e-29	5	Prdm2
Csnk1g3	1.16582e-33	0.823962	0.339	0.121	3.14981e-29	5	Csnk1g3
Prkcq.2	1.37101e-33	-0.211237	0.418	0.259	3.7042e-29	5	Prkcq
Fam102a	1.76667e-33	-0.357937	0.368	0.231	4.7732e-29	5	Fam102a
Zfr	1.86816e-33	0.901525	0.498	0.197	5.04741e-29	5	Zfr
Sec61a2	1.97267e-33	0.669561	0.377	0.154	5.32976e-29	5	Sec61a2
Elmo1.1	2.22918e-33	-1.0315	0.653	0.814	6.0228e-29	5	Elmo1
Map3k3	2.28008e-33	0.934683	0.343	0.118	6.16033e-29	5	Map3k3
Cpeb2	2.59182e-33	-0.492062	0.448	0.335	7.00259e-29	5	Cpeb2
Ube2k	2.62411e-33	0.742081	0.339	0.125	7.08983e-29	5	Ube2k
Etnk1	2.89502e-33	1.58735	0.364	0.092	7.82175e-29	5	Etnk1
Plekhh1	2.90157e-33	-1.09522	0.51	0.573	7.83945e-29	5	Plekhh1
Hnrnpa2b1.1	3.52331e-33	-0.288252	0.628	0.514	9.51928e-29	5	Hnrnpa2b1
Brd4	3.70321e-33	0.194467	0.393	0.212	1.00053e-28	5	Brd4
Babam2.1	3.87513e-33	-0.252792	0.402	0.268	1.04698e-28	5	Babam2
Fxr1	4.07867e-33	-0.213041	0.406	0.271	1.10198e-28	5	Fxr1
Tmcc3.2	4.26375e-33	-0.775218	0.548	0.503	1.15198e-28	5	Tmcc3
Tcf7l2	5.41565e-33	3.01981	0.272	0.095	1.4632e-28	5	Tcf7l2
Tbc1d5.4	5.47632e-33	-0.823824	0.795	0.814	1.47959e-28	5	Tbc1d5
Ankrd17	5.68807e-33	1.52804	0.46	0.142	1.5368e-28	5	Ankrd17
Dazap1	5.72266e-33	0.608549	0.28	0.101	1.54615e-28	5	Dazap1
Luc7l2.2	7.04339e-33	-0.169073	0.787	0.608	1.90298e-28	5	Luc7l2
Gm12353.1	7.06995e-33	-0.475924	0.326	0.226	1.91016e-28	5	Gm12353
Rab10.1	7.11996e-33	-0.367597	0.464	0.341	1.92367e-28	5	Rab10
Prickle1.4	7.15908e-33	1.52903	0.64	0.3	1.93424e-28	5	Prickle1
Dis3l2.2	7.50027e-33	-0.718752	0.414	0.352	2.02642e-28	5	Dis3l2
Tom1l2.3	8.25628e-33	-0.242516	0.51	0.361	2.23068e-28	5	Tom1l2
Lrrc4	8.27135e-33	1.62969	0.364	0.095	2.23475e-28	5	Lrrc4
Cntln	8.34614e-33	0.640282	0.356	0.142	2.25496e-28	5	Cntln
Efcab14.1	8.41883e-33	-0.707665	0.268	0.19	2.2746e-28	5	Efcab14
Rcbtb1.2	1.05926e-32	-0.940518	0.498	0.516	2.86192e-28	5	Rcbtb1
Trip12	1.22078e-32	1.40228	0.552	0.199	3.2983e-28	5	Trip12
Klf7	1.34144e-32	-0.139488	0.49	0.31	3.62432e-28	5	Klf7
Syt11.2	1.41905e-32	-0.511945	0.498	0.405	3.83398e-28	5	Syt11
Tmod2.2	1.68334e-32	-0.655757	0.707	0.649	4.54806e-28	5	Tmod2
Macf1.2	1.7383e-32	1.09807	0.636	0.272	4.69655e-28	5	Macf1
Nf1.2	1.81002e-32	-0.113484	0.565	0.399	4.89032e-28	5	Nf1
Nisch	2.27291e-32	1.02267	0.326	0.104	6.14096e-28	5	Nisch
Srrm1.1	2.33454e-32	-0.348952	0.381	0.276	6.30747e-28	5	Srrm1
Mprip	2.64915e-32	1.40705	0.326	0.089	7.15747e-28	5	Mprip
Chd7.3	2.84186e-32	-0.303313	0.506	0.347	7.67814e-28	5	Chd7
Ttc14	2.98439e-32	0.81905	0.456	0.182	8.06321e-28	5	Ttc14
Cnksr3	3.31778e-32	3.35013	0.251	0.057	8.96397e-28	5	Cnksr3
Itsn2.2	3.58235e-32	-0.907392	0.548	0.533	9.67878e-28	5	Itsn2
Zfyve9	4.56589e-32	1.00708	0.406	0.145	1.23361e-27	5	Zfyve9
Sfpq.3	4.70413e-32	0.297667	0.494	0.28	1.27096e-27	5	Sfpq
Mdm2	4.99223e-32	0.359149	0.297	0.13	1.3488e-27	5	Mdm2
Klc1	5.33604e-32	0.154386	0.297	0.151	1.44169e-27	5	Klc1
Pde7a	5.37312e-32	1.4291	0.385	0.114	1.45171e-27	5	Pde7a
Atl3	5.94544e-32	-0.461335	0.318	0.212	1.60634e-27	5	Atl3
Srsf11.2	6.41567e-32	0.552351	0.523	0.257	1.73338e-27	5	Srsf11
Gsk3b	6.96459e-32	1.26878	0.423	0.138	1.88169e-27	5	Gsk3b
Snd1	9.63591e-32	1.46004	0.356	0.098	2.60343e-27	5	Snd1
Mysm1	1.11592e-31	0.168043	0.331	0.171	3.01498e-27	5	Mysm1
Nipbl.1	1.16289e-31	-0.208381	0.477	0.345	3.14191e-27	5	Nipbl
E130308A19Rik	1.47744e-31	-0.183723	0.506	0.334	3.99175e-27	5	E130308A19Rik
Evi5l	1.50452e-31	-0.235895	0.326	0.202	4.06491e-27	5	Evi5l
Zdhhc20.2	1.51932e-31	-1.32318	0.439	0.618	4.10489e-27	5	Zdhhc20
Arpc1a	1.66632e-31	0.148711	0.31	0.149	4.50207e-27	5	Arpc1a
Ubn2	1.69031e-31	0.495417	0.594	0.316	4.56687e-27	5	Ubn2
Neat1.2	1.70579e-31	-1.31172	0.527	0.765	4.60871e-27	5	Neat1
Prima1	1.89062e-31	0.291447	0.356	0.166	5.10808e-27	5	Prima1
Smarcb1	2.3067e-31	-0.195269	0.251	0.13	6.23224e-27	5	Smarcb1
Fth1.3	2.45327e-31	-1.66565	0.385	0.542	6.62825e-27	5	Fth1
Top2b	2.47016e-31	0.683204	0.297	0.113	6.67389e-27	5	Top2b
Cdc73	2.47181e-31	0.367333	0.305	0.136	6.67833e-27	5	Cdc73
Tmem132b	3.2644e-31	1.98892	0.335	0.075	8.81976e-27	5	Tmem132b
Kat2b.1	3.41604e-31	-1.16524	0.326	0.343	9.22946e-27	5	Kat2b
Gm4221	3.63781e-31	1.08948	0.318	0.098	9.82862e-27	5	Gm4221
Rabgap1.2	3.68795e-31	0.100192	0.502	0.308	9.96411e-27	5	Rabgap1
Fam208a	4.09326e-31	-0.353897	0.305	0.226	1.10592e-26	5	Fam208a
Oxct1	4.55133e-31	1.97901	0.28	0.054	1.22968e-26	5	Oxct1
Jarid2	4.76777e-31	0.475893	0.393	0.178	1.28816e-26	5	Jarid2
Prag1	4.84074e-31	0.363996	0.314	0.135	1.30787e-26	5	Prag1
Atxn2	5.22745e-31	0.628999	0.427	0.19	1.41235e-26	5	Atxn2
Nbas.2	5.67778e-31	-0.761898	0.644	0.606	1.53402e-26	5	Nbas
Scamp5.2	6.04847e-31	-0.547798	0.364	0.264	1.63417e-26	5	Scamp5
Mta3	7.20861e-31	-0.316013	0.427	0.284	1.94762e-26	5	Mta3
Sarnp	7.31459e-31	0.31576	0.289	0.13	1.97626e-26	5	Sarnp
Srcin1.1	8.87924e-31	-0.129438	0.59	0.407	2.39899e-26	5	Srcin1
Sptlc2	8.92799e-31	0.14522	0.28	0.13	2.41217e-26	5	Sptlc2
Npat	9.06049e-31	-0.377763	0.318	0.201	2.44796e-26	5	Npat
Zfp182	1.04479e-30	-0.745211	0.305	0.241	2.82281e-26	5	Zfp182
Glg1	1.06223e-30	1.03548	0.427	0.161	2.86993e-26	5	Glg1
Gm37494	1.07118e-30	-0.159751	0.326	0.182	2.8941e-26	5	Gm37494
Gnb1	1.09291e-30	0.971049	0.41	0.153	2.95283e-26	5	Gnb1
Arid1a	1.17585e-30	0.432778	0.293	0.121	3.17692e-26	5	Arid1a
Ccser2	1.40951e-30	2.16875	0.377	0.093	3.80822e-26	5	Ccser2
Gm26733	1.43952e-30	0.405163	0.372	0.189	3.8893e-26	5	Gm26733
Far1	1.70029e-30	0.524209	0.364	0.161	4.59384e-26	5	Far1
Gpr137c	1.77302e-30	0.713787	0.343	0.131	4.79035e-26	5	Gpr137c
Asb3	1.78996e-30	-0.108602	0.326	0.205	4.83612e-26	5	Asb3
Nfe2l3	1.81256e-30	-0.656398	0.293	0.218	4.89717e-26	5	Nfe2l3
Mast3.2	1.84303e-30	-1.04694	0.603	0.663	4.9795e-26	5	Mast3
Ppp1r21.1	1.89334e-30	-0.453325	0.393	0.283	5.11541e-26	5	Ppp1r21
Reep3	1.99444e-30	-0.147793	0.272	0.157	5.38858e-26	5	Reep3
Cdk19.1	2.15072e-30	-0.736689	0.803	0.774	5.81081e-26	5	Cdk19
Cyth1	2.6678e-30	-0.711273	0.469	0.412	7.20785e-26	5	Cyth1
Pafah1b1.2	2.67441e-30	-0.320053	0.686	0.561	7.22571e-26	5	Pafah1b1
2024-03-06	2.75038e-30	1.58253	0.272	0.061	7.43097e-26	5	2024-03-06
Gatad2b	2.93866e-30	-0.218865	0.377	0.258	7.93967e-26	5	Gatad2b
Rffl.2	2.94634e-30	-0.576761	0.494	0.406	7.96043e-26	5	Rffl
Srek1	3.35012e-30	1.19494	0.439	0.152	9.05134e-26	5	Srek1
Pds5a	3.38753e-30	0.153119	0.335	0.176	9.15243e-26	5	Pds5a
Bcl2l1	3.49674e-30	-1.01151	0.435	0.461	9.44749e-26	5	Bcl2l1
Pip4k2a	3.52986e-30	-1.0596	0.523	0.621	9.53697e-26	5	Pip4k2a
Rab3gap1	3.5427e-30	0.760068	0.293	0.106	9.57168e-26	5	Rab3gap1
Kif1b.2	3.60509e-30	-0.640174	0.787	0.763	9.74023e-26	5	Kif1b
Ubr2.2	4.01494e-30	-0.772809	0.343	0.301	1.08476e-25	5	Ubr2
Zfp950	4.06774e-30	1.52433	0.322	0.083	1.09902e-25	5	Zfp950
Gm20687	4.28594e-30	-0.134735	0.285	0.164	1.15797e-25	5	Gm20687
Rnf130.1	4.52277e-30	-0.325378	0.36	0.244	1.22196e-25	5	Rnf130
Trim24	4.60424e-30	0.113327	0.272	0.128	1.24397e-25	5	Trim24
Dnm2	4.64862e-30	0.154248	0.481	0.271	1.25596e-25	5	Dnm2
Tmbim1	4.72638e-30	-0.745863	0.326	0.263	1.27697e-25	5	Tmbim1
Mpp5.1	4.90481e-30	-0.697238	0.297	0.223	1.32518e-25	5	Mpp5
Ctnna3.2	5.96049e-30	-1.05717	0.598	0.797	1.6104e-25	5	Ctnna3
Tbl1xr1	7.61527e-30	0.263414	0.414	0.218	2.05749e-25	5	Tbl1xr1
Ggnbp2	7.93282e-30	0.916836	0.318	0.112	2.14329e-25	5	Ggnbp2
Acox1	7.95048e-30	-0.101927	0.28	0.152	2.14806e-25	5	Acox1
Itfg1	8.0695e-30	-0.315655	0.314	0.21	2.18022e-25	5	Itfg1
Sox10.2	8.08533e-30	-0.37901	0.502	0.368	2.1845e-25	5	Sox10
Vps8.2	8.40209e-30	-0.823349	0.397	0.372	2.27008e-25	5	Vps8
BC005561	8.70565e-30	0.645111	0.347	0.145	2.35209e-25	5	BC005561
Phf14	9.32267e-30	0.81994	0.452	0.185	2.5188e-25	5	Phf14
4932443L11Rik	9.44376e-30	-0.203384	0.318	0.18	2.55152e-25	5	4932443L11Rik
Huwe1.2	9.73651e-30	0.311969	0.502	0.283	2.63061e-25	5	Huwe1
Gm45345	1.23582e-29	0.212623	0.276	0.12	3.33894e-25	5	Gm45345
Scarb2	1.35253e-29	0.222626	0.314	0.151	3.65427e-25	5	Scarb2
Neo1.2	1.42332e-29	-0.279064	0.586	0.441	3.84553e-25	5	Neo1
Ncoa2.1	1.67346e-29	-0.40962	0.485	0.403	4.52135e-25	5	Ncoa2
Ppp2r3a.2	1.92463e-29	-0.610172	0.732	0.665	5.19996e-25	5	Ppp2r3a
Cmtm5	2.08173e-29	-0.604729	0.251	0.17	5.62441e-25	5	Cmtm5
Hmg20a	2.10281e-29	0.251278	0.301	0.147	5.68137e-25	5	Hmg20a
Rsrp1	2.11025e-29	-0.469055	0.644	0.574	5.70148e-25	5	Rsrp1
Fnip1	2.33248e-29	-0.111351	0.351	0.22	6.30189e-25	5	Fnip1
Fbxo11	2.34456e-29	0.753513	0.389	0.16	6.33453e-25	5	Fbxo11
Apod.4	2.7864e-29	-1.56743	0.356	0.549	7.52829e-25	5	Apod
Gm47271.2	3.18714e-29	-0.10784	0.431	0.263	8.61101e-25	5	Gm47271
D5Ertd579e	3.407e-29	0.580638	0.28	0.106	9.20504e-25	5	D5Ertd579e
Tcf20	3.64219e-29	0.960672	0.343	0.118	9.84046e-25	5	Tcf20
Nr2c2	3.94096e-29	-0.320314	0.285	0.186	1.06477e-24	5	Nr2c2
Tia1	4.02146e-29	1.53217	0.322	0.086	1.08652e-24	5	Tia1
Dusp15	4.07439e-29	0.724841	0.305	0.11	1.10082e-24	5	Dusp15
Upf2	4.5117e-29	0.690266	0.276	0.104	1.21897e-24	5	Upf2
Enah	5.03542e-29	1.19022	0.28	0.073	1.36047e-24	5	Enah
Sltm.2	5.3307e-29	-0.143248	0.481	0.34	1.44025e-24	5	Sltm
Litaf.2	5.69261e-29	-1.04835	0.406	0.441	1.53803e-24	5	Litaf
Cux2	6.2295e-29	1.22601	0.259	0.07	1.68309e-24	5	Cux2
Nfasc.3	6.47063e-29	1.376	0.816	0.655	1.74824e-24	5	Nfasc
Gnb4	6.58186e-29	1.08111	0.28	0.081	1.77829e-24	5	Gnb4
Csnk1a1	6.97895e-29	0.891334	0.448	0.183	1.88557e-24	5	Csnk1a1
Herc4	7.36904e-29	-0.576485	0.331	0.27	1.99097e-24	5	Herc4
Tlk2	7.90192e-29	1.14237	0.314	0.098	2.13494e-24	5	Tlk2
Cab39l	8.52618e-29	-0.68664	0.276	0.216	2.3036e-24	5	Cab39l
Wwox	8.65265e-29	-0.294657	0.477	0.349	2.33777e-24	5	Wwox
Cnot10	8.91893e-29	0.278961	0.289	0.137	2.40972e-24	5	Cnot10
Luc7l3	9.03976e-29	0.82571	0.397	0.161	2.44236e-24	5	Luc7l3
Zfp280c.1	9.28547e-29	-0.514974	0.46	0.368	2.50875e-24	5	Zfp280c
Fam19a5	9.28848e-29	0.556344	0.339	0.162	2.50956e-24	5	Fam19a5
Mink1	9.30853e-29	-0.236714	0.473	0.322	2.51498e-24	5	Mink1
Smg6.1	9.40566e-29	0.191178	0.456	0.265	2.54122e-24	5	Smg6
Prpf40a	9.44764e-29	0.258935	0.331	0.168	2.55256e-24	5	Prpf40a
Dip2a.3	9.86037e-29	-0.520509	0.607	0.52	2.66407e-24	5	Dip2a
Dido1	1.04967e-28	1.34258	0.268	0.072	2.83599e-24	5	Dido1
Txndc16.1	1.13129e-28	-0.456066	0.469	0.363	3.05651e-24	5	Txndc16
Retreg3	1.14446e-28	-0.208444	0.331	0.202	3.09209e-24	5	Retreg3
Dennd4a	1.18086e-28	0.443738	0.402	0.195	3.19045e-24	5	Dennd4a
Rb1	1.19564e-28	-0.190587	0.414	0.298	3.23039e-24	5	Rb1
Micall1.1	1.25812e-28	-0.231456	0.356	0.224	3.3992e-24	5	Micall1
Gphn	1.27135e-28	-0.522277	0.82	0.787	3.43494e-24	5	Gphn
Slc12a2.3	1.28316e-28	-0.636617	0.657	0.608	3.46683e-24	5	Slc12a2
C030029H02Rik.4	1.38891e-28	-1.21737	0.481	0.637	3.75255e-24	5	C030029H02Rik
Cldn14	1.40864e-28	1.6022	0.322	0.082	3.80586e-24	5	Cldn14
Trim44	1.44449e-28	0.340833	0.418	0.226	3.90271e-24	5	Trim44
Dock1.4	1.48086e-28	-1.16133	0.464	0.567	4.001e-24	5	Dock1
Crebzf	1.50927e-28	-0.327667	0.285	0.191	4.07776e-24	5	Crebzf
Hnrnpc	1.7021e-28	0.539632	0.293	0.123	4.59874e-24	5	Hnrnpc
Mbnl1.2	1.78046e-28	-0.36106	0.473	0.374	4.81044e-24	5	Mbnl1
Fnbp4	1.79755e-28	0.699541	0.314	0.127	4.85663e-24	5	Fnbp4
Setd2	1.9091e-28	0.608025	0.339	0.145	5.15801e-24	5	Setd2
Soga3	1.93815e-28	1.718	0.297	0.07	5.23648e-24	5	Soga3
Pdcd6ip	2.08577e-28	-0.172789	0.293	0.173	5.63533e-24	5	Pdcd6ip
Ywhaq.3	2.65838e-28	-0.435557	0.531	0.418	7.18242e-24	5	Ywhaq
Eml6	2.68595e-28	0.988744	0.452	0.18	7.2569e-24	5	Eml6
Trip11	2.71877e-28	-0.262986	0.318	0.211	7.34557e-24	5	Trip11
Gm42413.3	2.93013e-28	-1.0321	0.431	0.434	7.91663e-24	5	Gm42413
Mbtd1	3.1458e-28	0.311025	0.402	0.211	8.49932e-24	5	Mbtd1
Cog5.2	3.18592e-28	-0.169297	0.414	0.292	8.60771e-24	5	Cog5
Ints6	3.28464e-28	1.92485	0.285	0.067	8.87445e-24	5	Ints6
Usp34.2	3.33074e-28	0.644692	0.615	0.324	8.99898e-24	5	Usp34
Atad2b.1	3.67256e-28	-0.172658	0.46	0.327	9.92253e-24	5	Atad2b
Pde4dip	4.06896e-28	1.48825	0.427	0.136	1.09935e-23	5	Pde4dip
Acin1	4.36818e-28	0.566806	0.381	0.177	1.18019e-23	5	Acin1
Cobll1.2	4.56675e-28	-0.917227	0.393	0.39	1.23385e-23	5	Cobll1
Zfp740	4.74615e-28	-0.600242	0.251	0.173	1.28232e-23	5	Zfp740
Stk3	4.81183e-28	0.319148	0.268	0.125	1.30006e-23	5	Stk3
Ccny	4.94536e-28	1.69632	0.318	0.082	1.33614e-23	5	Ccny
Slc38a9	5.12935e-28	0.198461	0.322	0.167	1.38585e-23	5	Slc38a9
Xrcc4	5.39558e-28	0.10361	0.301	0.159	1.45778e-23	5	Xrcc4
Far1os	5.44009e-28	0.804147	0.326	0.123	1.4698e-23	5	Far1os
Phf12	5.58792e-28	0.358663	0.255	0.114	1.50974e-23	5	Phf12
Usp54	5.77262e-28	-0.919818	0.536	0.576	1.55965e-23	5	Usp54
Ank.2	6.29792e-28	-0.56816	0.41	0.343	1.70157e-23	5	Ank
Zzz3	6.41871e-28	-0.453866	0.264	0.182	1.73421e-23	5	Zzz3
Zranb2	6.42468e-28	1.58977	0.305	0.076	1.73582e-23	5	Zranb2
Asxl3	6.4302e-28	-0.102618	0.351	0.216	1.73731e-23	5	Asxl3
Morf4l1	7.48599e-28	0.163863	0.289	0.144	2.02256e-23	5	Morf4l1
Tecpr2	7.72456e-28	0.461394	0.285	0.124	2.08702e-23	5	Tecpr2
Gm37240	7.86922e-28	0.991892	0.423	0.162	2.12611e-23	5	Gm37240
Rbm26.2	7.96084e-28	0.222722	0.46	0.263	2.15086e-23	5	Rbm26
Pcca	8.20694e-28	0.630462	0.36	0.161	2.21735e-23	5	Pcca
Pik3r1.2	8.64547e-28	-1.03505	0.389	0.405	2.33583e-23	5	Pik3r1
Grb14.2	8.79167e-28	-0.842055	0.527	0.522	2.37533e-23	5	Grb14
Ckap5	9.49515e-28	-0.411454	0.339	0.256	2.5654e-23	5	Ckap5
Ehmt1	9.9912e-28	0.312591	0.385	0.206	2.69942e-23	5	Ehmt1
Tnpo3	1.02206e-27	0.425139	0.276	0.122	2.76141e-23	5	Tnpo3
Sept4.2	1.07354e-27	-0.592474	0.636	0.567	2.9005e-23	5	2024-09-04
Mcam	1.09975e-27	0.302141	0.255	0.107	2.97131e-23	5	Mcam
Arid4b	1.10147e-27	-0.266239	0.59	0.449	2.97596e-23	5	Arid4b
Mbnl2	1.10611e-27	-0.683539	0.812	0.807	2.98849e-23	5	Mbnl2
Zmym4	1.21506e-27	0.551952	0.431	0.202	3.28286e-23	5	Zmym4
Gm11659	1.27013e-27	-0.32283	0.351	0.227	3.43165e-23	5	Gm11659
Fut8.1	1.31872e-27	0.733105	0.448	0.203	3.56292e-23	5	Fut8
Herc2	1.37025e-27	0.787242	0.326	0.123	3.70214e-23	5	Herc2
Mnat1	1.38997e-27	0.517514	0.251	0.107	3.75543e-23	5	Mnat1
4930444A19Rik	1.40042e-27	1.87864	0.289	0.067	3.78365e-23	5	4930444A19Rik
Ptprk.2	1.42104e-27	-0.729609	0.757	0.777	3.83936e-23	5	Ptprk
Arglu1.4	1.43808e-27	0.369942	0.485	0.255	3.88541e-23	5	Arglu1
Rab11fip2	1.56352e-27	-0.407915	0.31	0.233	4.22432e-23	5	Rab11fip2
Acyp2.3	1.59294e-27	-0.855728	0.335	0.306	4.3038e-23	5	Acyp2
Phlpp1.2	1.67259e-27	-0.663314	0.933	0.952	4.51901e-23	5	Phlpp1
Gramd3	1.67444e-27	0.45848	0.301	0.122	4.52399e-23	5	Gramd3
Ulk2	1.85768e-27	0.599657	0.385	0.175	5.01908e-23	5	Ulk2
Zfand3	1.86321e-27	0.879546	0.377	0.144	5.03401e-23	5	Zfand3
Ddhd2	1.91059e-27	1.54838	0.297	0.077	5.16203e-23	5	Ddhd2
Cdk12.1	1.94704e-27	-0.117943	0.389	0.263	5.26052e-23	5	Cdk12
Car2	2.0163e-27	-1.25382	0.485	0.698	5.44764e-23	5	Car2
Ddx50	2.05218e-27	1.31782	0.335	0.101	5.54458e-23	5	Ddx50
Ptgds.3	2.09455e-27	-1.43148	0.498	0.582	5.65905e-23	5	Ptgds
Smurf2	2.24966e-27	0.117113	0.314	0.165	6.07814e-23	5	Smurf2
Gjc3.2	2.48076e-27	-0.587419	0.745	0.69	6.70252e-23	5	Gjc3
Gng12	2.62247e-27	0.493044	0.393	0.181	7.0854e-23	5	Gng12
Wipf1	2.81276e-27	-0.274622	0.498	0.352	7.59951e-23	5	Wipf1
Vgll4.2	2.94611e-27	-0.62429	0.322	0.248	7.9598e-23	5	Vgll4
Cep350	3.02963e-27	0.131292	0.356	0.201	8.18546e-23	5	Cep350
Fus.3	3.07697e-27	0.353332	0.485	0.274	8.31337e-23	5	Fus
Dip2c	3.12879e-27	1.73798	0.439	0.144	8.45337e-23	5	Dip2c
Sh3gl3	3.1663e-27	1.34332	0.515	0.195	8.5547e-23	5	Sh3gl3
Nedd4.3	3.20061e-27	0.442352	0.481	0.249	8.64741e-23	5	Nedd4
Gm26936.1	3.6172e-27	-0.26962	0.469	0.325	9.77294e-23	5	Gm26936
Kat6a	3.67726e-27	-0.146404	0.322	0.199	9.93521e-23	5	Kat6a
Atp9a	3.88005e-27	0.17929	0.331	0.176	1.04831e-22	5	Atp9a
Map4k5.1	4.20049e-27	-0.58248	0.481	0.425	1.13489e-22	5	Map4k5
Zc3h13	4.22706e-27	1.23531	0.268	0.077	1.14207e-22	5	Zc3h13
Leng8	4.53567e-27	0.629372	0.293	0.12	1.22545e-22	5	Leng8
Ick	4.59153e-27	0.462776	0.431	0.204	1.24054e-22	5	Ick
Asap1	4.85093e-27	1.95415	0.285	0.064	1.31062e-22	5	Asap1
Sfswap	4.89045e-27	0.64155	0.31	0.13	1.3213e-22	5	Sfswap
Pcbp2	5.0139e-27	0.392287	0.322	0.155	1.35466e-22	5	Pcbp2
Psmb2	5.23487e-27	0.634429	0.251	0.096	1.41436e-22	5	Psmb2
Aff4	5.53989e-27	0.415252	0.385	0.195	1.49677e-22	5	Aff4
Agpat4.2	6.8792e-27	-0.441318	0.452	0.348	1.85862e-22	5	Agpat4
Actn4.2	6.90639e-27	-0.526837	0.322	0.243	1.86597e-22	5	Actn4
Tmeff1.2	6.94548e-27	-0.865081	0.402	0.393	1.87653e-22	5	Tmeff1
Aebp2	6.97198e-27	-0.260278	0.276	0.167	1.88369e-22	5	Aebp2
Slain1.2	7.6908e-27	-0.856301	0.544	0.554	2.0779e-22	5	Slain1
Lonp2	8.00851e-27	-0.179611	0.289	0.179	2.16374e-22	5	Lonp2
Wapl	8.80682e-27	0.490677	0.377	0.185	2.37943e-22	5	Wapl
Chchd3	8.84981e-27	0.933402	0.36	0.136	2.39104e-22	5	Chchd3
Rmdn1	8.91112e-27	0.891366	0.326	0.124	2.40761e-22	5	Rmdn1
Sclt1	8.99115e-27	2.30742	0.251	0.046	2.42923e-22	5	Sclt1
Rabl6	8.9931e-27	1.47289	0.297	0.081	2.42976e-22	5	Rabl6
Gon4l	1.08997e-26	0.740652	0.28	0.109	2.94487e-22	5	Gon4l
Rtn4.2	1.09127e-26	-0.681112	0.849	0.831	2.9484e-22	5	Rtn4
Fubp1	1.13201e-26	0.942358	0.448	0.186	3.05846e-22	5	Fubp1
Strn3.1	1.14949e-26	0.454452	0.515	0.282	3.10569e-22	5	Strn3
Lrrc8d.1	1.16103e-26	-0.306476	0.347	0.237	3.13686e-22	5	Lrrc8d
Ncor1.2	1.25676e-26	0.309896	0.515	0.301	3.39551e-22	5	Ncor1
Cdh19.2	1.27276e-26	-1.08842	0.473	0.547	3.43874e-22	5	Cdh19
Snrnp48	1.27544e-26	-0.780898	0.268	0.225	3.44599e-22	5	Snrnp48
Mapk1	1.29267e-26	1.11202	0.31	0.103	3.49253e-22	5	Mapk1
Nsd2	1.29397e-26	0.570696	0.276	0.12	3.49606e-22	5	Nsd2
Phf21a.1	1.30834e-26	0.478706	0.502	0.262	3.53489e-22	5	Phf21a
Plp1	1.34519e-26	-0.584149	0.975	0.991	3.63444e-22	5	Plp1
Tmem126a	1.38992e-26	-0.114892	0.276	0.165	3.75529e-22	5	Tmem126a
Clk4	1.44948e-26	-0.531019	0.364	0.295	3.91621e-22	5	Clk4
Arhgap32	1.50686e-26	0.88317	0.389	0.155	4.07123e-22	5	Arhgap32
Smad7.2	1.54562e-26	-0.137329	0.577	0.4	4.17597e-22	5	Smad7
Top1	1.54977e-26	1.34367	0.368	0.116	4.18716e-22	5	Top1
Kif3a	1.69147e-26	-0.691994	0.285	0.23	4.57002e-22	5	Kif3a
Elf2	1.87384e-26	-1.01276	0.268	0.246	5.06273e-22	5	Elf2
Enpp2.1	1.87576e-26	-0.73752	0.82	0.85	5.06792e-22	5	Enpp2
Ccnl1	2.03392e-26	0.191385	0.289	0.15	5.49524e-22	5	Ccnl1
Lrrc8b.2	2.12142e-26	-0.493148	0.389	0.287	5.73165e-22	5	Lrrc8b
Gnaq.2	2.20426e-26	0.524329	0.552	0.299	5.95546e-22	5	Gnaq
Ndfip1	2.42589e-26	0.922963	0.41	0.17	6.55428e-22	5	Ndfip1
Psme4	2.45339e-26	0.987929	0.414	0.164	6.62857e-22	5	Psme4
Ubr5	2.46309e-26	1.75807	0.301	0.074	6.65476e-22	5	Ubr5
Agtpbp1	2.79245e-26	0.241451	0.36	0.195	7.54465e-22	5	Agtpbp1
Abhd18	2.81459e-26	1.53881	0.285	0.074	7.60445e-22	5	Abhd18
Acsl3	2.81966e-26	0.827299	0.314	0.114	7.61817e-22	5	Acsl3
Xrcc6.2	2.82289e-26	-0.585501	0.456	0.375	7.62687e-22	5	Xrcc6
Cfl2	2.97691e-26	-0.466823	0.322	0.23	8.04302e-22	5	Cfl2
Dpysl2.3	2.98672e-26	-0.388915	0.565	0.45	8.06952e-22	5	Dpysl2
Tsix	3.13174e-26	0.686678	0.439	0.204	8.46134e-22	5	Tsix
Baz2b.2	3.16623e-26	-0.376849	0.766	0.653	8.55452e-22	5	Baz2b
Sbno1	3.21401e-26	0.658091	0.255	0.097	8.68362e-22	5	Sbno1
Phc3	3.34159e-26	-0.214381	0.285	0.189	9.0283e-22	5	Phc3
Scaper.2	3.39388e-26	0.1644	0.389	0.231	9.16958e-22	5	Scaper
Tbc1d16	3.54504e-26	0.222981	0.301	0.143	9.57799e-22	5	Tbc1d16
Mtmr2.3	3.59275e-26	-0.704847	0.364	0.313	9.7069e-22	5	Mtmr2
Ddx24	3.69108e-26	1.6398	0.301	0.079	9.97255e-22	5	Ddx24
Galnt16	3.99796e-26	0.167676	0.272	0.132	1.08017e-21	5	Galnt16
Ptpra	4.00934e-26	-0.262168	0.46	0.351	1.08324e-21	5	Ptpra
Prpf4b	4.01957e-26	0.476526	0.653	0.375	1.08601e-21	5	Prpf4b
Tmem135	4.05827e-26	0.414325	0.293	0.131	1.09646e-21	5	Tmem135
Zfp207	4.09086e-26	1.23058	0.285	0.087	1.10527e-21	5	Zfp207
Mad1l1	4.22893e-26	-0.207598	0.285	0.175	1.14257e-21	5	Mad1l1
Cldn11.2	4.35957e-26	-0.218278	0.598	0.445	1.17787e-21	5	Cldn11
Mboat2	4.76894e-26	0.608357	0.318	0.137	1.28847e-21	5	Mboat2
Slc9a9.2	4.84779e-26	0.129245	0.477	0.294	1.30977e-21	5	Slc9a9
Itpk1.1	5.04934e-26	-0.65115	0.444	0.394	1.36423e-21	5	Itpk1
Pcyt2.2	5.06151e-26	0.8649	0.565	0.259	1.36752e-21	5	Pcyt2
Arhgef2.1	5.26099e-26	-0.623466	0.318	0.25	1.42141e-21	5	Arhgef2
Srrm2	5.52531e-26	0.1469	0.699	0.479	1.49283e-21	5	Srrm2
Dlg1.3	6.2101e-26	-0.271009	0.778	0.62	1.67784e-21	5	Dlg1
Malat1.2	6.87716e-26	-0.347036	1	1	1.85807e-21	5	Malat1
Nbeal1	6.99e-26	-0.305747	0.314	0.228	1.88856e-21	5	Nbeal1
Cnot4.1	7.04671e-26	0.327864	0.41	0.222	1.90388e-21	5	Cnot4
Kif6.2	7.20188e-26	-1.10221	0.268	0.253	1.9458e-21	5	Kif6
Zfp532.2	7.66483e-26	-0.584755	0.41	0.345	2.07088e-21	5	Zfp532
Pik3c2b.2	7.85425e-26	-0.680492	0.397	0.358	2.12206e-21	5	Pik3c2b
Tjap1	8.65343e-26	0.720106	0.289	0.116	2.33798e-21	5	Tjap1
Dnajc1	8.95297e-26	0.615643	0.414	0.187	2.41891e-21	5	Dnajc1
Kansl1l	9.09837e-26	-0.265482	0.51	0.394	2.4582e-21	5	Kansl1l
Mat2a.1	9.20074e-26	-0.8516	0.423	0.427	2.48586e-21	5	Mat2a
Apbb2.2	1.00939e-25	-0.664838	0.531	0.465	2.72717e-21	5	Apbb2
Jmjd1c.1	1.02922e-25	1.09344	0.531	0.223	2.78075e-21	5	Jmjd1c
Exoc4	1.07996e-25	0.257801	0.665	0.429	2.91785e-21	5	Exoc4
Cbfa2t2	1.13678e-25	0.205927	0.331	0.181	3.07134e-21	5	Cbfa2t2
Cpox.2	1.19914e-25	-0.838623	0.264	0.222	3.23983e-21	5	Cpox
Cdip1	1.20605e-25	-0.493984	0.31	0.232	3.2585e-21	5	Cdip1
Npc1	1.20693e-25	-0.300689	0.301	0.197	3.26089e-21	5	Npc1
Dcaf8	1.30205e-25	0.24719	0.31	0.159	3.51788e-21	5	Dcaf8
Rap1gds1.4	1.3099e-25	0.350555	0.435	0.236	3.5391e-21	5	Rap1gds1
N4bp2l2	1.42179e-25	0.100049	0.326	0.193	3.84138e-21	5	N4bp2l2
Fez1.1	1.54106e-25	-0.519409	0.297	0.231	4.16363e-21	5	Fez1
Snapc3	1.54175e-25	0.562202	0.31	0.134	4.1655e-21	5	Snapc3
Mtdh	1.54675e-25	0.647732	0.41	0.186	4.179e-21	5	Mtdh
Ppp4r3b	1.67277e-25	0.367707	0.293	0.138	4.51949e-21	5	Ppp4r3b
Ubap2l	1.80712e-25	0.425119	0.28	0.133	4.88249e-21	5	Ubap2l
Ube2h	1.85785e-25	0.592321	0.389	0.177	5.01954e-21	5	Ube2h
Tcf12	1.87807e-25	-0.577293	0.782	0.748	5.07416e-21	5	Tcf12
Dync1i2	1.91858e-25	1.67941	0.343	0.095	5.18363e-21	5	Dync1i2
Vps54	1.93568e-25	0.859528	0.259	0.09	5.22982e-21	5	Vps54
Srsf2.2	2.03684e-25	-0.598396	0.347	0.301	5.50313e-21	5	Srsf2
Ehbp1	2.05779e-25	0.482207	0.393	0.201	5.55973e-21	5	Ehbp1
Ccdc88a.2	2.17871e-25	-0.538634	0.502	0.491	5.88644e-21	5	Ccdc88a
Fbxl5.2	2.19286e-25	-0.44337	0.485	0.387	5.92467e-21	5	Fbxl5
Strn	2.22146e-25	-0.205945	0.331	0.214	6.00194e-21	5	Strn
Tulp4	2.33949e-25	-0.450661	0.762	0.655	6.32084e-21	5	Tulp4
Mgrn1	2.59457e-25	-0.162064	0.289	0.173	7.01e-21	5	Mgrn1
Smyd3	2.65674e-25	0.696791	0.351	0.15	7.17798e-21	5	Smyd3
Cnp.1	2.78214e-25	-0.331621	0.331	0.224	7.51678e-21	5	Cnp
Elp4	2.94942e-25	-0.310789	0.314	0.219	7.96875e-21	5	Elp4
Cmss1.2	3.01876e-25	-0.234483	0.561	0.397	8.1561e-21	5	Cmss1
Fam13b	3.52094e-25	-0.93276	0.276	0.267	9.51288e-21	5	Fam13b
Dennd5a.2	3.65904e-25	-0.331739	0.448	0.335	9.886e-21	5	Dennd5a
Zkscan3	3.7629e-25	0.854381	0.297	0.114	1.01666e-20	5	Zkscan3
Ptprj	3.85145e-25	2.95841	0.28	0.07	1.04059e-20	5	Ptprj
Tacc1.3	4.12505e-25	-0.555159	0.356	0.288	1.11451e-20	5	Tacc1
Eps15.4	4.17469e-25	-0.561862	0.414	0.336	1.12792e-20	5	Eps15
Rnf111	4.2843e-25	1.03556	0.289	0.099	1.15753e-20	5	Rnf111
Prpf39	5.08846e-25	0.118893	0.28	0.154	1.3748e-20	5	Prpf39
Gm26904	5.21895e-25	1.15757	0.251	0.086	1.41006e-20	5	Gm26904
Efnb3	5.3139e-25	-1.05991	0.285	0.286	1.43571e-20	5	Efnb3
Git2	5.33309e-25	-0.27779	0.259	0.162	1.44089e-20	5	Git2
Trim2.2	5.36073e-25	-0.738336	0.598	0.636	1.44836e-20	5	Trim2
Cdkal1.2	5.36476e-25	-0.319422	0.326	0.236	1.44945e-20	5	Cdkal1
Fer	5.38506e-25	0.344812	0.285	0.133	1.45493e-20	5	Fer
Ppp1r9a	5.42725e-25	0.853007	0.41	0.172	1.46633e-20	5	Ppp1r9a
Elf1	5.48553e-25	-0.167041	0.255	0.143	1.48208e-20	5	Elf1
Galnt1	5.54451e-25	1.33945	0.297	0.089	1.49802e-20	5	Galnt1
Cask	5.865e-25	1.66092	0.314	0.085	1.58461e-20	5	Cask
Arid1b.3	6.00879e-25	0.430647	0.502	0.29	1.62346e-20	5	Arid1b
Chd2	6.02236e-25	0.780411	0.335	0.134	1.62712e-20	5	Chd2
Ube3c	6.05098e-25	0.389996	0.339	0.17	1.63485e-20	5	Ube3c
Elovl7.3	6.84064e-25	-0.122236	0.464	0.313	1.84821e-20	5	Elovl7
Crebbp.2	7.07837e-25	0.530365	0.49	0.256	1.91243e-20	5	Crebbp
Ints6l	7.08817e-25	0.149222	0.251	0.125	1.91508e-20	5	Ints6l
Sdccag8	7.09265e-25	0.965071	0.297	0.106	1.91629e-20	5	Sdccag8
Slc25a12	7.39494e-25	0.854275	0.31	0.121	1.99796e-20	5	Slc25a12
Cul1.2	7.96323e-25	0.135301	0.377	0.223	2.15151e-20	5	Cul1
Ncoa1	8.00507e-25	0.852315	0.435	0.186	2.16281e-20	5	Ncoa1
Ppp2r5a	8.37893e-25	-0.734245	0.259	0.209	2.26382e-20	5	Ppp2r5a
Snx24	9.65677e-25	-0.754019	0.272	0.222	2.60907e-20	5	Snx24
Adam22	9.70091e-25	0.979562	0.456	0.193	2.62099e-20	5	Adam22
Wdr20.1	1.01333e-24	-0.425733	0.36	0.27	2.73782e-20	5	Wdr20
Gnai1.2	1.02325e-24	-1.0695	0.351	0.372	2.76463e-20	5	Gnai1
Ccp110.4	1.09904e-24	-0.694051	0.477	0.443	2.96939e-20	5	Ccp110
Slc25a36	1.14242e-24	0.777838	0.297	0.116	3.08659e-20	5	Slc25a36
Mpdz	1.14592e-24	0.35443	0.276	0.131	3.09605e-20	5	Mpdz
Pnisr.1	1.14956e-24	0.270965	0.661	0.414	3.10589e-20	5	Pnisr
Cntn3.1	1.17133e-24	0.647387	0.326	0.132	3.16469e-20	5	Cntn3
App.2	1.17301e-24	-0.38487	0.858	0.775	3.16924e-20	5	App
Tmem245	1.33584e-24	0.507887	0.264	0.113	3.60917e-20	5	Tmem245
Gal3st1.1	1.4979e-24	-0.355722	0.31	0.217	4.04703e-20	5	Gal3st1
Stxbp6.2	1.49985e-24	-0.951959	0.469	0.518	4.05228e-20	5	Stxbp6
Arhgap35	1.53193e-24	1.46461	0.397	0.136	4.13898e-20	5	Arhgap35
Btrc	1.55164e-24	0.477213	0.322	0.155	4.19222e-20	5	Btrc
Anln.3	1.55604e-24	-2.02056	0.209	0.465	4.2041e-20	5	Anln
Fbxo32	1.60201e-24	-0.205365	0.272	0.161	4.32831e-20	5	Fbxo32
Atf7ip	1.6403e-24	-0.508358	0.385	0.322	4.43175e-20	5	Atf7ip
Npas3.2	1.70641e-24	-1.09577	0.46	0.577	4.61037e-20	5	Npas3
Snx15	1.74427e-24	0.119764	0.251	0.12	4.71266e-20	5	Snx15
Braf	1.83892e-24	1.13393	0.385	0.139	4.96839e-20	5	Braf
Bicc1	2.101e-24	-0.255127	0.289	0.18	5.67648e-20	5	Bicc1
Hnrnpl	2.13095e-24	0.113338	0.289	0.156	5.75741e-20	5	Hnrnpl
Herc1	2.13647e-24	1.11735	0.377	0.138	5.77232e-20	5	Herc1
Arap2.3	2.15162e-24	-0.282195	0.527	0.402	5.81325e-20	5	Arap2
Fto.2	2.1734e-24	0.260778	0.565	0.368	5.87209e-20	5	Fto
Rngtt	2.19379e-24	0.420113	0.339	0.168	5.92717e-20	5	Rngtt
Mon2	2.38666e-24	0.455221	0.364	0.178	6.44828e-20	5	Mon2
Cald1	2.40823e-24	-0.19518	0.318	0.204	6.50655e-20	5	Cald1
Zfp644	2.41933e-24	0.339266	0.351	0.186	6.53655e-20	5	Zfp644
Fbxl20	2.58522e-24	0.771711	0.301	0.119	6.98475e-20	5	Fbxl20
Srgap2	2.65002e-24	1.87602	0.264	0.062	7.15982e-20	5	Srgap2
Pan3	2.69471e-24	0.632319	0.423	0.2	7.28056e-20	5	Pan3
Fars2	2.83186e-24	1.18554	0.297	0.094	7.65113e-20	5	Fars2
Ppp2r5e	2.96337e-24	0.656242	0.289	0.119	8.00645e-20	5	Ppp2r5e
Dixdc1.1	2.99676e-24	-0.658434	0.439	0.385	8.09664e-20	5	Dixdc1
Tm7sf3	3.24696e-24	-0.397612	0.259	0.174	8.77264e-20	5	Tm7sf3
Spock3.3	3.47583e-24	-1.54663	0.289	0.566	9.391e-20	5	Spock3
Aig1.2	3.48996e-24	-0.59553	0.439	0.409	9.42918e-20	5	Aig1
Senp6	3.66019e-24	0.558246	0.385	0.19	9.88911e-20	5	Senp6
Mitf.2	4.02858e-24	0.214796	0.431	0.24	1.08844e-19	5	Mitf
Nckap1.1	4.0357e-24	0.153666	0.418	0.251	1.09037e-19	5	Nckap1
Scaf8	4.1917e-24	0.674168	0.364	0.164	1.13251e-19	5	Scaf8
Diaph2	4.30963e-24	1.5193	0.31	0.092	1.16438e-19	5	Diaph2
Atp8a1	4.34977e-24	-0.677191	0.753	0.771	1.17522e-19	5	Atp8a1
Wasf3	4.51642e-24	1.11377	0.264	0.082	1.22025e-19	5	Wasf3
Dock10.3	4.52512e-24	-0.665564	0.874	0.953	1.2226e-19	5	Dock10
Dip2b.2	4.74621e-24	-0.267947	0.753	0.623	1.28233e-19	5	Dip2b
Nrd1.2	4.81908e-24	0.294164	0.477	0.279	1.30202e-19	5	Nrd1
Fam172a	5.15474e-24	0.285508	0.598	0.38	1.39271e-19	5	Fam172a
Ppm1l	5.55052e-24	2.36463	0.272	0.059	1.49964e-19	5	Ppm1l
Ubr3.1	5.67301e-24	0.44159	0.431	0.23	1.53273e-19	5	Ubr3
Ddx46	5.8019e-24	0.678024	0.289	0.121	1.56756e-19	5	Ddx46
Zfhx2	5.82715e-24	0.184492	0.314	0.165	1.57438e-19	5	Zfhx2
Kdm4c	5.91143e-24	0.673655	0.339	0.152	1.59715e-19	5	Kdm4c
Ube4b	7.35299e-24	1.02295	0.255	0.087	1.98663e-19	5	Ube4b
Zfc3h1	7.47041e-24	0.690604	0.28	0.112	2.01835e-19	5	Zfc3h1
Tmtc2.3	7.54764e-24	-0.482606	0.548	0.468	2.03922e-19	5	Tmtc2
Spns2	8.12738e-24	-0.103799	0.305	0.187	2.19585e-19	5	Spns2
Gm19710	8.78095e-24	0.889456	0.28	0.105	2.37244e-19	5	Gm19710
Osbpl1a	8.82412e-24	-0.345259	0.523	0.412	2.3841e-19	5	Osbpl1a
Sema4d	8.95663e-24	1.69033	0.456	0.169	2.4199e-19	5	Sema4d
Parg	8.962e-24	-0.777958	0.264	0.231	2.42135e-19	5	Parg
Usp33	9.22216e-24	0.80997	0.293	0.112	2.49164e-19	5	Usp33
Pias1	9.97138e-24	0.593084	0.36	0.166	2.69407e-19	5	Pias1
Golga4	1.00005e-23	0.808516	0.28	0.11	2.70194e-19	5	Golga4
9930021J03Rik	1.00408e-23	0.571109	0.351	0.17	2.71281e-19	5	9930021J03Rik
Usp32	1.00778e-23	0.674139	0.389	0.177	2.72282e-19	5	Usp32
Plekhg3.1	1.02723e-23	-0.40301	0.397	0.295	2.77536e-19	5	Plekhg3
Stox2	1.03366e-23	0.784113	0.456	0.212	2.79275e-19	5	Stox2
Cipc.1	1.12935e-23	-0.858195	0.464	0.485	3.05126e-19	5	Cipc
Npepps	1.15598e-23	-0.514324	0.431	0.384	3.12324e-19	5	Npepps
Usp9x	1.17585e-23	0.596495	0.41	0.202	3.17691e-19	5	Usp9x
Btbd9	1.32325e-23	1.5522	0.305	0.087	3.57516e-19	5	Btbd9
Thada	1.41818e-23	0.151027	0.259	0.14	3.83163e-19	5	Thada
Map3k2	1.44944e-23	1.26881	0.276	0.087	3.91609e-19	5	Map3k2
Desi1.2	1.45723e-23	-0.557522	0.368	0.297	3.93714e-19	5	Desi1
Golgb1	1.4579e-23	1.24059	0.255	0.077	3.93896e-19	5	Golgb1
Dync1h1	1.51542e-23	0.824917	0.297	0.119	4.09435e-19	5	Dync1h1
Camkmt	1.52172e-23	-0.494619	0.331	0.266	4.11139e-19	5	Camkmt
Kcnq3.1	1.62429e-23	-0.46889	0.745	0.705	4.38852e-19	5	Kcnq3
Appbp2	1.67485e-23	-0.479065	0.255	0.182	4.52512e-19	5	Appbp2
Tcf4	1.74188e-23	0.93096	0.812	0.49	4.70622e-19	5	Tcf4
Mier1	1.74661e-23	0.236908	0.255	0.131	4.71898e-19	5	Mier1
Stmn4.2	1.78062e-23	-1.58887	0.218	0.302	4.81087e-19	5	Stmn4
Kif1a	1.94433e-23	0.729528	0.343	0.149	5.2532e-19	5	Kif1a
Sorcs1.2	1.94597e-23	-0.59312	0.686	0.667	5.25763e-19	5	Sorcs1
Cadm2.3	1.98381e-23	1.42438	0.883	0.679	5.35985e-19	5	Cadm2
Gbf1	2.01309e-23	0.281803	0.347	0.192	5.43897e-19	5	Gbf1
Ewsr1	2.07713e-23	0.659766	0.372	0.17	5.612e-19	5	Ewsr1
Tra2a	2.22858e-23	0.159893	0.582	0.388	6.02117e-19	5	Tra2a
A230001M10Rik.3	2.42686e-23	-1.7208	0.268	0.484	6.5569e-19	5	A230001M10Rik
Peli1	2.43929e-23	2.18202	0.276	0.063	6.59048e-19	5	Peli1
Apba1.2	2.53885e-23	0.195573	0.603	0.407	6.85947e-19	5	Apba1
Vmp1.2	2.63491e-23	-0.782562	0.724	0.78	7.119e-19	5	Vmp1
R3hdm2	3.00672e-23	1.11734	0.339	0.12	8.12355e-19	5	R3hdm2
Bcar1	3.01086e-23	0.106291	0.255	0.133	8.13474e-19	5	Bcar1
Insr.2	3.1043e-23	-0.77946	0.272	0.252	8.3872e-19	5	Insr
Lrrn1	3.11078e-23	-0.491553	0.297	0.215	8.40471e-19	5	Lrrn1
Eif4g1	3.18966e-23	0.553604	0.255	0.108	8.61783e-19	5	Eif4g1
[truncated: 20,317 more rows]

## Sheet: sFigure6C
sFigure6C_Oligodendrocyte integrated cell ratio of different clusters
	DAP12+/+ Tau-_1	DAP12+/+ Tau-_2	DAP12+/+ Tau-_3	DAP12-/- Tau-_1	DAP12-/- Tau-_2	DAP12-/- Tau-_3	DAP12+/+ Tau+_1	DAP12+/+ Tau+_2	DAP12+/+ Tau+_3	DAP12-/- Tau+_1	DAP12-/- Tau+_2	DAP12-/- Tau+_3
1	373	416	334	311	313	217	534	518	394	531	641	435
2	317	284	225	253	295	168	443	459	470	375	482	294
3	256	242	227	214	277	167	456	471	480	439	483	345
4	125	94	40	14	25	14	72	114	40	59	85	58
5	20	14	12	15	15	6	30	33	31	23	29	11
sum	1091	1050	838	807	925	572	1535	1595	1415	1427	1720	1143
	DAP12+/+ Tau-_1	DAP12+/+ Tau-_2	DAP12+/+ Tau-_3	DAP12-/- Tau-_1	DAP12-/- Tau-_2	DAP12-/- Tau-_3	DAP12+/+ Tau+_1	DAP12+/+ Tau+_2	DAP12+/+ Tau+_3	DAP12-/- Tau+_1	DAP12-/- Tau+_2	DAP12-/- Tau+_3
1	0.341888	0.39619	0.398568	0.385378	0.338378	0.379371	0.347883	0.324765	0.278445	0.372109	0.372674	0.380577
2	0.290559	0.270476	0.268496	0.313507	0.318919	0.293706	0.288599	0.287774	0.332155	0.262789	0.280233	0.257218
3	0.234647	0.230476	0.270883	0.26518	0.299459	0.291958	0.297068	0.295298	0.339223	0.307638	0.280814	0.301837
4	0.114574	0.0895238	0.0477327	0.0173482	0.027027	0.0244755	0.0469055	0.0714734	0.0282686	0.0413455	0.0494186	0.0507437
5	0.0183318	0.0133333	0.0143198	0.0185874	0.0162162	0.0104895	0.019544	0.0206897	0.0219081	0.0161177	0.0168605	0.0096238

## Sheet: sFigure6D
sFigure6D_IPA_analysis_of_DEGs_of_OL1_versus_others
Ingenuity Canonical Pathways	-log(p-value)	Ratio	z-score	Molecules	k	K
RHO GTPase cycle	3.33	0.03	3.051	ADD3,ANLN,ARAP2,ARHGAP21,ARHGEF12,CCP110,DOCK1,DOCK3,DOCK5,DOCK9,NCKAP1,PIK3R1,SRGAP1	13	433.333
Glutaminergic Receptor Signaling Pathway (Enhanced)	1.84	0.0255	2.828	CREB5,GLUL,GRIA4,GRM7,PIK3R1,PRKCA,SLC38A2,VTI1A	8	313.725
Netrin Signaling	2.12	0.0353	2.449	DCC,DOCK1,DPYSL2,PIK3R1,PRKCA,VTI1A	6	169.972
S100 Family Signaling Pathway	0	0.00703	2.236	ADAM10,CREB5,GRM7,PIK3R1,PRKCA	5	711.238
Signaling by VEGF	2.37	0.0476	2.236	DOCK1,ELMO1,NCKAP1,PIK3R1,PRKCA	5	105.042
Cohesin Chromatin Regulation Pathway	1.05	0.0213	2.236	ATRX,FTO,PCDH11X,PCDH15,STAG1	5	234.742
Protein Ubiquitination Pathway	0.889	0.0189	2.236	BIRC6,DNAJC6,UBE2E2,USP31,USP34	5	264.55
Synaptogenesis Signaling Pathway	1.91	0.0263	2.121	CDH10,CREB5,GRIA4,GRM7,NLGN1,PIK3R1,RAP1A,VTI1A	8	304.183
Huntington's Disease Signaling	1.69	0.0257	2	CREB5,DNM3,IGF1R,PIK3R1,PRKCA,SGK1,VTI1A	7	272.374
WNK Renal Signaling Pathway	1.7	0.0392	2	PIK3R1,PRKCA,SGK1,STK39	4	102.041
Acetylcholine Receptor Signaling Pathway	0.906	0.0212	2	ADAM10,CREB5,PIK3R1,PRKCA	4	188.679
Fcgamma receptor (FCGR) dependent phagocytosis	2.06	0.05	2	DOCK1,ELMO1,NCKAP1,PIK3R1	4	80
Signaling by ROBO receptors	1.57	0.0357	2	DCC,PRKCA,ROBO1,SRGAP1	4	112.045
Signaling by PTK6	2.73	0.0769	2	DOCK1,ELMO1,ERBB4,SFPQ	4	52.0156
Factors involved in megakaryocyte development and platelet production	2.14	0.0526	2	DOCK1,DOCK3,DOCK5,DOCK9	4	76.0456
Neuropathic Pain Signaling in Dorsal Horn Neurons	1.75	0.0404	2	GRIA4,GRM7,PIK3R1,PRKCA	4	99.0099
Docosahexaenoic Acid (DHA) Signaling	0.638	0.0165	2	ADAM10,CREB5,PIK3R1,PRKCA	4	242.424
Aldosterone Signaling in Epithelial Cells	1.56	0.0298	2	DNAJC6,PIK3R1,PRKCA,SGK1,SLC12A2	5	167.785
Myelination Signaling Pathway	1.38	0.0221	1.89	APC,CREB5,ERBB4,IGF1R,LAMA2,PIK3R1,RAP1A	7	316.742
Role of Macrophages, Fibroblasts and Endothelial Cells in Rheumatoid Arthritis	1.39	0.0223	1.89	APC,CREB5,IL1RAPL1,IL33,PIK3R1,PRKCA,RAP1A	7	313.901
Synaptic Long Term Depression	1.88	0.0314	1.633	GRIA4,GRID2,GRM7,IGF1R,PRKCA,RAP1A	6	191.083
Clathrin-mediated endocytosis	2.79	0.0484	1.633	AMPH,DNAJC6,DNM3,EPS15,SH3KBP1,TF	6	123.967
Breast Cancer Regulation by Stathmin1	0.291	0.0106	1.633	ARHGEF12,CREB5,GRM7,PIK3R1,PRKCA,RAP1A	6	566.038
Serotonin Receptor Signaling	0.533	0.0135	1.633	CREB5,IL33,PIK3R1,PRKCA,QDPR,RAP1A	6	444.444
Phagosome Formation	0	0.00929	1.633	DOCK1,ELMO1,GRM7,PIK3R1,PRKCA,RAP1A	6	645.856
Pancreatic Secretion Signaling Pathway	2.48	0.0329	1.414	ARHGEF12,PIK3R1,Ppp1cc,PRKCA,RAP1A,SLC12A2,STK39,VTI1A	8	243.161
CREB Signaling in Neurons	0.627	0.0137	1.414	CREB5,GRIA4,GRID2,GRM7,IGF1R,PIK3R1,PRKCA,RAP1A	8	583.942
Role of Osteoclasts in Rheumatoid Arthritis Signaling Pathway	1.09	0.0201	1.342	ADAM10,CREB5,CTNNA2,IL1RAPL1,PIK3R1,RAP1A	6	298.507
Signaling by EGFR	3.92	0.104	1.342	ADAM10,EPS15,PIK3R1,PTPRK,SH3KBP1	5	48.0769
Class I MHC mediated antigen processing and presentation	0.52	0.0138	1.342	FBXO7,HUWE1,RNF220,UBE2E2,ZBTB16	5	362.319
Estrogen Receptor Signaling	0.423	0.0125	1.342	CREB5,IGF1R,PIK3R1,PRKCA,RAP1A	5	400
ERK/MAPK Signaling	1.72	0.0288	1.342	CREB5,DOCK1,PIK3R1,PRKCA,RAP1A,YWHAQ	6	208.333
IL-6 Signaling	2.06	0.04	1.342	IL1RAPL1,IL33,PIK3R1,RAP1A,TNFAIP6	5	125
Cardiac Hypertrophy Signaling (Enhanced)	0.362	0.0115	1.342	IGF1R,IL33,PDE1C,PIK3R1,PRKCA,RAP1A	6	521.739
Insulin Secretion Signaling Pathway	0.88	0.0188	1.342	CREB5,PIK3R1,PRKCA,RAP1A,VTI1A	5	265.957
Eicosanoid Signaling	0.846	0.0183	1.342	CREB5,PIK3R1,PRKCA,PTGDS,RAP1A	5	273.224
Sertoli Cell-Germ Cell Junction Signaling Pathway (Enhanced)	2.05	0.0304	1.134	CLDN11,CTNNA2,IL1RAPL1,LAMA2,MTMR2,PIK3R1,RAP1A	7	230.263
Autism Signaling Pathway	1.54	0.024	1.134	APC,GRM7,IGF1R,IL33,NLGN1,PIK3R1,RAP1A	7	291.667
Molecular Mechanisms of Cancer	0	0.0085	1.134	APC,ARHGEF12,CTNNA2,GRM7,PIK3R1,PRKCA,RAP1A	7	823.529
FAK Signaling	0	0.00853	1.134	APC,DOCK1,GRM7,IGF1R,IL33,PIK3R1,RAP1A	7	820.633
Oxytocin in Brain Signaling Pathway	0.918	0.0214	1	CREB5,PIK3R1,PRKCA,RAP1A	4	186.916
Oxytocin Signaling Pathway	0.528	0.0147	1	CREB5,PIK3R1,PRKCA,RAP1A	4	272.109
Macrophage Alternative Activation Signaling Pathway	1.06	0.0241	1	CREB5,IL33,PIK3R1,TSC22D3	4	165.975
Neuregulin Signaling	1.52	0.0345	1	ERBB4,PIK3R1,PRKCA,RAP1A	4	115.942
GABAergic Receptor Signaling Pathway (Enhanced)	1.34	0.0301	1	GLUL,NLGN1,SLC12A2,SLC38A2	4	132.89
PPARα/RXRα Activation	0.924	0.0215	1	ADIPOR2,IL1RAPL1,PRKCA,RAP1A	4	186.047
Intra-Golgi and retrograde Golgi-to-ER traffic	0.888	0.0208	1	BICD1,KIF13B,KIF6,VTI1A	4	192.308
Histone Modification Signaling Pathway	0.535	0.0148	1	ATRX,KAT2B,MLLT10,YWHAQ	4	270.27
14-3-3-mediated Signaling	1.42	0.032	1	PIK3R1,PRKCA,RAP1A,YWHAQ	4	125
CXCR4 Signaling	1.59	0.0305	1	DOCK1,ELMO1,PIK3R1,PRKCA,RAP1A	5	163.934
HIF1α Signaling	0.831	0.0198	1	PIK3R1,PRKCA,RAP1A,TF	4	202.02
Cellular Effects of Sildenafil (Viagra)	0	0.00611	1	CREB5,GRM7,PIK3R1,Ppp1cc	4	654.664
Thrombin Signaling	0.749	0.0183	1	ARHGEF12,PIK3R1,PRKCA,RAP1A	4	218.579
HGF Signaling	1.38	0.031	1	DOCK1,PIK3R1,PRKCA,RAP1A	4	129.032
Human Embryonic Stem Cell Pluripotency	0.848	0.0201	1	APC,PIK3R1,PRKCA,RAP1A	4	199.005
Glioma Signaling	1.44	0.0325	1	IGF1R,PIK3R1,PRKCA,RAP1A	4	123.077
ERK5 Signaling	2.2	0.0548	1	CREB5,RAP1A,SGK1,YWHAQ	4	72.9927
EIF2 Signaling	0.783	0.019	1	IGF1R,PIK3R1,Ppp1cc,RAP1A	4	210.526
AMPK Signaling	0.663	0.0169	1	ACACA,CREB5,KAT2B,PIK3R1	4	236.686
Phospholipase C Signaling	0	0.00549	1	ARHGEF12,CREB5,PRKCA,RAP1A	4	728.597
Estrogen-Dependent Breast Cancer Signaling	2.06	0.05	1	CREB5,IGF1R,PIK3R1,RAP1A	4	80
Role of NFAT in Cardiac Hypertrophy	0.744	0.0183	1	IGF1R,PIK3R1,PRKCA,RAP1A	4	218.579
Glioblastoma Multiforme Signaling	1.04	0.0238	1	APC,IGF1R,PIK3R1,RAP1A	4	168.067
P2Y Purinergic Receptor Signaling Pathway	1.36	0.0305	1	CREB5,PIK3R1,PRKCA,RAP1A	4	131.148
ERBB Signaling	1.87	0.044	1	ERBB4,PIK3R1,PRKCA,RAP1A	4	90.9091
ERBB4 Signaling	2.33	0.0597	1	ERBB4,PIK3R1,PRKCA,RAP1A	4	67.0017
Insulin Receptor Signaling	1.29	0.029	1	PIK3R1,Ppp1cc,RAP1A,SGK1	4	137.931
cAMP-mediated signaling	1.1	0.0221	1	AKAP6,CREB5,GRM7,PDE1C,RAP1A	5	226.244
Glutamate Receptor Signaling	2.38	0.0615	1	GLUL,GRIA4,GRID2,GRM7	4	65.0407
NF-κB Signaling	0.278	0.0106	1	IGF1R,IL33,PIK3R1,RAP1A	4	377.358
GP6 Signaling Pathway	1.43	0.0323	1	ADAM10,LAMA2,PIK3R1,PRKCA	4	123.839
Opioid Signaling Pathway	0.538	0.0148	1	CREB5,PDE1C,PRKCA,RAP1A	4	270.27
Systemic Lupus Erythematosus in B Cell Signaling Pathway	0	0.00787	1	IL33,PIK3R1,PRKCA,RAP1A	4	508.259
MSP-RON Signaling in Cancer Cells Pathway	1.31	0.0294	1	CREB5,PIK3R1,RAP1A,YWHAQ	4	136.054

## Sheet: sFigure6F
sFigure6F_GSEA_reactome_analysis_of_DEGs_of_OL_pseudobulk_reversed_genes
Overlap Results
Collection(s):	CP:REACTOME
# overlaps shown:	4
# genesets in collections:	1692
# genes in comparison (n):	112
# genes in universe (N):	42722
Gene Set Name	# Genes in Gene Set (K)	Description	# Genes in Overlap (k)	k/K	p-value	FDR q-value	-logP
REACTOME_POST_TRANSLATIONAL_PROTEIN_MODIFICATION	1463	Post-translational protein modification	15	0.0103	6.79e-06	0.0115	5.16813
REACTOME_MRNA_SPLICING	212	mRNA Splicing	6	0.0283	2.15e-05	0.0182	4.66756
REACTOME_DISINHIBITION_OF_SNARE_FORMATION	5	Disinhibition of SNARE formation	2	0.4	6.78e-05	0.0382	4.16877
REACTOME_PROCESSING_OF_CAPPED_INTRON_CONTAINING_PRE_MRNA	283	Processing of Capped Intron-Containing Pre-mRNA	6	0.0212	0.000107	0.0451	3.97062
Gene/Gene Set Overlap Matrix
Entrez Gene Id	Gene Symbol	Gene Description	REACTOME_POST_TRANSLATIONAL_PROTEIN_MODIFICATION	REACTOME_MRNA_SPLICING	REACTOME_DISINHIBITION_OF_SNARE_FORMATION	REACTOME_PROCESSING_OF_CAPPED_INTRON_CONTAINING_PRE_MRNA
1655	DDX5	DEAD-box helicase 5 [Source:HGNC Symbol;Acc:HGNC:2746]	REACTOME_POST_TRANSLATIONAL_PROTEIN_MODIFICATION	REACTOME_MRNA_SPLICING		REACTOME_PROCESSING_OF_CAPPED_INTRON_CONTAINING_PRE_MRNA
6484	ST3GAL4	ST3 beta-galactoside alpha-2,3-sialyltransferase 4 [Source:HGNC Symbol;Acc:HGNC:10864]	REACTOME_POST_TRANSLATIONAL_PROTEIN_MODIFICATION
256435	ST6GALNAC3	ST6 N-acetylgalactosaminide alpha-2,6-sialyltransferase 3 [Source:HGNC Symbol;Acc:HGNC:19343]	REACTOME_POST_TRANSLATIONAL_PROTEIN_MODIFICATION
7018	TF	transferrin [Source:HGNC Symbol;Acc:HGNC:11740]	REACTOME_POST_TRANSLATIONAL_PROTEIN_MODIFICATION
10521	DDX17	DEAD-box helicase 17 [Source:HGNC Symbol;Acc:HGNC:2740]	REACTOME_POST_TRANSLATIONAL_PROTEIN_MODIFICATION
10274	STAG1	stromal antigen 1 [Source:HGNC Symbol;Acc:HGNC:11354]	REACTOME_POST_TRANSLATIONAL_PROTEIN_MODIFICATION
7067	THRA	thyroid hormone receptor alpha [Source:HGNC Symbol;Acc:HGNC:11796]	REACTOME_POST_TRANSLATIONAL_PROTEIN_MODIFICATION
102	ADAM10	ADAM metallopeptidase domain 10 [Source:HGNC Symbol;Acc:HGNC:188]	REACTOME_POST_TRANSLATIONAL_PROTEIN_MODIFICATION
1000	CDH2	cadherin 2 [Source:HGNC Symbol;Acc:HGNC:1759]	REACTOME_POST_TRANSLATIONAL_PROTEIN_MODIFICATION
5071	PRKN	parkin RBR E3 ubiquitin protein ligase [Source:HGNC Symbol;Acc:HGNC:8607]	REACTOME_POST_TRANSLATIONAL_PROTEIN_MODIFICATION
285231	FBXW12	F-box and WD repeat domain containing 12 [Source:HGNC Symbol;Acc:HGNC:20729]	REACTOME_POST_TRANSLATIONAL_PROTEIN_MODIFICATION
90865	IL33	interleukin 33 [Source:HGNC Symbol;Acc:HGNC:16028]	REACTOME_POST_TRANSLATIONAL_PROTEIN_MODIFICATION
56995	TULP4	TUB like protein 4 [Source:HGNC Symbol;Acc:HGNC:15530]	REACTOME_POST_TRANSLATIONAL_PROTEIN_MODIFICATION
161357	MDGA2	MAM domain containing glycosylphosphatidylinositol anchor 2 [Source:HGNC Symbol;Acc:HGNC:19835]	REACTOME_POST_TRANSLATIONAL_PROTEIN_MODIFICATION
51322	WAC	WW domain containing adaptor with coiled-coil [Source:HGNC Symbol;Acc:HGNC:17327]	REACTOME_POST_TRANSLATIONAL_PROTEIN_MODIFICATION
10250	SRRM1	serine and arginine repetitive matrix 1 [Source:HGNC Symbol;Acc:HGNC:16638]		REACTOME_MRNA_SPLICING		REACTOME_PROCESSING_OF_CAPPED_INTRON_CONTAINING_PRE_MRNA
3181	HNRNPA2B1	heterogeneous nuclear ribonucleoprotein A2/B1 [Source:HGNC Symbol;Acc:HGNC:5033]		REACTOME_MRNA_SPLICING		REACTOME_PROCESSING_OF_CAPPED_INTRON_CONTAINING_PRE_MRNA
23524	SRRM2	serine/arginine repetitive matrix 2 [Source:HGNC Symbol;Acc:HGNC:16639]		REACTOME_MRNA_SPLICING		REACTOME_PROCESSING_OF_CAPPED_INTRON_CONTAINING_PRE_MRNA
2521	FUS	FUS RNA binding protein [Source:HGNC Symbol;Acc:HGNC:4010]		REACTOME_MRNA_SPLICING		REACTOME_PROCESSING_OF_CAPPED_INTRON_CONTAINING_PRE_MRNA
8899	PRPF4B	pre-mRNA processing factor 4B [Source:HGNC Symbol;Acc:HGNC:17346]		REACTOME_MRNA_SPLICING		REACTOME_PROCESSING_OF_CAPPED_INTRON_CONTAINING_PRE_MRNA
5578	PRKCA	protein kinase C alpha [Source:HGNC Symbol;Acc:HGNC:9393]			REACTOME_DISINHIBITION_OF_SNARE_FORMATION
6814	STXBP3	syntaxin binding protein 3 [Source:HGNC Symbol;Acc:HGNC:11446]			REACTOME_DISINHIBITION_OF_SNARE_FORMATION
23293	SMG6	SMG6 nonsense mediated mRNA decay factor [Source:HGNC Symbol;Acc:HGNC:17809]
121601	ANO4	anoctamin 4 [Source:HGNC Symbol;Acc:HGNC:23837]
23365	ARHGEF12	Rho guanine nucleotide exchange factor 12 [Source:HGNC Symbol;Acc:HGNC:14193]
9639	ARHGEF10	Rho guanine nucleotide exchange factor 10 [Source:HGNC Symbol;Acc:HGNC:14103]
90627	STARD13	StAR related lipid transfer domain containing 13 [Source:HGNC Symbol;Acc:HGNC:19164]
60412	EXOC4	exocyst complex component 4 [Source:HGNC Symbol;Acc:HGNC:30389]
221458	KIF6	kinesin family member 6 [Source:HGNC Symbol;Acc:HGNC:21202]
51594	NBAS	NBAS subunit of NRZ tethering complex [Source:HGNC Symbol;Acc:HGNC:15625]
273	AMPH	amphiphysin [Source:HGNC Symbol;Acc:HGNC:471]
57706	DENND1A	DENN domain containing 1A [Source:HGNC Symbol;Acc:HGNC:29324]
54822	TRPM7	transient receptor potential cation channel subfamily M member 7 [Source:HGNC Symbol;Acc:HGNC:17994]
65125	WNK1	WNK lysine deficient protein kinase 1 [Source:HGNC Symbol;Acc:HGNC:14540]
23250	ATP11A	ATPase phospholipid transporting 11A [Source:HGNC Symbol;Acc:HGNC:13552]
23136	EPB41L3	erythrocyte membrane protein band 4.1 like 3 [Source:HGNC Symbol;Acc:HGNC:3380]
320	APBA1	amyloid beta precursor protein binding family A member 1 [Source:HGNC Symbol;Acc:HGNC:578]
11141	IL1RAPL1	interleukin 1 receptor accessory protein like 1 [Source:HGNC Symbol;Acc:HGNC:5996]
84448	ABLIM2	actin binding LIM protein family member 2 [Source:HGNC Symbol;Acc:HGNC:19195]
8633	UNC5C	unc-5 netrin receptor C [Source:HGNC Symbol;Acc:HGNC:12569]
23122	CLASP2	cytoplasmic linker associated protein 2 [Source:HGNC Symbol;Acc:HGNC:17078]
51247	PAIP2	poly(A) binding protein interacting protein 2 [Source:HGNC Symbol;Acc:HGNC:17970]
27086	FOXP1	forkhead box P1 [Source:HGNC Symbol;Acc:HGNC:3823]
203190	LGI3	leucine rich repeat LGI family member 3 [Source:HGNC Symbol;Acc:HGNC:18711]
3736	KCNA1	potassium voltage-gated channel subfamily A member 1 [Source:HGNC Symbol;Acc:HGNC:6218]
192669	AGO3	argonaute RISC catalytic component 3 [Source:HGNC Symbol;Acc:HGNC:18421]
9863	MAGI2	membrane associated guanylate kinase, WW and PDZ domain containing 2 [Source:HGNC Symbol;Acc:HGNC:18957]
7325	UBE2E2	ubiquitin conjugating enzyme E2 E2 [Source:HGNC Symbol;Acc:HGNC:12478]
9520	NPEPPS	aminopeptidase puromycin sensitive [Source:HGNC Symbol;Acc:HGNC:7900]
23239	PHLPP1	PH domain and leucine rich repeat protein phosphatase 1 [Source:HGNC Symbol;Acc:HGNC:20610]
65217	PCDH15	protocadherin related 15 [Source:HGNC Symbol;Acc:HGNC:14674]
760	CA2	carbonic anhydrase 2 [Source:HGNC Symbol;Acc:HGNC:1373]
4763	NF1	neurofibromin 1 [Source:HGNC Symbol;Acc:HGNC:7765]
57448	BIRC6	baculoviral IAP repeat containing 6 [Source:HGNC Symbol;Acc:HGNC:13516]
11145	PLAAT3	phospholipase A and acyltransferase 3 [Source:HGNC Symbol;Acc:HGNC:17825]
59338	PLEKHA1	pleckstrin homology domain containing A1 [Source:HGNC Symbol;Acc:HGNC:14335]
26053	AUTS2	activator of transcription and developmental regulator AUTS2 [Source:HGNC Symbol;Acc:HGNC:14262]
6421	SFPQ	splicing factor proline and glutamine rich [Source:HGNC Symbol;Acc:HGNC:10774]
64781	CERK	ceramide kinase [Source:HGNC Symbol;Acc:HGNC:19256]
57600	FNIP2	folliculin interacting protein 2 [Source:HGNC Symbol;Acc:HGNC:29280]
153222	CREBRF	CREB3 regulatory factor [Source:HGNC Symbol;Acc:HGNC:24050]
2628	GATM	glycine amidinotransferase [Source:HGNC Symbol;Acc:HGNC:4175]
55183	RIF1	replication timing regulatory factor 1 [Source:HGNC Symbol;Acc:HGNC:23207]
64324	NSD1	nuclear receptor binding SET domain protein 1 [Source:HGNC Symbol;Acc:HGNC:14234]
10100	TSPAN2	tetraspanin 2 [Source:HGNC Symbol;Acc:HGNC:20659]
10180	RBM6	RNA binding motif protein 6 [Source:HGNC Symbol;Acc:HGNC:9903]
11124	FAF1	Fas associated factor 1 [Source:HGNC Symbol;Acc:HGNC:3578]
114815	SORCS1	sortilin related VPS10 domain containing receptor 1 [Source:HGNC Symbol;Acc:HGNC:16697]
118611	C10orf90	chromosome 10 open reading frame 90 [Source:HGNC Symbol;Acc:HGNC:26563]
1195	CLK1	CDC like kinase 1 [Source:HGNC Symbol;Acc:HGNC:2068]
130507	UBR3	ubiquitin protein ligase E3 component n-recognin 3 [Source:HGNC Symbol;Acc:HGNC:30467]
132864	CPEB2	cytoplasmic polyadenylation element binding protein 2 [Source:HGNC Symbol;Acc:HGNC:21745]
135138	PACRG	parkin coregulated [Source:HGNC Symbol;Acc:HGNC:19152]
152137	CCDC50	coiled-coil domain containing 50 [Source:HGNC Symbol;Acc:HGNC:18111]
1837	DTNA	dystrobrevin alpha [Source:HGNC Symbol;Acc:HGNC:3057]
2009	EML1	EMAP like 1 [Source:HGNC Symbol;Acc:HGNC:3330]
22998	LIMCH1	LIM and calponin homology domains 1 [Source:HGNC Symbol;Acc:HGNC:29191]
23181	DIP2A	disco interacting protein 2 homolog A [Source:HGNC Symbol;Acc:HGNC:17217]
23201	FAM168A	family with sequence similarity 168 member A [Source:HGNC Symbol;Acc:HGNC:28999]
23215	PRRC2C	proline rich coiled-coil 2C [Source:HGNC Symbol;Acc:HGNC:24903]
23253	ANKRD12	ankyrin repeat domain 12 [Source:HGNC Symbol;Acc:HGNC:29135]
23272	TASOR	transcription activation suppressor [Source:HGNC Symbol;Acc:HGNC:30314]
23499	MACF1	microtubule actin crosslinking factor 1 [Source:HGNC Symbol;Acc:HGNC:13664]
254251	LCORL	ligand dependent nuclear receptor corepressor like [Source:HGNC Symbol;Acc:HGNC:30776]
254827	NAALADL2	N-acetylated alpha-linked acidic dipeptidase like 2 [Source:HGNC Symbol;Acc:HGNC:23219]
25817	TAFA5	TAFA chemokine like family member 5 [Source:HGNC Symbol;Acc:HGNC:21592]
25957	PNISR	PNN interacting serine and arginine rich protein [Source:HGNC Symbol;Acc:HGNC:21222]
29119	CTNNA3	catenin alpha 3 [Source:HGNC Symbol;Acc:HGNC:2511]
29966	STRN3	striatin 3 [Source:HGNC Symbol;Acc:HGNC:15720]
340371	NRBP2	nuclear receptor binding protein 2 [Source:HGNC Symbol;Acc:HGNC:19339]
347689	SOX2-OT	SOX2 overlapping transcript [Source:HGNC Symbol;Acc:HGNC:20209]
4340	MOG	myelin oligodendrocyte glycoprotein [Source:HGNC Symbol;Acc:HGNC:7197]
445815	PALM2AKAP2	PALM2 and AKAP2 fusion [Source:HGNC Symbol;Acc:HGNC:33529]
4820	NKTR	natural killer cell triggering receptor [Source:HGNC Symbol;Acc:HGNC:7833]
51555	PEX5L	peroxisomal biogenesis factor 5 like [Source:HGNC Symbol;Acc:HGNC:30024]
51631	LUC7L2	LUC7 like 2, pre-mRNA splicing factor [Source:HGNC Symbol;Acc:HGNC:21608]
54467	ANKIB1	ankyrin repeat and IBR domain containing 1 [Source:HGNC Symbol;Acc:HGNC:22215]
54843	SYTL2	synaptotagmin like 2 [Source:HGNC Symbol;Acc:HGNC:15585]
55209	SETD5	SET domain containing 5 [Source:HGNC Symbol;Acc:HGNC:25566]
55342	STRBP	spermatid perinuclear RNA binding protein [Source:HGNC Symbol;Acc:HGNC:16462]
55861	DBNDD2	dysbindin domain containing 2 [Source:HGNC Symbol;Acc:HGNC:15881]
57035	RSRP1	arginine and serine rich protein 1 [Source:HGNC Symbol;Acc:HGNC:25234]
57396	CLK4	CDC like kinase 4 [Source:HGNC Symbol;Acc:HGNC:13659]
6651	SON	SON DNA and RNA binding protein [Source:HGNC Symbol;Acc:HGNC:11183]
7227	TRPS1	transcriptional repressor GATA binding 1 [Source:HGNC Symbol;Acc:HGNC:12340]
729920	CRPPA	CDP-L-ribitol pyrophosphorylase A [Source:HGNC Symbol;Acc:HGNC:37276]
7569	ZNF182	zinc finger protein 182 [Source:HGNC Symbol;Acc:HGNC:13001]
84162	BLTP1	bridge-like lipid transfer protein family member 1 [Source:HGNC Symbol;Acc:HGNC:26953]
84186	ZCCHC7	zinc finger CCHC-type containing 7 [Source:HGNC Symbol;Acc:HGNC:26209]
84216	TMEM117	transmembrane protein 117 [Source:HGNC Symbol;Acc:HGNC:25308]
84959	UBASH3B	ubiquitin associated and SH3 domain containing B [Source:HGNC Symbol;Acc:HGNC:29884]
8603	FAM193A	family with sequence similarity 193 member A [Source:HGNC Symbol;Acc:HGNC:16822]
