# Supplementary material for: DAP12 deletion reduces neuronal SLIT2 and demyelination and enhances brain resilience in female tauopathy mice
Source: Mol Neurodegener. 2025 Dec 2;20:124. doi: 10.1186/s13024-025-00903-3 (PMC12673724; doi:10.1186/s13024-025-00903-3)
Supplement: Supplementary file 6 — Supplementary Material 6 [file 13024_2025_903_MOESM6_ESM.xlsx]

## Sheet: Figure6E-F
Figure6E-F_SLIT2_MBP_costaining_in_tauopathy_mice
SLIT2 intensity
Dap12+/+ Tau-	Dap12-/- Tau-	Dap12+/+ Tau+	Dap12-/- Tau+
1.10653	0.319315	1.27711	1.1941
0.989819	0.324624	1.12475	1.3767
1.06438	0.318615	2.15489	1.35512
0.780248	0.251414	1.78913	1.24319
1.05902	0.273417	2.13187	1.18997
	0.262026	1.59269	1.40213
	0.327051	1.96923	1.11725
	0.157768	1.77021
SLIT2 MBP colocalized intensity
Dap12+/+ Tau-	Dap12-/- Tau-	Dap12+/+ Tau+	Dap12-/- Tau+
0.878399	0.020568	1.52079	0.212017
0.976773	0.017971	1.05312	0.149586
1.03359	0.0206719	1.83814	0.136185
1.04014	0.0268007	1.82214	0.139717
1.07109	0.0292938	1.4329	0.217107
	0.0236844	1.49596	0.149689
	0.0337606	1.17767	0.148651
	0.0441485	1.2749
