# Supplementary material for: DAP12 deletion reduces neuronal SLIT2 and demyelination and enhances brain resilience in female tauopathy mice
Source: Mol Neurodegener. 2025 Dec 2;20:124. doi: 10.1186/s13024-025-00903-3 (PMC12673724; doi:10.1186/s13024-025-00903-3)
Supplement: Supplementary file 7 — Supplementary Material 7 [file 13024_2025_903_MOESM7_ESM.xlsx]

## Sheet: Figure7A-D
Figure7A-D_SLIT2_MBP_costaining_in_human
SLIT2_intensity
Normal	AD
0.909711	1.22634
0.733827	1.08802
0.908821	0.774541
0.927724	0.950428
0.825921	0.83011
0.719581	1.36693
0.673222	0.897121
0.767785	0.86348
MBP_intensity
Normal	AD
1.49677	0.921724
1.37377	1.15178
1.35257	1.24875
1.34881	0.939368
1.36483	0.850709
1.48789	1.05383
2.01451	0.602375
1.62205	1.23146
MBP_SLIT2_colocalization_intensity
Normal	AD
0.921724	1.49677
1.15178	1.37377
1.24875	1.35257
0.939368	1.34881
0.850709	1.36483
1.05383	1.48789
0.602375	2.01451
1.23146	1.62205

## Sheet: Figure7E
Figure7E_SLIT2_MBP_spatial_association_in_human_brains
group	category	mean	sd	p	p.adj	p.signif	method	comparison
SLIT2_pairwise_comparison	AT8	0.252273	0.534518	0.71953	0.72	ns	Wilcoxon	AT8 vs non_AT8_level1
SLIT2_pairwise_comparison	non_AT8_level1	0.247251	0.529155	0.71953	0.72	ns	Wilcoxon	AT8 vs non_AT8_level1
SLIT2_pairwise_comparison	AT8	0.252273	0.534518	6.56e-05	6.6e-05	****	Wilcoxon	AT8 vs non_AT8_level2
SLIT2_pairwise_comparison	non_AT8_level2	0.199473	0.486946	6.56e-05	6.6e-05	****	Wilcoxon	AT8 vs non_AT8_level2
SLIT2_pairwise_comparison	AT8	0.252273	0.534518	7.37e-08	7.4e-08	****	Wilcoxon	AT8 vs non_AT8_level3
SLIT2_pairwise_comparison	non_AT8_level3	0.164365	0.429462	7.37e-08	7.4e-08	****	Wilcoxon	AT8 vs non_AT8_level3
SLIT2_pairwise_comparison	AT8	0.252273	0.534518	6.97e-05	7e-05	****	Wilcoxon	AT8 vs control
SLIT2_pairwise_comparison	control	0.22248	0.538266	6.97e-05	7e-05	****	Wilcoxon	AT8 vs control
SLIT2_pairwise_comparison	non_AT8_level1	0.247251	0.529155	6.56e-05	6.6e-05	****	Wilcoxon	non_AT8_level1 vs non_AT8_level2
SLIT2_pairwise_comparison	non_AT8_level2	0.199473	0.486946	6.56e-05	6.6e-05	****	Wilcoxon	non_AT8_level1 vs non_AT8_level2
SLIT2_pairwise_comparison	non_AT8_level1	0.247251	0.529155	6.38e-08	6.4e-08	****	Wilcoxon	non_AT8_level1 vs non_AT8_level3
SLIT2_pairwise_comparison	non_AT8_level3	0.164365	0.429462	6.38e-08	6.4e-08	****	Wilcoxon	non_AT8_level1 vs non_AT8_level3
SLIT2_pairwise_comparison	non_AT8_level1	0.247251	0.529155	2.74e-05	2.7e-05	****	Wilcoxon	non_AT8_level1 vs control
SLIT2_pairwise_comparison	control	0.22248	0.538266	2.74e-05	2.7e-05	****	Wilcoxon	non_AT8_level1 vs control
SLIT2_pairwise_comparison	non_AT8_level2	0.199473	0.486946	0.0548042	0.055	ns	Wilcoxon	non_AT8_level2 vs non_AT8_level3
SLIT2_pairwise_comparison	non_AT8_level3	0.164365	0.429462	0.0548042	0.055	ns	Wilcoxon	non_AT8_level2 vs non_AT8_level3
SLIT2_pairwise_comparison	non_AT8_level2	0.199473	0.486946	0.179086	0.18	ns	Wilcoxon	non_AT8_level2 vs control
SLIT2_pairwise_comparison	control	0.22248	0.538266	0.179086	0.18	ns	Wilcoxon	non_AT8_level2 vs control
SLIT2_pairwise_comparison	non_AT8_level3	0.164365	0.429462	0.000850153	0.00085	***	Wilcoxon	non_AT8_level3 vs control
SLIT2_pairwise_comparison	control	0.22248	0.538266	0.000850153	0.00085	***	Wilcoxon	non_AT8_level3 vs control
ROBO1_pairwise_comparison	AT8	0.222727	0.483544	0.136839	0.14	ns	Wilcoxon	AT8 vs non_AT8_level1
ROBO1_pairwise_comparison	non_AT8_level1	0.210848	0.4826	0.136839	0.14	ns	Wilcoxon	AT8 vs non_AT8_level1
ROBO1_pairwise_comparison	AT8	0.222727	0.483544	0.0451974	0.045	*	Wilcoxon	AT8 vs non_AT8_level2
ROBO1_pairwise_comparison	non_AT8_level2	0.209139	0.508586	0.0451974	0.045	*	Wilcoxon	AT8 vs non_AT8_level2
ROBO1_pairwise_comparison	AT8	0.222727	0.483544	6.15e-05	6.2e-05	****	Wilcoxon	AT8 vs non_AT8_level3
ROBO1_pairwise_comparison	non_AT8_level3	0.163674	0.419142	6.15e-05	6.2e-05	****	Wilcoxon	AT8 vs non_AT8_level3
ROBO1_pairwise_comparison	AT8	0.222727	0.483544	2.4e-08	2.4e-08	****	Wilcoxon	AT8 vs control
ROBO1_pairwise_comparison	control	0.176767	0.448259	2.4e-08	2.4e-08	****	Wilcoxon	AT8 vs control
ROBO1_pairwise_comparison	non_AT8_level1	0.210848	0.4826	0.436742	0.44	ns	Wilcoxon	non_AT8_level1 vs non_AT8_level2
ROBO1_pairwise_comparison	non_AT8_level2	0.209139	0.508586	0.436742	0.44	ns	Wilcoxon	non_AT8_level1 vs non_AT8_level2
ROBO1_pairwise_comparison	non_AT8_level1	0.210848	0.4826	0.00215965	0.0022	**	Wilcoxon	non_AT8_level1 vs non_AT8_level3
ROBO1_pairwise_comparison	non_AT8_level3	0.163674	0.419142	0.00215965	0.0022	**	Wilcoxon	non_AT8_level1 vs non_AT8_level3
ROBO1_pairwise_comparison	non_AT8_level1	0.210848	0.4826	9.91e-06	9.9e-06	****	Wilcoxon	non_AT8_level1 vs control
ROBO1_pairwise_comparison	control	0.176767	0.448259	9.91e-06	9.9e-06	****	Wilcoxon	non_AT8_level1 vs control
ROBO1_pairwise_comparison	non_AT8_level2	0.209139	0.508586	0.027216	0.027	*	Wilcoxon	non_AT8_level2 vs non_AT8_level3
ROBO1_pairwise_comparison	non_AT8_level3	0.163674	0.419142	0.027216	0.027	*	Wilcoxon	non_AT8_level2 vs non_AT8_level3
ROBO1_pairwise_comparison	non_AT8_level2	0.209139	0.508586	0.0101796	0.01	*	Wilcoxon	non_AT8_level2 vs control
ROBO1_pairwise_comparison	control	0.176767	0.448259	0.0101796	0.01	*	Wilcoxon	non_AT8_level2 vs control
ROBO1_pairwise_comparison	non_AT8_level3	0.163674	0.419142	0.540121	0.54	ns	Wilcoxon	non_AT8_level3 vs control
ROBO1_pairwise_comparison	control	0.176767	0.448259	0.540121	0.54	ns	Wilcoxon	non_AT8_level3 vs control
