# Supplementary material for: DAP12 deletion reduces neuronal SLIT2 and demyelination and enhances brain resilience in female tauopathy mice
Source: Mol Neurodegener. 2025 Dec 2;20:124. doi: 10.1186/s13024-025-00903-3 (PMC12673724; doi:10.1186/s13024-025-00903-3)
Supplement: Supplementary file 8 — Supplementary Material 8 [file 13024_2025_903_MOESM8_ESM.xlsx]

## Sheet: Fig8CDE
Fig8CDE_SLIT2_OE_and_MBP_quantification
Fig8D			Fig8E
CTL	SLIT OE		CTL	SLIT OE
1.23317	0.184668		1.16485	0.547014
0.886328	0.660403		1.33188	0.310602
1.12847	0.689778		1.19611	1.20153
0.577487	0.763782		1.93146	1.14829
0.953213	0.73733		1.16498	0.901978
0.549385	0.178775		0.817312	0.618836
0.89267	0.801904		0.851317	0.556177
0.746996	0.481769		0.635622	0.679053
1.48527	0.806077		0.560554	0.810658
0.765055	0.902077		1.45956	1.08894
1.12677	0.739672		2.02658	0.880154
1.05372	0.984894		1.04887	0.114753
1.17208	0.865008		1.1106	2.32384
1.05642	0.807865		0.807551	0.897183
1.08965	0.982447		0.449193	0.545015
0.646967	0.992718		1.1023	0.158185
1.15336	0.76244		1.13405	0.223718
1.53608	1.10133		0.536321	0.402043
1.10708	1.01022		1.02145	0.491483
0.878617	0.396776		0.512009	0.118721
1.7124	0.969208		0.557279	0.199839
			0.580161	0.332825

## Sheet: patient information
Immunohistochemistry
Mount saini
Barcode	Sub Num	StorageType	Brain Region	UoM	Size	Age	Sex	Race	PMI min.	DX	B&B Alz	ApoE
261539	11539	Fixed Slide	BM-9	ea	1	97	Female	White	140	Control	2	E2/E3
261440	755	Fixed Slide	BM-9	ea	1	102	Female	White	423	Control	5	E3/E3
261879	50580	Fixed Slide	BM-9	ea	1	80	Female	White	285	Control	2	E2/E3
261958	108267	Fixed Slide	BM-9	ea	1	54	Male	White	1185	Control	9	E3/E3
261422	10795	Fixed Slide	BM-9	ea	1	79	Female	Hispanic	460	Control	3	E2/E3
261296	81898	Fixed Slide	BM-9	ea	1	94	Female	White	260	AD	6	E3/E4
262039	1119	Fixed Slide	BM-9	ea	1	91	Female	White	160	AD	6	E3/E3
261787	82158	Fixed Slide	BM-9	ea	1	86	Female	White	185	AD	6	E3/E4
261843	47108	Fixed Slide	BM-9	ea	1	90	Female	White	380	AD	6	E3/E4
261483	53593	Fixed Slide	BM-9	ea	1	70	Female	White	1605	AD	0	E3/E4
Uppen
INDDID	Sex	Age	Age Onset	PMI	ClinicalDx1	NPDx1	APOE	Braak06	INDDID
107928	Male	82	74	39	Dementia of undetermined etiology	AD	E3/E3	5	100786
122417	Male	64	60	6	Probable Alzheimer's Disease	AD	E3/E4	6	118709
111593	Male	71	62	4.5	Alzheimer's Disease Probable	AD	E3/E4	6	120927
107833	Male	78	64	6.5	Alzheimer's Disease Probable	AD	E3/E4	6	113464
100436	Male	78	70	6	Probable Alzheimer's Disease	AD	E4/E4	6	119767
118709	Male	68	NA	14		Normal	E2/E3	0	100957
120927	Male	72	NA	17		Normal	E2/E3	1	105703
100786	Male	61	NA	6		Normal	E2/E4	0	107970
113464	Male	75	NA	17		Normal	E3/E3	1	107342
119767	Male	83	NA	6		Normal	E3/E3	2	112403
